# Supplementary material for: Genome-wide landscape establishes novel association signals for metabolic traits in the Arab population
Source: Hum Genet. 2020 Sep 9;140(3):505–28. doi: 10.1007/s00439-020-02222-7 (PMC7889551; doi:10.1007/s00439-020-02222-7)
Supplement: Supplementary file 3 — Supplementary file3 (XLSX 236 kb) [file 439_2020_2222_MOESM3_ESM.xlsx]

## Sheet: Sheet1
StudyTrait	Hg19_position	EffectAllele(Meta)	OtherAllele(Meta)	SampleSize(Meta)	Z_Score(Meta)	P(Meta)	EffectDirection	SNP	Gene	SNP with effect allele from GwasCatalog	Allele frequency from Gwas Catalog	Effect size from Gwas catalog	Confidence Interval from Gwas catalog	Associated trait from Gwas Catalog	Gene Symbol	Discovery_population	ReplicationPopulation	PMID	P-value from Gwas catalog	Group	Trait class	Trait (direct)
DBP_INV	17:68090207	T	C	2676	-3.097	0.001958	--	rs11867479	KCNJ16	rs11867479-T	0.34	0.025	[NR] unit increase	Height	KCNJ16	European	European	20881960	2e-10	Broad	Anthropometric
DBP_INV	3:53118739	T	C	2676	4.349	1.37e-05	++	rs2336725	RFT1	rs2336725-T	0.55	0.027	[NR] unit decrease	Height	RFT1	European	European	20881960	1e-12	Broad	Anthropometric
DBP_INV	9:27179244	T	C	2676	2.929	0.003406	++	rs1322052	TEK	rs1322052-T	0.7041	0.0337	[0.021-0.046] unit increase	Coronary artery disease	TEK			29212778	2e-07	Broad	Cardiometabolic
DBP_INV	4:156638573	A	G	2676	3.148	0.001646	++	rs2306556	GUCY1A3	rs2306556-A	0.816	1.07	[1.04-1.09]	Coronary artery disease (myocardial infarction, percutaneous transluminal coronary angioplasty, coronary artery bypass grafting, angina or chromic ischemic heart disease)	GUCY1A3	European	European	28714975	1e-09	Broad	Cardiometabolic
DBP_INV	4:156635309	A	G	2676	-3.133	0.00173	--	rs7692387	GUCY1A3	rs7692387-A	0.1904	0.0687	[0.055-0.083] unit decrease	Coronary artery disease	GUCY1A3			29212778	4e-22	Broad	Cardiometabolic
DBP_INV	4:156635309	A	G	2676	-3.133	0.00173	--	rs7692387	GUCY1A3	rs7692387-A	0.1892	0.0643	[0.052-0.077] unit decrease	Coronary artery disease	GUCY1A3			29212778	3e-23	Broad	Cardiometabolic
DBP_INV	4:156635309	A	G	2676	-3.133	0.00173	--	rs7692387	GUCY1A3	rs7692387-A	0.1992	0.0226	unit decrease	Diastolic blood pressure	GUCY1A3	European,South Asian	European,South Asian,Hispanic,African American	27618447	2e-08	Direct	Blood pressure	DBP
DBP_INV	1:206626828	C	G	2676	-3.499	0.0004663	--	rs2483058	SRGAP2	rs2483058-C	NR	0.203	[0.13-0.28] unit increase	Cholesterol and Triglycerides	SRGAP2	European	European	23031429	9e-07	Broad	Lipid
DBP_INV	14:24830850	T	C	2676	3.072	0.002128	++	rs1950500	RIPK3 - NFATC4	rs1950500-T	0.3	1.16	[NR]	Height	RIPK3 - NFATC4	European	European	23563607	1e-11	Broad	Anthropometric
DBP_INV	14:24830850	T	C	2676	3.072	0.002128	++	rs1950500	RIPK3 - NFATC4	rs1950500-T	0.29	0.034	[NR] unit increase	Height	RIPK3 - NFATC4	European	European	20881960	2e-18	Broad	Anthropometric
DBP_INV	14:24830850	T	C	2676	3.072	0.002128	++	rs1950500	RIPK3 - NFATC4	rs1950500-T	0.296	0.031	[0.025-0.037] unit increase	Height	RIPK3 - NFATC4	European	European	25282103	3e-22	Broad	Anthropometric
DBP_INV	15:84286492	A	G	2676	-3.116	0.001835	--	rs2562784	SH3GL3	rs2562784-G	0.17	0.34	[0.21-0.48] cm increase	Height	SH3GL3	European	European	18391950	6e-08	Broad	Anthropometric
DBP_INV	3:53125585	T	C	2676	-4.481	7.41e-06	--	rs2564921	RFT1	rs2564921-T	0.43	1.15	[NR]	Height	RFT1	European	European	23563607	2e-12	Broad	Anthropometric
DBP_INV	16:53845487	A	C	2676	3.17	0.001526	++	rs11642841	FTO	rs11642841-A		1.13	[1.08-1.18]	Type 2 diabetes	FTO	European	European	20581827	3e-08	Broad	Glycemic
DBP_INV	6:163033350	A	G	2676	-3.52	0.0004315	--	rs13191362	PARK2	rs13191362-A	0.8808	0.0371	[0.026-0.048] kg/m2 increase	Body mass index	PARK2	African American,European,Filipino,Indian,African American,European,Indian	African American,European	28448500	2e-11	Broad	Anthropometric
DBP_INV	6:163033350	A	G	2676	-3.52	0.0004315	--	rs13191362	PARK2	rs13191362-A	0.8789	0.0363	[0.025-0.048] kg/m2 increase	Body mass index	PARK2	African American,European,Filipino,Indian,African American,European,Indian	African American,European	28448500	3e-10	Broad	Anthropometric
DBP_INV	6:163033350	A	G	2676	-3.52	0.0004315	--	rs13191362	PARK2	rs13191362-A	0.8789	0.0412	[0.027-0.056] kg/m2 increase	Body mass index	PARK2	African American,European,Filipino,Indian,African American,European,Indian	African American,European	28448500	2e-08	Broad	Anthropometric
DBP_INV	6:163033350	A	G	2676	-3.52	0.0004315	--	rs13191362	PARK2	rs13191362-A	0.8808	0.0435	[0.03-0.057] kg/m2 increase	Body mass index	PARK2	African American,European,Filipino,Indian,African American,European,Indian	African American,European	28448500	1e-09	Broad	Anthropometric
DBP_INV	6:163033350	A	G	2676	-3.52	0.0004315	--	rs13191362	PARK2	rs13191362-A	0.878	0.0365	[0.02-0.053] kg/m2 increase	Body mass index in physically active individuals	PARK2	African American,Filipino,Indian,European,African American,Indian,European	African American,European	28448500	8e-06	Broad	Anthropometric
DBP_INV	6:163033350	A	G	2676	-3.52	0.0004315	--	rs13191362	PARK2	rs13191362-A	0.8789	0.0328	[0.02-0.045] kg/m2 increase	Body mass index in physically active individuals	PARK2	African American,Filipino,Indian,European,African American,Indian,European	African American,European	28448500	3e-07	Broad	Anthropometric
DBP_INV	6:163033350	A	G	2676	-3.52	0.0004315	--	rs13191362	PARK2	rs13191362-A	0.8807	0.0371	[0.022-0.053] kg/m2 increase	Body mass index in physically active individuals	PARK2	African American,Filipino,Indian,European,African American,Indian,European	African American,European	28448500	2e-06	Broad	Anthropometric
DBP_INV	6:163033350	A	G	2676	-3.52	0.0004315	--	rs13191362	PARK2	rs13191362-A	0.8808	0.0332	[0.021-0.045] kg/m2 increase	Body mass index in physically active individuals	PARK2	African American,Filipino,Indian,European,African American,Indian,European	African American,European	28448500	1e-07	Broad	Anthropometric
DBP_INV	6:163033350	A	G	2676	-3.52	0.0004315	--	rs13191362	PARK2	rs13191362-?	NR			Body mass index (joint analysis main effects and physical activity interaction)	PARK2	African American,European,Filipino,Indian,African American,European,Indian	African American,European	28448500	5e-08	Broad	Anthropometric
DBP_INV	6:163033350	A	G	2676	-3.52	0.0004315	--	rs13191362	PARK2	rs13191362-?	NR			Body mass index (joint analysis main effects and physical activity interaction)	PARK2	African American,European,Filipino,Indian,African American,European,Indian	African American,European	28448500	5e-10	Broad	Anthropometric
DBP_INV	6:163033350	A	G	2676	-3.52	0.0004315	--	rs13191362	PARK2	rs13191362-?	NR			Body mass index (joint analysis main effects and physical activity interaction)	PARK2	African American,European,Filipino,Indian,African American,European,Indian	African American,European	28448500	2e-09	Broad	Anthropometric
DBP_INV	6:163033350	A	G	2676	-3.52	0.0004315	--	rs13191362	PARK2	rs13191362-?	NR			Body mass index (joint analysis main effects and physical activity interaction)	PARK2	African American,European,Filipino,Indian,African American,European,Indian	African American,European	28448500	1e-10	Broad	Anthropometric
DBP_INV	6:163033350	A	G	2676	-3.52	0.0004315	--	rs13191362	PARK2	rs13191362-A	0.8798	0.0315	[0.022-0.041] kg/m2 increase	BMI (adjusted for smoking behaviour)	PARK2	European,African American/Afro-Caribbean,Indian,Filipino,Hispanic/Latino	European,African American/Afro-Caribbean	28443625	9e-10	Broad	Anthropometric
DBP_INV	6:163033350	A	G	2676	-3.52	0.0004315	--	rs13191362	PARK2	rs13191362-A	0.8798	0.0384	[0.025-0.052] kg/m2 increase	BMI (adjusted for smoking behaviour)	PARK2	European,African American/Afro-Caribbean,Indian,Filipino,Hispanic/Latino	European,African American/Afro-Caribbean	28443625	1e-08	Broad	Anthropometric
DBP_INV	6:163033350	A	G	2676	-3.52	0.0004315	--	rs13191362	PARK2	rs13191362-A	0.8798			Body mass index (joint analysis main effects and smoking interaction)	PARK2	European,African American/Afro-Caribbean,Indian,Filipino,Hispanic/Latino	European,African American/Afro-Caribbean	28443625	2e-09	Broad	Anthropometric
DBP_INV	6:163033350	A	G	2676	-3.52	0.0004315	--	rs13191362	PARK2	rs13191362-A	0.8798			Body mass index (joint analysis main effects and smoking interaction)	PARK2	European,African American/Afro-Caribbean,Indian,Filipino,Hispanic/Latino	European,African American/Afro-Caribbean	28443625	2e-08	Broad	Anthropometric
DBP_INV	6:163033350	A	G	2676	-3.52	0.0004315	--	rs13191362	PARK2	rs13191362-A	0.8798	0.0347	[0.023-0.046] kg/m2 increase	BMI in non-smokers	PARK2	European,African American/Afro-Caribbean,Indian,Filipino,Hispanic/Latino	European,African American/Afro-Caribbean	28443625	2e-09	Broad	Anthropometric
DBP_INV	6:163033350	A	G	2676	-3.52	0.0004315	--	rs13191362	PARK2	rs13191362-A	0.8798	0.0432	[0.029-0.058] kg/m2 increase	BMI in non-smokers	PARK2	European,African American/Afro-Caribbean,Indian,Filipino,Hispanic/Latino	European,African American/Afro-Caribbean	28443625	7e-09	Broad	Anthropometric
DBP_INV	6:163033350	A	G	2676	-3.52	0.0004315	--	rs13191362	PARK2	rs13191362-A	0.878	0.03	[0.018-0.042] kg/m2 increase	Body mass index	PARK2	European,African American,Hispanic	European,African American/Afro-Caribbean,Filipino,Seychelles,South Asian	25673413	1e-06	Broad	Anthropometric
DBP_INV	6:163033350	A	G	2676	-3.52	0.0004315	--	rs13191362	PARK2	rs13191362-A	0.879	0.028	[0.018-0.037] kg/m2 increase	Body mass index	PARK2	European,African American,Hispanic	European,African American/Afro-Caribbean,Filipino,Seychelles,South Asian	25673413	7e-09	Broad	Anthropometric
DBP_INV	6:163033350	A	G	2676	-3.52	0.0004315	--	rs13191362	PARK2	rs13191362-A	0.88	0.029	[0.019-0.038] kg/m2 increase	Body mass index	PARK2	European,African American,Hispanic	European,African American/Afro-Caribbean,Filipino,Seychelles,South Asian	25673413	1e-09	Broad	Anthropometric
DBP_INV	6:163033350	A	G	2676	-3.52	0.0004315	--	rs13191362	PARK2	rs13191362-A	0.877273	0.0273739	unit increase	Body mass index	PARK2	European		26426971	7e-11	Broad	Anthropometric
DBP_INV	6:163033350	A	G	2676	-3.52	0.0004315	--	rs13191362	PARK2	rs13191362-A	NR	0.025	[NR] unit increase	Body mass index	PARK2	European,Hispanic/Latino,East Asian,African American,South Asian	European,South Asian,African British,East Asian	30108127	2e-10	Broad	Anthropometric
DBP_INV	1:16341649	T	C	2676	3.443	0.0005763	++	rs1048238	HSPB7	rs1048238-T	0.571	0.366	[0.22-0.51] unit increase	Systolic blood pressure	HSPB7	European	European	28739976	8e-07	Indirect	Blood pressure
DBP_INV	1:16341649	T	C	2676	3.443	0.0005763	++	rs1048238	HSPB7	rs1048238-T	0.567	0.347	[0.25-0.45] unit increase	Systolic blood pressure	HSPB7	European	European	28739976	7e-12	Indirect	Blood pressure
DBP_INV	1:177852580	T	C	2676	3.858	0.0001142	++	rs633715	LOC101928778 - SEC16B	rs633715-C	0.2	1.08	[NR]	Obesity	LOC101928778 - SEC16B	European	European	23563607	7e-20	Broad	Anthropometric
DBP_INV	1:177852580	T	C	2676	3.858	0.0001142	++	rs633715	LOC101928778 - SEC16B	rs633715-C	0.19	1.12	[NR]	Obesity	LOC101928778 - SEC16B	European	European	23563607	9e-23	Broad	Anthropometric
DBP_INV	1:177852580	T	C	2676	3.858	0.0001142	++	rs633715	LOC101928778 - SEC16B	rs633715-C	0.19	1.19	[NR]	Obesity	LOC101928778 - SEC16B	European	European	23563607	4e-19	Broad	Anthropometric
DBP_INV	1:177852580	T	C	2676	3.858	0.0001142	++	rs633715	LOC101928778 - SEC16B	rs633715-C	0.19	1.21	[NR]	Body mass index	LOC101928778 - SEC16B	European	European	23563607	5e-12	Broad	Anthropometric
DBP_INV	1:177852580	T	C	2676	3.858	0.0001142	++	rs633715	LOC101928778 - SEC16B	rs633715-C	0.1981	0.0616	[0.05-0.074] kg/m2 increase	Body mass index	LOC101928778 - SEC16B	African American,European,Filipino,Indian,African American,European,Indian	African American,European	28448500	5e-24	Broad	Anthropometric
DBP_INV	1:177852580	T	C	2676	3.858	0.0001142	++	rs633715	LOC101928778 - SEC16B	rs633715-C	0.1981	0.0505	[0.04-0.061] kg/m2 increase	Body mass index in physically active individuals	LOC101928778 - SEC16B	African American,Filipino,Indian,European,African American,Indian,European	African American,European	28448500	2e-21	Broad	Anthropometric
DBP_INV	1:177852580	T	C	2676	3.858	0.0001142	++	rs633715	LOC101928778 - SEC16B	rs633715-C	0.1971	0.06	[0.034-0.086] unit increase	Body mass index in physically inactive individuals	LOC101928778 - SEC16B	African American,Filipino,Indian,European,African American,Indian,European	African American,European	28448500	5e-06	Broad	Anthropometric
DBP_INV	1:177852580	T	C	2676	3.858	0.0001142	++	rs633715	LOC101928778 - SEC16B	rs633715-?	NR			Body mass index (joint analysis main effects and physical activity interaction)	LOC101928778 - SEC16B	African American,European,Filipino,Indian,African American,European,Indian	African American,European	28448500	2e-27	Broad	Anthropometric
DBP_INV	1:177852580	T	C	2676	3.858	0.0001142	++	rs633715	LOC101928778 - SEC16B	rs633715-C	0.225	0.049	[0.041-0.057] kg/m2 increase	Body mass index	LOC101928778 - SEC16B	Japanese	Japanese,European	28892062	1e-33	Broad	Anthropometric
DBP_INV	1:177852580	T	C	2676	3.858	0.0001142	++	rs633715	LOC101928778 - SEC16B	rs633715-T	0.8023	0.0507	[0.04-0.062] unit decrease	Waist circumference	LOC101928778 - SEC16B	European	European,Filipino,African American/Afro-Caribbean,South Asian,Seychellois	25673412	2e-19	Broad	Anthropometric
DBP_INV	1:177852580	T	C	2676	3.858	0.0001142	++	rs633715	LOC101928778 - SEC16B	rs633715-T	0.8023	0.0431	[0.035-0.052] unit decrease	Waist circumference	LOC101928778 - SEC16B	European	European,Filipino,African American/Afro-Caribbean,South Asian,Seychellois	25673412	3e-23	Broad	Anthropometric
DBP_INV	1:177852580	T	C	2676	3.858	0.0001142	++	rs633715	LOC101928778 - SEC16B	rs633715-T	0.8023	0.0341	[0.022-0.046] unit decrease	Waist circumference	LOC101928778 - SEC16B	European	European,Filipino,African American/Afro-Caribbean,South Asian,Seychellois	25673412	2e-08	Broad	Anthropometric
DBP_INV	19:8644031	C	G	2676	2.983	0.002856	++	rs4072910	MYO1F - ADAMTS10	rs4072910-C	0.46	0.031	[NR] unit decrease	Height	MYO1F - ADAMTS10	European	European	20881960	4e-13	Broad	Anthropometric
DBP_INV	19:8644031	C	G	2676	2.983	0.002856	++	rs4072910	MYO1F - ADAMTS10	rs4072910-C	0.442	0.032	[0.024-0.04] unit decrease	Height	MYO1F - ADAMTS10	European	European	25282103	1e-18	Broad	Anthropometric
DBP_INV	18:20735408	T	C	2676	-3.029	0.002451	--	rs4369779	CABLES1	rs4369779-T	0.2	0.06	[0.04-0.08] cm decrease	Height	CABLES1	Japanese		20189936	3e-06	Broad	Anthropometric
DBP_INV	18:20735408	T	C	2676	-3.029	0.002451	--	rs4369779	CABLES1	rs4369779-T	0.2096	0.0345	[0.026-0.043] unit decrease	Hip circumference adjusted for BMI	CABLES1	European	European,Filipino,African American/Afro-Caribbean,South Asian,Seychellois	25673412	3e-15	Broad	Anthropometric
DBP_INV	18:20735408	T	C	2676	-3.029	0.002451	--	rs4369779	CABLES1	rs4369779-T	0.2096	0.0328	[0.02-0.045] unit decrease	Hip circumference adjusted for BMI	CABLES1	European	European,Filipino,African American/Afro-Caribbean,South Asian,Seychellois	25673412	2e-07	Broad	Anthropometric
DBP_INV	18:20735408	T	C	2676	-3.029	0.002451	--	rs4369779	CABLES1	rs4369779-T	0.2096	0.0363	[0.025-0.047] unit decrease	Hip circumference adjusted for BMI	CABLES1	European	European,Filipino,African American/Afro-Caribbean,South Asian,Seychellois	25673412	6e-11	Broad	Anthropometric
DBP_INV	18:20735408	T	C	2676	-3.029	0.002451	--	rs4369779	CABLES1	rs4369779-T	0.17	0.53	[0.52-0.54] unit decrease	Height	CABLES1	East Asian	East Asian	25429064	5e-24	Broad	Anthropometric
DBP_INV	18:20735408	T	C	2676	-3.029	0.002451	--	rs4369779	CABLES1	rs4369779-T	0.207	0.056	[0.048-0.064] unit decrease	Height	CABLES1	European	European	25282103	2e-53	Broad	Anthropometric
DBP_INV	16:53842908	A	G	2676	3.377	0.0007332	++	rs12149832	FTO	rs12149832-A	0.2	0.073	[0.057-0.089] unit increase	Body mass index (SNP x SNP interaction)	FTO	Japanese	East Asian	22344221	5e-22	Broad	Anthropometric
DBP_INV	3:53125922	T	C	2676	-4.417	1e-05	--	rs11242	RFT1	rs11242-T	0.4339	0.0269	[0.02-0.034] unit increase	Hip circumference adjusted for BMI	RFT1	European	European,Filipino,African American/Afro-Caribbean,South Asian,Seychellois	25673412	6e-14	Broad	Anthropometric
DBP_INV	3:53125922	T	C	2676	-4.417	1e-05	--	rs11242	RFT1	rs11242-T	0.4339	0.035	[0.025-0.045] unit increase	Hip circumference adjusted for BMI	RFT1	European	European,Filipino,African American/Afro-Caribbean,South Asian,Seychellois	25673412	1e-11	Broad	Anthropometric
DBP_INV	3:53125922	T	C	2676	-4.417	1e-05	--	rs11242	RFT1	rs11242-T	0.4339	0.0211	[0.012-0.03] unit increase	Hip circumference adjusted for BMI	RFT1	European	European,Filipino,African American/Afro-Caribbean,South Asian,Seychellois	25673412	4e-06	Broad	Anthropometric
DBP_INV	1:177913519	T	C	2676	3.489	0.000484	++	rs10913469	SEC16B	rs10913469-C	0.2	3.82	[2.51-5.13] percentage SD increase	Weight	SEC16B	European,African American	European	19079260	1e-08	Broad	Anthropometric
DBP_INV	1:177913519	T	C	2676	3.489	0.000484	++	rs10913469	SEC16B	rs10913469-C	0.2	3.36	[2.14-4.58] % SD increase	Body mass index	SEC16B	European,African American	European	19079260	6e-08	Broad	Anthropometric
DBP_INV	15:74241506	A	G	2676	-3.56	0.0003715	--	rs750460	LOXL1	rs750460-?	NR		[NR]	Height	LOXL1	European	European	20881960	4e-12	Broad	Anthropometric
DBP_INV	5:74262162	A	G	2676	3.311	0.0009307	++	rs4703642	LOC105379040	rs4703642-A	NR			C-reactive protein levels or total cholesterol levels (pleiotropy)	LOC105379040			27286809	7e-13	Broad	Cardiometabolic
DBP_INV	5:74262162	A	G	2676	3.311	0.0009307	++	rs4703642	LOC105379040	rs4703642-A	NR			C-reactive protein levels or LDL-cholesterol levels (pleiotropy)	LOC105379040			27286809	2e-11	Broad	Cardiometabolic
DBP_INV	1:177889480	A	G	2676	4.277	1.89e-05	++	rs543874	LOC101928778 - SEC16B	rs543874-G	0.19	0.22	[0.16-0.28] kg/m2 increase	Body mass index	LOC101928778 - SEC16B	European	European	20935630	4e-23	Broad	Anthropometric
DBP_INV	1:177889480	A	G	2676	4.277	1.89e-05	++	rs543874	LOC101928778 - SEC16B	rs543874-G	0.19	0.081	[0.059-0.103] unit increase	Body mass index	LOC101928778 - SEC16B	European	European	23669352	4e-11	Broad	Anthropometric
DBP_INV	1:177889480	A	G	2676	4.277	1.89e-05	++	rs543874	LOC101928778 - SEC16B	rs543874-G	0.19	0.032	[0.02-0.044] body fat % increase	Body fat percentage	LOC101928778 - SEC16B	European,Indian,Korean,African American	European,Jamaican	26833246	5e-08	Broad	Anthropometric
DBP_INV	1:177889480	A	G	2676	4.277	1.89e-05	++	rs543874	LOC101928778 - SEC16B	rs543874-G	0.19	0.037	[0.021-0.053] body fat % increase	Body fat percentage	LOC101928778 - SEC16B	European,Indian,Korean,African American	European,Jamaican	26833246	6e-06	Broad	Anthropometric
DBP_INV	1:177889480	A	G	2676	4.277	1.89e-05	++	rs543874	LOC101928778 - SEC16B	rs543874-G	0.19	0.031	[0.019-0.043] body fat % increase	Body fat percentage	LOC101928778 - SEC16B	European,Indian,Korean,African American	European,Jamaican	26833246	5e-07	Broad	Anthropometric
DBP_INV	1:177889480	A	G	2676	4.277	1.89e-05	++	rs543874	LOC101928778 - SEC16B	rs543874-G	0.2	0.077	[0.059-0.095] unit increase	Childhood body mass index	LOC101928778 - SEC16B	European	European	26604143	2e-19	Broad	Anthropometric
DBP_INV	1:177889480	A	G	2676	4.277	1.89e-05	++	rs543874	LOC101928778 - SEC16B	rs543874-G	NR			Childhood body mass index	LOC101928778 - SEC16B	European	European	26604143	2e-17	Broad	Anthropometric
DBP_INV	1:177889480	A	G	2676	4.277	1.89e-05	++	rs543874	LOC101928778 - SEC16B	rs543874-G	0.1956	0.054	[0.045-0.063] kg/m2 increase	Body mass index	LOC101928778 - SEC16B	African American,European,Filipino,Indian,African American,European,Indian	African American,European	28448500	2e-34	Broad	Anthropometric
DBP_INV	1:177889480	A	G	2676	4.277	1.89e-05	++	rs543874	LOC101928778 - SEC16B	rs543874-G	0.1926	0.0398	[0.026-0.054] kg/m2 increase	Body mass index	LOC101928778 - SEC16B	African American,European,Filipino,Indian,African American,European,Indian	African American,European	28448500	1e-08	Broad	Anthropometric
DBP_INV	1:177889480	A	G	2676	4.277	1.89e-05	++	rs543874	LOC101928778 - SEC16B	rs543874-G	0.1926	0.0515	[0.042-0.061] kg/m2 increase	Body mass index	LOC101928778 - SEC16B	African American,European,Filipino,Indian,African American,European,Indian	African American,European	28448500	6e-28	Broad	Anthropometric
DBP_INV	1:177889480	A	G	2676	4.277	1.89e-05	++	rs543874	LOC101928778 - SEC16B	rs543874-G	0.1956	0.0419	[0.029-0.055] kg/m2 increase	Body mass index	LOC101928778 - SEC16B	African American,European,Filipino,Indian,African American,European,Indian	African American,European	28448500	1e-10	Broad	Anthropometric
DBP_INV	1:177889480	A	G	2676	4.277	1.89e-05	++	rs543874	LOC101928778 - SEC16B	rs543874-G	0.1956	0.063	[0.052-0.074] kg/m2 increase	Body mass index	LOC101928778 - SEC16B	African American,European,Filipino,Indian,African American,European,Indian	African American,European	28448500	8e-29	Broad	Anthropometric
DBP_INV	1:177889480	A	G	2676	4.277	1.89e-05	++	rs543874	LOC101928778 - SEC16B	rs543874-G	0.1929	0.0606	[0.047-0.074] kg/m2 increase	Body mass index in physically active individuals	LOC101928778 - SEC16B	African American,Filipino,Indian,European,African American,Indian,European	African American,European	28448500	2e-19	Broad	Anthropometric
DBP_INV	1:177889480	A	G	2676	4.277	1.89e-05	++	rs543874	LOC101928778 - SEC16B	rs543874-G	0.1921	0.0366	[0.022-0.051] kg/m2 increase	Body mass index in physically active individuals	LOC101928778 - SEC16B	African American,Filipino,Indian,European,African American,Indian,European	African American,European	28448500	1e-06	Broad	Anthropometric
DBP_INV	1:177889480	A	G	2676	4.277	1.89e-05	++	rs543874	LOC101928778 - SEC16B	rs543874-G	0.1973	0.0622	[0.05-0.074] kg/m2 increase	Body mass index in physically active individuals	LOC101928778 - SEC16B	African American,Filipino,Indian,European,African American,Indian,European	African American,European	28448500	2e-23	Broad	Anthropometric
DBP_INV	1:177889480	A	G	2676	4.277	1.89e-05	++	rs543874	LOC101928778 - SEC16B	rs543874-G	0.1956	0.0512	[0.041-0.061] kg/m2 increase	Body mass index in physically active individuals	LOC101928778 - SEC16B	African American,Filipino,Indian,European,African American,Indian,European	African American,European	28448500	2e-24	Broad	Anthropometric
DBP_INV	1:177889480	A	G	2676	4.277	1.89e-05	++	rs543874	LOC101928778 - SEC16B	rs543874-G	0.194	0.0593	[0.04-0.078] unit increase	Body mass index in physically inactive individuals	LOC101928778 - SEC16B	African American,Filipino,Indian,European,African American,Indian,European	African American,European	28448500	1e-09	Broad	Anthropometric
DBP_INV	1:177889480	A	G	2676	4.277	1.89e-05	++	rs543874	LOC101928778 - SEC16B	rs543874-G	0.1979	0.0638	[0.041-0.087] unit increase	Body mass index in physically inactive individuals	LOC101928778 - SEC16B	African American,Filipino,Indian,European,African American,Indian,European	African American,European	28448500	6e-08	Broad	Anthropometric
DBP_INV	1:177889480	A	G	2676	4.277	1.89e-05	++	rs543874	LOC101928778 - SEC16B	rs543874-G	0.1924	0.0648	[0.047-0.083] unit increase	Body mass index in physically inactive individuals	LOC101928778 - SEC16B	African American,Filipino,Indian,European,African American,Indian,European	African American,European	28448500	2e-12	Broad	Anthropometric
DBP_INV	1:177889480	A	G	2676	4.277	1.89e-05	++	rs543874	LOC101928778 - SEC16B	rs543874-?	NR			Body mass index (joint analysis main effects and physical activity interaction)	LOC101928778 - SEC16B	African American,European,Filipino,Indian,African American,European,Indian	African American,European	28448500	1e-06	Broad	Anthropometric
DBP_INV	1:177889480	A	G	2676	4.277	1.89e-05	++	rs543874	LOC101928778 - SEC16B	rs543874-?	NR			Body mass index (joint analysis main effects and physical activity interaction)	LOC101928778 - SEC16B	African American,European,Filipino,Indian,African American,European,Indian	African American,European	28448500	7e-23	Broad	Anthropometric
DBP_INV	1:177889480	A	G	2676	4.277	1.89e-05	++	rs543874	LOC101928778 - SEC16B	rs543874-?	NR			Body mass index (joint analysis main effects and physical activity interaction)	LOC101928778 - SEC16B	African American,European,Filipino,Indian,African American,European,Indian	African American,European	28448500	5e-10	Broad	Anthropometric
DBP_INV	1:177889480	A	G	2676	4.277	1.89e-05	++	rs543874	LOC101928778 - SEC16B	rs543874-?	NR			Body mass index (joint analysis main effects and physical activity interaction)	LOC101928778 - SEC16B	African American,European,Filipino,Indian,African American,European,Indian	African American,European	28448500	6e-29	Broad	Anthropometric
DBP_INV	1:177889480	A	G	2676	4.277	1.89e-05	++	rs543874	LOC101928778 - SEC16B	rs543874-?	NR			Body mass index (joint analysis main effects and physical activity interaction)	LOC101928778 - SEC16B	African American,European,Filipino,Indian,African American,European,Indian	African American,European	28448500	3e-34	Broad	Anthropometric
DBP_INV	1:177889480	A	G	2676	4.277	1.89e-05	++	rs543874	LOC101928778 - SEC16B	rs543874-A	0.8024	0.0601	[0.05-0.07] kg/m2 decrease	BMI (adjusted for smoking behaviour)	LOC101928778 - SEC16B	European,African American/Afro-Caribbean,Indian,Filipino,Hispanic/Latino	European,African American/Afro-Caribbean	28443625	3e-31	Broad	Anthropometric
DBP_INV	1:177889480	A	G	2676	4.277	1.89e-05	++	rs543874	LOC101928778 - SEC16B	rs543874-A	0.8024	0.0497	[0.042-0.058] kg/m2 decrease	BMI (adjusted for smoking behaviour)	LOC101928778 - SEC16B	European,African American/Afro-Caribbean,Indian,Filipino,Hispanic/Latino	European,African American/Afro-Caribbean	28443625	1e-35	Broad	Anthropometric
DBP_INV	1:177889480	A	G	2676	4.277	1.89e-05	++	rs543874	LOC101928778 - SEC16B	rs543874-A	0.8024	0.0353	[0.024-0.047] kg/m2 decrease	BMI (adjusted for smoking behaviour)	LOC101928778 - SEC16B	European,African American/Afro-Caribbean,Indian,Filipino,Hispanic/Latino	European,African American/Afro-Caribbean	28443625	2e-09	Broad	Anthropometric
DBP_INV	1:177889480	A	G	2676	4.277	1.89e-05	++	rs543874	LOC101928778 - SEC16B	rs543874-A	0.8024			Body mass index (joint analysis main effects and smoking interaction)	LOC101928778 - SEC16B	European,African American/Afro-Caribbean,Indian,Filipino,Hispanic/Latino	European,African American/Afro-Caribbean	28443625	6e-35	Broad	Anthropometric
DBP_INV	1:177889480	A	G	2676	4.277	1.89e-05	++	rs543874	LOC101928778 - SEC16B	rs543874-A	0.8024			Body mass index (joint analysis main effects and smoking interaction)	LOC101928778 - SEC16B	European,African American/Afro-Caribbean,Indian,Filipino,Hispanic/Latino	European,African American/Afro-Caribbean	28443625	9e-31	Broad	Anthropometric
DBP_INV	1:177889480	A	G	2676	4.277	1.89e-05	++	rs543874	LOC101928778 - SEC16B	rs543874-A	0.8024			Body mass index (joint analysis main effects and smoking interaction)	LOC101928778 - SEC16B	European,African American/Afro-Caribbean,Indian,Filipino,Hispanic/Latino	European,African American/Afro-Caribbean	28443625	2e-09	Broad	Anthropometric
DBP_INV	1:177889480	A	G	2676	4.277	1.89e-05	++	rs543874	LOC101928778 - SEC16B	rs543874-A	0.8024	0.065	[0.043-0.087] kg/m2 decrease	BMI in smokers	LOC101928778 - SEC16B	European,African American/Afro-Caribbean,Indian,Filipino,Hispanic/Latino	European,African American/Afro-Caribbean	28443625	1e-08	Broad	Anthropometric
DBP_INV	1:177889480	A	G	2676	4.277	1.89e-05	++	rs543874	LOC101928778 - SEC16B	rs543874-A	0.8024	0.0527	[0.036-0.069] kg/m2 decrease	BMI in smokers	LOC101928778 - SEC16B	European,African American/Afro-Caribbean,Indian,Filipino,Hispanic/Latino	European,African American/Afro-Caribbean	28443625	5e-10	Broad	Anthropometric
DBP_INV	1:177889480	A	G	2676	4.277	1.89e-05	++	rs543874	LOC101928778 - SEC16B	rs543874-G	0.25	0.06	[0.044-0.076] unit increase	Body mass index	LOC101928778 - SEC16B	African American,Nigerian	African America/Afro-Caribbean,Sub-Saharan African,European	23583978	2e-13	Broad	Anthropometric
DBP_INV	1:177889480	A	G	2676	4.277	1.89e-05	++	rs543874	LOC101928778 - SEC16B	rs543874-A	0.8024	0.0597	[0.048-0.071] kg/m2 decrease	BMI in non-smokers	LOC101928778 - SEC16B	European,African American/Afro-Caribbean,Indian,Filipino,Hispanic/Latino	European,African American/Afro-Caribbean	28443625	4e-25	Broad	Anthropometric
DBP_INV	1:177889480	A	G	2676	4.277	1.89e-05	++	rs543874	LOC101928778 - SEC16B	rs543874-A	0.8024	0.0502	[0.041-0.059] kg/m2 decrease	BMI in non-smokers	LOC101928778 - SEC16B	European,African American/Afro-Caribbean,Indian,Filipino,Hispanic/Latino	European,African American/Afro-Caribbean	28443625	6e-28	Broad	Anthropometric
DBP_INV	1:177889480	A	G	2676	4.277	1.89e-05	++	rs543874	LOC101928778 - SEC16B	rs543874-A	0.8024	0.0373	[0.024-0.05] kg/m2 decrease	BMI in non-smokers	LOC101928778 - SEC16B	European,African American/Afro-Caribbean,Indian,Filipino,Hispanic/Latino	European,African American/Afro-Caribbean	28443625	2e-08	Broad	Anthropometric
DBP_INV	1:177889480	A	G	2676	4.277	1.89e-05	++	rs543874	LOC101928778 - SEC16B	rs543874-G	0.192	0.034	[0.024-0.044] kg/m2 increase	Body mass index	LOC101928778 - SEC16B	European,African American,Hispanic	European,African American/Afro-Caribbean,Filipino,Seychelles,South Asian	25673413	3e-11	Broad	Anthropometric
DBP_INV	1:177889480	A	G	2676	4.277	1.89e-05	++	rs543874	LOC101928778 - SEC16B	rs543874-G	0.194	0.06	[0.051-0.07] kg/m2 increase	Body mass index	LOC101928778 - SEC16B	European,African American,Hispanic	European,African American/Afro-Caribbean,Filipino,Seychelles,South Asian	25673413	1e-33	Broad	Anthropometric
DBP_INV	1:177889480	A	G	2676	4.277	1.89e-05	++	rs543874	LOC101928778 - SEC16B	rs543874-G	0.193	0.048	[0.041-0.056] kg/m2 increase	Body mass index	LOC101928778 - SEC16B	European,African American,Hispanic	European,African American/Afro-Caribbean,Filipino,Seychelles,South Asian	25673413	3e-35	Broad	Anthropometric
DBP_INV	1:177889480	A	G	2676	4.277	1.89e-05	++	rs543874	LOC101928778 - SEC16B	rs543874-G	0.195	0.05	[0.042-0.057] kg/m2 increase	Body mass index	LOC101928778 - SEC16B	European,African American,Hispanic	European,African American/Afro-Caribbean,Filipino,Seychelles,South Asian	25673413	2e-40	Broad	Anthropometric
DBP_INV	1:177889480	A	G	2676	4.277	1.89e-05	++	rs543874	LOC101928778 - SEC16B	rs543874-G	0.2	0.048	[0.042-0.054] kg/m2 increase	Body mass index	LOC101928778 - SEC16B	Japanese	Japanese,European	28892062	7e-62	Broad	Anthropometric
DBP_INV	1:177889480	A	G	2676	4.277	1.89e-05	++	rs543874	LOC101928778 - SEC16B	rs543874-G	0.249	0.055	[0.039-0.071] unit increase	Body mass index (adult)	LOC101928778 - SEC16B	African	African,European	28430825	2e-13	Broad	Anthropometric
DBP_INV	1:177889480	A	G	2676	4.277	1.89e-05	++	rs543874	LOC101928778 - SEC16B	rs543874-G	0.249	0.055	[0.039-0.071] unit increase	Body mass index (adult)	LOC101928778 - SEC16B	African	African,European	28430825	6e-46	Broad	Anthropometric
DBP_INV	1:177889480	A	G	2676	4.277	1.89e-05	++	rs543874	LOC101928778 - SEC16B	rs543874-G	0.249	0.064	[0.046-0.082] unit increase	Body mass index (adult)	LOC101928778 - SEC16B	African	African,European	28430825	4e-12	Broad	Anthropometric
DBP_INV	1:177889480	A	G	2676	4.277	1.89e-05	++	rs543874	LOC101928778 - SEC16B	rs543874-A	0.8099	0.0449	[0.036-0.054] unit decrease	Hip circumference	LOC101928778 - SEC16B	European	European,Filipino,African American/Afro-Caribbean,South Asian,Seychellois	25673412	2e-23	Broad	Anthropometric
DBP_INV	1:177889480	A	G	2676	4.277	1.89e-05	++	rs543874	LOC101928778 - SEC16B	rs543874-A	0.8099	0.0547	[0.043-0.066] unit decrease	Hip circumference	LOC101928778 - SEC16B	European	European,Filipino,African American/Afro-Caribbean,South Asian,Seychellois	25673412	1e-20	Broad	Anthropometric
DBP_INV	1:177889480	A	G	2676	4.277	1.89e-05	++	rs543874	LOC101928778 - SEC16B	rs543874-A	0.8099	0.0338	[0.022-0.046] unit decrease	Hip circumference	LOC101928778 - SEC16B	European	European,Filipino,African American/Afro-Caribbean,South Asian,Seychellois	25673412	6e-08	Broad	Anthropometric
DBP_INV	1:177889480	A	G	2676	4.277	1.89e-05	++	rs543874	LOC101928778 - SEC16B	rs543874-A	0.804258	0.0485112	unit decrease	Body mass index	LOC101928778 - SEC16B	European		26426971	3e-46	Broad	Anthropometric
DBP_INV	1:177889480	A	G	2676	4.277	1.89e-05	++	rs543874	LOC101928778 - SEC16B	rs543874-A	NR	0.048	[NR] unit decrease	Body mass index	LOC101928778 - SEC16B	European,Hispanic/Latino,East Asian,African American,South Asian	European,South Asian,African British,East Asian	30108127	4e-52	Broad	Anthropometric
DBP_INV	4:156639888	T	G	2676	-3.109	0.001878	--	rs72689147	GUCY1A3	rs72689147-G	0.82	1.08	[1.05-1.1]	Myocardial infarction	GUCY1A3	European,African American,Hispanic American,South Asian,Lebanese,East Asian		26343387	2e-08	Broad	Cardiometabolic
DBP_INV	4:156639888	T	G	2676	-3.109	0.001878	--	rs72689147	GUCY1A3	rs72689147-G	0.816978	1.07	[1.05- 1.10]	Coronary artery disease	GUCY1A3	European,African American,Hispanic American,South Asian,Lebanese,East Asian		26343387	6e-09	Broad	Cardiometabolic
DBP_INV	4:56467214	A	G	2676	-3.357	0.0007885	--	rs13434995	NMU	rs13434995-G	NR	0.023	[NR] unit decrease	Adiponectin levels	NMU	European	European	22479202	9e-06	Broad	Cardiometabolic
SBP_INV	1:11284336	A	G	2676	3.722	0.0001978	++	rs10779751	MTOR	rs10779751-A	0.277	0.015	[0.0084-0.0218] kg/m2 increase	Body mass index	MTOR	European,African American,Hispanic	European,African American/Afro-Caribbean,Filipino,Seychelles,South Asian	25673413	9e-06	Broad	Anthropometric
SBP_INV	1:11284336	A	G	2676	3.722	0.0001978	++	rs10779751	MTOR	rs10779751-A	0.29	0.016	[0.0092-0.0222] kg/m2 increase	Body mass index	MTOR	European,African American,Hispanic	European,African American/Afro-Caribbean,Filipino,Seychelles,South Asian	25673413	2e-06	Broad	Anthropometric
SBP_INV	1:11839923	T	C	2676	-3.403	0.0006666	--	rs12561919	C1orf167	rs12561919-T	0.13			Systolic blood pressure x alcohol consumption interaction (2df test)	C1orf167	European,African American,Asian,Hispanic,Latin American,European,African American,Asian,Hispanic,Latin American	European,African American,Asian,Hispanic,European,African American,Asian,Hispanic	29912962	4e-44	Indirect	Blood pressure
SBP_INV	1:11839923	T	C	2676	-3.403	0.0006666	--	rs12561919	C1orf167	rs12561919-T	0.14			Systolic blood pressure x alcohol consumption interaction (2df test)	C1orf167	European,African American,Asian,Hispanic,Latin American,European,African American,Asian,Hispanic,Latin American	European,African American,Asian,Hispanic,European,African American,Asian,Hispanic	29912962	1e-45	Indirect	Blood pressure
SBP_INV	5:95728898	C	G	2676	-3.629	0.0002843	--	rs6235	LOC101929710, PCSK1	rs6235-G	0.28			Proinsulin levels	LOC101929710, PCSK1	European	European	21873549	1e-26	Broad	Glycemic
SBP_INV	5:95728898	C	G	2676	-3.629	0.0002843	--	rs6235	LOC101929710, PCSK1	rs6235-G	0.272	0.0056	[NR] unit decrease	Glycemic traits (pregnancy)	LOC101929710, PCSK1	European,Hispanic,Afro-Caribbean,Thai	European,French Canadian	23903356	5e-15	Broad	Glycemic
SBP_INV	1:206626828	C	G	2676	-3.592	0.0003282	--	rs2483058	SRGAP2	rs2483058-C	NR	0.203	[0.13-0.28] unit increase	Cholesterol and Triglycerides	SRGAP2	European	European	23031429	9e-07	Broad	Lipid
SBP_INV	22:44377999	T	C	2676	3.043	0.002344	++	rs2235776	SAMM50	rs2235776-C	NR	0.026	[0.016-0.036] unit increase	Cholesterol, total	SAMM50	Mexican	Latin American/Hispanic,European	26780889	3e-08	Broad	Lipid
SBP_INV	5:95716722	A	G	2676	-3.534	0.0004098	--	rs7713317	LOC101929710	rs7713317-G	0.29	0.017	[0.01-0.024] kg/m2 increase	Body mass index	LOC101929710	European,African American,Hispanic	European,African American/Afro-Caribbean,Filipino,Seychelles,South Asian	25673413	6e-07	Broad	Anthropometric
SBP_INV	5:95716722	A	G	2676	-3.534	0.0004098	--	rs7713317	LOC101929710	rs7713317-G	0.29	0.017	[0.01-0.023] kg/m2 increase	Body mass index	LOC101929710	European,African American,Hispanic	European,African American/Afro-Caribbean,Filipino,Seychelles,South Asian	25673413	3e-07	Broad	Anthropometric
SBP_INV	5:95716722	A	G	2676	-3.534	0.0004098	--	rs7713317	LOC101929710	rs7713317-A	0.707941	0.0178306	unit decrease	Body mass index	LOC101929710	European		26426971	4e-09	Broad	Anthropometric
SBP_INV	5:95716722	A	G	2676	-3.534	0.0004098	--	rs7713317	LOC101929710	rs7713317-A	NR	0.015	[NR] unit decrease	Body mass index	LOC101929710	European,Hispanic/Latino,East Asian,African American,South Asian	European,South Asian,African British,East Asian	30108127	4e-08	Broad	Anthropometric
SBP_INV	6:51068717	T	C	2676	-3.671	0.0002412	--	rs7775861	FTH1P5 - LOC100422449	rs7775861-T	0.38			Body mass index in non-asthmatics	FTH1P5 - LOC100422449	European		23517042	9e-08	Broad	Anthropometric
SBP_INV	10:124244969	T	C	2676	-4.089	4.33e-05	--	rs2268344	HTRA1	rs2268344-T	0.7666	0.0333	[0.02-0.046] unit decrease	Coronary artery disease	HTRA1			29212778	4e-07	Broad	Cardiometabolic
SBP_INV	5:74262162	A	G	2676	4.077	4.57e-05	++	rs4703642	LOC105379040	rs4703642-A	NR			C-reactive protein levels or total cholesterol levels (pleiotropy)	LOC105379040			27286809	7e-13	Broad	Cardiometabolic
SBP_INV	5:74262162	A	G	2676	4.077	4.57e-05	++	rs4703642	LOC105379040	rs4703642-A	NR			C-reactive protein levels or LDL-cholesterol levels (pleiotropy)	LOC105379040			27286809	2e-11	Broad	Cardiometabolic
SBP_INV	1:177889480	A	G	2676	3.611	0.0003056	++	rs543874	LOC101928778 - SEC16B	rs543874-G	0.19	0.22	[0.16-0.28] kg/m2 increase	Body mass index	LOC101928778 - SEC16B	European	European	20935630	4e-23	Broad	Anthropometric
SBP_INV	1:177889480	A	G	2676	3.611	0.0003056	++	rs543874	LOC101928778 - SEC16B	rs543874-G	0.19	0.081	[0.059-0.103] unit increase	Body mass index	LOC101928778 - SEC16B	European	European	23669352	4e-11	Broad	Anthropometric
SBP_INV	1:177889480	A	G	2676	3.611	0.0003056	++	rs543874	LOC101928778 - SEC16B	rs543874-G	0.19	0.032	[0.02-0.044] body fat % increase	Body fat percentage	LOC101928778 - SEC16B	European,Indian,Korean,African American	European,Jamaican	26833246	5e-08	Broad	Anthropometric
SBP_INV	1:177889480	A	G	2676	3.611	0.0003056	++	rs543874	LOC101928778 - SEC16B	rs543874-G	0.19	0.037	[0.021-0.053] body fat % increase	Body fat percentage	LOC101928778 - SEC16B	European,Indian,Korean,African American	European,Jamaican	26833246	6e-06	Broad	Anthropometric
SBP_INV	1:177889480	A	G	2676	3.611	0.0003056	++	rs543874	LOC101928778 - SEC16B	rs543874-G	0.19	0.031	[0.019-0.043] body fat % increase	Body fat percentage	LOC101928778 - SEC16B	European,Indian,Korean,African American	European,Jamaican	26833246	5e-07	Broad	Anthropometric
SBP_INV	1:177889480	A	G	2676	3.611	0.0003056	++	rs543874	LOC101928778 - SEC16B	rs543874-G	0.2	0.077	[0.059-0.095] unit increase	Childhood body mass index	LOC101928778 - SEC16B	European	European	26604143	2e-19	Broad	Anthropometric
SBP_INV	1:177889480	A	G	2676	3.611	0.0003056	++	rs543874	LOC101928778 - SEC16B	rs543874-G	NR			Childhood body mass index	LOC101928778 - SEC16B	European	European	26604143	2e-17	Broad	Anthropometric
SBP_INV	1:177889480	A	G	2676	3.611	0.0003056	++	rs543874	LOC101928778 - SEC16B	rs543874-G	0.1956	0.054	[0.045-0.063] kg/m2 increase	Body mass index	LOC101928778 - SEC16B	African American,European,Filipino,Indian,African American,European,Indian	African American,European	28448500	2e-34	Broad	Anthropometric
SBP_INV	1:177889480	A	G	2676	3.611	0.0003056	++	rs543874	LOC101928778 - SEC16B	rs543874-G	0.1926	0.0398	[0.026-0.054] kg/m2 increase	Body mass index	LOC101928778 - SEC16B	African American,European,Filipino,Indian,African American,European,Indian	African American,European	28448500	1e-08	Broad	Anthropometric
SBP_INV	1:177889480	A	G	2676	3.611	0.0003056	++	rs543874	LOC101928778 - SEC16B	rs543874-G	0.1926	0.0515	[0.042-0.061] kg/m2 increase	Body mass index	LOC101928778 - SEC16B	African American,European,Filipino,Indian,African American,European,Indian	African American,European	28448500	6e-28	Broad	Anthropometric
SBP_INV	1:177889480	A	G	2676	3.611	0.0003056	++	rs543874	LOC101928778 - SEC16B	rs543874-G	0.1956	0.0419	[0.029-0.055] kg/m2 increase	Body mass index	LOC101928778 - SEC16B	African American,European,Filipino,Indian,African American,European,Indian	African American,European	28448500	1e-10	Broad	Anthropometric
SBP_INV	1:177889480	A	G	2676	3.611	0.0003056	++	rs543874	LOC101928778 - SEC16B	rs543874-G	0.1956	0.063	[0.052-0.074] kg/m2 increase	Body mass index	LOC101928778 - SEC16B	African American,European,Filipino,Indian,African American,European,Indian	African American,European	28448500	8e-29	Broad	Anthropometric
SBP_INV	1:177889480	A	G	2676	3.611	0.0003056	++	rs543874	LOC101928778 - SEC16B	rs543874-G	0.1929	0.0606	[0.047-0.074] kg/m2 increase	Body mass index in physically active individuals	LOC101928778 - SEC16B	African American,Filipino,Indian,European,African American,Indian,European	African American,European	28448500	2e-19	Broad	Anthropometric
SBP_INV	1:177889480	A	G	2676	3.611	0.0003056	++	rs543874	LOC101928778 - SEC16B	rs543874-G	0.1921	0.0366	[0.022-0.051] kg/m2 increase	Body mass index in physically active individuals	LOC101928778 - SEC16B	African American,Filipino,Indian,European,African American,Indian,European	African American,European	28448500	1e-06	Broad	Anthropometric
SBP_INV	1:177889480	A	G	2676	3.611	0.0003056	++	rs543874	LOC101928778 - SEC16B	rs543874-G	0.1973	0.0622	[0.05-0.074] kg/m2 increase	Body mass index in physically active individuals	LOC101928778 - SEC16B	African American,Filipino,Indian,European,African American,Indian,European	African American,European	28448500	2e-23	Broad	Anthropometric
SBP_INV	1:177889480	A	G	2676	3.611	0.0003056	++	rs543874	LOC101928778 - SEC16B	rs543874-G	0.1956	0.0512	[0.041-0.061] kg/m2 increase	Body mass index in physically active individuals	LOC101928778 - SEC16B	African American,Filipino,Indian,European,African American,Indian,European	African American,European	28448500	2e-24	Broad	Anthropometric
SBP_INV	1:177889480	A	G	2676	3.611	0.0003056	++	rs543874	LOC101928778 - SEC16B	rs543874-G	0.194	0.0593	[0.04-0.078] unit increase	Body mass index in physically inactive individuals	LOC101928778 - SEC16B	African American,Filipino,Indian,European,African American,Indian,European	African American,European	28448500	1e-09	Broad	Anthropometric
SBP_INV	1:177889480	A	G	2676	3.611	0.0003056	++	rs543874	LOC101928778 - SEC16B	rs543874-G	0.1979	0.0638	[0.041-0.087] unit increase	Body mass index in physically inactive individuals	LOC101928778 - SEC16B	African American,Filipino,Indian,European,African American,Indian,European	African American,European	28448500	6e-08	Broad	Anthropometric
SBP_INV	1:177889480	A	G	2676	3.611	0.0003056	++	rs543874	LOC101928778 - SEC16B	rs543874-G	0.1924	0.0648	[0.047-0.083] unit increase	Body mass index in physically inactive individuals	LOC101928778 - SEC16B	African American,Filipino,Indian,European,African American,Indian,European	African American,European	28448500	2e-12	Broad	Anthropometric
SBP_INV	1:177889480	A	G	2676	3.611	0.0003056	++	rs543874	LOC101928778 - SEC16B	rs543874-?	NR			Body mass index (joint analysis main effects and physical activity interaction)	LOC101928778 - SEC16B	African American,European,Filipino,Indian,African American,European,Indian	African American,European	28448500	1e-06	Broad	Anthropometric
SBP_INV	1:177889480	A	G	2676	3.611	0.0003056	++	rs543874	LOC101928778 - SEC16B	rs543874-?	NR			Body mass index (joint analysis main effects and physical activity interaction)	LOC101928778 - SEC16B	African American,European,Filipino,Indian,African American,European,Indian	African American,European	28448500	7e-23	Broad	Anthropometric
SBP_INV	1:177889480	A	G	2676	3.611	0.0003056	++	rs543874	LOC101928778 - SEC16B	rs543874-?	NR			Body mass index (joint analysis main effects and physical activity interaction)	LOC101928778 - SEC16B	African American,European,Filipino,Indian,African American,European,Indian	African American,European	28448500	5e-10	Broad	Anthropometric
SBP_INV	1:177889480	A	G	2676	3.611	0.0003056	++	rs543874	LOC101928778 - SEC16B	rs543874-?	NR			Body mass index (joint analysis main effects and physical activity interaction)	LOC101928778 - SEC16B	African American,European,Filipino,Indian,African American,European,Indian	African American,European	28448500	6e-29	Broad	Anthropometric
SBP_INV	1:177889480	A	G	2676	3.611	0.0003056	++	rs543874	LOC101928778 - SEC16B	rs543874-?	NR			Body mass index (joint analysis main effects and physical activity interaction)	LOC101928778 - SEC16B	African American,European,Filipino,Indian,African American,European,Indian	African American,European	28448500	3e-34	Broad	Anthropometric
SBP_INV	1:177889480	A	G	2676	3.611	0.0003056	++	rs543874	LOC101928778 - SEC16B	rs543874-A	0.8024	0.0601	[0.05-0.07] kg/m2 decrease	BMI (adjusted for smoking behaviour)	LOC101928778 - SEC16B	European,African American/Afro-Caribbean,Indian,Filipino,Hispanic/Latino	European,African American/Afro-Caribbean	28443625	3e-31	Broad	Anthropometric
SBP_INV	1:177889480	A	G	2676	3.611	0.0003056	++	rs543874	LOC101928778 - SEC16B	rs543874-A	0.8024	0.0497	[0.042-0.058] kg/m2 decrease	BMI (adjusted for smoking behaviour)	LOC101928778 - SEC16B	European,African American/Afro-Caribbean,Indian,Filipino,Hispanic/Latino	European,African American/Afro-Caribbean	28443625	1e-35	Broad	Anthropometric
SBP_INV	1:177889480	A	G	2676	3.611	0.0003056	++	rs543874	LOC101928778 - SEC16B	rs543874-A	0.8024	0.0353	[0.024-0.047] kg/m2 decrease	BMI (adjusted for smoking behaviour)	LOC101928778 - SEC16B	European,African American/Afro-Caribbean,Indian,Filipino,Hispanic/Latino	European,African American/Afro-Caribbean	28443625	2e-09	Broad	Anthropometric
SBP_INV	1:177889480	A	G	2676	3.611	0.0003056	++	rs543874	LOC101928778 - SEC16B	rs543874-A	0.8024			Body mass index (joint analysis main effects and smoking interaction)	LOC101928778 - SEC16B	European,African American/Afro-Caribbean,Indian,Filipino,Hispanic/Latino	European,African American/Afro-Caribbean	28443625	6e-35	Broad	Anthropometric
SBP_INV	1:177889480	A	G	2676	3.611	0.0003056	++	rs543874	LOC101928778 - SEC16B	rs543874-A	0.8024			Body mass index (joint analysis main effects and smoking interaction)	LOC101928778 - SEC16B	European,African American/Afro-Caribbean,Indian,Filipino,Hispanic/Latino	European,African American/Afro-Caribbean	28443625	9e-31	Broad	Anthropometric
SBP_INV	1:177889480	A	G	2676	3.611	0.0003056	++	rs543874	LOC101928778 - SEC16B	rs543874-A	0.8024			Body mass index (joint analysis main effects and smoking interaction)	LOC101928778 - SEC16B	European,African American/Afro-Caribbean,Indian,Filipino,Hispanic/Latino	European,African American/Afro-Caribbean	28443625	2e-09	Broad	Anthropometric
SBP_INV	1:177889480	A	G	2676	3.611	0.0003056	++	rs543874	LOC101928778 - SEC16B	rs543874-A	0.8024	0.065	[0.043-0.087] kg/m2 decrease	BMI in smokers	LOC101928778 - SEC16B	European,African American/Afro-Caribbean,Indian,Filipino,Hispanic/Latino	European,African American/Afro-Caribbean	28443625	1e-08	Broad	Anthropometric
SBP_INV	1:177889480	A	G	2676	3.611	0.0003056	++	rs543874	LOC101928778 - SEC16B	rs543874-A	0.8024	0.0527	[0.036-0.069] kg/m2 decrease	BMI in smokers	LOC101928778 - SEC16B	European,African American/Afro-Caribbean,Indian,Filipino,Hispanic/Latino	European,African American/Afro-Caribbean	28443625	5e-10	Broad	Anthropometric
SBP_INV	1:177889480	A	G	2676	3.611	0.0003056	++	rs543874	LOC101928778 - SEC16B	rs543874-G	0.25	0.06	[0.044-0.076] unit increase	Body mass index	LOC101928778 - SEC16B	African American,Nigerian	African America/Afro-Caribbean,Sub-Saharan African,European	23583978	2e-13	Broad	Anthropometric
SBP_INV	1:177889480	A	G	2676	3.611	0.0003056	++	rs543874	LOC101928778 - SEC16B	rs543874-A	0.8024	0.0597	[0.048-0.071] kg/m2 decrease	BMI in non-smokers	LOC101928778 - SEC16B	European,African American/Afro-Caribbean,Indian,Filipino,Hispanic/Latino	European,African American/Afro-Caribbean	28443625	4e-25	Broad	Anthropometric
SBP_INV	1:177889480	A	G	2676	3.611	0.0003056	++	rs543874	LOC101928778 - SEC16B	rs543874-A	0.8024	0.0502	[0.041-0.059] kg/m2 decrease	BMI in non-smokers	LOC101928778 - SEC16B	European,African American/Afro-Caribbean,Indian,Filipino,Hispanic/Latino	European,African American/Afro-Caribbean	28443625	6e-28	Broad	Anthropometric
SBP_INV	1:177889480	A	G	2676	3.611	0.0003056	++	rs543874	LOC101928778 - SEC16B	rs543874-A	0.8024	0.0373	[0.024-0.05] kg/m2 decrease	BMI in non-smokers	LOC101928778 - SEC16B	European,African American/Afro-Caribbean,Indian,Filipino,Hispanic/Latino	European,African American/Afro-Caribbean	28443625	2e-08	Broad	Anthropometric
SBP_INV	1:177889480	A	G	2676	3.611	0.0003056	++	rs543874	LOC101928778 - SEC16B	rs543874-G	0.192	0.034	[0.024-0.044] kg/m2 increase	Body mass index	LOC101928778 - SEC16B	European,African American,Hispanic	European,African American/Afro-Caribbean,Filipino,Seychelles,South Asian	25673413	3e-11	Broad	Anthropometric
SBP_INV	1:177889480	A	G	2676	3.611	0.0003056	++	rs543874	LOC101928778 - SEC16B	rs543874-G	0.194	0.06	[0.051-0.07] kg/m2 increase	Body mass index	LOC101928778 - SEC16B	European,African American,Hispanic	European,African American/Afro-Caribbean,Filipino,Seychelles,South Asian	25673413	1e-33	Broad	Anthropometric
SBP_INV	1:177889480	A	G	2676	3.611	0.0003056	++	rs543874	LOC101928778 - SEC16B	rs543874-G	0.193	0.048	[0.041-0.056] kg/m2 increase	Body mass index	LOC101928778 - SEC16B	European,African American,Hispanic	European,African American/Afro-Caribbean,Filipino,Seychelles,South Asian	25673413	3e-35	Broad	Anthropometric
SBP_INV	1:177889480	A	G	2676	3.611	0.0003056	++	rs543874	LOC101928778 - SEC16B	rs543874-G	0.195	0.05	[0.042-0.057] kg/m2 increase	Body mass index	LOC101928778 - SEC16B	European,African American,Hispanic	European,African American/Afro-Caribbean,Filipino,Seychelles,South Asian	25673413	2e-40	Broad	Anthropometric
SBP_INV	1:177889480	A	G	2676	3.611	0.0003056	++	rs543874	LOC101928778 - SEC16B	rs543874-G	0.2	0.048	[0.042-0.054] kg/m2 increase	Body mass index	LOC101928778 - SEC16B	Japanese	Japanese,European	28892062	7e-62	Broad	Anthropometric
SBP_INV	1:177889480	A	G	2676	3.611	0.0003056	++	rs543874	LOC101928778 - SEC16B	rs543874-G	0.249	0.055	[0.039-0.071] unit increase	Body mass index (adult)	LOC101928778 - SEC16B	African	African,European	28430825	2e-13	Broad	Anthropometric
SBP_INV	1:177889480	A	G	2676	3.611	0.0003056	++	rs543874	LOC101928778 - SEC16B	rs543874-G	0.249	0.055	[0.039-0.071] unit increase	Body mass index (adult)	LOC101928778 - SEC16B	African	African,European	28430825	6e-46	Broad	Anthropometric
SBP_INV	1:177889480	A	G	2676	3.611	0.0003056	++	rs543874	LOC101928778 - SEC16B	rs543874-G	0.249	0.064	[0.046-0.082] unit increase	Body mass index (adult)	LOC101928778 - SEC16B	African	African,European	28430825	4e-12	Broad	Anthropometric
SBP_INV	1:177889480	A	G	2676	3.611	0.0003056	++	rs543874	LOC101928778 - SEC16B	rs543874-A	0.8099	0.0449	[0.036-0.054] unit decrease	Hip circumference	LOC101928778 - SEC16B	European	European,Filipino,African American/Afro-Caribbean,South Asian,Seychellois	25673412	2e-23	Broad	Anthropometric
SBP_INV	1:177889480	A	G	2676	3.611	0.0003056	++	rs543874	LOC101928778 - SEC16B	rs543874-A	0.8099	0.0547	[0.043-0.066] unit decrease	Hip circumference	LOC101928778 - SEC16B	European	European,Filipino,African American/Afro-Caribbean,South Asian,Seychellois	25673412	1e-20	Broad	Anthropometric
SBP_INV	1:177889480	A	G	2676	3.611	0.0003056	++	rs543874	LOC101928778 - SEC16B	rs543874-A	0.8099	0.0338	[0.022-0.046] unit decrease	Hip circumference	LOC101928778 - SEC16B	European	European,Filipino,African American/Afro-Caribbean,South Asian,Seychellois	25673412	6e-08	Broad	Anthropometric
SBP_INV	1:177889480	A	G	2676	3.611	0.0003056	++	rs543874	LOC101928778 - SEC16B	rs543874-A	0.804258	0.0485112	unit decrease	Body mass index	LOC101928778 - SEC16B	European		26426971	3e-46	Broad	Anthropometric
SBP_INV	1:177889480	A	G	2676	3.611	0.0003056	++	rs543874	LOC101928778 - SEC16B	rs543874-A	NR	0.048	[NR] unit decrease	Body mass index	LOC101928778 - SEC16B	European,Hispanic/Latino,East Asian,African American,South Asian	European,South Asian,African British,East Asian	30108127	4e-52	Broad	Anthropometric
Weight_INV	22:29450923	A	G	2725	4.003	6.246e-05	++	rs2179129	ZNRF3	rs2179129-A	0.5844	0.0316	[0.021-0.042] unit increase	Waist-to-hip ratio adjusted for body mass index	ZNRF3	African American,European,Filipino,Indian,African American,European,Indian	African American,European	28448500	1e-09	Indirect	Anthropometric
Weight_INV	22:29450923	A	G	2725	4.003	6.246e-05	++	rs2179129	ZNRF3	rs2179129-?	0.5844			Waist-to-hip ratio adjusted for BMI (joint analysis for main effect and physical activity interaction)	ZNRF3	African American,European,Filipino,Indian,African American,European,Indian	African American,European	28448500	8e-09	Indirect	Anthropometric
Weight_INV	22:29450923	A	G	2725	4.003	6.246e-05	++	rs2179129	ZNRF3	rs2179129-A	0.5828	0.0269	[0.015-0.038] unit increase	Waist-to-hip ratio adjusted for BMI in active individuals	ZNRF3	African American,Filipino,Indian,European,African American,Indian,European	African American,European	28448500	5e-06	Indirect	Anthropometric
Weight_INV	22:29450923	A	G	2725	4.003	6.246e-05	++	rs2179129	ZNRF3	rs2179129-A	0.5844	0.0303	[0.021-0.04] unit increase	Waist-to-hip ratio adjusted for body mass index	ZNRF3	African American,European,Filipino,Indian,African American,European,Indian	African American,European	28448500	1e-09	Indirect	Anthropometric
Weight_INV	22:29450923	A	G	2725	4.003	6.246e-05	++	rs2179129	ZNRF3	rs2179129-A	0.5899	0.0207	[0.014-0.027] unit increase	Waist-hip ratio	ZNRF3	European	European,Filipino,African American/Afro-Caribbean,South Asian,Seychellois	25673412	1e-09	Indirect	Anthropometric
Weight_INV	22:29450923	A	G	2725	4.003	6.246e-05	++	rs2179129	ZNRF3	rs2179129-A	0.5899	0.0256	[0.017-0.034] unit increase	Waist-hip ratio	ZNRF3	European	European,Filipino,African American/Afro-Caribbean,South Asian,Seychellois	25673412	1e-08	Indirect	Anthropometric
Weight_INV	22:29450923	A	G	2725	4.003	6.246e-05	++	rs2179129	ZNRF3	rs2179129-A	0.587757	0.0266488	units increase	Waist-to-hip ratio adjusted for BMI	ZNRF3	European		26426971	1e-15	Indirect	Anthropometric
Weight_INV	22:29450923	A	G	2725	4.003	6.246e-05	++	rs2179129	ZNRF3	rs2179129-A	0.587757			Waist-to-hip ratio adjusted for BMI x sex x age interaction (4df test)	ZNRF3	European		26426971	3e-15	Indirect	Anthropometric
Weight_INV	7:2869985	T	C	2725	3.209	0.001334	++	rs1182188	GNA12	rs1182188-?	0.27	0.07	[0.04-0.10] s.d. increase	Height	GNA12	European	European	19343178	3e-09	Indirect	Anthropometric
Weight_INV	1:155969428	G	C	2725	4.195	2.725e-05	--	rs4330912	LOC107985210, LOC107985208	rs4330912-G	0.64	0.021	[0.013-0.029] unit increase	Birth weight	LOC107985210, LOC107985208	European,African American,Turkish,Moroccan,Surinamese,Chinese	European,Filipino	27680694	2e-07	Direct	Anthropometric	Weight
Weight_INV	19:7224431	A	G	2725	3.068	0.002153	++	rs7248104	INSR, LOC107985283	rs7248104-A	0.42	0.022	[NR] mg/dL decrease	Triglycerides	INSR, LOC107985283	European	European	24097068	5e-10	Broad	Lipid
Weight_INV	19:7224431	A	G	2725	3.068	0.002153	++	rs7248104	INSR, LOC107985283	rs7248104-A	0.417	0.0222	[0.016-0.029] unit decrease (EA Beta values)	Triglyceride levels	INSR, LOC107985283	East Asian,European	Chinese	28334899	6e-10	Broad	Lipid
Weight_INV	19:7224431	A	G	2725	3.068	0.002153	++	rs7248104	INSR, LOC107985283	rs7248104-A	0.395	0.27	[0.17-0.37] unit decrease	Systolic blood pressure	INSR, LOC107985283	European,African American,Hispanic	European,South Asian	27618448	3e-09	Broad	Blood pressure
Weight_INV	2:621558	T	C	2725	2.943	0.003249	++	rs939584	LOC105373352 - TMEM18	rs939584-T	0.897	0.056	[0.044-0.068] kg/m2 increase	Body mass index	LOC105373352 - TMEM18	Japanese	Japanese,European	28892062	6e-23	Indirect	Anthropometric
Weight_INV	11:116660686	A	G	2668	-3.278	0.001047	--	rs2266788	APOA5	rs2266788-C	NR	0.39	[0.29-0.49] unit increase	HDL Cholesterol - Triglycerides (HDLC-TG)	APOA5	European		21386085	5e-13	Broad	Lipid
Weight_INV	11:116660686	A	G	2668	-3.278	0.001047	--	rs2266788	APOA5	rs2266788-C	NR	0.37	[0.23-0.51] unit increase	Triglycerides-Blood Pressure (TG-BP)	APOA5	European		21386085	4e-08	Broad	Lipid
Weight_INV	11:116660686	A	G	2668	-3.278	0.001047	--	rs2266788	APOA5	rs2266788-A	NR	0.41	[0.31-0.51] unit increase	Waist Circumference - Triglycerides (WC-TG)	APOA5	European		21386085	2e-16	Indirect	Anthropometric
Weight_INV	3:136618909	C	G	2725	3.03	0.002443	++	rs9867325	NCK1, RAD51AP1P1	rs9867325-C	0.24	0.017	[0.01-0.024] kg/m2 increase	Body mass index	NCK1, RAD51AP1P1	European,African American,Hispanic	European,African American/Afro-Caribbean,Filipino,Seychelles,South Asian	25673413	1e-06	Indirect	Anthropometric
Weight_INV	3:136618909	C	G	2725	3.03	0.002443	++	rs9867325	NCK1, RAD51AP1P1	rs9867325-C	0.242	0.022	[0.013-0.031] kg/m2 increase	Body mass index	NCK1, RAD51AP1P1	European,African American,Hispanic	European,African American/Afro-Caribbean,Filipino,Seychelles,South Asian	25673413	1e-06	Indirect	Anthropometric
Weight_INV	3:136618909	C	G	2725	3.03	0.002443	++	rs9867325	NCK1, RAD51AP1P1	rs9867325-C	0.242	0.017	[0.01-0.024] kg/m2 increase	Body mass index	NCK1, RAD51AP1P1	European,African American,Hispanic	European,African American/Afro-Caribbean,Filipino,Seychelles,South Asian	25673413	1e-06	Indirect	Anthropometric
Weight_INV	1:96924097	T	C	2725	4.222	2.421e-05	++	rs11165643	EEF1A1P11 - LOC105378866	rs11165643-T	0.557	0.0177	[0.011-0.024] kg/m2 increase	BMI (adjusted for smoking behaviour)	EEF1A1P11 - LOC105378866	European,African American/Afro-Caribbean,Indian,Filipino,Hispanic/Latino	European,African American/Afro-Caribbean	28443625	3e-08	Indirect	Anthropometric
Weight_INV	1:96924097	T	C	2725	4.222	2.421e-05	++	rs11165643	EEF1A1P11 - LOC105378866	rs11165643-T	0.557	0.0209	[0.012-0.029] kg/m2 increase	BMI (adjusted for smoking behaviour)	EEF1A1P11 - LOC105378866	European,African American/Afro-Caribbean,Indian,Filipino,Hispanic/Latino	European,African American/Afro-Caribbean	28443625	1e-06	Indirect	Anthropometric
Weight_INV	1:96924097	T	C	2725	4.222	2.421e-05	++	rs11165643	EEF1A1P11 - LOC105378866	rs11165643-T	0.557			Body mass index (joint analysis main effects and smoking interaction)	EEF1A1P11 - LOC105378866	European,African American/Afro-Caribbean,Indian,Filipino,Hispanic/Latino	European,African American/Afro-Caribbean	28443625	1e-06	Indirect	Anthropometric
Weight_INV	1:96924097	T	C	2725	4.222	2.421e-05	++	rs11165643	EEF1A1P11 - LOC105378866	rs11165643-T	0.583	0.021	[0.013-0.029] kg/m2 increase	Body mass index	EEF1A1P11 - LOC105378866	European,African American,Hispanic	European,African American/Afro-Caribbean,Filipino,Seychelles,South Asian	25673413	4e-07	Indirect	Anthropometric
Weight_INV	1:96924097	T	C	2725	4.222	2.421e-05	++	rs11165643	EEF1A1P11 - LOC105378866	rs11165643-T	0.583	0.023	[0.015-0.031] kg/m2 increase	Body mass index	EEF1A1P11 - LOC105378866	European,African American,Hispanic	European,African American/Afro-Caribbean,Filipino,Seychelles,South Asian	25673413	6e-09	Indirect	Anthropometric
Weight_INV	1:96924097	T	C	2725	4.222	2.421e-05	++	rs11165643	EEF1A1P11 - LOC105378866	rs11165643-T	0.583	0.022	[0.016-0.028] kg/m2 increase	Body mass index	EEF1A1P11 - LOC105378866	European,African American,Hispanic	European,African American/Afro-Caribbean,Filipino,Seychelles,South Asian	25673413	2e-12	Indirect	Anthropometric
Weight_INV	1:96924097	T	C	2725	4.222	2.421e-05	++	rs11165643	EEF1A1P11 - LOC105378866	rs11165643-T	0.574	0.022	[0.016-0.028] kg/m2 increase	Body mass index	EEF1A1P11 - LOC105378866	European,African American,Hispanic	European,African American/Afro-Caribbean,Filipino,Seychelles,South Asian	25673413	1e-13	Indirect	Anthropometric
Weight_INV	1:96924097	T	C	2725	4.222	2.421e-05	++	rs11165643	EEF1A1P11 - LOC105378866	rs11165643-T	0.58	0.016	[0.012-0.02] kg/m2 increase	Body mass index	EEF1A1P11 - LOC105378866	Japanese	Japanese,European	28892062	4e-10	Indirect	Anthropometric
Weight_INV	1:96924097	T	C	2725	4.222	2.421e-05	++	rs11165643	EEF1A1P11 - LOC105378866	rs11165643-T	0.582999	0.0233043	unit increase	Body mass index	EEF1A1P11 - LOC105378866	European		26426971	1e-17	Indirect	Anthropometric
Weight_INV	1:96924097	T	C	2725	4.222	2.421e-05	++	rs11165643	EEF1A1P11 - LOC105378866	rs11165643-C	NR	0.019	[NR] unit decrease	Body mass index	EEF1A1P11 - LOC105378866	European,Hispanic/Latino,East Asian,African American,South Asian	European,South Asian,African British,East Asian	30108127	3e-13	Indirect	Anthropometric
Weight_INV	1:115755197	A	C	2725	3.229	0.001244	++	rs12136712	LOC105378916 - LOC105378917	rs12136712-A	0.302	0.032	[0.018-0.046] unit decrease	Coronary artery disease	LOC105378916 - LOC105378917			29212778	4e-06	Broad	Cardiometabolic
Weight_INV	2:164444356	T	G	2725	-3.084	0.002043	--	rs77559470	LOC107985829 - FIGN	rs77559470-?	NR	0.02216	[0.015-0.03] unit decrease novel	Mean arterial pressure	LOC107985829 - FIGN	Japanese		29403010	7e-09	Broad	Blood pressure
Weight_INV	1:96893000	A	G	2725	3.667	0.0002451	++	rs11165623	UBE2WP1 - EEF1A1P11	rs11165623-A	0.4876	0.0196	[0.011-0.028] unit increase	Waist circumference	UBE2WP1 - EEF1A1P11	European	European,Filipino,African American/Afro-Caribbean,South Asian,Seychellois	25673412	6e-06	Indirect	Anthropometric
Weight_INV	1:96893000	A	G	2725	3.667	0.0002451	++	rs11165623	UBE2WP1 - EEF1A1P11	rs11165623-A	0.4876	0.0198	[0.013-0.026] unit increase	Waist circumference	UBE2WP1 - EEF1A1P11	European	European,Filipino,African American/Afro-Caribbean,South Asian,Seychellois	25673412	5e-09	Indirect	Anthropometric
Weight_INV	1:96893000	A	G	2725	3.667	0.0002451	++	rs11165623	UBE2WP1 - EEF1A1P11	rs11165623-A	0.4851	0.0221	[0.015-0.029] unit increase	Hip circumference	UBE2WP1 - EEF1A1P11	European	European,Filipino,African American/Afro-Caribbean,South Asian,Seychellois	25673412	3e-10	Indirect	Anthropometric
Weight_INV	1:96893000	A	G	2725	3.667	0.0002451	++	rs11165623	UBE2WP1 - EEF1A1P11	rs11165623-A	0.4851	0.0226	[0.014-0.032] unit increase	Hip circumference	UBE2WP1 - EEF1A1P11	European	European,Filipino,African American/Afro-Caribbean,South Asian,Seychellois	25673412	8e-07	Indirect	Anthropometric
Weight_INV	9:22029547	T	C	2725	-4.395	1.106e-05	--	rs564398	CDKN2B-AS1	rs564398-T	0.56	1.13	[1.08-1.19]	Type 2 diabetes	CDKN2B-AS1	European	European	17463249	1e-06	Broad	Glycemic
Weight_INV	9:22029547	T	C	2725	-4.395	1.106e-05	--	rs564398	CDKN2B-AS1	rs564398-G	0.399	0.1026	unit decrease	Coronary heart disease	CDKN2B-AS1	European		29615537	2e-07	Broad	Cardiometabolic
Weight_INV	8:41630405	A	G	2725	3.608	0.0003087	++	rs4737009	ANK1	rs4737009-A	0.24	0.03	[0.02-0.04] % increase	Glycated hemoglobin levels	ANK1	European		20858683	6e-12	Broad	Glycemic
Weight_INV	8:41630405	A	G	2725	3.608	0.0003087	++	rs4737009	ANK1	rs4737009-A	0.51	0.08	[0.060-0.100] unit increase	Glycated hemoglobin levels	ANK1	East Asian,Malay	East Asian	24647736	1e-15	Broad	Glycemic
Weight_INV	8:41630405	A	G	2725	3.608	0.0003087	++	rs4737009	ANK1	rs4737009-A	0.4977	0.0255	[0.018-0.033] unit increase	Glycated hemoglobin levels	ANK1	European,East Asian,South Asian,African American	European,East Asian,South Asian	28898252	1e-10	Broad	Glycemic
Weight_INV	8:41630405	A	G	2725	3.608	0.0003087	++	rs4737009	ANK1	rs4737009-A	0.2531	0.0212	[0.017-0.025] unit increase	Glycated hemoglobin levels	ANK1	European,East Asian,South Asian,African American	European,East Asian,South Asian	28898252	4e-27	Broad	Glycemic
Weight_INV	11:116663707	A	G	2668	-3.289	0.001004	--	rs662799	APOA5 - APOA4	rs662799-A	0.76	0.14	[0.12-0.16] unit decrease	Lipid traits	APOA5 - APOA4	Filipino	Filipino	24023260	6e-24	Broad	Lipid
Weight_INV	11:116663707	A	G	2668	-3.289	0.001004	--	rs662799	APOA5 - APOA4	rs662799-G	0.28	0.081	[0.075-0.087] unit increase	Triglycerides	APOA5 - APOA4	Han Chinese	Han Chinese	26582766	4e-213	Broad	Lipid
Weight_INV	11:116663707	A	G	2668	-3.289	0.001004	--	rs662799	APOA5 - APOA4	rs662799-G	0.28	2.516	[2.27-2.76] unit decrease	HDL cholesterol	APOA5 - APOA4	Han Chinese	Han Chinese	26582766	2e-85	Broad	Lipid
Weight_INV	11:116663707	A	G	2668	-3.289	0.001004	--	rs662799	APOA5 - APOA4	rs662799-?		32.91	[29.62-36.20] unit increase	Triglyceride levels	APOA5 - APOA4	Taiwanese Han Chinese		29212154	7e-84	Broad	Lipid
Weight_INV	11:116663707	A	G	2668	-3.289	0.001004	--	rs662799	APOA5 - APOA4	rs662799-?		2.47	[2.02-2.92] unit decrease	HDL cholesterol	APOA5 - APOA4	Taiwanese Han Chinese		29212154	3e-26	Broad	Lipid
Weight_INV	11:116663707	A	G	2668	-3.289	0.001004	--	rs662799	APOA5 - APOA4	rs662799-A	0.725	0.182	[0.16-0.2] unit increase	HDL cholesterol levels	APOA5 - APOA4	East Asian,European	Chinese	28334899	2e-71	Broad	Lipid
Weight_INV	11:116663707	A	G	2668	-3.289	0.001004	--	rs662799	APOA5 - APOA4	rs662799-A	0.92	0.1	[0.086-0.114] unit increase (EA Beta values)	HDL cholesterol levels	APOA5 - APOA4	East Asian,European	Chinese	28334899	3e-71	Broad	Lipid
Weight_INV	11:116663707	A	G	2668	-3.289	0.001004	--	rs662799	APOA5 - APOA4	rs662799-A	0.92	0.247	[0.23-0.26] unit decrease (EA Beta values)	Triglyceride levels	APOA5 - APOA4	East Asian,European	Chinese	28334899	4E-315	Broad	Lipid
Weight_INV	11:116663707	A	G	2668	-3.289	0.001004	--	rs662799	APOA5 - APOA4	rs662799-A	0.725	0.279	[0.26-0.3] unit decrease	Triglyceride levels	APOA5 - APOA4	East Asian,European	Chinese	28334899	2e-125	Broad	Lipid
Weight_INV	11:116663707	A	G	2668	-3.289	0.001004	--	rs662799	APOA5 - APOA4	rs662799-A	0.755	0.342	[0.26-0.42] unit decrease	Triglycerides	APOA5 - APOA4	Yoruban,Filipino		29404214	3e-16	Broad	Lipid
Weight_INV	11:116663707	A	G	2668	-3.289	0.001004	--	rs662799	APOA5 - APOA4	rs662799-G	0.245	0.342	unit increase	Triglycerides	APOA5 - APOA4	Yoruban,Filipino		29404214	3e-16	Broad	Lipid
Weight_INV	3:138113353	T	C	2725	2.828	0.004683	++	rs253664	MRAS	rs253664-T	0.202	0.025	[0.015-0.034] kg/m2 increase	Body mass index	MRAS	European,African American,Hispanic	European,African American/Afro-Caribbean,Filipino,Seychelles,South Asian	25673413	3e-07	Indirect	Anthropometric
Weight_INV	3:138113353	T	C	2725	2.828	0.004683	++	rs253664	MRAS	rs253664-T	0.202	0.017	[0.0099-0.0247] kg/m2 increase	Body mass index	MRAS	European,African American,Hispanic	European,African American/Afro-Caribbean,Filipino,Seychelles,South Asian	25673413	7e-06	Indirect	Anthropometric
Weight_INV	2:624678	A	G	2725	2.924	0.003459	++	rs2903492	LOC105373352 - TMEM18	rs2903492-A	0.83	1.26	[NR]	Body mass index	LOC105373352 - TMEM18	European	European	23563607	6e-15	Indirect	Anthropometric
Weight_INV	22:29451671	A	G	2725	3.987	6.68e-05	++	rs4823006	ZNRF3	rs4823006-A	0.57	0.02	[NR] unit increase	Waist-hip ratio	ZNRF3	European	European	20935629	1e-11	Indirect	Anthropometric
Weight_INV	22:29451671	A	G	2725	3.987	6.68e-05	++	rs4823006	ZNRF3	rs4823006-A	0.5668	0.028	[0.017-0.039] unit increase	Waist-to-hip ratio adjusted for BMI in active individuals	ZNRF3	African American,Filipino,Indian,European,African American,Indian,European	African American,European	28448500	2e-06	Indirect	Anthropometric
Weight_INV	22:29451671	A	G	2725	3.987	6.68e-05	++	rs4823006	ZNRF3	rs4823006-?	0.5659			Waist-to-hip ratio adjusted for BMI (joint analysis for main effect and physical activity interaction)	ZNRF3	African American,European,Filipino,Indian,African American,European,Indian	African American,European	28448500	6e-09	Indirect	Anthropometric
Weight_INV	22:29451671	A	G	2725	3.987	6.68e-05	++	rs4823006	ZNRF3	rs4823006-G	0.424427	0.226926	[0.14-0.32] unit decrease	Mean arterial pressure	ZNRF3	European,African American,Hispanic		27618448	9e-07	Broad	Blood pressure
Weight_INV	22:29451671	A	G	2725	3.987	6.68e-05	++	rs4823006	ZNRF3	rs4823006-G	0.424	0.26	[0.16-0.36] unit decrease	Systolic blood pressure	ZNRF3	European,African American,Hispanic	European,South Asian	27618448	8e-09	Broad	Blood pressure
Weight_INV	22:29451671	A	G	2725	3.987	6.68e-05	++	rs4823006	ZNRF3	rs4823006-G	0.424	0.14	[0.081-0.199] unit decrease	Diastolic blood pressure	ZNRF3	European,African American,Hispanic	European,South Asian	27618448	2e-07	Broad	Blood pressure
Weight_INV	22:29449477	A	G	2725	3.947	7.918e-05	++	rs2294239	ZNRF3	rs2294239-A	0.5847	0.0284	[0.019-0.037] unit increase	Waist-to-hip ratio adjusted for body mass index	ZNRF3	European	European,Filipino,African American/Afro-Caribbean,South Asian,Seychellois	25673412	7e-10	Indirect	Anthropometric
Weight_INV	22:29449477	A	G	2725	3.947	7.918e-05	++	rs2294239	ZNRF3	rs2294239-A	0.5885	0.024	[0.014-0.034] unit increase	Waist-to-hip ratio adjusted for body mass index	ZNRF3	European	European,Filipino,African American/Afro-Caribbean,South Asian,Seychellois	25673412	2e-06	Indirect	Anthropometric
Weight_INV	22:29449477	A	G	2725	3.947	7.918e-05	++	rs2294239	ZNRF3	rs2294239-A	0.5866	0.0252	[0.018-0.032] unit increase	Waist-to-hip ratio adjusted for body mass index	ZNRF3	European	European,Filipino,African American/Afro-Caribbean,South Asian,Seychellois	25673412	7e-13	Indirect	Anthropometric
Weight_INV	22:29449477	A	G	2725	3.947	7.918e-05	++	rs2294239	ZNRF3	rs2294239-A	0.5896	0.0221	[0.012-0.032] unit increase	Waist-to-hip ratio adjusted for body mass index	ZNRF3	European	European,Filipino,African American/Afro-Caribbean,South Asian,Seychellois	25673412	7e-06	Indirect	Anthropometric
Weight_INV	22:29449477	A	G	2725	3.947	7.918e-05	++	rs2294239	ZNRF3	rs2294239-A	0.5907	0.0267	[0.018-0.036] unit increase	Waist-to-hip ratio adjusted for body mass index	ZNRF3	European	European,Filipino,African American/Afro-Caribbean,South Asian,Seychellois	25673412	4e-09	Indirect	Anthropometric
Weight_INV	22:29449477	A	G	2725	3.947	7.918e-05	++	rs2294239	ZNRF3	rs2294239-A	0.5922	0.0233	[0.017-0.03] unit increase	Waist-to-hip ratio adjusted for body mass index	ZNRF3	European	European,Filipino,African American/Afro-Caribbean,South Asian,Seychellois	25673412	6e-12	Indirect	Anthropometric
Weight_INV	22:29449477	A	G	2725	3.947	7.918e-05	++	rs2294239	ZNRF3	rs2294239-A	0.5834	0.0312	[0.019-0.043] unit increase	Waist-to-hip ratio adjusted for body mass index	ZNRF3	African American,European,Filipino,Indian,African American,European,Indian	African American,European	28448500	3e-07	Indirect	Anthropometric
Weight_INV	22:29449477	A	G	2725	3.947	7.918e-05	++	rs2294239	ZNRF3	rs2294239-A	0.5834	0.0265	[0.015-0.038] unit increase	Waist-to-hip ratio adjusted for body mass index	ZNRF3	African American,European,Filipino,Indian,African American,European,Indian	African American,European	28448500	4e-06	Indirect	Anthropometric
Weight_INV	22:29449477	A	G	2725	3.947	7.918e-05	++	rs2294239	ZNRF3	rs2294239-A	0.5834	0.031	[0.023-0.039] unit increase	Waist-to-hip ratio adjusted for body mass index	ZNRF3	African American,European,Filipino,Indian,African American,European,Indian	African American,European	28448500	4e-14	Indirect	Anthropometric
Weight_INV	22:29449477	A	G	2725	3.947	7.918e-05	++	rs2294239	ZNRF3	rs2294239-A	0.5834	0.028	[0.02-0.036] unit increase	Waist-to-hip ratio adjusted for body mass index	ZNRF3	African American,European,Filipino,Indian,African American,European,Indian	African American,European	28448500	5e-13	Indirect	Anthropometric
Weight_INV	22:29449477	A	G	2725	3.947	7.918e-05	++	rs2294239	ZNRF3	rs2294239-A	0.5849	0.0331	[0.02-0.046] unit increase	Waist-to-hip ratio adjusted for BMI in active individuals	ZNRF3	African American,Filipino,Indian,European,African American,Indian,European	African American,European	28448500	1e-06	Indirect	Anthropometric
Weight_INV	22:29449477	A	G	2725	3.947	7.918e-05	++	rs2294239	ZNRF3	rs2294239-A	0.5834	0.0296	[0.021-0.039] unit increase	Waist-to-hip ratio adjusted for BMI in active individuals	ZNRF3	African American,Filipino,Indian,European,African American,Indian,European	African American,European	28448500	2e-10	Indirect	Anthropometric
Weight_INV	22:29449477	A	G	2725	3.947	7.918e-05	++	rs2294239	ZNRF3	rs2294239-A	0.5834	0.0296	[0.021-0.039] unit increase	Waist-to-hip ratio adjusted for BMI in active individuals	ZNRF3	African American,Filipino,Indian,European,African American,Indian,European	African American,European	28448500	2e-10	Indirect	Anthropometric
Weight_INV	22:29449477	A	G	2725	3.947	7.918e-05	++	rs2294239	ZNRF3	rs2294239-?	0.5834			Waist-to-hip ratio adjusted for BMI (joint analysis for main effect and physical activity interaction)	ZNRF3	African American,European,Filipino,Indian,African American,European,Indian	African American,European	28448500	2e-06	Indirect	Anthropometric
Weight_INV	22:29449477	A	G	2725	3.947	7.918e-05	++	rs2294239	ZNRF3	rs2294239-?	0.5834			Waist-to-hip ratio adjusted for BMI (joint analysis for main effect and physical activity interaction)	ZNRF3	African American,European,Filipino,Indian,African American,European,Indian	African American,European	28448500	1e-13	Indirect	Anthropometric
Weight_INV	22:29449477	A	G	2725	3.947	7.918e-05	++	rs2294239	ZNRF3	rs2294239-?	0.5834			Waist-to-hip ratio adjusted for BMI (joint analysis for main effect and physical activity interaction)	ZNRF3	African American,European,Filipino,Indian,African American,European,Indian	African American,European	28448500	2e-06	Indirect	Anthropometric
Weight_INV	22:29449477	A	G	2725	3.947	7.918e-05	++	rs2294239	ZNRF3	rs2294239-?	0.5834			Waist-to-hip ratio adjusted for BMI (joint analysis for main effect and physical activity interaction)	ZNRF3	African American,European,Filipino,Indian,African American,European,Indian	African American,European	28448500	1e-13	Indirect	Anthropometric
Weight_INV	22:29449477	A	G	2725	3.947	7.918e-05	++	rs2294239	ZNRF3	rs2294239-A	0.591	0.0217	[0.014-0.029] unit increase	Waist-to-hip ratio adjusted for BMI (adjusted for smoking behaviour)	ZNRF3	European,African American/Afro-Caribbean,Indian,Filipino,Hispanic/Latino	European,African American/Afro-Caribbean	28443625	8e-09	Indirect	Anthropometric
Weight_INV	22:29449477	A	G	2725	3.947	7.918e-05	++	rs2294239	ZNRF3	rs2294239-A	0.591	0.0242	[0.014-0.034] unit increase	Waist-to-hip ratio adjusted for BMI (adjusted for smoking behaviour)	ZNRF3	European,African American/Afro-Caribbean,Indian,Filipino,Hispanic/Latino	European,African American/Afro-Caribbean	28443625	3e-06	Indirect	Anthropometric
Weight_INV	22:29449477	A	G	2725	3.947	7.918e-05	++	rs2294239	ZNRF3	rs2294239-A	0.5849	0.0331	[0.02-0.046] unit increase	Waist-to-hip ratio adjusted for BMI in active individuals	ZNRF3	African American,Filipino,Indian,European,African American,Indian,European	African American,European	28448500	1e-06	Indirect	Anthropometric
Weight_INV	22:29449477	A	G	2725	3.947	7.918e-05	++	rs2294239	ZNRF3	rs2294239-A	0.5847	0.0191	[0.012-0.026] unit increase	Waist circumference adjusted for body mass index	ZNRF3	European	European,Filipino,African American/Afro-Caribbean,South Asian,Seychellois	25673412	3e-08	Indirect	Anthropometric
Weight_INV	22:29449477	A	G	2725	3.947	7.918e-05	++	rs2294239	ZNRF3	rs2294239-A	0.5847	0.0261	[0.017-0.035] unit increase	Waist circumference adjusted for body mass index	ZNRF3	European	European,Filipino,African American/Afro-Caribbean,South Asian,Seychellois	25673412	4e-09	Indirect	Anthropometric
Weight_INV	15:66051299	T	C	2725	3.161	0.001572	++	rs12899850	DENND4A	rs12899850-C	NR	0.014	[NR] unit decrease	Body mass index	DENND4A	European,Hispanic/Latino,East Asian,African American,South Asian	European,South Asian,African British,East Asian	30108127	2e-10	Indirect	Anthropometric
Weight_INV	5:131686146	A	G	2725	-3.766	0.0001656	--	rs10058074	LOC553103	rs10058074-A	0.45	1.15	[NR]	Height	LOC553103	European	European	23563607	4e-12	Indirect	Anthropometric
Weight_INV	1:96944797	C	A	2725	3.645	0.0002673	--	rs1555543	EEF1A1P11 - LOC105378866	rs1555543-C	0.59	0.06	[0.02-0.10] kg/m2 increase	Body mass index	EEF1A1P11 - LOC105378866	European	European	20935630	4e-10	Indirect	Anthropometric
Weight_INV	1:96943994	C	T	2725	3.923	8.763e-05	--	rs1973993	EEF1A1P11 - LOC105378866	rs1973993-C	0.63	2.71	[1.61-3.81] percentage SD increase	Weight	EEF1A1P11 - LOC105378866	European,African American	European	19079260	1e-06	Direct	Anthropometric	Weight
Weight_INV	1:96886267	A	G	2725	4.052	5.071e-05	++	rs587242	UBE2WP1 - EEF1A1P11	rs587242-A	0.246	0.0235	[0.014-0.033] kg/m2 increase	Body mass index	UBE2WP1 - EEF1A1P11	African American,European,Filipino,Indian,African American,European,Indian	African American,European	28448500	3e-07	Indirect	Anthropometric
Weight_INV	1:96886267	A	G	2725	4.052	5.071e-05	++	rs587242	UBE2WP1 - EEF1A1P11	rs587242-A	0.2435	0.0432	[0.025-0.061] unit increase	Body mass index in physically inactive individuals	UBE2WP1 - EEF1A1P11	African American,Filipino,Indian,European,African American,Indian,European	African American,European	28448500	3e-06	Indirect	Anthropometric
Weight_INV	1:96886267	A	G	2725	4.052	5.071e-05	++	rs587242	UBE2WP1 - EEF1A1P11	rs587242-?	NR			Body mass index (joint analysis main effects and physical activity interaction)	UBE2WP1 - EEF1A1P11	African American,European,Filipino,Indian,African American,European,Indian	African American,European	28448500	4e-06	Indirect	Anthropometric
Weight_INV	1:96886267	A	G	2725	4.052	5.071e-05	++	rs587242	UBE2WP1 - EEF1A1P11	rs587242-?	NR			Body mass index (joint analysis main effects and physical activity interaction)	UBE2WP1 - EEF1A1P11	African American,European,Filipino,Indian,African American,European,Indian	African American,European	28448500	4e-08	Indirect	Anthropometric
Weight_INV	2:624034	C	G	2725	2.926	0.00343	++	rs6711012	LOC105373352 - TMEM18	rs6711012-C	0.82	1.11	[NR]	Obesity	LOC105373352 - TMEM18	European	European	23563607	6e-35	Indirect	Anthropometric
Weight_INV	2:624034	C	G	2725	2.926	0.00343	++	rs6711012	LOC105373352 - TMEM18	rs6711012-C	0.82	1.18	[NR]	Obesity	LOC105373352 - TMEM18	European	European	23563607	3e-40	Indirect	Anthropometric
Weight_INV	7:129663496	T	C	2725	-3.97	7.201e-05	--	rs11556924	ZC3HC1	rs11556924-C	0.62	1.09	[1.07-1.12]	Coronary heart disease	ZC3HC1	European	European	21378990	9e-18	Broad	Cardiometabolic
Weight_INV	7:129663496	T	C	2725	-3.97	7.201e-05	--	rs11556924	ZC3HC1	rs11556924-C	0.7	1.07	[1.05-1.1]	Myocardial infarction	ZC3HC1	European,African American,Hispanic American,South Asian,Lebanese,East Asian		26343387	4e-08	Broad	Cardiometabolic
Weight_INV	7:129663496	T	C	2725	-3.97	7.201e-05	--	rs11556924	ZC3HC1	rs11556924-C	0.686675	1.08	[1.05- 1.10]	Coronary artery disease	ZC3HC1	European,African American,Hispanic American,South Asian,Lebanese,East Asian		26343387	5e-11	Broad	Cardiometabolic
Weight_INV	7:129663496	T	C	2725	-3.97	7.201e-05	--	rs11556924	ZC3HC1	rs11556924-T	0.384	0.2705	[0.18-0.36] mm Hg decrease	Systolic blood pressure	ZC3HC1	European	European	27618452	8e-09	Broad	Blood pressure
Weight_INV	7:129663496	T	C	2725	-3.97	7.201e-05	--	rs11556924	ZC3HC1	rs11556924-T	0.384	0.2141	[0.16-0.27] mm Hg decrease	Diastolic blood pressure	ZC3HC1	European	European	27618452	8e-15	Broad	Blood pressure
Weight_INV	7:129663496	T	C	2725	-3.97	7.201e-05	--	rs11556924	ZC3HC1	rs11556924-T	0.36	0.062	[0.05-0.074] unit decrease	Coronary artery disease	ZC3HC1			29212778	1e-24	Broad	Cardiometabolic
Weight_INV	7:129663496	T	C	2725	-3.97	7.201e-05	--	rs11556924	ZC3HC1	rs11556924-T	0.36	0.0618	[0.05-0.074] unit decrease	Coronary artery disease	ZC3HC1			29212778	1e-24	Broad	Cardiometabolic
Weight_INV	7:129663496	T	C	2725	-3.97	7.201e-05	--	rs11556924	ZC3HC1	rs11556924-T	0.3761	0.0575	[0.045-0.07] unit decrease	Coronary artery disease	ZC3HC1			29212778	2e-18	Broad	Cardiometabolic
Weight_INV	7:129663496	T	C	2725	-3.97	7.201e-05	--	rs11556924	ZC3HC1	rs11556924-T	0.357	0.356	[0.2-0.51] unit decrease	Systolic blood pressure	ZC3HC1	European	European	28739976	6e-06	Broad	Blood pressure
Weight_INV	7:129663496	T	C	2725	-3.97	7.201e-05	--	rs11556924	ZC3HC1	rs11556924-C	0.657	1.07	[1.05-1.09]	Coronary artery disease (myocardial infarction, percutaneous transluminal coronary angioplasty, coronary artery bypass grafting, angina or chromic ischemic heart disease)	ZC3HC1	European	European	28714975	6e-13	Broad	Cardiometabolic
Weight_INV	7:129663496	T	C	2725	-3.97	7.201e-05	--	rs11556924	ZC3HC1	rs11556924-?	NR	1.0989	[1.06-1.12]	Coronary artery disease	ZC3HC1			24262325	3e-10	Broad	Cardiometabolic
Weight_INV	7:129663496	T	C	2725	-3.97	7.201e-05	--	rs11556924	ZC3HC1	rs11556924-T	0.3624	0.0548	[0.044-0.066] unit decrease	Coronary artery disease	ZC3HC1			29212778	1e-23	Broad	Cardiometabolic
Weight_INV	19:10765819	T	C	2725	-2.96	0.003074	--	rs7250071	ILF3	rs7250071-T	0.63	0.042	[0.03-0.054] unit decrease	Height	ILF3	East Asian	East Asian	25429064	2e-16	Indirect	Anthropometric
Weight_INV	3:136107549	A	G	2725	3.409	0.0006512	++	rs9880211	STAG1	rs9880211-A	0.243	0.018	[0.011-0.025] kg/m2 increase	Body mass index	STAG1	European,African American,Hispanic	European,African American/Afro-Caribbean,Filipino,Seychelles,South Asian	25673413	2e-07	Indirect	Anthropometric
Weight_INV	3:136107549	A	G	2725	3.409	0.0006512	++	rs9880211	STAG1	rs9880211-A	0.248	0.03	[0.024-0.036] unit decrease	Height	STAG1	European	European	25282103	2e-18	Indirect	Anthropometric
Weight_INV	3:136107549	A	G	2725	3.409	0.0006512	++	rs9880211	STAG1	rs9880211-A	0.245	0.023	[0.014-0.032] kg/m2 increase	Body mass index	STAG1	European,African American,Hispanic	European,African American/Afro-Caribbean,Filipino,Seychelles,South Asian	25673413	5e-07	Indirect	Anthropometric
Weight_INV	3:136107549	A	G	2725	3.409	0.0006512	++	rs9880211	STAG1	rs9880211-A	0.246	0.018	[0.011-0.025] kg/m2 increase	Body mass index	STAG1	European,African American,Hispanic	European,African American/Afro-Caribbean,Filipino,Seychelles,South Asian	25673413	6e-07	Indirect	Anthropometric
Weight_INV	9:22051670	C	G	2725	-4.781	1.747e-06	--	rs944801	CDKN2B-AS1	rs944801-C	0.5795	0.0707	[0.05-0.091] unit increase	Type 2 diabetes	CDKN2B-AS1	South Asian,European	South Asian,European,East Asian	28869590	1e-11	Broad	Glycemic
Weight_INV	3:135888642	A	G	2725	-3.745	0.0001804	--	rs73222236	MSL2	rs73222236-A	0.6673	0.0385	[0.025-0.052] unit decrease	Coronary artery disease	MSL2			29212778	1e-08	Broad	Cardiometabolic
Weight_INV	11:116670676	A	C	2725	3.186	0.001443	++	rs6589567	APOA5 - APOA4	rs6589567-T	0.1178	8.97113	[7.43-10.52] unit increase	Triglyceride levels	APOA5 - APOA4	European		29615537	5e-30	Broad	Lipid
Weight_INV	11:116670676	A	C	2725	3.186	0.001443	++	rs6589567	APOA5 - APOA4	rs6589567-T	0.1178	1.42762	[0.99-1.87] unit increase	Total cholesterol levels	APOA5 - APOA4	European		29615537	3e-10	Broad	Lipid
Weight_INV	9:22031005	A	G	2725	-4.389	1.139e-05	--	rs7865618	CDKN2B-AS1	rs7865618-A	0.59	1.18	[1.14-1.21]	Coronary heart disease	CDKN2B-AS1	European	European	21606135	2e-27	Broad	Cardiometabolic
Weight_INV	2:233998481	A	C	2725	-3.012	0.002593	--	rs10933436	INPP5D	rs10933436-A	0.49	1.06	[1.04-1.09]	Coronary heart disease	INPP5D	European	European	21378990	7e-06	Broad	Cardiometabolic
Weight_INV	9:22077085	A	C	2725	4.077	4.557e-05	++	rs10811652	CDKN2B-AS1	rs10811652-C	NR	1.19	[1.13-1.26]	Coronary artery disease in diabetes	CDKN2B-AS1	British,British		30003307	6e-11	Broad	Cardiometabolic
Weight_INV	17:29630970	A	G	2725	-3.364	0.0007686	--	rs3087591	EVI2B, NF1	rs3087591-A	0.6978	0.0212	[0.014-0.029] unit decrease	Hip circumference	EVI2B, NF1	European	European,Filipino,African American/Afro-Caribbean,South Asian,Seychellois	25673412	2e-08	Indirect	Anthropometric
Weight_INV	2:23948953	G	T	2725	3.57	0.0003577	--	rs7608623	ATAD2B	rs7608623-C	0.229	0.03	[NR] -¬g/dL increase	Obesity-related traits	ATAD2B	Hispanic		23251661	6e-07	Indirect	Anthropometric
Weight_INV	1:97037083	C	T	2725	4.126	3.695e-05	--	rs10783050	LOC105378866 - RN7SL831P	rs10783050-C	0.36	2.6	[1.50-3.70] % SD increase	Body mass index	LOC105378866 - RN7SL831P	European,African American	European	19079260	4e-06	Indirect	Anthropometric
Weight_INV	9:124412948	T	G	2725	3.54	0.0003997	++	rs10818576	DAB2IP	rs10818576-T	0.7561	0.0429	[0.028-0.057] unit decrease	Coronary artery disease	DAB2IP			29212778	8e-09	Broad	Cardiometabolic
Weight_INV	2:622827	C	T	2725	2.929	0.0034	--	rs2867125	LOC105373352 - TMEM18	rs2867125-C	0.83	0.31	[0.25-0.37] kg/m2 increase	Body mass index	LOC105373352 - TMEM18	European	European	20935630	3e-49	Indirect	Anthropometric
Weight_INV	2:622827	C	T	2725	2.929	0.0034	--	rs2867125	LOC105373352 - TMEM18	rs2867125-C	0.8276	0.0702	[0.061-0.079] kg/m2 increase	Body mass index	LOC105373352 - TMEM18	African American,European,Filipino,Indian,African American,European,Indian	African American,European	28448500	1e-49	Indirect	Anthropometric
Weight_INV	2:622827	C	T	2725	2.929	0.0034	--	rs2867125	LOC105373352 - TMEM18	rs2867125-C	0.8253	0.0666	[0.052-0.081] kg/m2 increase	Body mass index	LOC105373352 - TMEM18	African American,European,Filipino,Indian,African American,European,Indian	African American,European	28448500	5e-19	Indirect	Anthropometric
Weight_INV	2:622827	C	T	2725	2.929	0.0034	--	rs2867125	LOC105373352 - TMEM18	rs2867125-C	0.8253	0.0704	[0.061-0.08] kg/m2 increase	Body mass index	LOC105373352 - TMEM18	African American,European,Filipino,Indian,African American,European,Indian	African American,European	28448500	5e-45	Indirect	Anthropometric
Weight_INV	2:622827	C	T	2725	2.929	0.0034	--	rs2867125	LOC105373352 - TMEM18	rs2867125-C	0.8253	0.0737	[0.061-0.086] kg/m2 increase	Body mass index	LOC105373352 - TMEM18	African American,European,Filipino,Indian,African American,European,Indian	African American,European	28448500	1e-31	Indirect	Anthropometric
Weight_INV	2:622827	C	T	2725	2.929	0.0034	--	rs2867125	LOC105373352 - TMEM18	rs2867125-C	0.8276	0.0728	[0.061-0.085] kg/m2 increase	Body mass index	LOC105373352 - TMEM18	African American,European,Filipino,Indian,African American,European,Indian	African American,European	28448500	4e-33	Indirect	Anthropometric
Weight_INV	2:622827	C	T	2725	2.929	0.0034	--	rs2867125	LOC105373352 - TMEM18	rs2867125-C	0.8261	0.0635	[0.041-0.086] kg/m2 increase	Body mass index in physically active individuals	LOC105373352 - TMEM18	African American,Filipino,Indian,European,African American,Indian,European	African American,European	28448500	2e-08	Indirect	Anthropometric
Weight_INV	2:622827	C	T	2725	2.929	0.0034	--	rs2867125	LOC105373352 - TMEM18	rs2867125-C	0.8244	0.0717	[0.058-0.085] kg/m2 increase	Body mass index in physically active individuals	LOC105373352 - TMEM18	African American,Filipino,Indian,European,African American,Indian,European	African American,European	28448500	2e-24	Indirect	Anthropometric
Weight_INV	2:622827	C	T	2725	2.929	0.0034	--	rs2867125	LOC105373352 - TMEM18	rs2867125-C	0.8253	0.0667	[0.056-0.077] kg/m2 increase	Body mass index in physically active individuals	LOC105373352 - TMEM18	African American,Filipino,Indian,European,African American,Indian,European	African American,European	28448500	1e-33	Indirect	Anthropometric
Weight_INV	2:622827	C	T	2725	2.929	0.0034	--	rs2867125	LOC105373352 - TMEM18	rs2867125-C	0.8263	0.0616	[0.046-0.077] kg/m2 increase	Body mass index in physically active individuals	LOC105373352 - TMEM18	African American,Filipino,Indian,European,African American,Indian,European	African American,European	28448500	2e-14	Indirect	Anthropometric
Weight_INV	2:622827	C	T	2725	2.929	0.0034	--	rs2867125	LOC105373352 - TMEM18	rs2867125-C	0.8282	0.0707	[0.058-0.084] kg/m2 increase	Body mass index in physically active individuals	LOC105373352 - TMEM18	African American,Filipino,Indian,European,African American,Indian,European	African American,European	28448500	1e-26	Indirect	Anthropometric
Weight_INV	2:622827	C	T	2725	2.929	0.0034	--	rs2867125	LOC105373352 - TMEM18	rs2867125-C	0.8276	0.0664	[0.056-0.077] kg/m2 increase	Body mass index in physically active individuals	LOC105373352 - TMEM18	African American,Filipino,Indian,European,African American,Indian,European	African American,European	28448500	7e-36	Indirect	Anthropometric
Weight_INV	2:622827	C	T	2725	2.929	0.0034	--	rs2867125	LOC105373352 - TMEM18	rs2867125-C	0.8279	0.0919	[0.06-0.124] unit increase	Body mass index in physically inactive individuals	LOC105373352 - TMEM18	African American,Filipino,Indian,European,African American,Indian,European	African American,European	28448500	2e-08	Indirect	Anthropometric
Weight_INV	2:622827	C	T	2725	2.929	0.0034	--	rs2867125	LOC105373352 - TMEM18	rs2867125-C	0.8262	0.0859	[0.059-0.113] unit increase	Body mass index in physically inactive individuals	LOC105373352 - TMEM18	African American,Filipino,Indian,European,African American,Indian,European	African American,European	28448500	3e-10	Indirect	Anthropometric
Weight_INV	2:622827	C	T	2725	2.929	0.0034	--	rs2867125	LOC105373352 - TMEM18	rs2867125-C	0.827	0.0876	[0.067-0.108] unit increase	Body mass index in physically inactive individuals	LOC105373352 - TMEM18	African American,Filipino,Indian,European,African American,Indian,European	African American,European	28448500	7e-17	Indirect	Anthropometric
Weight_INV	2:622827	C	T	2725	2.929	0.0034	--	rs2867125	LOC105373352 - TMEM18	rs2867125-C	0.8305	0.0836	[0.059-0.109] unit increase	Body mass index in physically inactive individuals	LOC105373352 - TMEM18	African American,Filipino,Indian,European,African American,Indian,European	African American,European	28448500	7e-11	Indirect	Anthropometric
Weight_INV	2:622827	C	T	2725	2.929	0.0034	--	rs2867125	LOC105373352 - TMEM18	rs2867125-?	NR			Body mass index (joint analysis main effects and physical activity interaction)	LOC105373352 - TMEM18	African American,European,Filipino,Indian,African American,European,Indian	African American,European	28448500	2e-14	Indirect	Anthropometric
Weight_INV	2:622827	C	T	2725	2.929	0.0034	--	rs2867125	LOC105373352 - TMEM18	rs2867125-?	NR			Body mass index (joint analysis main effects and physical activity interaction)	LOC105373352 - TMEM18	African American,European,Filipino,Indian,African American,European,Indian	African American,European	28448500	5e-32	Indirect	Anthropometric
Weight_INV	2:622827	C	T	2725	2.929	0.0034	--	rs2867125	LOC105373352 - TMEM18	rs2867125-?	NR			Body mass index (joint analysis main effects and physical activity interaction)	LOC105373352 - TMEM18	African American,European,Filipino,Indian,African American,European,Indian	African American,European	28448500	9e-48	Indirect	Anthropometric
Weight_INV	2:622827	C	T	2725	2.929	0.0034	--	rs2867125	LOC105373352 - TMEM18	rs2867125-?	NR			Body mass index (joint analysis main effects and physical activity interaction)	LOC105373352 - TMEM18	African American,European,Filipino,Indian,African American,European,Indian	African American,European	28448500	7e-35	Indirect	Anthropometric
Weight_INV	2:622827	C	T	2725	2.929	0.0034	--	rs2867125	LOC105373352 - TMEM18	rs2867125-?	NR			Body mass index (joint analysis main effects and physical activity interaction)	LOC105373352 - TMEM18	African American,European,Filipino,Indian,African American,European,Indian	African American,European	28448500	5e-52	Indirect	Anthropometric
Weight_INV	2:622827	T	C	2725	-2.929	0.0034	--	rs2867125	LOC105373352 - TMEM18	rs2867125-C	0.83	1.06	[1.04-1.08]	Type 2 diabetes	LOC105373352 - TMEM18	South Asian,European	South Asian,European,East Asian	28869590	2e-09	Broad	Glycemic
Weight_INV	2:622827	C	T	2725	2.929	0.0034	--	rs2867125	LOC105373352 - TMEM18	rs2867125-C	0.83	0.086	unit increase	Body mass index (age <50)	LOC105373352 - TMEM18	European		26426971	6e-49	Indirect	Anthropometric
Weight_INV	2:622827	C	T	2725	2.929	0.0034	--	rs2867125	LOC105373352 - TMEM18	rs2867125-C	0.83	0.051	unit increase	Body mass index (age>50)	LOC105373352 - TMEM18	European		26426971	2e-30	Indirect	Anthropometric
Weight_INV	2:622827	C	T	2725	2.929	0.0034	--	rs2867125	LOC105373352 - TMEM18	rs2867125-C	0.83			Body mass index x sex x age interaction (4df test)	LOC105373352 - TMEM18	European		26426971	5e-75	Indirect	Anthropometric
Weight_INV	2:622827	C	T	2725	2.929	0.0034	--	rs2867125	LOC105373352 - TMEM18	rs2867125-C	0.83			Body mass index x age interaction	LOC105373352 - TMEM18	European		26426971	4e-07	Indirect	Anthropometric
Weight_INV	2:622827	C	T	2725	2.929	0.0034	--	rs2867125	LOC105373352 - TMEM18	rs2867125-C	0.83			Body mass index	LOC105373352 - TMEM18	European		26426971	1e-72	Indirect	Anthropometric
WC_INV	9:124412948	T	G	2725	3.134	0.001725	++	rs10818576	DAB2IP	rs10818576-T	0.7561	0.0429	[0.028-0.057] unit decrease	Coronary artery disease	DAB2IP			29212778	8e-09	Broad	Cardiometabolic
WC_INV	2:629244	A	C	2697	-3.357	0.0007872	--	rs12463617	LOC105373352 - TMEM18	rs12463617-A	0.15	0.1	[0.076-0.124] unit decrease	Body mass index	LOC105373352 - TMEM18	European	European	23669352	3e-17	Indirect	Anthropometric
WC_INV	2:629244	A	C	2697	-3.357	0.0007872	--	rs12463617	LOC105373352 - TMEM18	rs12463617-C	0.91	0.0634	[0.046-0.081] unit increase	Body mass index	LOC105373352 - TMEM18	East Asian,South East Asian	East Asian	24861553	2e-12	Indirect	Anthropometric
WC_INV	2:629244	A	C	2697	-3.357	0.0007872	--	rs12463617	LOC105373352 - TMEM18	rs12463617-C	0.85	1.42	[1.29-1.56]	Obesity (early onset extreme)	LOC105373352 - TMEM18	European	European	23563609	2e-13	Indirect	Anthropometric
WC_INV	2:621558	T	C	2725	3.337	0.0008457	++	rs939584	LOC105373352 - TMEM18	rs939584-T	0.897	0.056	[0.044-0.068] kg/m2 increase	Body mass index	LOC105373352 - TMEM18	Japanese	Japanese,European	28892062	6e-23	Indirect	Anthropometric
WC_INV	2:622531	T	C	2697	3.079	0.002075	++	rs939583	LOC105373352 - TMEM18	rs939583-C	NR	0.07	[0.050-0.090] kg/m2 decrease	Body mass index	LOC105373352 - TMEM18	European,African American,Hispanic,Han Chinese	European,Han Chinese	24064335	1e-07	Indirect	Anthropometric
WC_INV	1:184020945	A	G	2697	2.945	0.003229	++	rs2274432	TSEN15	rs2274432-T	0.37	5.3	[3.54-7.06] % s.d. increase	Height	TSEN15	European	European	18391951	8e-09	Indirect	Anthropometric
WC_INV	1:184020945	A	G	2697	2.945	0.003229	++	rs2274432	TSEN15	rs2274432-A	0.3568	0.0478	[0.031-0.064] cm increase	Waist circumference adjusted for BMI in inactive individuals	TSEN15	African American,Filipino,Indian,European,African American,Indian,European	African American,European	28448500	2e-08	Direct	Anthropometric	WC
WC_INV	1:184020945	A	G	2697	2.945	0.003229	++	rs2274432	TSEN15	rs2274432-?	0.3569			Waist circumference adjusted for BMI (joint analysis main effects and physical activity interaction)	TSEN15	African American,European,Filipino,Indian,African American,European,Indian	African American,European	28448500	3e-06	Indirect	Anthropometric
WC_INV	1:184020945	A	G	2697	2.945	0.003229	++	rs2274432	TSEN15	rs2274432-?	0.3569			Waist circumference adjusted for BMI (joint analysis main effects and physical activity interaction)	TSEN15	African American,European,Filipino,Indian,African American,European,Indian	African American,European	28448500	6e-13	Indirect	Anthropometric
WC_INV	1:184020945	A	G	2697	2.945	0.003229	++	rs2274432	TSEN15	rs2274432-A	0.3486	0.0283	[0.021-0.036] unit increase	Waist circumference adjusted for BMI (adjusted for smoking behaviour)	TSEN15	European,African American/Afro-Caribbean,Indian,Filipino,Hispanic/Latino	European,African American/Afro-Caribbean	28443625	3e-14	Direct	Anthropometric	WC
WC_INV	1:184020945	A	G	2697	2.945	0.003229	++	rs2274432	TSEN15	rs2274432-A	0.3486			Waist circumference adjusted for BMI (joint analysis main effects and smoking interaction)	TSEN15	European,African American/Afro-Caribbean,Indian,Filipino,Hispanic/Latino	European,African American/Afro-Caribbean	28443625	2e-15	Indirect	Anthropometric
WC_INV	1:184020945	A	G	2697	2.945	0.003229	++	rs2274432	TSEN15	rs2274432-A	0.3486			Waist circumference adjusted for BMI (joint analysis main effects and smoking interaction)	TSEN15	European,African American/Afro-Caribbean,Indian,Filipino,Hispanic/Latino	European,African American/Afro-Caribbean	28443625	2e-10	Indirect	Anthropometric
WC_INV	1:184020945	A	G	2697	2.945	0.003229	++	rs2274432	TSEN15	rs2274432-A	0.3486			Waist circumference adjusted for BMI (joint analysis main effects and smoking interaction)	TSEN15	European,African American/Afro-Caribbean,Indian,Filipino,Hispanic/Latino	European,African American/Afro-Caribbean	28443625	9e-07	Indirect	Anthropometric
WC_INV	1:184020945	A	G	2697	2.945	0.003229	++	rs2274432	TSEN15	rs2274432-A	0.3486	0.0275	[0.015-0.04] unit increase	Waist circumference adjusted for BMI in non-smokers	TSEN15	European,African American/Afro-Caribbean,Indian,Filipino,Hispanic/Latino	European,African American/Afro-Caribbean	28443625	8e-06	Direct	Anthropometric	WC
WC_INV	1:184020945	A	G	2697	2.945	0.003229	++	rs2274432	TSEN15	rs2274432-A	0.3486	0.03	[0.022-0.038] unit increase	Waist circumference adjusted for BMI in non-smokers	TSEN15	European,African American/Afro-Caribbean,Indian,Filipino,Hispanic/Latino	European,African American/Afro-Caribbean	28443625	6e-13	Direct	Anthropometric	WC
WC_INV	1:184020945	A	G	2697	2.945	0.003229	++	rs2274432	TSEN15	rs2274432-A	0.3486	0.0317	[0.021-0.042] unit increase	Waist circumference adjusted for BMI in non-smokers	TSEN15	European,African American/Afro-Caribbean,Indian,Filipino,Hispanic/Latino	European,African American/Afro-Caribbean	28443625	4e-09	Direct	Anthropometric	WC
WC_INV	1:184020945	A	G	2697	2.945	0.003229	++	rs2274432	TSEN15	rs2274432-A	0.3486	0.0296	[0.02-0.039] unit increase	Waist circumference adjusted for BMI (adjusted for smoking behaviour)	TSEN15	European,African American/Afro-Caribbean,Indian,Filipino,Hispanic/Latino	European,African American/Afro-Caribbean	28443625	5e-10	Direct	Anthropometric	WC
WC_INV	1:184020945	A	G	2697	2.945	0.003229	++	rs2274432	TSEN15	rs2274432-A	0.3486	0.0265	[0.016-0.037] unit increase	Waist circumference adjusted for BMI (adjusted for smoking behaviour)	TSEN15	European,African American/Afro-Caribbean,Indian,Filipino,Hispanic/Latino	European,African American/Afro-Caribbean	28443625	5e-07	Direct	Anthropometric	WC
WC_INV	1:184020945	A	G	2697	2.945	0.003229	++	rs2274432	TSEN15	rs2274432-A	0.3615	0.023	[0.013-0.033] unit increase	Waist circumference adjusted for body mass index	TSEN15	European	European,Filipino,African American/Afro-Caribbean,South Asian,Seychellois	25673412	4e-06	Direct	Anthropometric	WC
WC_INV	1:184020945	A	G	2697	2.945	0.003229	++	rs2274432	TSEN15	rs2274432-A	0.3615	0.0251	[0.018-0.032] unit increase	Waist circumference adjusted for body mass index	TSEN15	European	European,Filipino,African American/Afro-Caribbean,South Asian,Seychellois	25673412	2e-12	Direct	Anthropometric	WC
WC_INV	1:184020945	A	G	2697	2.945	0.003229	++	rs2274432	TSEN15	rs2274432-A	0.3615	0.0267	[0.018-0.036] unit increase	Waist circumference adjusted for body mass index	TSEN15	European	European,Filipino,African American/Afro-Caribbean,South Asian,Seychellois	25673412	7e-09	Direct	Anthropometric	WC
WC_INV	15:73485160	A	G	2697	2.997	0.002728	++	rs11072405	NEO1	rs11072405-A	0.564379	0.0211568	units increase	Waist-to-hip ratio adjusted for BMI	NEO1	European		26426971	1e-08	Indirect	Anthropometric
WC_INV	15:73485160	A	G	2697	2.997	0.002728	++	rs11072405	NEO1	rs11072405-A	0.564379			Waist-to-hip ratio adjusted for BMI x sex x age interaction (4df test)	NEO1	European		26426971	5e-07	Indirect	Anthropometric
WC_INV	16:53809247	A	G	2697	2.876	0.00403	++	rs1121980	FTO	rs1121980-?	NR	0.06	[0.04-0.08] unit increase	Body mass index	FTO	European	European,European	18454148	4e-08	Indirect	Anthropometric
WC_INV	16:53809247	A	G	2697	2.876	0.00403	++	rs1121980	FTO	rs1121980-T	0.41	1.66	[1.37-2.01]	Obesity (early onset extreme)	FTO	European	European	18159244	1e-07	Indirect	Anthropometric
WC_INV	16:53809247	A	G	2697	2.876	0.00403	++	rs1121980	FTO	rs1121980-A	0.43	0.02	[NR] unit decrease	HDL cholesterol	FTO	European	European	24097068	7e-09	Broad	Lipid
WC_INV	16:53809247	A	G	2697	2.876	0.00403	++	rs1121980	FTO	rs1121980-A	0.43	0.021	[NR] mg/dL increase	Triglycerides	FTO	European	European	24097068	3e-08	Broad	Lipid
WC_INV	16:53809247	A	G	2697	2.876	0.00403	++	rs1121980	FTO	rs1121980-A	0.447	0.0196	[0.013-0.026] unit decrease (EA Beta values)	HDL cholesterol levels	FTO	East Asian,European	Chinese	28334899	2e-07	Broad	Lipid
WC_INV	16:53809247	A	G	2697	2.876	0.00403	++	rs1121980	FTO	rs1121980-A	0.4328	0.0384	[0.03-0.047] unit increase	Waist-hip ratio	FTO	European	European,Filipino,African American/Afro-Caribbean,South Asian,Seychellois	25673412	1e-17	Indirect	Anthropometric
WC_INV	16:53809247	A	G	2697	2.876	0.00403	++	rs1121980	FTO	rs1121980-A	0.4328	0.0432	[0.037-0.05] unit increase	Waist-hip ratio	FTO	European	European,Filipino,African American/Afro-Caribbean,South Asian,Seychellois	25673412	1e-38	Indirect	Anthropometric
WC_INV	16:53809247	A	G	2697	2.876	0.00403	++	rs1121980	FTO	rs1121980-A	0.4328	0.0484	[0.039-0.058] unit increase	Waist-hip ratio	FTO	European	European,Filipino,African American/Afro-Caribbean,South Asian,Seychellois	25673412	1e-23	Indirect	Anthropometric
WC_INV	2:635721	T	C	2697	-3.385	0.0007106	--	rs6755502	LOC105373352 - TMEM18	rs6755502-C	0.83	0.039	[0.027-0.051] body fat % increase	Body fat percentage	LOC105373352 - TMEM18	European,Indian,Korean,African American	European,Jamaican	26833246	1e-10	Indirect	Anthropometric
WC_INV	2:635721	T	C	2697	-3.385	0.0007106	--	rs6755502	LOC105373352 - TMEM18	rs6755502-C	0.83	0.035	[0.023-0.047] body fat % increase	Body fat percentage	LOC105373352 - TMEM18	European,Indian,Korean,African American	European,Jamaican	26833246	6e-08	Indirect	Anthropometric
WC_INV	2:635721	T	C	2697	-3.385	0.0007106	--	rs6755502	LOC105373352 - TMEM18	rs6755502-C	0.83	0.049	[0.031-0.067] body fat % increase	Body fat percentage	LOC105373352 - TMEM18	European,Indian,Korean,African American	European,Jamaican	26833246	3e-08	Indirect	Anthropometric
WC_INV	2:635721	T	C	2697	-3.385	0.0007106	--	rs6755502	LOC105373352 - TMEM18	rs6755502-C	0.83	0.052	[0.035-0.069] body fat % increase	Body fat percentage	LOC105373352 - TMEM18	European,Indian,Korean,African American	European,Jamaican	26833246	3e-09	Indirect	Anthropometric
WC_INV	2:635721	T	C	2697	-3.385	0.0007106	--	rs6755502	LOC105373352 - TMEM18	rs6755502-T	0.1723	0.0533	[0.042-0.065] unit decrease	Waist circumference	LOC105373352 - TMEM18	European	European,Filipino,African American/Afro-Caribbean,South Asian,Seychellois	25673412	8e-20	Direct	Anthropometric	WC
WC_INV	2:635721	T	C	2697	-3.385	0.0007106	--	rs6755502	LOC105373352 - TMEM18	rs6755502-T	0.1723	0.0512	[0.042-0.06] unit decrease	Waist circumference	LOC105373352 - TMEM18	European	European,Filipino,African American/Afro-Caribbean,South Asian,Seychellois	25673412	2e-30	Direct	Anthropometric	WC
WC_INV	2:635721	T	C	2697	-3.385	0.0007106	--	rs6755502	LOC105373352 - TMEM18	rs6755502-T	0.1723	0.0492	[0.037-0.061] unit decrease	Waist circumference	LOC105373352 - TMEM18	European	European,Filipino,African American/Afro-Caribbean,South Asian,Seychellois	25673412	2e-15	Direct	Anthropometric	WC
WC_INV	2:635721	T	C	2697	-3.385	0.0007106	--	rs6755502	LOC105373352 - TMEM18	rs6755502-T	0.1722	0.0539	[0.045-0.063] unit decrease	Hip circumference	LOC105373352 - TMEM18	European	European,Filipino,African American/Afro-Caribbean,South Asian,Seychellois	25673412	2e-30	Indirect	Anthropometric
WC_INV	2:635721	T	C	2697	-3.385	0.0007106	--	rs6755502	LOC105373352 - TMEM18	rs6755502-T	0.1722	0.0575	[0.046-0.069] unit decrease	Hip circumference	LOC105373352 - TMEM18	European	European,Filipino,African American/Afro-Caribbean,South Asian,Seychellois	25673412	3e-21	Indirect	Anthropometric
WC_INV	2:635721	T	C	2697	-3.385	0.0007106	--	rs6755502	LOC105373352 - TMEM18	rs6755502-T	0.1722	0.0498	[0.037-0.063] unit decrease	Hip circumference	LOC105373352 - TMEM18	European	European,Filipino,African American/Afro-Caribbean,South Asian,Seychellois	25673412	2e-14	Indirect	Anthropometric
WC_INV	11:116660686	A	G	2668	-2.903	0.003701	--	rs2266788	APOA5	rs2266788-C	NR	0.39	[0.29-0.49] unit increase	HDL Cholesterol - Triglycerides (HDLC-TG)	APOA5	European		21386085	5e-13	Broad	Lipid
WC_INV	11:116660686	A	G	2668	-2.903	0.003701	--	rs2266788	APOA5	rs2266788-C	NR	0.37	[0.23-0.51] unit increase	Triglycerides-Blood Pressure (TG-BP)	APOA5	European		21386085	4e-08	Broad	Lipid
WC_INV	11:116660686	A	G	2668	-2.903	0.003701	--	rs2266788	APOA5	rs2266788-A	NR	0.41	[0.31-0.51] unit increase	Waist Circumference - Triglycerides (WC-TG)	APOA5	European		21386085	2e-16	Direct	Anthropometric	WC
WC_INV	3:51208646	A	T	2697	3.823	0.0001321	++	rs4378999	DOCK3	rs4378999-T	0.119	0.03	[0.02-0.04] unit increase	Waist circumference adjusted for BMI (adjusted for smoking behaviour)	DOCK3	European,African American/Afro-Caribbean,Indian,Filipino,Hispanic/Latino	European,African American/Afro-Caribbean	28443625	8e-11	OppositeDirection	Anthropometric	WC
WC_INV	3:51208646	A	T	2697	3.823	0.0001321	++	rs4378999	DOCK3	rs4378999-T	NR			Waist circumference adjusted for BMI (joint analysis main effects and smoking interaction)	DOCK3	European,African American/Afro-Caribbean,Indian,Filipino,Hispanic/Latino	European,African American/Afro-Caribbean	28443625	3e-10	Indirect	Anthropometric
WC_INV	3:51208646	A	T	2697	3.823	0.0001321	++	rs4378999	DOCK3	rs4378999-T	0.12	0.029	[0.019-0.039] unit increase	Waist circumference adjusted for BMI in non-smokers	DOCK3	European,African American/Afro-Caribbean,Indian,Filipino,Hispanic/Latino	European,African American/Afro-Caribbean	28443625	9e-09	OppositeDirection	Anthropometric	WC
WC_INV	16:53800568	A	G	2697	2.987	0.00282	++	rs9939973	FTO	rs9939973-A	0.4337	0.07	[0.063-0.077] unit increase	Hip circumference	FTO	European	European,Filipino,African American/Afro-Caribbean,South Asian,Seychellois	25673412	2e-86	Indirect	Anthropometric
WC_INV	16:53800568	A	G	2697	2.987	0.00282	++	rs9939973	FTO	rs9939973-A	0.4337	0.0716	[0.062-0.081] unit increase	Hip circumference	FTO	European	European,Filipino,African American/Afro-Caribbean,South Asian,Seychellois	25673412	3e-52	Indirect	Anthropometric
WC_INV	16:53800568	A	G	2697	2.987	0.00282	++	rs9939973	FTO	rs9939973-A	0.4337	0.0677	[0.058-0.077] unit increase	Hip circumference	FTO	European	European,Filipino,African American/Afro-Caribbean,South Asian,Seychellois	25673412	4e-43	Indirect	Anthropometric
WC_INV	10:17260290	A	G	2697	-3.649	0.0002636	--	rs10904908	VIM-AS1	rs10904908-G	0.43	0.025	[NR] unit increase	Cholesterol, total	VIM-AS1	European	European	24097068	3e-11	Broad	Lipid
WC_INV	10:17260290	A	G	2697	-3.649	0.0002636	--	rs10904908	VIM-AS1	rs10904908-A	0.546	0.025	[0.018-0.032] unit decrease (EA Beta values)	Total cholesterol levels	VIM-AS1	East Asian,European	Chinese	28334899	5e-11	Broad	Lipid
WC_INV	2:630323	A	C	2697	3.353	0.0007981	++	rs6725549	LOC105373352 - TMEM18	rs6725549-A	0.828391	0.0656298	unit increase	Body mass index	LOC105373352 - TMEM18	European		26426971	1e-74	Indirect	Anthropometric
WC_INV	9:126590687	T	C	2697	2.92	0.0035	++	rs541160	DENND1A	rs541160-C	NR	0.023	[NR] unit decrease	Body mass index	DENND1A	European,Hispanic/Latino,East Asian,African American,South Asian	European,South Asian,African British,East Asian	30108127	1e-09	Indirect	Anthropometric
WC_INV	8:41630405	A	G	2725	3.11	0.00187	++	rs4737009	ANK1	rs4737009-A	0.24	0.03	[0.02-0.04] % increase	Glycated hemoglobin levels	ANK1	European		20858683	6e-12	Broad	Glycemic
WC_INV	8:41630405	A	G	2725	3.11	0.00187	++	rs4737009	ANK1	rs4737009-A	0.51	0.08	[0.060-0.100] unit increase	Glycated hemoglobin levels	ANK1	East Asian,Malay	East Asian	24647736	1e-15	Broad	Glycemic
WC_INV	8:41630405	A	G	2725	3.11	0.00187	++	rs4737009	ANK1	rs4737009-A	0.4977	0.0255	[0.018-0.033] unit increase	Glycated hemoglobin levels	ANK1	European,East Asian,South Asian,African American	European,East Asian,South Asian	28898252	1e-10	Broad	Glycemic
WC_INV	8:41630405	A	G	2725	3.11	0.00187	++	rs4737009	ANK1	rs4737009-A	0.2531	0.0212	[0.017-0.025] unit increase	Glycated hemoglobin levels	ANK1	European,East Asian,South Asian,African American	European,East Asian,South Asian	28898252	4e-27	Broad	Glycemic
WC_INV	2:624678	A	G	2725	3.348	0.0008136	++	rs2903492	LOC105373352 - TMEM18	rs2903492-A	0.83	1.26	[NR]	Body mass index	LOC105373352 - TMEM18	European	European	23563607	6e-15	Indirect	Anthropometric
WC_INV	9:124420173	T	C	2725	3.465	0.0005304	++	rs885150	DAB2IP	rs885150-T	0.7304	0.0355	[0.024-0.047] unit decrease	Coronary artery disease	DAB2IP			29212778	8e-10	Broad	Cardiometabolic
WC_INV	22:29451671	A	G	2725	3.597	0.0003217	++	rs4823006	ZNRF3	rs4823006-A	0.57	0.02	[NR] unit increase	Waist-hip ratio	ZNRF3	European	European	20935629	1e-11	Indirect	Anthropometric
WC_INV	22:29451671	A	G	2725	3.597	0.0003217	++	rs4823006	ZNRF3	rs4823006-A	0.5668	0.028	[0.017-0.039] unit increase	Waist-to-hip ratio adjusted for BMI in active individuals	ZNRF3	African American,Filipino,Indian,European,African American,Indian,European	African American,European	28448500	2e-06	Indirect	Anthropometric
WC_INV	22:29451671	A	G	2725	3.597	0.0003217	++	rs4823006	ZNRF3	rs4823006-?	0.5659			Waist-to-hip ratio adjusted for BMI (joint analysis for main effect and physical activity interaction)	ZNRF3	African American,European,Filipino,Indian,African American,European,Indian	African American,European	28448500	6e-09	Indirect	Anthropometric
WC_INV	22:29451671	A	G	2725	3.597	0.0003217	++	rs4823006	ZNRF3	rs4823006-G	0.424427	0.226926	[0.14-0.32] unit decrease	Mean arterial pressure	ZNRF3	European,African American,Hispanic		27618448	9e-07	Broad	Blood pressure
WC_INV	22:29451671	A	G	2725	3.597	0.0003217	++	rs4823006	ZNRF3	rs4823006-G	0.424	0.26	[0.16-0.36] unit decrease	Systolic blood pressure	ZNRF3	European,African American,Hispanic	European,South Asian	27618448	8e-09	Broad	Blood pressure
WC_INV	22:29451671	A	G	2725	3.597	0.0003217	++	rs4823006	ZNRF3	rs4823006-G	0.424	0.14	[0.081-0.199] unit decrease	Diastolic blood pressure	ZNRF3	European,African American,Hispanic	European,South Asian	27618448	2e-07	Broad	Blood pressure
WC_INV	16:53799977	T	G	2697	-3.04	0.002369	--	rs9930333	FTO	rs9930333-G	0.4348	0.0835	[0.076-0.091] kg/m2 increase	Body mass index	FTO	African American,European,Filipino,Indian,African American,European,Indian	African American,European	28448500	1e-103	Indirect	Anthropometric
WC_INV	16:53799977	T	G	2697	-3.04	0.002369	--	rs9930333	FTO	rs9930333-G	0.4348	0.0847	[0.075-0.095] kg/m2 increase	Body mass index	FTO	African American,European,Filipino,Indian,African American,European,Indian	African American,European	28448500	2e-64	Indirect	Anthropometric
WC_INV	16:53799977	T	G	2697	-3.04	0.002369	--	rs9930333	FTO	rs9930333-G	0.4345	0.0819	[0.072-0.091] kg/m2 increase	Body mass index	FTO	African American,European,Filipino,Indian,African American,European,Indian	African American,European	28448500	2e-64	Indirect	Anthropometric
WC_INV	16:53799977	T	G	2697	-3.04	0.002369	--	rs9930333	FTO	rs9930333-G	0.4327	0.0763	[0.066-0.087] kg/m2 increase	Body mass index in physically active individuals	FTO	African American,Filipino,Indian,European,African American,Indian,European	African American,European	28448500	2e-43	Indirect	Anthropometric
WC_INV	16:53799977	T	G	2697	-3.04	0.002369	--	rs9930333	FTO	rs9930333-G	0.4348	0.0762	[0.068-0.085] kg/m2 increase	Body mass index in physically active individuals	FTO	African American,Filipino,Indian,European,African American,Indian,European	African American,European	28448500	2e-71	Indirect	Anthropometric
WC_INV	16:53799977	T	G	2697	-3.04	0.002369	--	rs9930333	FTO	rs9930333-G	0.4327	0.074	[0.064-0.084] kg/m2 increase	Body mass index in physically active individuals	FTO	African American,Filipino,Indian,European,African American,Indian,European	African American,European	28448500	9e-44	Indirect	Anthropometric
WC_INV	16:53799977	T	G	2697	-3.04	0.002369	--	rs9930333	FTO	rs9930333-G	0.4345	0.0747	[0.066-0.083] kg/m2 increase	Body mass index in physically active individuals	FTO	African American,Filipino,Indian,European,African American,Indian,European	African American,European	28448500	5e-72	Indirect	Anthropometric
WC_INV	16:53799977	T	G	2697	-3.04	0.002369	--	rs9930333	FTO	rs9930333-?	NR			Body mass index (joint analysis main effects and physical activity interaction)	FTO	African American,European,Filipino,Indian,African American,European,Indian	African American,European	28448500	1e-68	Indirect	Anthropometric
WC_INV	16:53799977	T	G	2697	-3.04	0.002369	--	rs9930333	FTO	rs9930333-?	NR			Body mass index (joint analysis main effects and physical activity interaction)	FTO	African American,European,Filipino,Indian,African American,European,Indian	African American,European	28448500	2e-68	Indirect	Anthropometric
WC_INV	16:53799977	T	G	2697	-3.04	0.002369	--	rs9930333	FTO	rs9930333-T	0.551	0.0208	[0.014-0.028] unit decrease (EA Beta values)	Triglyceride levels	FTO	East Asian,European	Chinese	28334899	8e-08	Broad	Lipid
WC_INV	1:184018475	T	C	2697	-2.993	0.00276	--	rs1926872	COLGALT2	rs1926872-C	0.3523	0.0352	[0.023-0.047] cm increase	Waist circumference adjusted for body mass index	COLGALT2	African American,European,Filipino,Indian,African American,European,Indian	African American,European	28448500	7e-09	Direct	Anthropometric	WC
WC_INV	1:184018475	T	C	2697	-2.993	0.00276	--	rs1926872	COLGALT2	rs1926872-T	0.52	0.043	[0.031-0.055] unit decrease	Height	COLGALT2	East Asian	East Asian	25429064	1e-18	Indirect	Anthropometric
WC_INV	2:624034	T	G	2725	3.348	0.0008128	++	rs6711012	LOC105373352 - TMEM18	rs6711012-C	0.82	1.11	[NR]	Obesity	LOC105373352 - TMEM18	European	European	23563607	6e-35	Indirect	Anthropometric
WC_INV	2:624034	T	G	2725	3.348	0.0008128	++	rs6711012	LOC105373352 - TMEM18	rs6711012-C	0.82	1.18	[NR]	Obesity	LOC105373352 - TMEM18	European	European	23563607	3e-40	Indirect	Anthropometric
WC_INV	7:129663496	T	C	2725	-4.088	4.355e-05	--	rs11556924	ZC3HC1	rs11556924-C	0.62	1.09	[1.07-1.12]	Coronary heart disease	ZC3HC1	European	European	21378990	9e-18	Broad	Cardiometabolic
WC_INV	7:129663496	T	C	2725	-4.088	4.355e-05	--	rs11556924	ZC3HC1	rs11556924-C	0.7	1.07	[1.05-1.1]	Myocardial infarction	ZC3HC1	European,African American,Hispanic American,South Asian,Lebanese,East Asian		26343387	4e-08	Broad	Cardiometabolic
WC_INV	7:129663496	T	C	2725	-4.088	4.355e-05	--	rs11556924	ZC3HC1	rs11556924-C	0.686675	1.08	[1.05- 1.10]	Coronary artery disease	ZC3HC1	European,African American,Hispanic American,South Asian,Lebanese,East Asian		26343387	5e-11	Broad	Cardiometabolic
WC_INV	7:129663496	T	C	2725	-4.088	4.355e-05	--	rs11556924	ZC3HC1	rs11556924-T	0.384	0.2705	[0.18-0.36] mm Hg decrease	Systolic blood pressure	ZC3HC1	European	European	27618452	8e-09	Broad	Blood pressure
WC_INV	7:129663496	T	C	2725	-4.088	4.355e-05	--	rs11556924	ZC3HC1	rs11556924-T	0.384	0.2141	[0.16-0.27] mm Hg decrease	Diastolic blood pressure	ZC3HC1	European	European	27618452	8e-15	Broad	Blood pressure
WC_INV	7:129663496	T	C	2725	-4.088	4.355e-05	--	rs11556924	ZC3HC1	rs11556924-T	0.36	0.062	[0.05-0.074] unit decrease	Coronary artery disease	ZC3HC1			29212778	1e-24	Broad	Cardiometabolic
WC_INV	7:129663496	T	C	2725	-4.088	4.355e-05	--	rs11556924	ZC3HC1	rs11556924-T	0.36	0.0618	[0.05-0.074] unit decrease	Coronary artery disease	ZC3HC1			29212778	1e-24	Broad	Cardiometabolic
WC_INV	7:129663496	T	C	2725	-4.088	4.355e-05	--	rs11556924	ZC3HC1	rs11556924-T	0.3761	0.0575	[0.045-0.07] unit decrease	Coronary artery disease	ZC3HC1			29212778	2e-18	Broad	Cardiometabolic
WC_INV	7:129663496	T	C	2725	-4.088	4.355e-05	--	rs11556924	ZC3HC1	rs11556924-T	0.357	0.356	[0.2-0.51] unit decrease	Systolic blood pressure	ZC3HC1	European	European	28739976	6e-06	Broad	Blood pressure
WC_INV	7:129663496	T	C	2725	-4.088	4.355e-05	--	rs11556924	ZC3HC1	rs11556924-C	0.657	1.07	[1.05-1.09]	Coronary artery disease (myocardial infarction, percutaneous transluminal coronary angioplasty, coronary artery bypass grafting, angina or chromic ischemic heart disease)	ZC3HC1	European	European	28714975	6e-13	Broad	Cardiometabolic
WC_INV	7:129663496	T	C	2725	-4.088	4.355e-05	--	rs11556924	ZC3HC1	rs11556924-?	NR	1.0989	[1.06-1.12]	Coronary artery disease	ZC3HC1			24262325	3e-10	Broad	Cardiometabolic
WC_INV	7:129663496	T	C	2725	-4.088	4.355e-05	--	rs11556924	ZC3HC1	rs11556924-T	0.3624	0.0548	[0.044-0.066] unit decrease	Coronary artery disease	ZC3HC1			29212778	1e-23	Broad	Cardiometabolic
WC_INV	2:633660	T	C	2697	3.376	0.000735	++	rs62105306	LOC105373352 - TMEM18	rs62105306-T	0.752	0.053	[0.035-0.071] unit increase	Body mass index (adult)	LOC105373352 - TMEM18	African	African,European	28430825	2e-09	Indirect	Anthropometric
WC_INV	2:633660	T	C	2697	3.376	0.000735	++	rs62105306	LOC105373352 - TMEM18	rs62105306-T	0.752	0.053	[0.035-0.071] unit increase	Body mass index (adult)	LOC105373352 - TMEM18	African	African,European	28430825	3e-28	Indirect	Anthropometric
WC_INV	2:633660	T	C	2697	3.376	0.000735	++	rs62105306	LOC105373352 - TMEM18	rs62105306-T	0.754	0.055	[0.033-0.077] unit increase	Body mass index (adult)	LOC105373352 - TMEM18	African	African,European	28430825	4e-07	Indirect	Anthropometric
WC_INV	2:632028	T	C	2697	3.364	0.000767	++	rs11127485	LOC105373352 - TMEM18	rs11127485-T	NR	1.23	[1.08-1.41]	Obesity (early onset extreme)	LOC105373352 - TMEM18	European	European	20421936	2e-07	Indirect	Anthropometric
WC_INV	16:53824226	T	G	2697	-3.406	0.0006583	--	rs62033406	FTO	rs62033406-A	0.55			Mean arterial pressure x alcohol consumption interaction (2df test)	FTO	European,African American,Asian,Hispanic,Latin American	European,African American,Asian,Hispanic,European,African,Asian,Hispanic	29912962	3e-08	Broad	Blood pressure
WC_INV	16:53824226	T	G	2697	-3.406	0.0006583	--	rs62033406	FTO	rs62033406-A	0.582			Mean arterial pressure x alcohol consumption interaction (2df test)	FTO	European,African American,Asian,Hispanic,Latin American	European,African American,Asian,Hispanic,European,African,Asian,Hispanic	29912962	4e-07	Broad	Blood pressure
WC_INV	17:29630970	T	G	2725	-3.641	0.0002712	--	rs3087591	EVI2B, NF1	rs3087591-A	0.6978	0.0212	[0.014-0.029] unit decrease	Hip circumference	EVI2B, NF1	European	European,Filipino,African American/Afro-Caribbean,South Asian,Seychellois	25673412	2e-08	Indirect	Anthropometric
WC_INV	9:22051670	T	G	2725	-4.364	1.279e-05	--	rs944801	CDKN2B-AS1	rs944801-C	0.5795	0.0707	[0.05-0.091] unit increase	Type 2 diabetes	CDKN2B-AS1	South Asian,European	South Asian,European,East Asian	28869590	1e-11	Broad	Glycemic
WC_INV	11:116670676	T	C	2725	3.063	0.00219	++	rs6589567	APOA5 - APOA4	rs6589567-T	0.1178	8.97113	[7.43-10.52] unit increase	Triglyceride levels	APOA5 - APOA4	European		29615537	5e-30	Broad	Lipid
WC_INV	11:116670676	T	C	2725	3.063	0.00219	++	rs6589567	APOA5 - APOA4	rs6589567-T	0.1178	1.42762	[0.99-1.87] unit increase	Total cholesterol levels	APOA5 - APOA4	European		29615537	3e-10	Broad	Lipid
WC_INV	2:233998481	T	C	2725	-3.25	0.001156	--	rs10933436	INPP5D	rs10933436-A	0.49	1.06	[1.04-1.09]	Coronary heart disease	INPP5D	European	European	21378990	7e-06	Broad	Cardiometabolic
WC_INV	19:7184762	T	G	2697	-3.686	0.0002282	--	rs891088	INSR	rs891088-A	0.74	0.029	[NR] unit decrease	Height	INSR	European	European	20881960	2e-12	Indirect	Anthropometric
WC_INV	19:7184762	T	G	2697	-3.686	0.0002282	--	rs891088	INSR	rs891088-A	0.7355	0.0259	[0.018-0.034] unit decrease	Hip circumference adjusted for BMI	INSR	European	European,Filipino,African American/Afro-Caribbean,South Asian,Seychellois	25673412	1e-10	Indirect	Anthropometric
WC_INV	19:7184762	T	G	2697	-3.686	0.0002282	--	rs891088	INSR	rs891088-A	0.7355	0.026	[0.015-0.037] unit decrease	Hip circumference adjusted for BMI	INSR	European	European,Filipino,African American/Afro-Caribbean,South Asian,Seychellois	25673412	7e-06	Indirect	Anthropometric
WC_INV	19:7184762	T	G	2697	-3.686	0.0002282	--	rs891088	INSR	rs891088-A	0.7355	0.0265	[0.016-0.037] unit decrease	Hip circumference adjusted for BMI	INSR	European	European,Filipino,African American/Afro-Caribbean,South Asian,Seychellois	25673412	3e-07	Indirect	Anthropometric
WC_INV	19:7184762	T	G	2697	-3.686	0.0002282	--	rs891088	INSR	rs891088-A	0.738	0.029	[0.023-0.035] unit decrease	Height	INSR	European	European	25282103	7e-18	Indirect	Anthropometric
WC_INV	19:7224431	T	G	2725	3.878	0.0001053	++	rs7248104	INSR, LOC107985283	rs7248104-A	0.42	0.022	[NR] mg/dL decrease	Triglycerides	INSR, LOC107985283	European	European	24097068	5e-10	Broad	Lipid
WC_INV	19:7224431	T	G	2725	3.878	0.0001053	++	rs7248104	INSR, LOC107985283	rs7248104-A	0.417	0.0222	[0.016-0.029] unit decrease (EA Beta values)	Triglyceride levels	INSR, LOC107985283	East Asian,European	Chinese	28334899	6e-10	Broad	Lipid
WC_INV	19:7224431	T	G	2725	3.878	0.0001053	++	rs7248104	INSR, LOC107985283	rs7248104-A	0.395	0.27	[0.17-0.37] unit decrease	Systolic blood pressure	INSR, LOC107985283	European,African American,Hispanic	European,South Asian	27618448	3e-09	Broad	Blood pressure
WC_INV	16:53800754	T	G	2697	2.992	0.002774	++	rs9940128	FTO	rs9940128-A	0.44	0.083	[0.067-0.099] unit increase	Body mass index	FTO	European	European	23669352	4e-23	Indirect	Anthropometric
WC_INV	2:647861	T	C	2697	-3.344	0.0008265	--	rs4854349	LOC105373352 - TMEM18	rs4854349-C	0.83	0.09	[0.072-0.108] unit increase	Childhood body mass index	LOC105373352 - TMEM18	European	European	26604143	5e-22	Indirect	Anthropometric
WC_INV	18:5762618	T	G	2697	3.298	0.0009747	++	rs11662748	MIR3976HG	rs11662748-A	0.114	0.03	[NR] min/d increase	Obesity-related traits	MIR3976HG	Hispanic		23251661	1e-06	Indirect	Anthropometric
WC_INV	16:53825488	T	C	2697	3.513	0.0004434	++	rs9941349	FTO	rs9941349-T	0.43	1.48	[1.33-1.66]	Obesity (extreme)	FTO	European		19553259	6e-12	Indirect	Anthropometric
WC_INV	16:53825488	T	C	2697	3.513	0.0004434	++	rs9941349	FTO	rs9941349-T	0.423	0.1169	[0.097-0.137] unit increase	Body mass index in physically inactive individuals	FTO	African American,Filipino,Indian,European,African American,Indian,European	African American,European	28448500	2e-29	Indirect	Anthropometric
WC_INV	16:53830465	T	G	2697	-3.413	0.0006414	--	rs9930506	FTO	rs9930506-A	0.54	0.13	[NR] SD decrease	Obesity-related traits	FTO	Sardinian	African American,Hispanic,European	17658951	9e-07	Indirect	Anthropometric
WC_INV	16:53830465	T	G	2697	-3.413	0.0006414	--	rs9930506	FTO	rs9930506-A	0.54	0.16	[NR] SD decrease	Obesity-related traits	FTO	Sardinian	African American,Hispanic,European	17658951	3e-08	Indirect	Anthropometric
WC_INV	16:53830465	T	G	2697	-3.413	0.0006414	--	rs9930506	FTO	rs9930506-A	0.54	0.12	[NR] SD decrease	Obesity-related traits	FTO	Sardinian	African American,Hispanic,European	17658951	9e-07	Indirect	Anthropometric
WC_INV	2:630075	T	C	2697	3.341	0.0008338	++	rs73139123	LOC105373352 - TMEM18	rs73139123-T	0.183	0.0878572	[0.059-0.116] kg/m2 increase	Body mass index	LOC105373352 - TMEM18	British		28270201	1e-09	Indirect	Anthropometric
WC_INV	2:634905	T	C	2697	-3.385	0.0007121	--	rs6548238	LOC105373352 - TMEM18	rs6548238-C	0.84	0.26	[0.19-0.34] kg/m2 increase	Body mass index	LOC105373352 - TMEM18	European	European	19079261	1e-18	Indirect	Anthropometric
WC_INV	2:632348	T	G	2697	-3.368	0.0007567	--	rs13021737	LOC105373352 - TMEM18	rs13021737-G	NR			Childhood body mass index	LOC105373352 - TMEM18	European	European	26604143	5e-18	Indirect	Anthropometric
WC_INV	2:632348	T	G	2697	-3.368	0.0007567	--	rs13021737	LOC105373352 - TMEM18	rs13021737-A	0.1701	0.0631	[0.052-0.074] kg/m2 decrease	BMI (adjusted for smoking behaviour)	LOC105373352 - TMEM18	European,African American/Afro-Caribbean,Indian,Filipino,Hispanic/Latino	European,African American/Afro-Caribbean	28443625	3e-28	Indirect	Anthropometric
WC_INV	2:632348	T	G	2697	-3.368	0.0007567	--	rs13021737	LOC105373352 - TMEM18	rs13021737-A	0.1701	0.0594	[0.051-0.068] kg/m2 decrease	BMI (adjusted for smoking behaviour)	LOC105373352 - TMEM18	European,African American/Afro-Caribbean,Indian,Filipino,Hispanic/Latino	European,African American/Afro-Caribbean	28443625	9e-41	Indirect	Anthropometric
WC_INV	2:632348	T	G	2697	-3.368	0.0007567	--	rs13021737	LOC105373352 - TMEM18	rs13021737-A	0.1701	0.0564	[0.043-0.07] kg/m2 decrease	BMI (adjusted for smoking behaviour)	LOC105373352 - TMEM18	European,African American/Afro-Caribbean,Indian,Filipino,Hispanic/Latino	European,African American/Afro-Caribbean	28443625	3e-17	Indirect	Anthropometric
WC_INV	2:632348	T	G	2697	-3.368	0.0007567	--	rs13021737	LOC105373352 - TMEM18	rs13021737-A	0.1701			Body mass index (joint analysis main effects and smoking interaction)	LOC105373352 - TMEM18	European,African American/Afro-Caribbean,Indian,Filipino,Hispanic/Latino	European,African American/Afro-Caribbean	28443625	8e-40	Indirect	Anthropometric
WC_INV	2:632348	T	G	2697	-3.368	0.0007567	--	rs13021737	LOC105373352 - TMEM18	rs13021737-A	0.1701			Body mass index (joint analysis main effects and smoking interaction)	LOC105373352 - TMEM18	European,African American/Afro-Caribbean,Indian,Filipino,Hispanic/Latino	European,African American/Afro-Caribbean	28443625	3e-28	Indirect	Anthropometric
WC_INV	2:632348	T	G	2697	-3.368	0.0007567	--	rs13021737	LOC105373352 - TMEM18	rs13021737-A	0.1701			Body mass index (joint analysis main effects and smoking interaction)	LOC105373352 - TMEM18	European,African American/Afro-Caribbean,Indian,Filipino,Hispanic/Latino	European,African American/Afro-Caribbean	28443625	1e-15	Indirect	Anthropometric
WC_INV	2:632348	T	G	2697	-3.368	0.0007567	--	rs13021737	LOC105373352 - TMEM18	rs13021737-A	0.1701	0.0689	[0.043-0.094] kg/m2 decrease	BMI in smokers	LOC105373352 - TMEM18	European,African American/Afro-Caribbean,Indian,Filipino,Hispanic/Latino	European,African American/Afro-Caribbean	28443625	1e-07	Indirect	Anthropometric
WC_INV	2:632348	T	G	2697	-3.368	0.0007567	--	rs13021737	LOC105373352 - TMEM18	rs13021737-A	0.1701	0.0671	[0.048-0.086] kg/m2 decrease	BMI in smokers	LOC105373352 - TMEM18	European,African American/Afro-Caribbean,Indian,Filipino,Hispanic/Latino	European,African American/Afro-Caribbean	28443625	2e-12	Indirect	Anthropometric
WC_INV	2:632348	T	G	2697	-3.368	0.0007567	--	rs13021737	LOC105373352 - TMEM18	rs13021737-A	0.1701	0.0661	[0.039-0.093] kg/m2 decrease	BMI in smokers	LOC105373352 - TMEM18	European,African American/Afro-Caribbean,Indian,Filipino,Hispanic/Latino	European,African American/Afro-Caribbean	28443625	2e-06	Indirect	Anthropometric
WC_INV	2:632348	T	G	2697	-3.368	0.0007567	--	rs13021737	LOC105373352 - TMEM18	rs13021737-A	0.1701	0.0636	[0.051-0.076] kg/m2 decrease	BMI in non-smokers	LOC105373352 - TMEM18	European,African American/Afro-Caribbean,Indian,Filipino,Hispanic/Latino	European,African American/Afro-Caribbean	28443625	2e-23	Indirect	Anthropometric
WC_INV	2:632348	T	G	2697	-3.368	0.0007567	--	rs13021737	LOC105373352 - TMEM18	rs13021737-A	0.1701	0.0582	[0.048-0.068] kg/m2 decrease	BMI in non-smokers	LOC105373352 - TMEM18	European,African American/Afro-Caribbean,Indian,Filipino,Hispanic/Latino	European,African American/Afro-Caribbean	28443625	3e-30	Indirect	Anthropometric
WC_INV	2:632348	T	G	2697	-3.368	0.0007567	--	rs13021737	LOC105373352 - TMEM18	rs13021737-A	0.1701	0.0524	[0.037-0.067] kg/m2 decrease	BMI in non-smokers	LOC105373352 - TMEM18	European,African American/Afro-Caribbean,Indian,Filipino,Hispanic/Latino	European,African American/Afro-Caribbean	28443625	8e-12	Indirect	Anthropometric
WC_INV	2:632348	T	G	2697	-3.368	0.0007567	--	rs13021737	LOC105373352 - TMEM18	rs13021737-G	0.828	0.052	[0.041-0.063] kg/m2 increase	Body mass index	LOC105373352 - TMEM18	European,African American,Hispanic	European,African American/Afro-Caribbean,Filipino,Seychelles,South Asian	25673413	4e-22	Indirect	Anthropometric
WC_INV	2:632348	T	G	2697	-3.368	0.0007567	--	rs13021737	LOC105373352 - TMEM18	rs13021737-G	0.828	0.069	[0.058-0.079] kg/m2 increase	Body mass index	LOC105373352 - TMEM18	European,African American,Hispanic	European,African American/Afro-Caribbean,Filipino,Seychelles,South Asian	25673413	7e-40	Indirect	Anthropometric
WC_INV	2:632348	T	G	2697	-3.368	0.0007567	--	rs13021737	LOC105373352 - TMEM18	rs13021737-G	0.828	0.06	[0.052-0.068] kg/m2 increase	Body mass index	LOC105373352 - TMEM18	European,African American,Hispanic	European,African American/Afro-Caribbean,Filipino,Seychelles,South Asian	25673413	1e-50	Indirect	Anthropometric
WC_INV	2:632348	T	G	2697	-3.368	0.0007567	--	rs13021737	LOC105373352 - TMEM18	rs13021737-G	0.83	0.06	[0.053-0.068] kg/m2 increase	Body mass index	LOC105373352 - TMEM18	European,African American,Hispanic	European,African American/Afro-Caribbean,Filipino,Seychelles,South Asian	25673413	5e-54	Indirect	Anthropometric
WC_INV	2:632348	T	G	2697	-3.368	0.0007567	--	rs13021737	LOC105373352 - TMEM18	rs13021737-G	0.82	0.057	[0.051-0.063] kg/m2 increase	Body mass index	LOC105373352 - TMEM18	Japanese	Japanese,European	28892062	4e-65	Indirect	Anthropometric
WC_INV	2:632348	T	G	2697	-3.368	0.0007567	--	rs13021737	LOC105373352 - TMEM18	rs13021737-A	NR	0.058	[NR] unit decrease	Body mass index	LOC105373352 - TMEM18	European,Hispanic/Latino,East Asian,African American,South Asian	European,South Asian,African British,East Asian	30108127	4e-69	Indirect	Anthropometric
WC_INV	2:622827	T	C	2725	-3.348	0.0008129	--	rs2867125	LOC105373352 - TMEM18	rs2867125-C	0.83	0.31	[0.25-0.37] kg/m2 increase	Body mass index	LOC105373352 - TMEM18	European	European	20935630	3e-49	Indirect	Anthropometric
WC_INV	2:622827	T	C	2725	-3.348	0.0008129	--	rs2867125	LOC105373352 - TMEM18	rs2867125-C	0.8276	0.0702	[0.061-0.079] kg/m2 increase	Body mass index	LOC105373352 - TMEM18	African American,European,Filipino,Indian,African American,European,Indian	African American,European	28448500	1e-49	Indirect	Anthropometric
WC_INV	2:622827	T	C	2725	-3.348	0.0008129	--	rs2867125	LOC105373352 - TMEM18	rs2867125-C	0.8253	0.0666	[0.052-0.081] kg/m2 increase	Body mass index	LOC105373352 - TMEM18	African American,European,Filipino,Indian,African American,European,Indian	African American,European	28448500	5e-19	Indirect	Anthropometric
WC_INV	2:622827	T	C	2725	-3.348	0.0008129	--	rs2867125	LOC105373352 - TMEM18	rs2867125-C	0.8253	0.0704	[0.061-0.08] kg/m2 increase	Body mass index	LOC105373352 - TMEM18	African American,European,Filipino,Indian,African American,European,Indian	African American,European	28448500	5e-45	Indirect	Anthropometric
WC_INV	2:622827	T	C	2725	-3.348	0.0008129	--	rs2867125	LOC105373352 - TMEM18	rs2867125-C	0.8253	0.0737	[0.061-0.086] kg/m2 increase	Body mass index	LOC105373352 - TMEM18	African American,European,Filipino,Indian,African American,European,Indian	African American,European	28448500	1e-31	Indirect	Anthropometric
WC_INV	2:622827	T	C	2725	-3.348	0.0008129	--	rs2867125	LOC105373352 - TMEM18	rs2867125-C	0.8276	0.0728	[0.061-0.085] kg/m2 increase	Body mass index	LOC105373352 - TMEM18	African American,European,Filipino,Indian,African American,European,Indian	African American,European	28448500	4e-33	Indirect	Anthropometric
WC_INV	2:622827	T	C	2725	-3.348	0.0008129	--	rs2867125	LOC105373352 - TMEM18	rs2867125-C	0.8261	0.0635	[0.041-0.086] kg/m2 increase	Body mass index in physically active individuals	LOC105373352 - TMEM18	African American,Filipino,Indian,European,African American,Indian,European	African American,European	28448500	2e-08	Indirect	Anthropometric
WC_INV	2:622827	T	C	2725	-3.348	0.0008129	--	rs2867125	LOC105373352 - TMEM18	rs2867125-C	0.8244	0.0717	[0.058-0.085] kg/m2 increase	Body mass index in physically active individuals	LOC105373352 - TMEM18	African American,Filipino,Indian,European,African American,Indian,European	African American,European	28448500	2e-24	Indirect	Anthropometric
WC_INV	2:622827	T	C	2725	-3.348	0.0008129	--	rs2867125	LOC105373352 - TMEM18	rs2867125-C	0.8253	0.0667	[0.056-0.077] kg/m2 increase	Body mass index in physically active individuals	LOC105373352 - TMEM18	African American,Filipino,Indian,European,African American,Indian,European	African American,European	28448500	1e-33	Indirect	Anthropometric
WC_INV	2:622827	T	C	2725	-3.348	0.0008129	--	rs2867125	LOC105373352 - TMEM18	rs2867125-C	0.8263	0.0616	[0.046-0.077] kg/m2 increase	Body mass index in physically active individuals	LOC105373352 - TMEM18	African American,Filipino,Indian,European,African American,Indian,European	African American,European	28448500	2e-14	Indirect	Anthropometric
WC_INV	2:622827	T	C	2725	-3.348	0.0008129	--	rs2867125	LOC105373352 - TMEM18	rs2867125-C	0.8282	0.0707	[0.058-0.084] kg/m2 increase	Body mass index in physically active individuals	LOC105373352 - TMEM18	African American,Filipino,Indian,European,African American,Indian,European	African American,European	28448500	1e-26	Indirect	Anthropometric
WC_INV	2:622827	T	C	2725	-3.348	0.0008129	--	rs2867125	LOC105373352 - TMEM18	rs2867125-C	0.8276	0.0664	[0.056-0.077] kg/m2 increase	Body mass index in physically active individuals	LOC105373352 - TMEM18	African American,Filipino,Indian,European,African American,Indian,European	African American,European	28448500	7e-36	Indirect	Anthropometric
WC_INV	2:622827	T	C	2725	-3.348	0.0008129	--	rs2867125	LOC105373352 - TMEM18	rs2867125-C	0.8279	0.0919	[0.06-0.124] unit increase	Body mass index in physically inactive individuals	LOC105373352 - TMEM18	African American,Filipino,Indian,European	African American,European	28448500	2e-08	Indirect	Anthropometric
WC_INV	2:622827	T	C	2725	-3.348	0.0008129	--	rs2867125	LOC105373352 - TMEM18	rs2867125-C	0.8262	0.0859	[0.059-0.113] unit increase	Body mass index in physically inactive individuals	LOC105373352 - TMEM18	African American,Filipino,Indian,European,African American,Indian,European	African American,European	28448500	3e-10	Indirect	Anthropometric
WC_INV	2:622827	T	C	2725	-3.348	0.0008129	--	rs2867125	LOC105373352 - TMEM18	rs2867125-C	0.827	0.0876	[0.067-0.108] unit increase	Body mass index in physically inactive individuals	LOC105373352 - TMEM18	African American,Filipino,Indian,European,African American,Indian,European	African American,European	28448500	7e-17	Indirect	Anthropometric
WC_INV	2:622827	T	C	2725	-3.348	0.0008129	--	rs2867125	LOC105373352 - TMEM18	rs2867125-C	0.8305	0.0836	[0.059-0.109] unit increase	Body mass index in physically inactive individuals	LOC105373352 - TMEM18	African American,Filipino,Indian,European,African American,Indian,European	African American,European	28448500	7e-11	Indirect	Anthropometric
WC_INV	2:622827	T	C	2725	-3.348	0.0008129	--	rs2867125	LOC105373352 - TMEM18	rs2867125-?	NR			Body mass index (joint analysis main effects and physical activity interaction)	LOC105373352 - TMEM18	African American,European,Filipino,Indian,African American,European,Indian	African American,European	28448500	2e-14	Indirect	Anthropometric
WC_INV	2:622827	T	C	2725	-3.348	0.0008129	--	rs2867125	LOC105373352 - TMEM18	rs2867125-?	NR			Body mass index (joint analysis main effects and physical activity interaction)	LOC105373352 - TMEM18	African American,European,Filipino,Indian,African American,European,Indian	African American,European	28448500	5e-32	Indirect	Anthropometric
WC_INV	2:622827	T	C	2725	-3.348	0.0008129	--	rs2867125	LOC105373352 - TMEM18	rs2867125-?	NR			Body mass index (joint analysis main effects and physical activity interaction)	LOC105373352 - TMEM18	African American,European,Filipino,Indian,African American,European,Indian	African American,European	28448500	9e-48	Indirect	Anthropometric
WC_INV	2:622827	T	C	2725	-3.348	0.0008129	--	rs2867125	LOC105373352 - TMEM18	rs2867125-?	NR			Body mass index (joint analysis main effects and physical activity interaction)	LOC105373352 - TMEM18	African American,European,Filipino,Indian,African American,European,Indian	African American,European	28448500	7e-35	Indirect	Anthropometric
WC_INV	2:622827	T	C	2725	-3.348	0.0008129	--	rs2867125	LOC105373352 - TMEM18	rs2867125-?	NR			Body mass index (joint analysis main effects and physical activity interaction)	LOC105373352 - TMEM18	African American,European,Filipino,Indian,African American,European,Indian	African American,European	28448500	5e-52	Indirect	Anthropometric
WC_INV	2:622827	T	C	2725	-3.348	0.0008129	--	rs2867125	LOC105373352 - TMEM18	rs2867125-C	0.83	1.06	[1.04-1.08]	Type 2 diabetes	LOC105373352 - TMEM18	South Asian,European	South Asian,European,East Asian	28869590	2e-09	Broad	Glycemic
WC_INV	2:622827	T	C	2725	-3.348	0.0008129	--	rs2867125	LOC105373352 - TMEM18	rs2867125-C	0.83	0.086	unit increase	Body mass index (age <50)	LOC105373352 - TMEM18	European		26426971	6e-49	Indirect	Anthropometric
WC_INV	2:622827	T	C	2725	-3.348	0.0008129	--	rs2867125	LOC105373352 - TMEM18	rs2867125-C	0.83	0.051	unit increase	Body mass index (age>50)	LOC105373352 - TMEM18	European		26426971	2e-30	Indirect	Anthropometric
WC_INV	2:622827	T	C	2725	-3.348	0.0008129	--	rs2867125	LOC105373352 - TMEM18	rs2867125-C	0.83			Body mass index x sex x age interaction (4df test)	LOC105373352 - TMEM18	European		26426971	5e-75	Indirect	Anthropometric
WC_INV	2:622827	T	C	2725	-3.348	0.0008129	--	rs2867125	LOC105373352 - TMEM18	rs2867125-C	0.83			Body mass index x age interaction	LOC105373352 - TMEM18	European		26426971	4e-07	Indirect	Anthropometric
WC_INV	2:622827	T	C	2725	-3.348	0.0008129	--	rs2867125	LOC105373352 - TMEM18	rs2867125-C	0.83			Body mass index	LOC105373352 - TMEM18	European		26426971	1e-72	Indirect	Anthropometric
WC_INV	3:135926622	T	G	2725	3.286	0.001016	++	rs645040	RPL31P23 - PCCB	rs645040-G	0.22	2.22	[1.34-3.1] mg/dL decrease	Triglycerides	RPL31P23 - PCCB	European		20686565	3e-08	Broad	Lipid
WC_INV	3:135926622	T	G	2725	3.286	0.001016	++	rs645040	RPL31P23 - PCCB	rs645040-G	0.23	0.029	[NR] mg/dL decrease	Triglycerides	RPL31P23 - PCCB	European	European	24097068	2e-12	Broad	Lipid
WC_INV	3:135926622	T	G	2725	3.286	0.001016	++	rs645040	RPL31P23 - PCCB	rs645040-T	NR			C-reactive protein levels or triglyceride levels (pleiotropy)	RPL31P23 - PCCB			27286809	5e-11	Broad	Cardiometabolic
WC_INV	2:644953	T	G	2697	-3.379	0.0007275	--	rs7561317	LOC105373352 - TMEM18	rs7561317-G	0.84	6.47	[5.02-7.92] percentage SD increase	Weight	LOC105373352 - TMEM18	European,African American	European	19079260	2e-18	Indirect	Anthropometric
WC_INV	2:644953	T	G	2697	-3.379	0.0007275	--	rs7561317	LOC105373352 - TMEM18	rs7561317-G	0.84	6.12	[4.69-7.55] % SD increase	Body mass index	LOC105373352 - TMEM18	European,African American	European	19079260	4e-17	Indirect	Anthropometric
TC_INV	2:21291529	A	G	2580	4.693	2.697e-06	++	rs668948	APOB - TDRD15	rs668948-A	0.815	0.063	[0.048-0.078] unit increase	Coronary artery disease	APOB - TDRD15			29212778	2e-17	Broad	Cardiometabolic
TC_INV	3:27472936	T	C	2670	2.898	0.003757	++	rs3755652	SLC4A7	rs3755652-T	0.224785	0.307495	[0.2-0.42] unit increase	Mean arterial pressure	SLC4A7	European,African American,Hispanic		27618448	3e-08	Broad	Blood pressure
TC_INV	3:27472936	T	C	2670	2.898	0.003757	++	rs3755652	SLC4A7	rs3755652-T	0.2361	0.0175	unit increase	Diastolic blood pressure	SLC4A7	European,South Asian	European,South Asian,Hispanic,African American	27618447	5e-06	Broad	Blood pressure
TC_INV	2:21319016	T	G	2670	-4.059	4.92e-05	--	rs672889	APOB - TDRD15	rs672889-G	0.1356	0.12949	[0.098-0.161] mg/dl increase	Cholesterol, total	APOB - TDRD15	British		28270201	4e-16	Direct	Lipid	TC
TC_INV	1:63049593	C	G	2670	3.288	0.001008	++	rs1748195	DOCK7	rs1748195-C	0.7	7.12	[NR] mg/dl increase	Triglycerides	DOCK7	European	European	18193043	2e-10	Indirect	Lipid
TC_INV	5:122476457	A	G	2670	2.973	0.002953	++	rs13359291	PRDM6	rs13359291-A	0.31	0.53405	[0.4-0.66] mmHg increase	Systolic blood pressure	PRDM6	East Asian,European,South Asian	East Asian,European,South Asian	26390057	9e-16	Broad	Blood pressure
TC_INV	8:126500350	C	G	2670	-3.582	0.0003406	--	rs8180991	TRIB1 - LOC105375746	rs8180991-C	NR			C-reactive protein levels or LDL-cholesterol levels (pleiotropy)	TRIB1 - LOC105375746			27286809	5e-11	Broad	Cardiometabolic
TC_INV	8:126500031	C	G	2668	3.575	0.0003497	++	rs28601761	TRIB1 - LOC105375746	rs28601761-C	0.6	0.06	[0.046-0.074] unit increase	Coronary artery disease	TRIB1 - LOC105375746			29212778	5e-20	Broad	Cardiometabolic
TC_INV	3:27446285	A	T	2670	3.038	0.002382	++	rs13063291	SLC4A7	rs13063291-?	NR			Diastolic blood pressure x smoking status (current vs non-current) interaction (2df test)	SLC4A7	European,African,Asian,Hispanic	European,African,Asian,Hispanic	29455858	4e-11	Broad	Blood pressure
TC_INV	3:27446285	A	T	2670	3.038	0.002382	++	rs13063291	SLC4A7	rs13063291-?	NR			Diastolic blood pressure x smoking status (current vs non-current) interaction (2df test)	SLC4A7	European,African,Asian,Hispanic	European,African,Asian,Hispanic	29455858	2e-08	Broad	Blood pressure
TC_INV	3:27446285	A	T	2670	3.038	0.002382	++	rs13063291	SLC4A7	rs13063291-?	NR			Systolic blood pressure x smoking status (ever vs never) interaction (2df test)	SLC4A7	European,African,Asian,Hispanic	European,African,Asian,Hispanic	29455858	1e-10	Broad	Blood pressure
TC_INV	3:27446285	A	T	2670	3.038	0.002382	++	rs13063291	SLC4A7	rs13063291-?	NR			Systolic blood pressure x smoking status (ever vs never) interaction (2df test)	SLC4A7	European,African,Asian,Hispanic	European,African,Asian,Hispanic	29455858	5e-08	Broad	Blood pressure
TC_INV	3:27446285	A	T	2670	3.038	0.002382	++	rs13063291	SLC4A7	rs13063291-?	NR			Diastolic blood pressure x smoking status (ever vs never) interaction (2df test)	SLC4A7	European,African,Asian,Hispanic	European,African,Asian,Hispanic	29455858	2e-11	Broad	Blood pressure
TC_INV	3:27446285	A	T	2670	3.038	0.002382	++	rs13063291	SLC4A7	rs13063291-?	NR			Diastolic blood pressure x smoking status (ever vs never) interaction (2df test)	SLC4A7	European,African,Asian,Hispanic	European,African,Asian,Hispanic	29455858	1e-08	Broad	Blood pressure
TC_INV	2:21270554	A	C	2670	-3.72	0.0001988	--	rs585967	APOB - TDRD15	rs585967-C	0.844	1.07	[1.04-1.09]	Coronary artery disease (myocardial infarction, percutaneous transluminal coronary angioplasty, coronary artery bypass grafting, angina or chromic ischemic heart disease)	APOB - TDRD15	European	European	28714975	3e-08	Broad	Cardiometabolic
TC_INV	6:105378954	T	C	2670	-3.482	0.0004976	--	rs7759938	LOC100422315 - LINC00577	rs7759938-T	0.68	0.045	[NR] unit decrease	Height	LOC100422315 - LINC00577	European	European	20881960	8e-31	Broad	Anthropometric
TC_INV	6:105378954	T	C	2670	-3.482	0.0004976	--	rs7759938	LOC100422315 - LINC00577	rs7759938-C	0.3209	0.0436	[0.032-0.055] cm increase	Waist circumference adjusted for body mass index	LOC100422315 - LINC00577	African American,European,Filipino,Indian,African American,European,Indian	African American,European	28448500	2e-13	Broad	Anthropometric
TC_INV	6:105378954	T	C	2670	-3.482	0.0004976	--	rs7759938	LOC100422315 - LINC00577	rs7759938-C	0.3303	0.0416	[0.03-0.053] cm increase	Waist circumference adjusted for body mass index	LOC100422315 - LINC00577	African American,European,Filipino,Indian,African American,European,Indian	African American,European	28448500	3e-13	Broad	Anthropometric
TC_INV	6:105378954	T	C	2670	-3.482	0.0004976	--	rs7759938	LOC100422315 - LINC00577	rs7759938-C	0.3303	0.043	[0.032-0.054] cm increase	Waist circumference adjusted for body mass index	LOC100422315 - LINC00577	African American,European,Filipino,Indian,African American,European,Indian	African American,European	28448500	6e-15	Broad	Anthropometric
TC_INV	6:105378954	T	C	2670	-3.482	0.0004976	--	rs7759938	LOC100422315 - LINC00577	rs7759938-C	0.3303	0.0302	[0.023-0.038] cm increase	Waist circumference adjusted for body mass index	LOC100422315 - LINC00577	African American,European,Filipino,Indian,African American,European,Indian	African American,European	28448500	3e-15	Broad	Anthropometric
TC_INV	6:105378954	T	C	2670	-3.482	0.0004976	--	rs7759938	LOC100422315 - LINC00577	rs7759938-C	0.3219	0.0431	[0.03-0.056] cm increase	Waist circumference adjusted for BMI in active individuals	LOC100422315 - LINC00577	African American,Filipino,Indian,European,African American,Indian,European	African American,European	28448500	4e-11	Broad	Anthropometric
TC_INV	6:105378954	T	C	2670	-3.482	0.0004976	--	rs7759938	LOC100422315 - LINC00577	rs7759938-C	0.3414	0.0435	[0.031-0.056] cm increase	Waist circumference adjusted for BMI in active individuals	LOC100422315 - LINC00577	African American,Filipino,Indian,European,African American,Indian,European	African American,European	28448500	5e-12	Broad	Anthropometric
TC_INV	6:105378954	T	C	2670	-3.482	0.0004976	--	rs7759938	LOC100422315 - LINC00577	rs7759938-C	0.3303	0.0286	[0.02-0.037] cm increase	Waist circumference adjusted for BMI in active individuals	LOC100422315 - LINC00577	African American,Filipino,Indian,European,African American,Indian,European	African American,European	28448500	4e-11	Broad	Anthropometric
TC_INV	6:105378954	T	C	2670	-3.482	0.0004976	--	rs7759938	LOC100422315 - LINC00577	rs7759938-C	0.3294	0.0372	[0.023-0.052] cm increase	Waist circumference adjusted for BMI in inactive individuals	LOC100422315 - LINC00577	African American,Filipino,Indian,European,African American,Indian,European	African American,European	28448500	7e-07	Broad	Anthropometric
TC_INV	6:105378954	T	C	2670	-3.482	0.0004976	--	rs7759938	LOC100422315 - LINC00577	rs7759938-?	0.3209			Waist circumference adjusted for BMI (joint analysis main effects and physical activity interaction)	LOC100422315 - LINC00577	African American,European,Filipino,Indian,African American,European,Indian	African American,European	28448500	1e-13	Broad	Anthropometric
TC_INV	6:105378954	T	C	2670	-3.482	0.0004976	--	rs7759938	LOC100422315 - LINC00577	rs7759938-?	0.3303			Waist circumference adjusted for BMI (joint analysis main effects and physical activity interaction)	LOC100422315 - LINC00577	African American,European,Filipino,Indian,African American,European,Indian	African American,European	28448500	3e-13	Broad	Anthropometric
TC_INV	6:105378954	T	C	2670	-3.482	0.0004976	--	rs7759938	LOC100422315 - LINC00577	rs7759938-?	0.3303			Waist circumference adjusted for BMI (joint analysis main effects and physical activity interaction)	LOC100422315 - LINC00577	African American,European,Filipino,Indian,African American,European,Indian	African American,European	28448500	6e-15	Broad	Anthropometric
TC_INV	6:105378954	T	C	2670	-3.482	0.0004976	--	rs7759938	LOC100422315 - LINC00577	rs7759938-T	0.6803	0.0279	[0.02-0.035] unit decrease	Hip circumference adjusted for BMI	LOC100422315 - LINC00577	European	European,Filipino,African American/Afro-Caribbean,South Asian,Seychellois	25673412	2e-13	Broad	Anthropometric
TC_INV	6:105378954	T	C	2670	-3.482	0.0004976	--	rs7759938	LOC100422315 - LINC00577	rs7759938-T	0.6803	0.0331	[0.023-0.044] unit decrease	Hip circumference adjusted for BMI	LOC100422315 - LINC00577	European	European,Filipino,African American/Afro-Caribbean,South Asian,Seychellois	25673412	1e-09	Broad	Anthropometric
TC_INV	6:105378954	T	C	2670	-3.482	0.0004976	--	rs7759938	LOC100422315 - LINC00577	rs7759938-T	0.6803	0.0231	[0.013-0.033] unit decrease	Hip circumference adjusted for BMI	LOC100422315 - LINC00577	European	European,Filipino,African American/Afro-Caribbean,South Asian,Seychellois	25673412	2e-06	Broad	Anthropometric
TC_INV	6:105378954	T	C	2670	-3.482	0.0004976	--	rs7759938	LOC100422315 - LINC00577	rs7759938-T	0.56	0.031	[0.017-0.045] unit decrease	Height	LOC100422315 - LINC00577	East Asian	East Asian	25429064	5e-08	Broad	Anthropometric
TC_INV	6:105378954	T	C	2670	-3.482	0.0004976	--	rs7759938	LOC100422315 - LINC00577	rs7759938-?	0.3303			Waist circumference adjusted for BMI (joint analysis main effects and physical activity interaction)	LOC100422315 - LINC00577	African American,European,Filipino,Indian,African American,European,Indian	African American,European	28448500	1e-15	Broad	Anthropometric
TC_INV	15:98876029	C	G	2670	3.585	0.0003369	++	rs970843	LOC105371011	rs970843-C	NR			Obesity (extreme)	LOC105371011	European	European	21935397	5e-06	Broad	Anthropometric
TC_INV	6:105407662	A	C	2670	3.009	0.002624	++	rs314277	LIN28B	rs314277-A	0.13	0.41	[0.26-0.59] cm increase	Height	LIN28B	European	European	18391950	1e-08	Broad	Anthropometric
TC_INV	1:109819296	A	C	2670	3.372	0.0007464	++	rs3902354	CELSR2 - PSRC1	rs3902354-A	NR	0.15	[NR] unit increase	Cholesterol, total	CELSR2 - PSRC1	Mexican	Mexican	24886709	1e-08	Direct	Lipid	TC
TC_INV	1:109817838	T	C	2670	-3.454	0.0005518	--	rs660240	CELSR2	rs660240-T	0.22	0.17	[0.14-0.20] mmol/l decrease	Cardiovascular disease risk factors	CELSR2	European		21943158	2e-22	Broad	Cardiometabolic
TC_INV	1:109817838	T	C	2670	-3.454	0.0005518	--	rs660240	CELSR2	rs660240-A	0.21	0.04	[0.03-0.05] unit decrease	LDL cholesterol	CELSR2	European	European,Indian Asian	20864672	1e-26	Indirect	Lipid
TC_INV	1:109817838	T	C	2670	-3.454	0.0005518	--	rs660240	CELSR2	rs660240-C	0.793	0.179	[0.15-0.21] unit increase	LDL cholesterol	CELSR2	Mexican	Latin American/Hispanic,European	26780889	1e-28	Indirect	Lipid
TC_INV	5:74604742	A	G	2670	3.228	0.001245	++	rs6871667	ANKRD31 - HMGCR	rs6871667-A	0.55	2.014	[1.47-2.56] unit increase	LDL cholesterol	ANKRD31 - HMGCR	Han Chinese	Han Chinese	26582766	7e-13	Indirect	Lipid
TC_INV	5:74604742	A	G	2670	3.228	0.001245	++	rs6871667	ANKRD31 - HMGCR	rs6871667-A	0.55	2.214	[1.58-2.85] unit increase	Cholesterol, total	ANKRD31 - HMGCR	Han Chinese	Han Chinese	26582766	8e-12	Direct	Lipid	TC
TC_INV	8:126488250	T	C	2670	-3.029	0.002454	--	rs2980869	TRIB1 - LOC105375746	rs2980869-T	0.56	0.045	[0.025-0.065] unit decrease	LDL cholesterol levels	TRIB1 - LOC105375746	East Asian	East Asian	28334899	3e-06	Indirect	Lipid
TC_INV	8:126488250	T	C	2670	-3.029	0.002454	--	rs2980869	TRIB1 - LOC105375746	rs2980869-T	0.56	0.049	[0.033-0.065] unit decrease	LDL cholesterol levels	TRIB1 - LOC105375746	East Asian,European	Chinese	28334899	4e-09	Indirect	Lipid
TC_INV	8:126488250	T	C	2670	-3.029	0.002454	--	rs2980869	TRIB1 - LOC105375746	rs2980869-T	0.56	0.07	[0.05-0.09] unit decrease	Total cholesterol levels	TRIB1 - LOC105375746	East Asian	East Asian	28334899	8e-13	Direct	Lipid	TC
TC_INV	8:126488250	T	C	2670	-3.029	0.002454	--	rs2980869	TRIB1 - LOC105375746	rs2980869-T	0.56	0.07	[0.054-0.086] unit decrease	Total cholesterol levels	TRIB1 - LOC105375746	East Asian,European	Chinese	28334899	6e-17	Direct	Lipid	TC
TC_INV	2:21419650	AA	GA	2670	-4.298	1.723e-05	--	rs10221742	TDRD15 - LOC105374317	rs10221742-A	0.237	0.054	[0.038-0.07] unit decrease	Coronary artery disease	TDRD15 - LOC105374317			29212778	2e-12	Broad	Cardiometabolic
TC_INV	3:49913705	T	C	2670	2.949	0.003192	++	rs36022378	ACTBP13	rs36022378-T	0.8	0.202	[0.14-0.26] unit decrease	Diastolic blood pressure	ACTBP13	European	European	28135244	5e-09	Broad	Blood pressure
TC_INV	13:79580919	A	G	2670	3.078	0.002086	++	rs1441264	LOC105370273 - NIPA2P5	rs1441264-A	0.6192	0.016	[0.0089-0.0231] kg/m2 increase	BMI (adjusted for smoking behaviour)	LOC105370273 - NIPA2P5	European,African American/Afro-Caribbean,Indian,Filipino,Hispanic/Latino	European,African American/Afro-Caribbean	28443625	9e-06	Broad	Anthropometric
TC_INV	13:79580919	A	G	2670	3.078	0.002086	++	rs1441264	LOC105370273 - NIPA2P5	rs1441264-A	0.6192			Body mass index (joint analysis main effects and smoking interaction)	LOC105370273 - NIPA2P5	European,African American/Afro-Caribbean,Indian,Filipino,Hispanic/Latino	European,African American/Afro-Caribbean	28443625	3e-06	Broad	Anthropometric
TC_INV	13:79580919	A	G	2670	3.078	0.002086	++	rs1441264	LOC105370273 - NIPA2P5	rs1441264-A	0.609	0.018	[0.011-0.024] kg/m2 increase	Body mass index	LOC105370273 - NIPA2P5	European,African American,Hispanic	European,African American/Afro-Caribbean,Filipino,Seychelles,South Asian	25673413	6e-08	Broad	Anthropometric
TC_INV	13:79580919	A	G	2670	3.078	0.002086	++	rs1441264	LOC105370273 - NIPA2P5	rs1441264-A	0.613	0.017	[0.011-0.023] kg/m2 increase	Body mass index	LOC105370273 - NIPA2P5	European,African American,Hispanic	European,African American/Afro-Caribbean,Filipino,Seychelles,South Asian	25673413	3e-08	Broad	Anthropometric
TC_INV	13:79580919	A	G	2670	3.078	0.002086	++	rs1441264	LOC105370273 - NIPA2P5	rs1441264-A	0.606434	0.01522	unit increase	Body mass index	LOC105370273 - NIPA2P5	European		26426971	1e-07	Broad	Anthropometric
TC_INV	13:79580919	A	G	2670	3.078	0.002086	++	rs1441264	LOC105370273 - NIPA2P5	rs1441264-G	NR	0.018	[NR] unit decrease	Body mass index	LOC105370273 - NIPA2P5	European,Hispanic/Latino,East Asian,African American,South Asian	European,South Asian,African British,East Asian	30108127	2e-12	Broad	Anthropometric
TC_INV	1:109817590	T	G	2664	-4.412	1.024e-05	--	rs12740374	CELSR2	rs12740374-T	0.25	0.1815	[0.15-0.21] unit decrease	LDL cholesterol	CELSR2	African American	African American,Afro-Caribbean	21347282	9e-29	Indirect	Lipid
TC_INV	1:109817590	T	G	2664	-4.412	1.024e-05	--	rs12740374	CELSR2	rs12740374-T	0.21	0.23	[0.19-0.27] s.d. decrease	LDL cholesterol	CELSR2	European	European	19060906	2e-42	Indirect	Lipid
TC_INV	1:109817590	T	G	2664	-4.412	1.024e-05	--	rs12740374	CELSR2	rs12740374-T	0.2288	0.123531	[0.098-0.149] mg/dl decrease	Cholesterol, total	CELSR2	British		28270201	8e-22	Direct	Lipid	TC
TC_INV	1:109817590	T	G	2664	-4.412	1.024e-05	--	rs12740374	CELSR2	rs12740374-T	0.219	0.124	[0.11-0.14] unit decrease	Coronary artery disease	CELSR2			29212778	2e-57	Broad	Cardiometabolic
TC_INV	8:19876746	C	G	2670	3.908	9.297e-05	++	rs7016880	LPL - LOC105379311	rs7016880-?	0.9	3.13	[2.04-4.76]	Hypertriglyceridemia	LPL - LOC105379311	European		20657596	2e-07	Indirect	Lipid
TC_INV	8:19819328	T	C	2670	-3.721	0.0001988	--	rs325	LPL	rs325-T	0.89	0.05	[0.04-0.06] unit decrease	HDL cholesterol	LPL	European	European,Indian Asian	20864672	8e-26	Indirect	Lipid
TC_INV	8:19819328	T	C	2670	-3.721	0.0001988	--	rs325	LPL	rs325-?	NR	0.1483	[0.13-0.16] unit increase novel	High density lipoprotein cholesterol levels	LPL	Japanese		29403010	2e-79	Indirect	Lipid
TC_INV	1:109817192	A	G	2664	4.547	5.451e-06	++	rs7528419	CELSR2	rs7528419-A	0.792	0.172	[0.14-0.2] unit increase	Cholesterol, total	CELSR2	Mexican	Latin American/Hispanic,European	26780889	9e-27	Direct	Lipid	TC
TC_INV	1:109817192	A	G	2664	4.547	5.451e-06	++	rs7528419	CELSR2	rs7528419-A	0.8	1.11	[1.08-1.13]	Myocardial infarction	CELSR2	European,African American,Hispanic American,South Asian,Lebanese,East Asian		26343387	1e-15	Broad	Cardiometabolic
TC_INV	1:109817192	A	G	2664	4.547	5.451e-06	++	rs7528419	CELSR2	rs7528419-A	0.78582	1.12	[1.10- 1.15]	Coronary artery disease	CELSR2	European,African American,Hispanic American,South Asian,Lebanese,East Asian		26343387	2e-23	Broad	Cardiometabolic
TC_INV	1:109817192	A	G	2664	4.547	5.451e-06	++	rs7528419	CELSR2	rs7528419-A	0.782	1.11	[1.09-1.14]	Coronary artery disease (myocardial infarction, percutaneous transluminal coronary angioplasty, coronary artery bypass grafting, angina or chromic ischemic heart disease)	CELSR2	European	European	28714975	4e-27	Broad	Cardiometabolic
TC_INV	7:46008110	A	G	2670	-3.378	0.0007297	--	rs11977526	LOC102723446	rs11977526-A	0.41			Insulin-like growth factors	LOC102723446	European		21216879	3e-101	Broad	Glycemic
TC_INV	7:46008110	A	G	2670	-3.378	0.0007297	--	rs11977526	LOC102723446	rs11977526-A	NR	0.2829	[0.16-0.40] unit increase	Diastolic blood pressure	LOC102723446	African	African,Korean,European,Hispanic	28498854	5e-06	Broad	Blood pressure
TC_INV	7:46008110	A	G	2670	-3.378	0.0007297	--	rs11977526	LOC102723446	rs11977526-A	NR			Blood pressure traits (multi-trait analysis)	LOC102723446	African	African,Korean,European,Hispanic	28498854	7e-16	Broad	Blood pressure
TC_INV	7:46008110	A	G	2670	-3.378	0.0007297	--	rs11977526	LOC102723446	rs11977526-A	0.397	0.3	[0.2-0.4] unit decrease	Systolic blood pressure	LOC102723446	European,African American,Hispanic	European,South Asian	27618448	3e-11	Broad	Blood pressure
TC_INV	7:46008110	A	G	2670	-3.378	0.0007297	--	rs11977526	LOC102723446	rs11977526-A	0.3797	0.0194	unit decrease	Systolic blood pressure	LOC102723446	European,South Asian	European,South Asian,Hispanic,African American	27618447	4e-08	Broad	Blood pressure
TC_INV	8:19819724	C	G	2670	-3.722	0.0001979	--	rs328	LPL	rs328-?	NR			Triglycerides	LPL	Han Chinese	Han Chinese	22171074	1e-09	Indirect	Lipid
TC_INV	8:19819724	C	G	2670	-3.722	0.0001979	--	rs328	LPL	rs328-G	0.09	0.17	[0.13-0.21] unit increase	HDL cholesterol	LPL	European	European	18193044	9e-23	Indirect	Lipid
TC_INV	8:19819724	C	G	2670	-3.722	0.0001979	--	rs328	LPL	rs328-G	0.09	0.19	[0.15-0.23] unit decrease	Triglycerides	LPL	Europen	Europen	18193044	2e-28	Indirect	Lipid
TC_INV	8:19819724	C	G	2670	-3.722	0.0001979	--	rs328	LPL	rs328-G	0.09	0.071	[0.026-0.116] mmol/L decrease	Lipid traits	LPL	Han Chinese	Han Chinese	24386095	3e-10	Indirect	Lipid
TC_INV	8:19819724	C	G	2670	-3.722	0.0001979	--	rs328	LPL	rs328-G	0.09	0.04	[0.020-0.060] mmol/L increase	Lipid traits	LPL	Han Chinese	Han Chinese	24386095	2e-14	Indirect	Lipid
TC_INV	8:19819724	C	G	2670	-3.722	0.0001979	--	rs328	LPL	rs328-G	NR	0.24	[0.15-0.33] unit increase	HDL cholesterol levels	LPL	Japanese	Korean	26763881	6e-07	Indirect	Lipid
TC_INV	1:169094459	T	C	2670	-3.672	0.0002409	--	rs1892094	ATP1B1	rs1892094-T	0.4924	0.0413	[0.03-0.052] unit decrease	Coronary artery disease	ATP1B1			29212778	4e-13	Broad	Cardiometabolic
TC_INV	1:169094459	T	C	2670	-3.672	0.0002409	--	rs1892094	ATP1B1	rs1892094-T	0.4956	0.0362	[0.026-0.046] unit decrease	Coronary artery disease	ATP1B1			29212778	3e-12	Broad	Cardiometabolic
TC_INV	1:109818306	T	G	2670	3.817	0.0001349	++	rs629301	CELSR2	rs629301-G	0.22	5.65	[5.24-6.06] mg/dL decrease	LDL cholesterol	CELSR2	European		20686565	1e-170	Indirect	Lipid
TC_INV	1:109818306	T	G	2670	3.817	0.0001349	++	rs629301	CELSR2	rs629301-G	0.22	5.41	[4.94-5.88] mg/dL decrease	Cholesterol, total	CELSR2	European		20686565	6e-131	Direct	Lipid	TC
TC_INV	1:109818306	T	G	2670	3.817	0.0001349	++	rs629301	CELSR2	rs629301-G	0.24	0.167	[NR] unit decrease	LDL cholesterol	CELSR2	European	European	24097068	5e-241	Indirect	Lipid
TC_INV	1:109818306	T	G	2670	3.817	0.0001349	++	rs629301	CELSR2	rs629301-G	0.24	0.134	[NR] unit decrease	Cholesterol, total	CELSR2	European	European	24097068	2e-170	Direct	Lipid	TC
TC_INV	1:109818306	T	G	2670	3.817	0.0001349	++	rs629301	CELSR2	rs629301-T	NR			C-reactive protein levels or total cholesterol levels (pleiotropy)	CELSR2			27286809	6e-132	Broad	Cardiometabolic
TC_INV	2:21428289	A	G	2670	4.182	2.89e-05	++	rs71435601	TDRD15 - LOC105374317	rs71435601-G	0.133847	0.116509	[0.085-0.148] mg/dl decrease	Cholesterol, total	TDRD15 - LOC105374317	British		28270201	4e-13	Direct	Lipid	TC
TC_INV	8:126482077	A	G	2670	3.503	0.0004601	++	rs2954021	TRIB1 - LOC105375746	rs2954021-G	0.5	0.02	[0.01-0.03] unit decrease	LDL cholesterol	TRIB1 - LOC105375746	European	European,Indian Asian	20864672	1e-07	Indirect	Lipid
TC_INV	8:126482077	A	G	2670	3.503	0.0004601	++	rs2954021	TRIB1 - LOC105375746	rs2954021-A	0.43	0.06	[0.04-0.08] unit increase	Triglyceride levels	TRIB1 - LOC105375746	East Asian	East Asian	28334899	1e-08	Indirect	Lipid
TC_INV	8:126482077	A	G	2670	3.503	0.0004601	++	rs2954021	TRIB1 - LOC105375746	rs2954021-?	NR	0.05782	[0.049-0.066] unit decrease novel	Triglyceride levels	TRIB1 - LOC105375746	Japanese		29403010	7e-42	Indirect	Lipid
TC_INV	8:19885726	T	C	2670	-3.87	0.000109	--	rs11984636	LPL - LOC105379311	rs11984636-T	0.9	0.175	[0.14-0.21] unit decrease	HDL cholesterol levels	LPL - LOC105379311	East Asian	East Asian	28334899	6e-27	Indirect	Lipid
TC_INV	8:19885726	T	C	2670	-3.87	0.000109	--	rs11984636	LPL - LOC105379311	rs11984636-T	0.9	0.175	[0.14-0.21] unit decrease	HDL cholesterol levels	LPL - LOC105379311	East Asian,European	Chinese	28334899	2e-26	Indirect	Lipid
TC_INV	8:19885726	T	C	2670	-3.87	0.000109	--	rs11984636	LPL - LOC105379311	rs11984636-T	0.89	0.165	[0.13-0.2] unit increase	Triglyceride levels	LPL - LOC105379311	East Asian	East Asian	28334899	3e-18	Indirect	Lipid
TC_INV	8:19885726	T	C	2670	-3.87	0.000109	--	rs11984636	LPL - LOC105379311	rs11984636-T	0.89	0.165	[0.13-0.2] unit increase	Triglyceride levels	LPL - LOC105379311	East Asian,European	Chinese	28334899	8e-18	Indirect	Lipid
TC_INV	5:74625487	A	C	2670	3.66	0.0002518	++	rs7703051	ANKRD31 - HMGCR	rs7703051-A	0.41	18	[NR] % s.d. increase	LDL cholesterol	ANKRD31 - HMGCR	Micronesian		18802019	1e-08	Indirect	Lipid
TC_INV	8:19819439	A	G	2725	-2.912	0.003588	++	rs326	LPL	rs326-A	0.78	6.6	[3.66-9.54] % increase	Triglycerides	LPL	European,Indian	European,Mexican,Indian Asian	18193046	5e-12	Indirect	Lipid
TC_INV	8:19819439	A	G	2725	-2.912	0.003588	++	rs326	LPL	rs326-T	0.469	0.0221	[NR] unit increase	HDL cholesterol	LPL	African American,Hispanic	African American	23726366	1e-08	Indirect	Lipid
TC_INV	8:19819439	A	G	2725	-2.912	0.003588	++	rs326	LPL	rs326-T	0.469	0.041	[NR] unit decrease	Triglycerides	LPL	African American,Hispanic	African American	23726366	1e-08	Indirect	Lipid
TC_INV	8:19824492	T	C	2670	-2.882	0.003948	--	rs13702	LPL	rs13702-A	NR	0.29	[0.23-0.35] unit increase	HDL Cholesterol - Triglycerides (HDLC-TG)	LPL	European		21386085	1e-16	Indirect	Lipid
TC_INV	1:109821511	T	G	2670	-3.557	0.0003758	--	rs602633	CELSR2 - PSRC1	rs602633-T	0.2346	0.112	[0.098-0.126] unit decrease	Coronary artery disease	CELSR2 - PSRC1			29212778	2e-59	Broad	Cardiometabolic
TC_INV	1:109821511	T	G	2670	-3.557	0.0003758	--	rs602633	CELSR2 - PSRC1	rs602633-?	NR	1.1111	[1.08-1.15]	Coronary artery disease	CELSR2 - PSRC1			24262325	1e-08	Broad	Cardiometabolic
TC_INV	1:109821511	T	G	2670	-3.557	0.0003758	--	rs602633	CELSR2 - PSRC1	rs602633-T	0.2343	0.0999	[0.088-0.112] unit decrease	Coronary artery disease	CELSR2 - PSRC1			29212778	4e-58	Broad	Cardiometabolic
TC_INV	3:27457208	A	G	2670	2.825	0.004729	++	rs11716531	SLC4A7	rs11716531-A	0.237	0.347	[0.25-0.45] unit increase	Diastolic blood pressure	SLC4A7	European	European	28739976	2e-11	Broad	Blood pressure
TC_INV	3:27457208	A	G	2670	2.825	0.004729	++	rs11716531	SLC4A7	rs11716531-A	0.237	0.213	[0.16-0.27] unit increase	Diastolic blood pressure	SLC4A7	European	European	28739976	6e-14	Broad	Blood pressure
TC_INV	19:19407718	T	C	2670	3.526	0.0004216	++	rs10401969	SUGP1	rs10401969-C	0.07	3.11	[2.37-3.85] mg/dL decrease	LDL cholesterol	SUGP1	European		20686565	7e-22	Indirect	Lipid
TC_INV	19:19407718	T	C	2670	3.526	0.0004216	++	rs10401969	SUGP1	rs10401969-C	0.07	7.83	[6.22-9.44] mg/dL decrease	Triglycerides	SUGP1	European		20686565	2e-29	Indirect	Lipid
TC_INV	19:19407718	T	C	2670	3.526	0.0004216	++	rs10401969	SUGP1	rs10401969-C	0.07	4.74	[3.92-5.56] mg/dL decrease	Cholesterol, total	SUGP1	European		20686565	3e-38	Direct	Lipid	TC
TC_INV	19:19407718	T	C	2670	3.526	0.0004216	++	rs10401969	SUGP1	rs10401969-T	0.91	0.05	[0.04-0.06] unit increase	LDL cholesterol	SUGP1	European	European,Indian Asian	20864672	1e-11	Indirect	Lipid
TC_INV	19:19407718	T	C	2670	3.526	0.0004216	++	rs10401969	SUGP1	rs10401969-C	0.06	0.05	[-0.03-0.13] s.d. decrease	LDL cholesterol	SUGP1	European	European	19060906	2e-08	Indirect	Lipid
TC_INV	19:19407718	T	C	2670	3.526	0.0004216	++	rs10401969	SUGP1	rs10401969-C	0.09	0.118	[NR] unit decrease	LDL cholesterol	SUGP1	European	European	24097068	3e-54	Indirect	Lipid
TC_INV	19:19407718	T	C	2670	3.526	0.0004216	++	rs10401969	SUGP1	rs10401969-C	0.09	0.137	[NR] unit decrease	Cholesterol, total	SUGP1	European	European	24097068	4e-77	Direct	Lipid	TC
TC_INV	19:19407718	T	C	2670	3.526	0.0004216	++	rs10401969	SUGP1	rs10401969-C	0.09	0.121	[NR] mg/dL decrease	Triglycerides	SUGP1	European	European	24097068	1e-69	Indirect	Lipid
TC_INV	19:19407718	T	C	2670	3.526	0.0004216	++	rs10401969	SUGP1	rs10401969-T	NR			C-reactive protein levels or triglyceride levels (pleiotropy)	SUGP1			27286809	2e-32	Broad	Cardiometabolic
TC_INV	19:19407718	T	C	2670	3.526	0.0004216	++	rs10401969	SUGP1	rs10401969-T	0.929	0.118	[0.1-0.13] unit increase (EA Beta value)	LDL cholesterol levels	SUGP1	East Asian,European	Chinese	28334899	6e-51	Indirect	Lipid
TC_INV	19:19407718	T	C	2670	3.526	0.0004216	++	rs10401969	SUGP1	rs10401969-T	0.929	0.137	[0.12-0.15] unit increase (EA Beta values)	Total cholesterol levels	SUGP1	East Asian,European	Chinese	28334899	5e-75	Direct	Lipid	TC
TC_INV	19:19407718	T	C	2670	3.526	0.0004216	++	rs10401969	SUGP1	rs10401969-T	0.929	0.121	[0.11-0.13] unit increase (EA Beta values)	Triglyceride levels	SUGP1	East Asian,European	Chinese	28334899	5e-71	Indirect	Lipid
TC_INV	19:19407718	T	C	2670	3.526	0.0004216	++	rs10401969	SUGP1	rs10401969-C	0.080537	1.13	[1.09-1.18]	Type 2 diabetes	SUGP1	European	European,Pakistani	22885922	7e-09	Broad	Glycemic
TC_INV	19:19407718	T	C	2670	3.526	0.0004216	++	rs10401969	SUGP1	rs10401969-C	NR	1.15	[1.09-1.21]	Type 2 diabetes	SUGP1	European	European,Pakistani	22885922	3e-07	Broad	Glycemic
TC_INV	3:123093541	C	G	2670	3.616	0.0002993	++	rs2124499	ADCY5	rs2124499-G	0.621	0.014	[0.0081-0.0207] kg/m2 increase	Body mass index	ADCY5	European,African American,Hispanic	European,African American/Afro-Caribbean,Filipino,Seychelles,South Asian	25673413	8e-06	Broad	Anthropometric
TC_INV	3:123093541	C	G	2670	3.616	0.0002993	++	rs2124499	ADCY5	rs2124499-G	0.625	0.014	[0.0081-0.0203] kg/m2 increase	Body mass index	ADCY5	European,African American,Hispanic	European,African American/Afro-Caribbean,Filipino,Seychelles,South Asian	25673413	6e-06	Broad	Anthropometric
TC_INV	2:21286057	T	C	2670	-4.501	6.759e-06	--	rs515135	APOB - TDRD15	rs515135-A	0.19	0.04	[0.03-0.05] unit decrease	LDL cholesterol	APOB - TDRD15	European	European,Indian Asian	20864672	2e-20	Indirect	Lipid
TC_INV	2:21286057	T	C	2670	-4.501	6.759e-06	--	rs515135	APOB - TDRD15	rs515135-T	0.2	0.16	[0.12-0.20] s.d. decrease	LDL cholesterol	APOB - TDRD15	European	European	19060906	5e-29	Indirect	Lipid
TC_INV	2:21286057	T	C	2670	-4.501	6.759e-06	--	rs515135	APOB - TDRD15	rs515135-C	0.83	0.135	[0.12-0.15] s.d. increase	LDL cholesterol	APOB - TDRD15	European		25961943	2e-63	Indirect	Lipid
TC_INV	2:21286057	T	C	2670	-4.501	6.759e-06	--	rs515135	APOB - TDRD15	rs515135-T	0.1837	0.0555	[0.043-0.068] unit decrease	Coronary artery disease	APOB - TDRD15			29212778	6e-17	Broad	Cardiometabolic
TC_INV	8:19824563	T	C	2670	-3.91	9.22e-05	--	rs1059611	LPL	rs1059611-?	NR	0.1698	[0.16-0.18] unit decrease novel	Triglyceride levels	LPL	Japanese		29403010	1e-154	Indirect	Lipid
TC_INV	8:126486409	A	G	2670	3.046	0.002321	++	rs17321515	TRIB1 - LOC105375746	rs17321515-G	0.49	0.08	[0.06-0.10] unit decrease	Triglycerides	TRIB1 - LOC105375746	Europen	Europen	18193044	4e-17	Indirect	Lipid
TC_INV	8:126486409	A	G	2670	3.046	0.002321	++	rs17321515	TRIB1 - LOC105375746	rs17321515-A	0.56	6.42	[NR] mg/dl increase	Triglycerides	TRIB1 - LOC105375746	European	European	18193043	7e-13	Indirect	Lipid
TC_INV	8:126486409	A	G	2670	3.046	0.002321	++	rs17321515	TRIB1 - LOC105375746	rs17321515-A	0.47	0.07	mmol/L increase	Lipid traits	TRIB1 - LOC105375746	Han Chinese	Han Chinese	24386095	8e-07	Indirect	Lipid
TC_INV	1:109818530	T	C	2670	3.831	0.0001277	++	rs646776	CELSR2 - PSRC1	rs646776-G	0.22	0.13	[NR] s.d. decrease	Cholesterol, total	CELSR2 - PSRC1	European,Orcadian		19060911	9e-22	Direct	Lipid	TC
TC_INV	1:109818530	T	C	2670	3.831	0.0001277	++	rs646776	CELSR2 - PSRC1	rs646776-G	0.22	0.16	[NR] s.d. decrease	LDL cholesterol	CELSR2 - PSRC1	European,Orcadian		19060911	8e-23	Indirect	Lipid
TC_INV	1:109818530	T	C	2670	3.831	0.0001277	++	rs646776	CELSR2 - PSRC1	rs646776-G	0.21	0.16	[0.11-0.20] mmol/l decrease	LDL cholesterol	CELSR2 - PSRC1	Finnish		19060910	2e-12	Indirect	Lipid
TC_INV	1:109818530	T	C	2670	3.831	0.0001277	++	rs646776	CELSR2 - PSRC1	rs646776-T	0.79	1.33	[1.22-1.44]	Coronary artery disease	CELSR2 - PSRC1	European	European	21239051	8e-11	Broad	Cardiometabolic
TC_INV	1:109818530	T	C	2670	3.831	0.0001277	++	rs646776	CELSR2 - PSRC1	rs646776-T	0.81	1.19	[1.13-1.26]	Myocardial infarction (early onset)	CELSR2 - PSRC1	European	European	19198609	8e-12	Broad	Cardiometabolic
TC_INV	1:109818530	T	C	2670	3.831	0.0001277	++	rs646776	CELSR2 - PSRC1	rs646776-T	NR	1.14	[1.09-1.19]	Coronary heart disease	CELSR2 - PSRC1	European,South Asian	European,South Asian	21378988	6e-10	Broad	Cardiometabolic
TC_INV	1:109818530	T	C	2670	3.831	0.0001277	++	rs646776	CELSR2 - PSRC1	rs646776-T	NR			C-reactive protein levels or LDL-cholesterol levels (pleiotropy)	CELSR2 - PSRC1			27286809	4e-170	Broad	Cardiometabolic
TC_INV	1:109818530	T	C	2670	3.831	0.0001277	++	rs646776	CELSR2 - PSRC1	rs646776-T	NR			C-reactive protein levels or HDL-cholesterol levels (pleiotropy)	CELSR2 - PSRC1			27286809	3e-09	Broad	Cardiometabolic
TC_INV	1:109818530	T	C	2670	3.831	0.0001277	++	rs646776	CELSR2 - PSRC1	rs646776-C	0.24	0.16	[0.14-0.18] unit decrease	LDL cholesterol	CELSR2 - PSRC1	European	European	18193044	3e-29	Indirect	Lipid
TC_INV	1:109818530	T	C	2670	3.831	0.0001277	++	rs646776	CELSR2 - PSRC1	rs646776-T	0.22	0.12	[0.11-0.13] s.d. increase	Cholesterol, total	CELSR2 - PSRC1	European		25961943	2e-64	Direct	Lipid	TC
TC_INV	1:109818530	T	C	2670	3.831	0.0001277	++	rs646776	CELSR2 - PSRC1	rs646776-T	0.22	0.146	[0.13-0.16] s.d. increase	LDL cholesterol	CELSR2 - PSRC1	European		25961943	2e-91	Indirect	Lipid
TC_INV	1:109818530	T	C	2670	3.831	0.0001277	++	rs646776	CELSR2 - PSRC1	rs646776-?	NR	0.08159	[0.067-0.096] unit increase novel	Total cholesterol levels	CELSR2 - PSRC1	Japanese		29403010	5e-27	Indirect	Lipid
TC_INV	1:109822166	A	G	2670	3.834	0.0001261	++	rs599839	CELSR2 - PSRC1	rs599839-G	0.19	0.16	[0.14-0.18] mmol/L decrease	LDL cholesterol	CELSR2 - PSRC1	European	European	18262040	1e-33	Indirect	Lipid
TC_INV	1:109822166	A	G	2670	3.834	0.0001261	++	rs599839	CELSR2 - PSRC1	rs599839-A	0.77	5.48	[NR] mg/dl increase	LDL cholesterol	CELSR2 - PSRC1	European	European	18193043	6e-33	Indirect	Lipid
TC_INV	1:109822166	A	G	2670	3.834	0.0001261	++	rs599839	CELSR2 - PSRC1	rs599839-G	0.24	0.95	[0.93-0.97] mMol/l increase	LDL cholesterol	CELSR2 - PSRC1	European	European	18179892	1e-07	Indirect	Lipid
TC_INV	1:109822166	A	G	2670	3.834	0.0001261	++	rs599839	CELSR2 - PSRC1	rs599839-A	0.77	1.29	[1.18-1.40]	Coronary heart disease	CELSR2 - PSRC1	European	European	17634449	4e-09	Broad	Cardiometabolic
TC_INV	1:109822166	A	G	2670	3.834	0.0001261	++	rs599839	CELSR2 - PSRC1	rs599839-A	0.78	1.11	[1.08-1.15]	Coronary heart disease	CELSR2 - PSRC1	European	European	21378990	3e-10	Broad	Cardiometabolic
TC_INV	1:109822166	A	G	2670	3.834	0.0001261	++	rs599839	CELSR2 - PSRC1	rs599839-A	0.93	0.173	[0.14-0.21] unit increase	LDL cholesterol levels	CELSR2 - PSRC1	East Asian	East Asian	28334899	2e-19	Indirect	Lipid
TC_INV	1:109822166	A	G	2670	3.834	0.0001261	++	rs599839	CELSR2 - PSRC1	rs599839-A	0.782	0.16	[0.15-0.17] unit increase (EA Beta value)	LDL cholesterol levels	CELSR2 - PSRC1	East Asian,European	Chinese	28334899	4e-289	Indirect	Lipid
TC_INV	1:109822166	A	G	2670	3.834	0.0001261	++	rs599839	CELSR2 - PSRC1	rs599839-A	0.931	0.187	[0.16-0.22] unit increase	LDL cholesterol levels	CELSR2 - PSRC1	East Asian,European	Chinese	28334899	2e-31	Indirect	Lipid
TC_INV	1:109822166	A	G	2670	3.834	0.0001261	++	rs599839	CELSR2 - PSRC1	rs599839-A	0.93	0.162	[0.13-0.2] unit increase	Total cholesterol levels	CELSR2 - PSRC1	East Asian	East Asian	28334899	2e-17	Direct	Lipid	TC
TC_INV	1:109822166	A	G	2670	3.834	0.0001261	++	rs599839	CELSR2 - PSRC1	rs599839-A	0.782	0.128	[0.12-0.14] unit increase (EA Beta values)	Total cholesterol levels	CELSR2 - PSRC1	East Asian,European	Chinese	28334899	2e-204	Direct	Lipid	TC
TC_INV	1:109822166	A	G	2670	3.834	0.0001261	++	rs599839	CELSR2 - PSRC1	rs599839-A	0.931	0.168	[0.14-0.2] unit increase	Total cholesterol levels	CELSR2 - PSRC1	East Asian,European	Chinese	28334899	7e-26	Direct	Lipid	TC
TC_INV	19:11229218	A	G	2670	-3.641	0.0002721	--	rs2738452	LDLR	rs2738452-A	0.83	0.081	[0.054-0.108] unit decrease	LDL cholesterol levels	LDLR	East Asian	East Asian	28334899	5e-09	Indirect	Lipid
NON_HDL_INV	2:21291529	A	G	2580	4.669	3.031e-06	++	rs668948	APOB - TDRD15	rs668948-A	0.815	0.063	[0.048-0.078] unit increase	Coronary artery disease	APOB - TDRD15			29212778	2e-17	Broad	Cardiometabolic
NON_HDL_INV	2:21319016	T	G	2670	-4.413	1.02e-05	--	rs672889	APOB - TDRD15	rs672889-G	0.1356	0.12949	[0.098-0.161] mg/dl increase	Cholesterol, total	APOB - TDRD15	British		28270201	4e-16	Indirect	Lipid
NON_HDL_INV	5:122476457	A	G	2670	2.955	0.003126	++	rs13359291	PRDM6	rs13359291-A	0.31	0.53405	[0.4-0.66] mmHg increase	Systolic blood pressure	PRDM6	East Asian,European,South Asian	East Asian,European,South Asian	26390057	9e-16	Broad	Blood pressure
NON_HDL_INV	8:126500031	C	G	2668	3.87	0.0001087	++	rs28601761	TRIB1 - LOC105375746	rs28601761-C	0.6	0.06	[0.046-0.074] unit increase	Coronary artery disease	TRIB1 - LOC105375746			29212778	5e-20	Broad	Cardiometabolic
NON_HDL_INV	19:11227480	A	C	2664	-3.422	0.0006219	--	rs2738447	LDLR	rs2738447-A	0.406	0.036	[0.022-0.05] unit decrease	Coronary artery disease	LDLR			29212778	2e-08	Broad	Cardiometabolic
NON_HDL_INV	2:21270554	A	C	2670	-4.138	3.509e-05	--	rs585967	APOB - TDRD15	rs585967-C	0.844	1.07	[1.04-1.09]	Coronary artery disease (myocardial infarction, percutaneous transluminal coronary angioplasty, coronary artery bypass grafting, angina or chromic ischemic heart disease)	APOB - TDRD15	European	European	28714975	3e-08	Broad	Cardiometabolic
NON_HDL_INV	19:11224265	A	G	2664	-3.306	0.0009455	--	rs5930	LDLR	rs5930-?	NR	0.0273282	[0.02-0.035] unit decrease novel	Total cholesterol levels	LDLR	Japanese		29403010	6e-12	Indirect	Lipid
NON_HDL_INV	6:105378954	T	C	2670	-3.379	0.0007285	--	rs7759938	LOC100422315 - LINC00577	rs7759938-T	0.68	0.045	[NR] unit decrease	Height	LOC100422315 - LINC00577	European	European	20881960	8e-31	Broad	Anthropometric
NON_HDL_INV	6:105378954	T	C	2670	-3.379	0.0007285	--	rs7759938	LOC100422315 - LINC00577	rs7759938-C	0.3209	0.0436	[0.032-0.055] cm increase	Waist circumference adjusted for body mass index	LOC100422315 - LINC00577	African American,European,Filipino,Indian,African American,European,Indian	African American,European	28448500	2e-13	Broad	Anthropometric
NON_HDL_INV	6:105378954	T	C	2670	-3.379	0.0007285	--	rs7759938	LOC100422315 - LINC00577	rs7759938-C	0.3303	0.0416	[0.03-0.053] cm increase	Waist circumference adjusted for body mass index	LOC100422315 - LINC00577	African American,European,Filipino,Indian,African American,European,Indian	African American,European	28448500	3e-13	Broad	Anthropometric
NON_HDL_INV	6:105378954	T	C	2670	-3.379	0.0007285	--	rs7759938	LOC100422315 - LINC00577	rs7759938-C	0.3303	0.043	[0.032-0.054] cm increase	Waist circumference adjusted for body mass index	LOC100422315 - LINC00577	African American,European,Filipino,Indian,African American,European,Indian	African American,European	28448500	6e-15	Broad	Anthropometric
NON_HDL_INV	6:105378954	T	C	2670	-3.379	0.0007285	--	rs7759938	LOC100422315 - LINC00577	rs7759938-C	0.3303	0.0302	[0.023-0.038] cm increase	Waist circumference adjusted for body mass index	LOC100422315 - LINC00577	African American,European,Filipino,Indian,African American,European,Indian	African American,European	28448500	3e-15	Broad	Anthropometric
NON_HDL_INV	6:105378954	T	C	2670	-3.379	0.0007285	--	rs7759938	LOC100422315 - LINC00577	rs7759938-C	0.3219	0.0431	[0.03-0.056] cm increase	Waist circumference adjusted for BMI in active individuals	LOC100422315 - LINC00577	African American,Filipino,Indian,European,African American,Indian,European	African American,European	28448500	4e-11	Broad	Anthropometric
NON_HDL_INV	6:105378954	T	C	2670	-3.379	0.0007285	--	rs7759938	LOC100422315 - LINC00577	rs7759938-C	0.3414	0.0435	[0.031-0.056] cm increase	Waist circumference adjusted for BMI in active individuals	LOC100422315 - LINC00577	African American,Filipino,Indian,European,African American,Indian,European	African American,European	28448500	5e-12	Broad	Anthropometric
NON_HDL_INV	6:105378954	T	C	2670	-3.379	0.0007285	--	rs7759938	LOC100422315 - LINC00577	rs7759938-C	0.3303	0.0286	[0.02-0.037] cm increase	Waist circumference adjusted for BMI in active individuals	LOC100422315 - LINC00577	African American,Filipino,Indian,European,African American,Indian,European	African American,European	28448500	4e-11	Broad	Anthropometric
NON_HDL_INV	6:105378954	T	C	2670	-3.379	0.0007285	--	rs7759938	LOC100422315 - LINC00577	rs7759938-C	0.3294	0.0372	[0.023-0.052] cm increase	Waist circumference adjusted for BMI in inactive individuals	LOC100422315 - LINC00577	African American,Filipino,Indian,European,African American,Indian,European	African American,European	28448500	7e-07	Broad	Anthropometric
NON_HDL_INV	6:105378954	T	C	2670	-3.379	0.0007285	--	rs7759938	LOC100422315 - LINC00577	rs7759938-?	0.3209			Waist circumference adjusted for BMI (joint analysis main effects and physical activity interaction)	LOC100422315 - LINC00577	African American,European,Filipino,Indian,African American,European,Indian	African American,European	28448500	1e-13	Broad	Anthropometric
NON_HDL_INV	6:105378954	T	C	2670	-3.379	0.0007285	--	rs7759938	LOC100422315 - LINC00577	rs7759938-?	0.3303			Waist circumference adjusted for BMI (joint analysis main effects and physical activity interaction)	LOC100422315 - LINC00577	African American,European,Filipino,Indian,African American,European,Indian	African American,European	28448500	3e-13	Broad	Anthropometric
NON_HDL_INV	6:105378954	T	C	2670	-3.379	0.0007285	--	rs7759938	LOC100422315 - LINC00577	rs7759938-?	0.3303			Waist circumference adjusted for BMI (joint analysis main effects and physical activity interaction)	LOC100422315 - LINC00577	African American,European,Filipino,Indian,African American,European,Indian	African American,European	28448500	6e-15	Broad	Anthropometric
NON_HDL_INV	6:105378954	T	C	2670	-3.379	0.0007285	--	rs7759938	LOC100422315 - LINC00577	rs7759938-T	0.6803	0.0279	[0.02-0.035] unit decrease	Hip circumference adjusted for BMI	LOC100422315 - LINC00577	European	European,Filipino,African American/Afro-Caribbean,South Asian,Seychellois	25673412	2e-13	Broad	Anthropometric
NON_HDL_INV	6:105378954	T	C	2670	-3.379	0.0007285	--	rs7759938	LOC100422315 - LINC00577	rs7759938-T	0.6803	0.0331	[0.023-0.044] unit decrease	Hip circumference adjusted for BMI	LOC100422315 - LINC00577	European	European,Filipino,African American/Afro-Caribbean,South Asian,Seychellois	25673412	1e-09	Broad	Anthropometric
NON_HDL_INV	6:105378954	T	C	2670	-3.379	0.0007285	--	rs7759938	LOC100422315 - LINC00577	rs7759938-T	0.6803	0.0231	[0.013-0.033] unit decrease	Hip circumference adjusted for BMI	LOC100422315 - LINC00577	European	European,Filipino,African American/Afro-Caribbean,South Asian,Seychellois	25673412	2e-06	Broad	Anthropometric
NON_HDL_INV	6:105378954	T	C	2670	-3.379	0.0007285	--	rs7759938	LOC100422315 - LINC00577	rs7759938-T	0.56	0.031	[0.017-0.045] unit decrease	Height	LOC100422315 - LINC00577	East Asian	East Asian	25429064	5e-08	Broad	Anthropometric
NON_HDL_INV	6:105378954	T	C	2670	-3.379	0.0007285	--	rs7759938	LOC100422315 - LINC00577	rs7759938-?	0.3303			Waist circumference adjusted for BMI (joint analysis main effects and physical activity interaction)	LOC100422315 - LINC00577	African American,European,Filipino,Indian,African American,European,Indian	African American,European	28448500	1e-15	Broad	Anthropometric
NON_HDL_INV	15:98876029	C	G	2670	3.882	0.0001035	++	rs970843	LOC105371011	rs970843-C	NR			Obesity (extreme)	LOC105371011	European	European	21935397	5e-06	Broad	Anthropometric
NON_HDL_INV	8:126479362	T	C	2664	-3.328	0.0008754	--	rs6982502	TRIB1 - LOC105375746	rs6982502-C	NR	1.35	[1.05-2]	Hypertriglyceridemia	TRIB1 - LOC105375746	Saudi Arabian	Saudi Arabian	27599772	2e-08	Indirect	Lipid
NON_HDL_INV	8:126479362	T	C	2664	-3.328	0.0008754	--	rs6982502	TRIB1 - LOC105375746	rs6982502-T	0.5298	0.0498	[0.04-0.06] unit decrease	Coronary artery disease	TRIB1 - LOC105375746			29212778	8e-23	Broad	Cardiometabolic
NON_HDL_INV	8:126479362	T	C	2664	-3.328	0.0008754	--	rs6982502	TRIB1 - LOC105375746	rs6982502-?	NR	0.03211	[0.024-0.04] unit decrease novel	Total cholesterol levels	TRIB1 - LOC105375746	Japanese		29403010	2e-16	Indirect	Lipid
NON_HDL_INV	8:41488038	C	G	2664	-2.97	0.002983	--	rs6986080	AGPAT6 - NKX6-3	rs6986080-G	NR	1.09		Type 2 diabetes	AGPAT6 - NKX6-3	European,East Asian,South Asian,Mexican		29358691	2e-06	Broad	Glycemic
NON_HDL_INV	1:109817838	T	C	2670	-4.083	4.453e-05	--	rs660240	CELSR2	rs660240-T	0.22	0.17	[0.14-0.20] mmol/l decrease	Cardiovascular disease risk factors	CELSR2	European		21943158	2e-22	Broad	Cardiometabolic
NON_HDL_INV	1:109817838	T	C	2670	-4.083	4.453e-05	--	rs660240	CELSR2	rs660240-A	0.21	0.04	[0.03-0.05] unit decrease	LDL cholesterol	CELSR2	European	European,Indian Asian	20864672	1e-26	Indirect	Lipid
NON_HDL_INV	1:109817838	T	C	2670	-4.083	4.453e-05	--	rs660240	CELSR2	rs660240-C	0.793	0.179	[0.15-0.21] unit increase	LDL cholesterol	CELSR2	Mexican	Latin American/Hispanic,European	26780889	1e-28	Indirect	Lipid
NON_HDL_INV	2:21419650	G	GA	2670	2.023	0.04302	--	rs10221742	TDRD15 - LOC105374317	rs10221742-A	0.237	0.054	[0.038-0.07] unit decrease	Coronary artery disease	TDRD15 - LOC105374317			29212778	2e-12	Broad	Cardiometabolic
NON_HDL_INV	7:117705257	T	C	2670	3.128	0.001763	++	rs39745	CTTNBP2 - LOC105375470	rs39745-T	NR	5.643	z-score increase	Triglyceride levels	CTTNBP2 - LOC105375470	Kuwaiti	Kuwaiti	30108155	2e-08	Indirect	Lipid
NON_HDL_INV	13:79580919	A	G	2670	3.498	0.0004681	++	rs1441264	LOC105370273 - NIPA2P5	rs1441264-A	0.6192	0.016	[0.0089-0.0231] kg/m2 increase	BMI (adjusted for smoking behaviour)	LOC105370273 - NIPA2P5	European,African American/Afro-Caribbean,Indian,Filipino,Hispanic/Latino	European,African American/Afro-Caribbean	28443625	9e-06	Broad	Anthropometric
NON_HDL_INV	13:79580919	A	G	2670	3.498	0.0004681	++	rs1441264	LOC105370273 - NIPA2P5	rs1441264-A	0.6192			Body mass index (joint analysis main effects and smoking interaction)	LOC105370273 - NIPA2P5	European,African American/Afro-Caribbean,Indian,Filipino,Hispanic/Latino	European,African American/Afro-Caribbean	28443625	3e-06	Broad	Anthropometric
NON_HDL_INV	13:79580919	A	G	2670	3.498	0.0004681	++	rs1441264	LOC105370273 - NIPA2P5	rs1441264-A	0.609	0.018	[0.011-0.024] kg/m2 increase	Body mass index	LOC105370273 - NIPA2P5	European,African American,Hispanic	European,African American/Afro-Caribbean,Filipino,Seychelles,South Asian	25673413	6e-08	Broad	Anthropometric
NON_HDL_INV	13:79580919	A	G	2670	3.498	0.0004681	++	rs1441264	LOC105370273 - NIPA2P5	rs1441264-A	0.613	0.017	[0.011-0.023] kg/m2 increase	Body mass index	LOC105370273 - NIPA2P5	European,African American,Hispanic	European,African American/Afro-Caribbean,Filipino,Seychelles,South Asian	25673413	3e-08	Broad	Anthropometric
NON_HDL_INV	13:79580919	A	G	2670	3.498	0.0004681	++	rs1441264	LOC105370273 - NIPA2P5	rs1441264-A	0.606434	0.01522	unit increase	Body mass index	LOC105370273 - NIPA2P5	European		26426971	1e-07	Broad	Anthropometric
NON_HDL_INV	13:79580919	A	G	2670	3.498	0.0004681	++	rs1441264	LOC105370273 - NIPA2P5	rs1441264-G	NR	0.018	[NR] unit decrease	Body mass index	LOC105370273 - NIPA2P5	European,Hispanic/Latino,East Asian,African American,South Asian	European,South Asian,African British,East Asian	30108127	2e-12	Broad	Anthropometric
NON_HDL_INV	8:126478450	T	C	2670	3.352	0.0008023	++	rs2001846	TRIB1 - LOC105375746	rs2001846-T	0.49	1.05	[1.03-1.07]	Myocardial infarction	TRIB1 - LOC105375746	European,African American,Hispanic American,South Asian,Lebanese,East Asian		26343387	9e-07	Broad	Cardiometabolic
NON_HDL_INV	7:46008110	A	G	2670	-3.193	0.001407	--	rs11977526	LOC102723446	rs11977526-A	0.41			Insulin-like growth factors	LOC102723446	European		21216879	3e-101	Broad	Glycemic
NON_HDL_INV	7:46008110	A	G	2670	-3.193	0.001407	--	rs11977526	LOC102723446	rs11977526-A	NR	0.2829	[0.16-0.40] unit increase	Diastolic blood pressure	LOC102723446	African	African,Korean,European,Hispanic	28498854	5e-06	Broad	Blood pressure
NON_HDL_INV	7:46008110	A	G	2670	-3.193	0.001407	--	rs11977526	LOC102723446	rs11977526-A	NR			Blood pressure traits (multi-trait analysis)	LOC102723446	African	African,Korean,European,Hispanic	28498854	7e-16	Broad	Blood pressure
NON_HDL_INV	7:46008110	A	G	2670	-3.193	0.001407	--	rs11977526	LOC102723446	rs11977526-A	0.397	0.3	[0.2-0.4] unit decrease	Systolic blood pressure	LOC102723446	European,African American,Hispanic	European,South Asian	27618448	3e-11	Broad	Blood pressure
NON_HDL_INV	7:46008110	A	G	2670	-3.193	0.001407	--	rs11977526	LOC102723446	rs11977526-A	0.3797	0.0194	unit decrease	Systolic blood pressure	LOC102723446	European,South Asian	European,South Asian,Hispanic,African American	27618447	4e-08	Broad	Blood pressure
NON_HDL_INV	8:126490972	A	T	2670	3.088	0.002017	++	rs2954029	TRIB1 - LOC105375746	rs2954029-T	0.44	0.61	[0.47-0.75] mg/dL increase	HDL cholesterol	TRIB1 - LOC105375746	European		20686565	6e-19	Indirect	Lipid
NON_HDL_INV	8:126490972	A	T	2670	3.088	0.002017	++	rs2954029	TRIB1 - LOC105375746	rs2954029-A	0.46	1.84	[1.51-2.17] mg/dL decrease	LDL cholesterol	TRIB1 - LOC105375746	European		20686565	3e-29	Indirect	Lipid
NON_HDL_INV	8:126490972	A	T	2670	3.088	0.002017	++	rs2954029	TRIB1 - LOC105375746	rs2954029-T	0.47	5.64	[4.88-6.4] mg/dL decrease	Triglycerides	TRIB1 - LOC105375746	European		20686565	3e-55	Indirect	Lipid
NON_HDL_INV	8:126490972	A	T	2670	3.088	0.002017	++	rs2954029	TRIB1 - LOC105375746	rs2954029-A	0.46	2.3	[1.93-2.67] mg/dL decrease	Cholesterol, total	TRIB1 - LOC105375746	European		20686565	5e-36	Indirect	Lipid
NON_HDL_INV	8:126490972	A	T	2670	3.088	0.002017	++	rs2954029	TRIB1 - LOC105375746	rs2954029-T	0.46	0.04	[0.03-0.05] unit decrease	Triglycerides	TRIB1 - LOC105375746	European	European,Indian Asian	20864672	2e-11	Indirect	Lipid
NON_HDL_INV	8:126490972	A	T	2670	3.088	0.002017	++	rs2954029	TRIB1 - LOC105375746	rs2954029-T	0.44	0.11	[0.07-0.15] s.d. decrease	Triglycerides	TRIB1 - LOC105375746	European	European	19060906	3e-19	Indirect	Lipid
NON_HDL_INV	8:126490972	A	T	2670	3.088	0.002017	++	rs2954029	TRIB1 - LOC105375746	rs2954029-T	0.47	0.076	[NR] mg/dL decrease	Triglycerides	TRIB1 - LOC105375746	European	European	24097068	1e-107	Indirect	Lipid
NON_HDL_INV	8:126490972	A	T	2670	3.088	0.002017	++	rs2954029	TRIB1 - LOC105375746	rs2954029-T	0.53	0.076	[0.047-0.105] unit decrease	Triglycerides	TRIB1 - LOC105375746	Japanese		20139978	3e-07	Indirect	Lipid
NON_HDL_INV	8:126490972	A	T	2670	3.088	0.002017	++	rs2954029	TRIB1 - LOC105375746	rs2954029-T	0.47	0.04	[NR] unit increase	HDL cholesterol	TRIB1 - LOC105375746	European	European	24097068	3e-29	Indirect	Lipid
NON_HDL_INV	8:126490972	A	T	2670	3.088	0.002017	++	rs2954029	TRIB1 - LOC105375746	rs2954029-T	0.47	0.056	[NR] unit decrease	LDL cholesterol	TRIB1 - LOC105375746	European	European	24097068	2e-50	Indirect	Lipid
NON_HDL_INV	8:126490972	A	T	2670	3.088	0.002017	++	rs2954029	TRIB1 - LOC105375746	rs2954029-T	0.47	0.062	[NR] unit decrease	Cholesterol, total	TRIB1 - LOC105375746	European	European	24097068	2e-65	Indirect	Lipid
NON_HDL_INV	8:126490972	A	T	2670	3.088	0.002017	++	rs2954029	TRIB1 - LOC105375746	rs2954029-A	0.41	0.023	[0.019-0.027] unit increase	Triglycerides	TRIB1 - LOC105375746	Han Chinese	Han Chinese	26582766	2e-20	Indirect	Lipid
NON_HDL_INV	8:126490972	A	T	2670	3.088	0.002017	++	rs2954029	TRIB1 - LOC105375746	rs2954029-A	0.41	2.218	[1.58-2.85] unit increase	Cholesterol, total	TRIB1 - LOC105375746	Han Chinese	Han Chinese	26582766	1e-11	Indirect	Lipid
NON_HDL_INV	8:126490972	A	T	2670	3.088	0.002017	++	rs2954029	TRIB1 - LOC105375746	rs2954029-A	0.551395	1.04	[1.03- 1.06]	Coronary artery disease	TRIB1 - LOC105375746	European,African American,Hispanic American,South Asian,Lebanese,East Asian		26343387	3e-06	Broad	Cardiometabolic
NON_HDL_INV	8:126490972	A	T	2670	3.088	0.002017	++	rs2954029	TRIB1 - LOC105375746	rs2954029-A	0.5421	0.0666	[0.054-0.079] unit increase	Coronary artery disease	TRIB1 - LOC105375746			29212778	1e-25	Broad	Cardiometabolic
NON_HDL_INV	8:126490972	A	T	2670	3.088	0.002017	++	rs2954029	TRIB1 - LOC105375746	rs2954029-A	0.5398	0.0546	[0.044-0.065] unit increase	Coronary artery disease	TRIB1 - LOC105375746			29212778	6e-23	Broad	Cardiometabolic
NON_HDL_INV	8:126490972	A	T	2670	3.088	0.002017	++	rs2954029	TRIB1 - LOC105375746	rs2954029-A	0.541	1.06	[1.04-1.08]	Coronary artery disease (myocardial infarction, percutaneous transluminal coronary angioplasty, coronary artery bypass grafting, angina or chromic ischemic heart disease)	TRIB1 - LOC105375746	European	European	28714975	5e-13	Broad	Cardiometabolic
NON_HDL_INV	8:126490972	A	T	2670	3.088	0.002017	++	rs2954029	TRIB1 - LOC105375746	rs2954029-A	0.532	0.0564	[0.049-0.063] unit increase (EA Beta value)	LDL cholesterol levels	TRIB1 - LOC105375746	East Asian,European	Chinese	28334899	2e-56	Indirect	Lipid
NON_HDL_INV	8:126490972	A	T	2670	3.088	0.002017	++	rs2954029	TRIB1 - LOC105375746	rs2954029-A	0.532	0.0622	[0.055-0.069] unit increase (EA Beta values)	Total cholesterol levels	TRIB1 - LOC105375746	East Asian,European	Chinese	28334899	1e-77	Indirect	Lipid
NON_HDL_INV	8:126490972	A	T	2670	3.088	0.002017	++	rs2954029	TRIB1 - LOC105375746	rs2954029-A	0.44	0.064	[0.046-0.082] unit increase	Triglyceride levels	TRIB1 - LOC105375746	East Asian,European	Chinese	28334899	3e-13	Indirect	Lipid
NON_HDL_INV	19:19407718	T	C	2670	4.148	3.348e-05	++	rs10401969	SUGP1	rs10401969-C	0.07	3.11	[2.37-3.85] mg/dL decrease	LDL cholesterol	SUGP1	European		20686565	7e-22	Indirect	Lipid
NON_HDL_INV	19:19407718	T	C	2670	4.148	3.348e-05	++	rs10401969	SUGP1	rs10401969-C	0.07	7.83	[6.22-9.44] mg/dL decrease	Triglycerides	SUGP1	European		20686565	2e-29	Indirect	Lipid
NON_HDL_INV	19:19407718	T	C	2670	4.148	3.348e-05	++	rs10401969	SUGP1	rs10401969-C	0.07	4.74	[3.92-5.56] mg/dL decrease	Cholesterol, total	SUGP1	European		20686565	3e-38	Indirect	Lipid
NON_HDL_INV	19:19407718	T	C	2670	4.148	3.348e-05	++	rs10401969	SUGP1	rs10401969-T	0.91	0.05	[0.04-0.06] unit increase	LDL cholesterol	SUGP1	European	European,Indian Asian	20864672	1e-11	Indirect	Lipid
NON_HDL_INV	19:19407718	T	C	2670	4.148	3.348e-05	++	rs10401969	SUGP1	rs10401969-C	0.06	0.05	[-0.03-0.13] s.d. decrease	LDL cholesterol	SUGP1	European	European	19060906	2e-08	Indirect	Lipid
NON_HDL_INV	19:19407718	T	C	2670	4.148	3.348e-05	++	rs10401969	SUGP1	rs10401969-C	0.09	0.118	[NR] unit decrease	LDL cholesterol	SUGP1	European	European	24097068	3e-54	Indirect	Lipid
NON_HDL_INV	19:19407718	T	C	2670	4.148	3.348e-05	++	rs10401969	SUGP1	rs10401969-C	0.09	0.137	[NR] unit decrease	Cholesterol, total	SUGP1	European	European	24097068	4e-77	Indirect	Lipid
NON_HDL_INV	19:19407718	T	C	2670	4.148	3.348e-05	++	rs10401969	SUGP1	rs10401969-C	0.09	0.121	[NR] mg/dL decrease	Triglycerides	SUGP1	European	European	24097068	1e-69	Indirect	Lipid
NON_HDL_INV	19:19407718	T	C	2670	4.148	3.348e-05	++	rs10401969	SUGP1	rs10401969-T	NR			C-reactive protein levels or triglyceride levels (pleiotropy)	SUGP1			27286809	2e-32	Broad	Cardiometabolic
NON_HDL_INV	19:19407718	T	C	2670	4.148	3.348e-05	++	rs10401969	SUGP1	rs10401969-T	0.929	0.118	[0.1-0.13] unit increase (EA Beta value)	LDL cholesterol levels	SUGP1	East Asian,European	Chinese	28334899	6e-51	Indirect	Lipid
NON_HDL_INV	19:19407718	T	C	2670	4.148	3.348e-05	++	rs10401969	SUGP1	rs10401969-T	0.929	0.137	[0.12-0.15] unit increase (EA Beta values)	Total cholesterol levels	SUGP1	East Asian,European	Chinese	28334899	5e-75	Indirect	Lipid
NON_HDL_INV	19:19407718	T	C	2670	4.148	3.348e-05	++	rs10401969	SUGP1	rs10401969-T	0.929	0.121	[0.11-0.13] unit increase (EA Beta values)	Triglyceride levels	SUGP1	East Asian,European	Chinese	28334899	5e-71	Indirect	Lipid
NON_HDL_INV	19:19407718	T	C	2670	4.148	3.348e-05	++	rs10401969	SUGP1	rs10401969-C	0.080537	1.13	[1.09-1.18]	Type 2 diabetes	SUGP1	European	European,Pakistani	22885922	7e-09	Broad	Glycemic
NON_HDL_INV	19:19407718	T	C	2670	4.148	3.348e-05	++	rs10401969	SUGP1	rs10401969-C	NR	1.15	[1.09-1.21]	Type 2 diabetes	SUGP1	European	European,Pakistani	22885922	3e-07	Broad	Glycemic
NON_HDL_INV	8:19876746	C	G	2670	3.704	0.0002121	++	rs7016880	LPL - LOC105379311	rs7016880-?	0.9	3.13	[2.04-4.76]	Hypertriglyceridemia	LPL - LOC105379311	European		20657596	2e-07	Indirect	Lipid
NON_HDL_INV	1:109819296	A	C	2670	3.629	0.0002842	++	rs3902354	CELSR2 - PSRC1	rs3902354-A	NR	0.15	[NR] unit increase	Cholesterol, total	CELSR2 - PSRC1	Mexican	Mexican	24886709	1e-08	Indirect	Lipid
NON_HDL_INV	13:26781528	A	G	2664	3.48	0.0005009	++	rs10507349	RNF6	rs10507349-G		1.06	[1.04-1.08]	Type 2 diabetes	RNF6	European,East Asian,South Asian,Mexican	European	24509480	2e-07	Broad	Glycemic
NON_HDL_INV	13:26781528	A	G	2664	3.48	0.0005009	++	rs10507349	RNF6	rs10507349-G	0.78	1.05	[1.04-1.07]	Type 2 diabetes	RNF6	South Asian,European	South Asian,European,East Asian	28869590	1e-09	Broad	Glycemic
NON_HDL_INV	13:26781528	A	G	2664	3.48	0.0005009	++	rs10507349	RNF6	rs10507349-A	0.2247	0.0561	[0.033-0.079] unit decrease	Type 2 diabetes	RNF6	South Asian,European	South Asian,European,East Asian	28869590	2e-06	Broad	Glycemic
NON_HDL_INV	1:109818306	T	G	2670	4.401	1.076e-05	++	rs629301	CELSR2	rs629301-G	0.22	5.65	[5.24-6.06] mg/dL decrease	LDL cholesterol	CELSR2	European		20686565	1e-170	Indirect	Lipid
NON_HDL_INV	1:109818306	T	G	2670	4.401	1.076e-05	++	rs629301	CELSR2	rs629301-G	0.22	5.41	[4.94-5.88] mg/dL decrease	Cholesterol, total	CELSR2	European		20686565	6e-131	Indirect	Lipid
NON_HDL_INV	1:109818306	T	G	2670	4.401	1.076e-05	++	rs629301	CELSR2	rs629301-G	0.24	0.167	[NR] unit decrease	LDL cholesterol	CELSR2	European	European	24097068	5e-241	Indirect	Lipid
NON_HDL_INV	1:109818306	T	G	2670	4.401	1.076e-05	++	rs629301	CELSR2	rs629301-G	0.24	0.134	[NR] unit decrease	Cholesterol, total	CELSR2	European	European	24097068	2e-170	Indirect	Lipid
NON_HDL_INV	1:109818306	T	G	2670	4.401	1.076e-05	++	rs629301	CELSR2	rs629301-T	NR			C-reactive protein levels or total cholesterol levels (pleiotropy)	CELSR2			27286809	6e-132	Broad	Cardiometabolic
NON_HDL_INV	8:126488250	T	C	2670	-3.253	0.001142	--	rs2980869	TRIB1 - LOC105375746	rs2980869-T	0.56	0.045	[0.025-0.065] unit decrease	LDL cholesterol levels	TRIB1 - LOC105375746	East Asian	East Asian	28334899	3e-06	Indirect	Lipid
NON_HDL_INV	8:126488250	T	C	2670	-3.253	0.001142	--	rs2980869	TRIB1 - LOC105375746	rs2980869-T	0.56	0.049	[0.033-0.065] unit decrease	LDL cholesterol levels	TRIB1 - LOC105375746	East Asian,European	Chinese	28334899	4e-09	Indirect	Lipid
NON_HDL_INV	8:126488250	T	C	2670	-3.253	0.001142	--	rs2980869	TRIB1 - LOC105375746	rs2980869-T	0.56	0.07	[0.05-0.09] unit decrease	Total cholesterol levels	TRIB1 - LOC105375746	East Asian	East Asian	28334899	8e-13	Indirect	Lipid
NON_HDL_INV	8:126488250	T	C	2670	-3.253	0.001142	--	rs2980869	TRIB1 - LOC105375746	rs2980869-T	0.56	0.07	[0.054-0.086] unit decrease	Total cholesterol levels	TRIB1 - LOC105375746	East Asian,European	Chinese	28334899	6e-17	Indirect	Lipid
NON_HDL_INV	2:21428289	A	G	2670	4.355	1.332e-05	++	rs71435601	TDRD15 - LOC105374317	rs71435601-G	0.133847	0.116509	[0.085-0.148] mg/dl decrease	Cholesterol, total	TDRD15 - LOC105374317	British		28270201	4e-13	Indirect	Lipid
NON_HDL_INV	8:126482077	A	G	2670	3.734	0.0001887	++	rs2954021	TRIB1 - LOC105375746	rs2954021-G	0.5	0.02	[0.01-0.03] unit decrease	LDL cholesterol	TRIB1 - LOC105375746	European	European,Indian Asian	20864672	1e-07	Indirect	Lipid
NON_HDL_INV	8:126482077	A	G	2670	3.734	0.0001887	++	rs2954021	TRIB1 - LOC105375746	rs2954021-A	0.43	0.06	[0.04-0.08] unit increase	Triglyceride levels	TRIB1 - LOC105375746	East Asian	East Asian	28334899	1e-08	Indirect	Lipid
NON_HDL_INV	8:126482077	A	G	2670	3.734	0.0001887	++	rs2954021	TRIB1 - LOC105375746	rs2954021-?	NR	0.05782	[0.049-0.066] unit decrease novel	Triglyceride levels	TRIB1 - LOC105375746	Japanese		29403010	7e-42	Indirect	Lipid
NON_HDL_INV	8:19885726	T	C	2670	-3.695	0.0002203	--	rs11984636	LPL - LOC105379311	rs11984636-T	0.9	0.175	[0.14-0.21] unit decrease	HDL cholesterol levels	LPL - LOC105379311	East Asian	East Asian	28334899	6e-27	Indirect	Lipid
NON_HDL_INV	8:19885726	T	C	2670	-3.695	0.0002203	--	rs11984636	LPL - LOC105379311	rs11984636-T	0.9	0.175	[0.14-0.21] unit decrease	HDL cholesterol levels	LPL - LOC105379311	East Asian,European	Chinese	28334899	2e-26	Indirect	Lipid
NON_HDL_INV	8:19885726	T	C	2670	-3.695	0.0002203	--	rs11984636	LPL - LOC105379311	rs11984636-T	0.89	0.165	[0.13-0.2] unit increase	Triglyceride levels	LPL - LOC105379311	East Asian	East Asian	28334899	3e-18	Indirect	Lipid
NON_HDL_INV	8:19885726	T	C	2670	-3.695	0.0002203	--	rs11984636	LPL - LOC105379311	rs11984636-T	0.89	0.165	[0.13-0.2] unit increase	Triglyceride levels	LPL - LOC105379311	East Asian,European	Chinese	28334899	8e-18	Indirect	Lipid
NON_HDL_INV	1:109821511	T	G	2670	-3.709	0.0002082	--	rs602633	CELSR2 - PSRC1	rs602633-T	0.2346	0.112	[0.098-0.126] unit decrease	Coronary artery disease	CELSR2 - PSRC1			29212778	2e-59	Broad	Cardiometabolic
NON_HDL_INV	1:109821511	T	G	2670	-3.709	0.0002082	--	rs602633	CELSR2 - PSRC1	rs602633-?	NR	1.1111	[1.08-1.15]	Coronary artery disease	CELSR2 - PSRC1			24262325	1e-08	Broad	Cardiometabolic
NON_HDL_INV	1:109821511	T	G	2670	-3.709	0.0002082	--	rs602633	CELSR2 - PSRC1	rs602633-T	0.2343	0.0999	[0.088-0.112] unit decrease	Coronary artery disease	CELSR2 - PSRC1			29212778	4e-58	Broad	Cardiometabolic
NON_HDL_INV	12:90643524	T	C	2670	2.876	0.00403	++	rs10777237	LOC105369890 - LOC105369892	rs10777237-T	0.275532	0.0213375	unit increase	Body mass index	LOC105369890 - LOC105369892	European		26426971	2e-10	Broad	Anthropometric
NON_HDL_INV	12:90643524	T	C	2670	2.876	0.00403	++	rs10777237	LOC105369890 - LOC105369892	rs10777237-T	NR	0.016	[NR] unit increase	Body mass index	LOC105369890 - LOC105369892	European,Hispanic/Latino,East Asian,African American,South Asian	European,South Asian,African British,East Asian	30108127	5e-07	Broad	Anthropometric
NON_HDL_INV	19:19610596	T	C	2664	-3.14	0.00169	--	rs3794991	GATAD2A	rs3794991-T	0.0775	0.077	[0.052-0.102] unit increase	Type 2 diabetes	GATAD2A	South Asian,European	South Asian,European,East Asian	28869590	4e-09	Broad	Glycemic
NON_HDL_INV	19:19610596	T	C	2664	-3.14	0.00169	--	rs3794991	GATAD2A	rs3794991-T	0.0775	0.1299	[0.094-0.166] unit increase	Type 2 diabetes	GATAD2A	South Asian,European	South Asian,European,East Asian	28869590	9e-13	Broad	Glycemic
NON_HDL_INV	8:126506694	A	G	2664	-3.315	0.0009148	--	rs112875651	TRIB1 - LOC105375746	rs112875651-G	0.6	0.08	[0.068-0.092] s.d. increase	Cholesterol, total	TRIB1 - LOC105375746	European		25961943	1e-38	Indirect	Lipid
NON_HDL_INV	8:126506694	A	G	2664	-3.315	0.0009148	--	rs112875651	TRIB1 - LOC105375746	rs112875651-G	0.6	0.066	[0.054-0.078] s.d. increase	LDL cholesterol	TRIB1 - LOC105375746	European		25961943	4e-26	Indirect	Lipid
NON_HDL_INV	8:41533514	A	G	2664	3.059	0.002218	++	rs13266210	ANK1	rs13266210-A	0.79	0.0298	[0.021-0.038] unit increase	Birth weight	ANK1	European,African American,Turkish,Moroccan,Surinamese,Chinese	European,Filipino	27680694	2e-11	Broad	Anthropometric
NON_HDL_INV	2:21286057	T	C	2670	-4.325	1.525e-05	--	rs515135	APOB - TDRD15	rs515135-A	0.19	0.04	[0.03-0.05] unit decrease	LDL cholesterol	APOB - TDRD15	European	European,Indian Asian	20864672	2e-20	Indirect	Lipid
NON_HDL_INV	2:21286057	T	C	2670	-4.325	1.525e-05	--	rs515135	APOB - TDRD15	rs515135-T	0.2	0.16	[0.12-0.20] s.d. decrease	LDL cholesterol	APOB - TDRD15	European	European	19060906	5e-29	Indirect	Lipid
NON_HDL_INV	2:21286057	T	C	2670	-4.325	1.525e-05	--	rs515135	APOB - TDRD15	rs515135-C	0.83	0.135	[0.12-0.15] s.d. increase	LDL cholesterol	APOB - TDRD15	European		25961943	2e-63	Indirect	Lipid
NON_HDL_INV	2:21286057	T	C	2670	-4.325	1.525e-05	--	rs515135	APOB - TDRD15	rs515135-T	0.1837	0.0555	[0.043-0.068] unit decrease	Coronary artery disease	APOB - TDRD15			29212778	6e-17	Broad	Cardiometabolic
NON_HDL_INV	8:41519248	T	C	2664	-3.042	0.002351	--	rs516946	ANK1	rs516946-C	0.77	1.1	[1.06-1.15]	Type 2 diabetes	ANK1	European,East Asian,South Asian,Mexican	European	24509480	2e-07	Broad	Glycemic
NON_HDL_INV	8:41519248	T	C	2664	-3.042	0.002351	--	rs516946	ANK1	rs516946-C	0.7694	0.086	[0.068-0.104] unit increase	Type 2 diabetes	ANK1	South Asian,European	South Asian,European,East Asian	28869590	2e-21	Broad	Glycemic
NON_HDL_INV	8:41519248	T	C	2664	-3.042	0.002351	--	rs516946	ANK1	rs516946-C	0.7694	0.0778	[0.054-0.101] unit increase	Type 2 diabetes	ANK1	South Asian,European	South Asian,European,East Asian	28869590	5e-11	Broad	Glycemic
NON_HDL_INV	8:41519248	T	C	2664	-3.042	0.002351	--	rs516946	ANK1	rs516946-C	0.764476	1.09	[1.06-1.12]	Type 2 diabetes	ANK1	European	European,Pakistani	22885922	2e-10	Broad	Glycemic
NON_HDL_INV	8:41519248	T	C	2664	-3.042	0.002351	--	rs516946	ANK1	rs516946-C	NR	1.12	[1.08-1.16]	Type 2 diabetes	ANK1	European	European,Pakistani	22885922	8e-11	Broad	Glycemic
NON_HDL_INV	8:19824563	T	C	2670	-3.687	0.0002272	--	rs1059611	LPL	rs1059611-?	NR	0.1698	[0.16-0.18] unit decrease novel	Triglyceride levels	LPL	Japanese		29403010	1e-154	Indirect	Lipid
NON_HDL_INV	20:18885738	A	G	2664	-3.748	0.0001781	--	rs742731	C20orf78 - LOC102724734	rs742731-A	0.407			Homeostasis model assessment of insulin resistance (dietary factor interaction)	C20orf78 - LOC102724734	European		24204828	5e-06	Broad	Glycemic
NON_HDL_INV	20:18885738	A	G	2664	-3.748	0.0001781	--	rs742731	C20orf78 - LOC102724734	rs742731-A	0.407			Fasting insulin (dietary factor interaction)	C20orf78 - LOC102724734	European		24204828	2e-06	Broad	Glycemic
NON_HDL_INV	8:126486409	A	G	2670	3.269	0.001081	++	rs17321515	TRIB1 - LOC105375746	rs17321515-G	0.49	0.08	[0.06-0.10] unit decrease	Triglycerides	TRIB1 - LOC105375746	Europen	Europen	18193044	4e-17	Indirect	Lipid
NON_HDL_INV	8:126486409	A	G	2670	3.269	0.001081	++	rs17321515	TRIB1 - LOC105375746	rs17321515-A	0.56	6.42	[NR] mg/dl increase	Triglycerides	TRIB1 - LOC105375746	European	European	18193043	7e-13	Indirect	Lipid
NON_HDL_INV	8:126486409	A	G	2670	3.269	0.001081	++	rs17321515	TRIB1 - LOC105375746	rs17321515-A	0.47	0.07	mmol/L increase	Lipid traits	TRIB1 - LOC105375746	Han Chinese	Han Chinese	24386095	8e-07	Indirect	Lipid
NON_HDL_INV	20:39672618	A	T	2664	3.112	0.001858	++	rs6029526	TOP1	rs6029526-A	0.47	1.41	[1.08-1.74] mg/dL increase	LDL cholesterol	TOP1	European		20686565	3e-19	Indirect	Lipid
NON_HDL_INV	20:39672618	A	T	2664	3.112	0.001858	++	rs6029526	TOP1	rs6029526-A	0.47	0.044	[NR] unit increase	LDL cholesterol	TOP1	European	European	24097068	5e-18	Indirect	Lipid
NON_HDL_INV	20:39672618	A	T	2664	3.112	0.001858	++	rs6029526	TOP1	rs6029526-A	0.47	0.04	[NR] unit increase	Cholesterol, total	TOP1	European	European	24097068	1e-16	Indirect	Lipid
NON_HDL_INV	8:126491733	T	G	2668	-2.919	0.00351	--	rs2954031	TRIB1 - LOC105375746	rs2954031-G	0.612	0.098	[0.073-0.123] unit increase	Triglycerides	TRIB1 - LOC105375746	Mexican	Latin American/Hispanic,European	26780889	3e-13	Indirect	Lipid
NON_HDL_INV	8:126477978	C	G	2664	-3.188	0.00143	--	rs2001945	TRIB1 - LOC105375746	rs2001945-C	0.42	0.0405	[0.032-0.049] mg/dL increase	Triglycerides	TRIB1 - LOC105375746	Korean	East Asian	21909109	1e-20	Indirect	Lipid
NON_HDL_INV	8:126477978	C	G	2664	-3.188	0.00143	--	rs2001945; rs6982502; rs10808546	TRIB1 - LOC105375746; TRIB1 - LOC105375746; TRIB1 - LOC105375746	rs2001945-G; rs6982502-C; rs10808546-C	NR	1.3	[NR]	Hypertriglyceridemia	TRIB1 - LOC105375746; TRIB1 - LOC105375746; TRIB1 - LOC105375746	Saudi Arabian	Saudi Arabian	27599772	1e-06	Indirect	Lipid
NON_HDL_INV	8:126477978	C	G	2664	-3.188	0.00143	--	rs2001945	TRIB1 - LOC105375746	rs2001945-G	0.484	0.022	[0.014-0.03] unit increase	Waist-to-hip ratio adjusted for BMI (adjusted for smoking behaviour)	TRIB1 - LOC105375746	European,African American/Afro-Caribbean,Indian,Filipino,Hispanic/Latino	European,African American/Afro-Caribbean	28443625	1e-09	Broad	Anthropometric
NON_HDL_INV	8:126477978	C	G	2664	-3.188	0.00143	--	rs2001945	TRIB1 - LOC105375746	rs2001945-G	0.46	0.014	[0.0081-0.0199] unit increase	Waist-to-hip ratio adjusted for BMI in non-smokers	TRIB1 - LOC105375746	European,African American/Afro-Caribbean,Indian,Filipino,Hispanic/Latino	European,African American/Afro-Caribbean	28443625	6e-07	Broad	Anthropometric
NON_HDL_INV	8:126477978	C	G	2664	-3.188	0.00143	--	rs2001945	TRIB1 - LOC105375746	rs2001945-G	0.484			Waist-to-hip ratio adjusted for BMI (joint analysis main effects and smoking interaction)	TRIB1 - LOC105375746	European,African American/Afro-Caribbean,Indian,Filipino,Hispanic/Latino	European,African American/Afro-Caribbean	28443625	2e-06	Broad	Anthropometric
NON_HDL_INV	2:28635740	T	C	2664	-3.22	0.001282	--	rs7562	FOSL2	rs7562-T	0.52	0.263	[0.17-0.36] unit increase	Systolic blood pressure	FOSL2	European	European	28135244	2e-08	Broad	Blood pressure
NON_HDL_INV	8:126482621	A	C	2670	-3.333	0.0008579	--	rs2954022	TRIB1 - LOC105375746	rs2954022-A	0.48	0.036	[0.024-0.048] s.d. increase	HDL cholesterol	TRIB1 - LOC105375746	European		25961943	1e-09	Indirect	Lipid
NON_HDL_INV	8:126482621	A	C	2670	-3.333	0.0008579	--	rs2954022	TRIB1 - LOC105375746	rs2954022-A	0.47	0.078	[0.072-0.084] unit decrease (EA Beta values)	Triglyceride levels	TRIB1 - LOC105375746	East Asian,European	Chinese	28334899	7e-121	Indirect	Lipid
NON_HDL_INV	1:109818530	T	C	2670	4.416	1.006e-05	++	rs646776	CELSR2 - PSRC1	rs646776-G	0.22	0.13	[NR] s.d. decrease	Cholesterol, total	CELSR2 - PSRC1	European,Orcadian		19060911	9e-22	Indirect	Lipid
NON_HDL_INV	1:109818530	T	C	2670	4.416	1.006e-05	++	rs646776	CELSR2 - PSRC1	rs646776-G	0.22	0.16	[NR] s.d. decrease	LDL cholesterol	CELSR2 - PSRC1	European,Orcadian		19060911	8e-23	Indirect	Lipid
NON_HDL_INV	1:109818530	T	C	2670	4.416	1.006e-05	++	rs646776	CELSR2 - PSRC1	rs646776-G	0.21	0.16	[0.11-0.20] mmol/l decrease	LDL cholesterol	CELSR2 - PSRC1	Finnish		19060910	2e-12	Indirect	Lipid
NON_HDL_INV	1:109818530	T	C	2670	4.416	1.006e-05	++	rs646776	CELSR2 - PSRC1	rs646776-T	0.79	1.33	[1.22-1.44]	Coronary artery disease	CELSR2 - PSRC1	European	European	21239051	8e-11	Broad	Cardiometabolic
NON_HDL_INV	1:109818530	T	C	2670	4.416	1.006e-05	++	rs646776	CELSR2 - PSRC1	rs646776-T	0.81	1.19	[1.13-1.26]	Myocardial infarction (early onset)	CELSR2 - PSRC1	European	European	19198609	8e-12	Broad	Cardiometabolic
NON_HDL_INV	1:109818530	T	C	2670	4.416	1.006e-05	++	rs646776	CELSR2 - PSRC1	rs646776-T	NR	1.14	[1.09-1.19]	Coronary heart disease	CELSR2 - PSRC1	European,South Asian	European,South Asian	21378988	6e-10	Broad	Cardiometabolic
NON_HDL_INV	1:109818530	T	C	2670	4.416	1.006e-05	++	rs646776	CELSR2 - PSRC1	rs646776-T	NR			C-reactive protein levels or LDL-cholesterol levels (pleiotropy)	CELSR2 - PSRC1			27286809	4e-170	Broad	Cardiometabolic
NON_HDL_INV	1:109818530	T	C	2670	4.416	1.006e-05	++	rs646776	CELSR2 - PSRC1	rs646776-T	NR			C-reactive protein levels or HDL-cholesterol levels (pleiotropy)	CELSR2 - PSRC1			27286809	3e-09	Broad	Cardiometabolic
NON_HDL_INV	1:109818530	T	C	2670	4.416	1.006e-05	++	rs646776	CELSR2 - PSRC1	rs646776-C	0.24	0.16	[0.14-0.18] unit decrease	LDL cholesterol	CELSR2 - PSRC1	European	European	18193044	3e-29	Indirect	Lipid
NON_HDL_INV	1:109818530	T	C	2670	4.416	1.006e-05	++	rs646776	CELSR2 - PSRC1	rs646776-T	0.22	0.12	[0.11-0.13] s.d. increase	Cholesterol, total	CELSR2 - PSRC1	European		25961943	2e-64	Indirect	Lipid
NON_HDL_INV	1:109818530	T	C	2670	4.416	1.006e-05	++	rs646776	CELSR2 - PSRC1	rs646776-T	0.22	0.146	[0.13-0.16] s.d. increase	LDL cholesterol	CELSR2 - PSRC1	European		25961943	2e-91	Indirect	Lipid
NON_HDL_INV	1:109818530	T	C	2670	4.416	1.006e-05	++	rs646776	CELSR2 - PSRC1	rs646776-?	NR	0.08159	[0.067-0.096] unit increase novel	Total cholesterol levels	CELSR2 - PSRC1	Japanese		29403010	5e-27	Indirect	Lipid
NON_HDL_INV	1:109822166	A	G	2670	3.969	7.227e-05	++	rs599839	CELSR2 - PSRC1	rs599839-G	0.19	0.16	[0.14-0.18] mmol/L decrease	LDL cholesterol	CELSR2 - PSRC1	European	European	18262040	1e-33	Indirect	Lipid
NON_HDL_INV	1:109822166	A	G	2670	3.969	7.227e-05	++	rs599839	CELSR2 - PSRC1	rs599839-A	0.77	5.48	[NR] mg/dl increase	LDL cholesterol	CELSR2 - PSRC1	European	European	18193043	6e-33	Indirect	Lipid
NON_HDL_INV	1:109822166	A	G	2670	3.969	7.227e-05	++	rs599839	CELSR2 - PSRC1	rs599839-G	0.24	0.95	[0.93-0.97] mMol/l increase	LDL cholesterol	CELSR2 - PSRC1	European	European	18179892	1e-07	Indirect	Lipid
NON_HDL_INV	1:109822166	A	G	2670	3.969	7.227e-05	++	rs599839	CELSR2 - PSRC1	rs599839-A	0.77	1.29	[1.18-1.40]	Coronary heart disease	CELSR2 - PSRC1	European	European	17634449	4e-09	Broad	Cardiometabolic
NON_HDL_INV	1:109822166	A	G	2670	3.969	7.227e-05	++	rs599839	CELSR2 - PSRC1	rs599839-A	0.78	1.11	[1.08-1.15]	Coronary heart disease	CELSR2 - PSRC1	European	European	21378990	3e-10	Broad	Cardiometabolic
NON_HDL_INV	1:109822166	A	G	2670	3.969	7.227e-05	++	rs599839	CELSR2 - PSRC1	rs599839-A	0.93	0.173	[0.14-0.21] unit increase	LDL cholesterol levels	CELSR2 - PSRC1	East Asian	East Asian	28334899	2e-19	Indirect	Lipid
NON_HDL_INV	1:109822166	A	G	2670	3.969	7.227e-05	++	rs599839	CELSR2 - PSRC1	rs599839-A	0.782	0.16	[0.15-0.17] unit increase (EA Beta value)	LDL cholesterol levels	CELSR2 - PSRC1	East Asian,European	Chinese	28334899	4e-289	Indirect	Lipid
NON_HDL_INV	1:109822166	A	G	2670	3.969	7.227e-05	++	rs599839	CELSR2 - PSRC1	rs599839-A	0.931	0.187	[0.16-0.22] unit increase	LDL cholesterol levels	CELSR2 - PSRC1	East Asian,European	Chinese	28334899	2e-31	Indirect	Lipid
NON_HDL_INV	1:109822166	A	G	2670	3.969	7.227e-05	++	rs599839	CELSR2 - PSRC1	rs599839-A	0.93	0.162	[0.13-0.2] unit increase	Total cholesterol levels	CELSR2 - PSRC1	East Asian	East Asian	28334899	2e-17	Indirect	Lipid
NON_HDL_INV	1:109822166	A	G	2670	3.969	7.227e-05	++	rs599839	CELSR2 - PSRC1	rs599839-A	0.782	0.128	[0.12-0.14] unit increase (EA Beta values)	Total cholesterol levels	CELSR2 - PSRC1	East Asian,European	Chinese	28334899	2e-204	Indirect	Lipid
NON_HDL_INV	1:109822166	A	G	2670	3.969	7.227e-05	++	rs599839	CELSR2 - PSRC1	rs599839-A	0.931	0.168	[0.14-0.2] unit increase	Total cholesterol levels	CELSR2 - PSRC1	East Asian,European	Chinese	28334899	7e-26	Indirect	Lipid
NON_HDL_INV	19:11229218	A	G	2670	-3.837	0.0001247	--	rs2738452	LDLR	rs2738452-A	0.83	0.081	[0.054-0.108] unit decrease	LDL cholesterol levels	LDLR	East Asian	East Asian	28334899	5e-09	Indirect	Lipid
TG_INV	7:139695144	A	G	2668	3.762	0.0001683	++	rs7795996	TBXAS1	rs7795996-A	0.657	0.027	[0.015-0.039] unit increase	Coronary artery disease	TBXAS1			29212778	4e-06	Broad	Cardiometabolic
TG_INV	11:61570783	T	C	2668	-3.415	0.0006386	--	rs174547	FADS1	rs174547-C	0.33	0.09	[0.05-0.13] s.d. decrease	HDL cholesterol	FADS1	European	European	19060906	2e-12	Indirect	Lipid
TG_INV	11:61570783	T	C	2668	-3.415	0.0006386	--	rs174547	FADS1	rs174547-C	0.33	0.06	[0.02-0.10] s.d. increase	Triglycerides	FADS1	European	European	19060906	2e-14	Direct	Lipid	TG
TG_INV	11:61570783	T	C	2668	-3.415	0.0006386	--	rs174547	FADS1	rs174547-T	0.62	0.037	[0.025-0.049] unit increase	Height	FADS1	East Asian	East Asian	25429064	6e-18	Broad	Anthropometric
TG_INV	11:61570783	T	C	2668	-3.415	0.0006386	--	rs174547	FADS1	rs174547-C	0.3261	0.900766	[0.6-1.2] unit decrease	Total cholesterol levels	FADS1	European		29615537	4e-09	Indirect	Lipid
TG_INV	11:61570783	T	C	2668	-3.415	0.0006386	--	rs174547	FADS1	rs174547-C	0.3261	1.85198	[1.39-2.32] unit decrease	High density lipoprotein cholesterol levels	FADS1	European		29615537	7e-15	Indirect	Lipid
TG_INV	1:63085997	A	T	2668	-4.178	2.939e-05	--	rs12239736	DOCK7	rs12239736-A	0.352174	0.0716761	[0.049-0.094] mg/dl decrease	Cholesterol, total	DOCK7	British		28270201	4e-10	Indirect	Lipid
TG_INV	20:4098567	A	G	2668	3.426	0.0006125	++	rs7273787	RPL21P2 - SMOX	rs7273787-A	0.651	0.022	[0.016-0.028] unit decrease	Height	RPL21P2 - SMOX	European	European	25282103	3e-12	Broad	Anthropometric
TG_INV	16:81534790	T	C	2668	3.221	0.001278	++	rs2925979	CMIP	rs2925979-T	0.3	0.45	[0.29-0.61] mg/dL decrease	HDL cholesterol	CMIP	European		20686565	2e-11	Indirect	Lipid
TG_INV	16:81534790	T	C	2668	3.221	0.001278	++	rs2925979	CMIP	rs2925979-T	0.3	0.04	[0.032-0.048] unit decrease	Adiponectin levels	CMIP	European,African American,Filipino		22479202	3e-21	Broad	Cardiometabolic
TG_INV	16:81534790	T	C	2668	3.221	0.001278	++	rs2925979	CMIP	rs2925979-T	0.411	0.08	[0.060-0.100] unit decrease	Adiponectin levels	CMIP	East Asian	East Asian	24105470	2e-10	Broad	Cardiometabolic
TG_INV	16:81534790	T	C	2668	3.221	0.001278	++	rs2925979	CMIP	rs2925979-T	0.31	0.035	[NR] unit decrease	HDL cholesterol	CMIP	European	European	24097068	1e-19	Indirect	Lipid
TG_INV	16:81534790	T	C	2668	3.221	0.001278	++	rs2925979	CMIP	rs2925979-T	0.3055	0.0323	[0.023-0.042] unit increase	Waist-to-hip ratio adjusted for body mass index	CMIP	European	European,Filipino,African American/Afro-Caribbean,South Asian,Seychellois	25673412	3e-11	Broad	Anthropometric
TG_INV	16:81534790	T	C	2668	3.221	0.001278	++	rs2925979	CMIP	rs2925979-T	0.306	0.0178	[0.011-0.025] unit increase	Waist-to-hip ratio adjusted for body mass index	CMIP	European	European,Filipino,African American/Afro-Caribbean,South Asian,Seychellois	25673412	1e-06	Broad	Anthropometric
TG_INV	16:81534790	T	C	2668	3.221	0.001278	++	rs2925979	CMIP	rs2925979-T	0.3065	0.0342	[0.025-0.044] unit increase	Waist-to-hip ratio adjusted for body mass index	CMIP	European	European,Filipino,African American/Afro-Caribbean,South Asian,Seychellois	25673412	7e-13	Broad	Anthropometric
TG_INV	16:81534790	T	C	2668	3.221	0.001278	++	rs2925979	CMIP	rs2925979-T	0.3069	0.019	[0.012-0.026] unit increase	Waist-to-hip ratio adjusted for body mass index	CMIP	European	European,Filipino,African American/Afro-Caribbean,South Asian,Seychellois	25673412	1e-07	Broad	Anthropometric
TG_INV	16:81534790	T	C	2668	3.221	0.001278	++	rs2925979	CMIP	rs2925979-T	0.3008	0.0317	[0.021-0.043] unit increase	Waist-to-hip ratio adjusted for body mass index	CMIP	African American,European,Filipino,Indian,African American,European,Indian	African American,European	28448500	2e-08	Broad	Anthropometric
TG_INV	16:81534790	T	C	2668	3.221	0.001278	++	rs2925979	CMIP	rs2925979-?	0.3008			Waist-to-hip ratio adjusted for BMI (joint analysis for main effect and physical activity interaction)	CMIP	African American,European,Filipino,Indian,African American,European,Indian	African American,European	28448500	2e-08	Broad	Anthropometric
TG_INV	16:81534790	T	C	2668	3.221	0.001278	++	rs2925979	CMIP	rs2925979-?	0.3008			Waist-to-hip ratio adjusted for BMI (joint analysis for main effect and physical activity interaction)	CMIP	African American,European,Filipino,Indian,African American,European,Indian	African American,European	28448500	2e-08	Broad	Anthropometric
TG_INV	16:81534790	T	C	2668	3.221	0.001278	++	rs2925979	CMIP	rs2925979-T	0.3065	0.0193	[0.011-0.027] unit increase	Waist-to-hip ratio adjusted for BMI (adjusted for smoking behaviour)	CMIP	European,African American/Afro-Caribbean,Indian,Filipino,Hispanic/Latino	European,African American/Afro-Caribbean	28443625	2e-06	Broad	Anthropometric
TG_INV	16:81534790	T	C	2668	3.221	0.001278	++	rs2925979	CMIP	rs2925979-T	0.3065	0.0357	[0.025-0.046] unit increase	Waist-to-hip ratio adjusted for BMI (adjusted for smoking behaviour)	CMIP	European,African American/Afro-Caribbean,Indian,Filipino,Hispanic/Latino	European,African American/Afro-Caribbean	28443625	1e-10	Broad	Anthropometric
TG_INV	16:81534790	T	C	2668	3.221	0.001278	++	rs2925979	CMIP	rs2925979-T	0.29	1.05	[1.03-1.07]	Type 2 diabetes	CMIP	South Asian,European	South Asian,European,East Asian	28869590	2e-08	Broad	Glycemic
TG_INV	16:81534790	T	C	2668	3.221	0.001278	++	rs2925979	CMIP	rs2925979-C	0.7117	0.0554	[0.033-0.077] unit decrease	Type 2 diabetes	CMIP	South Asian,European	South Asian,European,East Asian	28869590	8e-07	Broad	Glycemic
TG_INV	16:81534790	T	C	2668	3.221	0.001278	++	rs2925979	CMIP	rs2925979-T	0.3	1.07	[1.04-1.09]	Type 2 diabetes	CMIP	European	European	28566273	2e-09	Broad	Glycemic
TG_INV	16:81534790	T	C	2668	3.221	0.001278	++	rs2925979	CMIP	rs2925979-T	0.295	0.0351	[0.028-0.042] unit decrease (EA Beta values)	HDL cholesterol levels	CMIP	East Asian,European	Chinese	28334899	9e-22	Indirect	Lipid
TG_INV	16:81534790	T	C	2668	3.221	0.001278	++	rs2925979	CMIP	rs2925979-T	0.305442			Waist-to-hip ratio adjusted for BMI x sex interaction	CMIP	European		26426971	5e-06	Broad	Anthropometric
TG_INV	16:81534790	T	C	2668	3.221	0.001278	++	rs2925979	CMIP	rs2925979-T	0.305442			Waist-to-hip ratio adjusted for BMI x sex x age interaction (4df test)	CMIP	European		26426971	2e-08	Broad	Anthropometric
TG_INV	16:81534790	T	C	2668	3.221	0.001278	++	rs2925979	CMIP	rs2925979-?	NR	0.03966	[0.029-0.05] unit increase novel	High density lipoprotein cholesterol levels	CMIP	Japanese		29403010	7e-13	Indirect	Lipid
TG_INV	1:63049593	C	G	2670	4.029	5.61e-05	++	rs1748195	DOCK7	rs1748195-C	0.7	7.12	[NR] mg/dl increase	Triglycerides	DOCK7	European	European	18193043	2e-10	Direct	Lipid	TG
TG_INV	8:126479362	T	C	2664	-4.861	1.165e-06	--	rs6982502	TRIB1 - LOC105375746	rs6982502-C	NR	1.35	[1.05-2]	Hypertriglyceridemia	TRIB1 - LOC105375746	Saudi Arabian	Saudi Arabian	27599772	2e-08	Indirect	Lipid
TG_INV	8:126479362	T	C	2664	-4.861	1.165e-06	--	rs6982502	TRIB1 - LOC105375746	rs6982502-T	0.5298	0.0498	[0.04-0.06] unit decrease	Coronary artery disease	TRIB1 - LOC105375746			29212778	8e-23	Broad	Cardiometabolic
TG_INV	8:126479362	T	C	2664	-4.861	1.165e-06	--	rs6982502	TRIB1 - LOC105375746	rs6982502-?	NR	0.03211	[0.024-0.04] unit decrease novel	Total cholesterol levels	TRIB1 - LOC105375746	Japanese		29403010	2e-16	Indirect	Lipid
TG_INV	2:27730940	T	C	2668	4.833	1.347e-06	++	rs1260326	GCKR	rs1260326-T	0.4	0.082	[0.053-0.111] mmol/l increase	Cardiovascular disease risk factors	GCKR	European		21943158	2e-08	Broad	Cardiometabolic
TG_INV	2:27730940	T	C	2668	4.833	1.347e-06	++	rs1260326	GCKR	rs1260326-T	0.41	8.76	[7.98-9.54] mg/dL increase	Triglycerides	GCKR	European		20686565	6e-133	Direct	Lipid	TG
TG_INV	2:27730940	T	C	2668	4.833	1.347e-06	++	rs1260326	GCKR	rs1260326-T	0.41	1.91	[1.54-2.28] mg/dL increase	Cholesterol, total	GCKR	European		20686565	7e-27	Indirect	Lipid
TG_INV	2:27730940	T	C	2668	4.833	1.347e-06	++	rs1260326	GCKR	rs1260326-T	0.41	1.75	[1.45-2.12]	Hypertriglyceridemia	GCKR	European		20657596	7e-09	Indirect	Lipid
TG_INV	2:27730940	T	C	2668	4.833	1.347e-06	++	rs1260326	GCKR	rs1260326-?	NR			Waist circumference and related phenotypes	GCKR	Indian	Indian Asian,European	18454146	4e-08	Broad	Anthropometric
TG_INV	2:27730940	T	C	2668	4.833	1.347e-06	++	rs1260326	GCKR	rs1260326-T	0.45	0.12	[0.08-0.16] s.d. increase	Triglycerides	GCKR	European	European	19060906	2e-31	Direct	Lipid	TG
TG_INV	2:27730940	T	C	2668	4.833	1.347e-06	++	rs1260326	GCKR	rs1260326-T	NR	0.072	[0.06-0.08] unit increase	C-reactive protein levels	GCKR	European,Orcadian	European	21300955	5e-40	Broad	Cardiometabolic
TG_INV	2:27730940	T	C	2668	4.833	1.347e-06	++	rs1260326	GCKR	rs1260326-T	0.39	0.115	[NR] mg/dL increase	Triglycerides	GCKR	European	European	24097068	2e-239	Direct	Lipid	TG
TG_INV	2:27730940	T	C	2668	4.833	1.347e-06	++	rs1260326	GCKR	rs1260326-T	0.44	0.07	mmol/L increase	Lipid traits	GCKR	Han Chinese	Han Chinese	24386095	3e-07	Indirect	Lipid
TG_INV	2:27730940	T	C	2668	4.833	1.347e-06	++	rs1260326	GCKR	rs1260326-T	0.409	0.0044	[NR] unit decrease	Glycemic traits (pregnancy)	GCKR	European,Hispanic,Afro-Caribbean,Thai	European,French Canadian	23903356	6e-13	Broad	Glycemic
TG_INV	2:27730940	T	C	2668	4.833	1.347e-06	++	rs1260326	GCKR	rs1260326-T	0.409	0.0116	[NR] unit decrease	Glycemic traits (pregnancy)	GCKR	European,Hispanic,Afro-Caribbean,Thai	European,French Canadian	23903356	6e-11	Broad	Glycemic
TG_INV	2:27730940	T	C	2668	4.833	1.347e-06	++	rs1260326	GCKR	rs1260326-T	NR	0.07	[0.05-0.09] mmol/L increase	Two-hour glucose challenge	GCKR		European	20081857	3e-10	Broad	Glycemic
TG_INV	2:27730940	T	C	2668	4.833	1.347e-06	++	rs1260326	GCKR	rs1260326-C	0.45	0.101	[0.072-0.13] unit decrease	Triglycerides	GCKR	Japanese		20139978	1e-11	Direct	Lipid	TG
TG_INV	2:27730940	T	C	2668	4.833	1.347e-06	++	rs1260326	GCKR	rs1260326-T	0.39	0.051	[NR] unit increase	Cholesterol, total	GCKR	European	European	24097068	3e-42	Indirect	Lipid
TG_INV	2:27730940	T	C	2668	4.833	1.347e-06	++	rs1260326	GCKR	rs1260326-T	NR			C-reactive protein levels or total cholesterol levels (pleiotropy)	GCKR			27286809	3e-63	Broad	Cardiometabolic
TG_INV	2:27730940	T	C	2668	4.833	1.347e-06	++	rs1260326	GCKR	rs1260326-T	NR			C-reactive protein levels or triglyceride levels (pleiotropy)	GCKR			27286809	4e-151	Broad	Cardiometabolic
TG_INV	2:27730940	T	C	2668	4.833	1.347e-06	++	rs1260326	GCKR	rs1260326-T	0.36	0.045	[0.033-0.057] s.d. increase	Cholesterol, total	GCKR	European		25961943	3e-13	Indirect	Lipid
TG_INV	2:27730940	T	C	2668	4.833	1.347e-06	++	rs1260326	GCKR	rs1260326-T	0.36	0.123	[0.11-0.13] s.d. increase	Triglycerides	GCKR	European		25961943	5e-88	Direct	Lipid	TG
TG_INV	2:27730940	T	C	2668	4.833	1.347e-06	++	rs1260326	GCKR	rs1260326-?	0.26	1.41	[1.31-1.51]	Hypertriglyceridemia	GCKR	Mexican	Mexican	23505323	2e-13	Indirect	Lipid
TG_INV	2:27730940	T	C	2668	4.833	1.347e-06	++	rs1260326	GCKR	rs1260326-T	0.413	0.115	[0.11-0.12] unit increase (EA Beta values)	Triglyceride levels	GCKR	East Asian,European	Chinese	28334899	4e-253	Direct	Lipid	TG
TG_INV	2:27730940	T	C	2668	4.833	1.347e-06	++	rs1260326	GCKR	rs1260326-?	NR	0.03525	[0.028-0.043] unit decrease novel	Total cholesterol levels	GCKR	Japanese		29403010	3e-19	Indirect	Lipid
TG_INV	2:27730940	T	C	2668	4.833	1.347e-06	++	rs1260326	GCKR	rs1260326-?	NR	0.08881	[0.08-0.097] unit decrease novel	Triglyceride levels	GCKR	Japanese		29403010	2e-94	Indirect	Lipid
TG_INV	2:27730940	T	C	2668	4.833	1.347e-06	++	rs1260326	GCKR	rs1260326-?	NR	0.03854	[0.029-0.048] unit increase novel	Blood sugar levels	GCKR	Japanese		29403010	2e-16	Broad	Glycemic
TG_INV	2:27730940	T	C	2668	4.833	1.347e-06	++	rs1260326	GCKR	rs1260326-T	NR	0.012	[NR] unit decrease	Body mass index	GCKR	European,Hispanic/Latino,East Asian,African American,South Asian	European,South Asian,African British,East Asian	30108127	5e-06	Broad	Anthropometric
TG_INV	1:63118196	A	C	2668	3.625	0.0002885	++	rs10889353	DOCK7	rs10889353-C	0.32	0.08	[NR] s.d. decrease	Cholesterol, total	DOCK7	European,Orcadian		19060911	4e-12	Indirect	Lipid
TG_INV	1:63118196	A	C	2668	3.625	0.0002885	++	rs10889353	DOCK7	rs10889353-C	0.32	0.06	[NR] s.d. decrease	LDL cholesterol	DOCK7	European,Orcadian		19060911	8e-06	Indirect	Lipid
TG_INV	1:63118196	A	C	2668	3.625	0.0002885	++	rs10889353	DOCK7	rs10889353-C	0.33	0.05	[0.01-0.09] s.d. decrease	Triglycerides	DOCK7	European	European	19060906	3e-07	Direct	Lipid	TG
TG_INV	1:63118196	A	C	2668	3.625	0.0002885	++	rs10889353	DOCK7	rs10889353-C	0.14	0.126	[0.085-0.167] unit decrease	Triglycerides	DOCK7	Japanese		20139978	2e-09	Direct	Lipid	TG
TG_INV	1:63078222	A	T	2668	3.63	0.0002833	++	rs10889348	DOCK7	rs10889348-A	0.67	0.043	[0.031-0.055] s.d. increase	LDL cholesterol	DOCK7	European		25961943	2e-11	Indirect	Lipid
TG_INV	11:61549025	A	G	2668	3.628	0.0002858	++	rs174533	MYRF	rs174533-A	0.4	0.057	[0.035-0.079] unit decrease	LDL cholesterol levels	MYRF	East Asian	East Asian	28334899	5e-07	Indirect	Lipid
TG_INV	11:61549025	A	G	2668	3.628	0.0002858	++	rs174533	MYRF	rs174533-A	0.38	0.062	[0.042-0.082] unit decrease	LDL cholesterol levels	MYRF	East Asian,European	Chinese	28334899	1e-09	Indirect	Lipid
TG_INV	11:61549025	A	G	2668	3.628	0.0002858	++	rs174533	MYRF	rs174533-A	0.38	0.057	[0.037-0.077] unit decrease	Total cholesterol levels	MYRF	East Asian,European	Chinese	28334899	2e-09	Indirect	Lipid
TG_INV	1:63094207	A	G	2668	3.636	0.0002773	++	rs11485618	DOCK7	rs11485618-A	0.691	0.05	[0.042-0.058] unit increase (EA Beta value)	LDL cholesterol levels	DOCK7	East Asian,European	Chinese	28334899	1e-31	Indirect	Lipid
TG_INV	4:95012684	A	C	2668	-3.648	0.0002643	--	rs1904096	ATOH1 - LOC101929210	rs1904096-A	0.484	1.05263	[1.03-1.08]	Type 2 diabetes	ATOH1 - LOC101929210	European	European	28566273	2e-06	Broad	Glycemic
TG_INV	3:185302098	A	G	2668	3.029	0.00245	++	rs13095912	LOC107986055 - SENP2	rs13095912-?	NR	0.114	[0.065-0.163] unit decrease	Systolic blood pressure	LOC107986055 - SENP2	European		26969751	7e-06	Broad	Blood pressure
TG_INV	8:126490972	A	T	2670	4.192	2.769e-05	++	rs2954029	TRIB1 - LOC105375746	rs2954029-T	0.44	0.61	[0.47-0.75] mg/dL increase	HDL cholesterol	TRIB1 - LOC105375746	European		20686565	6e-19	Indirect	Lipid
TG_INV	8:126490972	A	T	2670	4.192	2.769e-05	++	rs2954029	TRIB1 - LOC105375746	rs2954029-A	0.46	1.84	[1.51-2.17] mg/dL decrease	LDL cholesterol	TRIB1 - LOC105375746	European		20686565	3e-29	Indirect	Lipid
TG_INV	8:126490972	A	T	2670	4.192	2.769e-05	++	rs2954029	TRIB1 - LOC105375746	rs2954029-T	0.47	5.64	[4.88-6.4] mg/dL decrease	Triglycerides	TRIB1 - LOC105375746	European		20686565	3e-55	Direct	Lipid	TG
TG_INV	8:126490972	A	T	2670	4.192	2.769e-05	++	rs2954029	TRIB1 - LOC105375746	rs2954029-A	0.46	2.3	[1.93-2.67] mg/dL decrease	Cholesterol, total	TRIB1 - LOC105375746	European		20686565	5e-36	Indirect	Lipid
TG_INV	8:126490972	A	T	2670	4.192	2.769e-05	++	rs2954029	TRIB1 - LOC105375746	rs2954029-T	0.46	0.04	[0.03-0.05] unit decrease	Triglycerides	TRIB1 - LOC105375746	European	European,Indian Asian	20864672	2e-11	Direct	Lipid	TG
TG_INV	8:126490972	A	T	2670	4.192	2.769e-05	++	rs2954029	TRIB1 - LOC105375746	rs2954029-T	0.44	0.11	[0.07-0.15] s.d. decrease	Triglycerides	TRIB1 - LOC105375746	European	European	19060906	3e-19	Direct	Lipid	TG
TG_INV	8:126490972	A	T	2670	4.192	2.769e-05	++	rs2954029	TRIB1 - LOC105375746	rs2954029-T	0.47	0.076	[NR] mg/dL decrease	Triglycerides	TRIB1 - LOC105375746	European	European	24097068	1e-107	Direct	Lipid	TG
TG_INV	8:126490972	A	T	2670	4.192	2.769e-05	++	rs2954029	TRIB1 - LOC105375746	rs2954029-T	0.53	0.076	[0.047-0.105] unit decrease	Triglycerides	TRIB1 - LOC105375746	Japanese		20139978	3e-07	Direct	Lipid	TG
TG_INV	8:126490972	A	T	2670	4.192	2.769e-05	++	rs2954029	TRIB1 - LOC105375746	rs2954029-T	0.47	0.04	[NR] unit increase	HDL cholesterol	TRIB1 - LOC105375746	European	European	24097068	3e-29	Indirect	Lipid
TG_INV	8:126490972	A	T	2670	4.192	2.769e-05	++	rs2954029	TRIB1 - LOC105375746	rs2954029-T	0.47	0.056	[NR] unit decrease	LDL cholesterol	TRIB1 - LOC105375746	European	European	24097068	2e-50	Indirect	Lipid
TG_INV	8:126490972	A	T	2670	4.192	2.769e-05	++	rs2954029	TRIB1 - LOC105375746	rs2954029-T	0.47	0.062	[NR] unit decrease	Cholesterol, total	TRIB1 - LOC105375746	European	European	24097068	2e-65	Indirect	Lipid
TG_INV	8:126490972	A	T	2670	4.192	2.769e-05	++	rs2954029	TRIB1 - LOC105375746	rs2954029-A	0.41	0.023	[0.019-0.027] unit increase	Triglycerides	TRIB1 - LOC105375746	Han Chinese	Han Chinese	26582766	2e-20	Direct	Lipid	TG
TG_INV	8:126490972	A	T	2670	4.192	2.769e-05	++	rs2954029	TRIB1 - LOC105375746	rs2954029-A	0.41	2.218	[1.58-2.85] unit increase	Cholesterol, total	TRIB1 - LOC105375746	Han Chinese	Han Chinese	26582766	1e-11	Indirect	Lipid
TG_INV	8:126490972	A	T	2670	4.192	2.769e-05	++	rs2954029	TRIB1 - LOC105375746	rs2954029-A	0.551395	1.04	[1.03- 1.06]	Coronary artery disease	TRIB1 - LOC105375746	European,African American,Hispanic American,South Asian,Lebanese,East Asian		26343387	3e-06	Broad	Cardiometabolic
TG_INV	8:126490972	A	T	2670	4.192	2.769e-05	++	rs2954029	TRIB1 - LOC105375746	rs2954029-A	0.5421	0.0666	[0.054-0.079] unit increase	Coronary artery disease	TRIB1 - LOC105375746			29212778	1e-25	Broad	Cardiometabolic
TG_INV	8:126490972	A	T	2670	4.192	2.769e-05	++	rs2954029	TRIB1 - LOC105375746	rs2954029-A	0.5398	0.0546	[0.044-0.065] unit increase	Coronary artery disease	TRIB1 - LOC105375746			29212778	6e-23	Broad	Cardiometabolic
TG_INV	8:126490972	A	T	2670	4.192	2.769e-05	++	rs2954029	TRIB1 - LOC105375746	rs2954029-A	0.541	1.06	[1.04-1.08]	Coronary artery disease (myocardial infarction, percutaneous transluminal coronary angioplasty, coronary artery bypass grafting, angina or chromic ischemic heart disease)	TRIB1 - LOC105375746	European	European	28714975	5e-13	Broad	Cardiometabolic
TG_INV	8:126490972	A	T	2670	4.192	2.769e-05	++	rs2954029	TRIB1 - LOC105375746	rs2954029-A	0.532	0.0564	[0.049-0.063] unit increase (EA Beta value)	LDL cholesterol levels	TRIB1 - LOC105375746	East Asian,European	Chinese	28334899	2e-56	Indirect	Lipid
TG_INV	8:126490972	A	T	2670	4.192	2.769e-05	++	rs2954029	TRIB1 - LOC105375746	rs2954029-A	0.532	0.0622	[0.055-0.069] unit increase (EA Beta values)	Total cholesterol levels	TRIB1 - LOC105375746	East Asian,European	Chinese	28334899	1e-77	Indirect	Lipid
TG_INV	8:126490972	A	T	2670	4.192	2.769e-05	++	rs2954029	TRIB1 - LOC105375746	rs2954029-A	0.44	0.064	[0.046-0.082] unit increase	Triglyceride levels	TRIB1 - LOC105375746	East Asian,European	Chinese	28334899	3e-13	Direct	Lipid	TG
TG_INV	2:27741237	T	C	2668	4.011	6.049e-05	++	rs780094	GCKR	rs780094-T	0.39	8.59	[NR] mg/dl increase	Triglycerides	GCKR	European	European	18193043	6e-32	Direct	Lipid	TG
TG_INV	2:27741237	T	C	2668	4.011	6.049e-05	++	rs780094	GCKR	rs780094-A	NR	0.14	[NR] mg/dl increase	C-reactive protein	GCKR	European		18439548	7e-15	Broad	Cardiometabolic
TG_INV	2:27741237	T	C	2668	4.011	6.049e-05	++	rs780094	GCKR	rs780094-T	0.39			LDL cholesterol	GCKR	European	European	18179892	5e-07	Indirect	Lipid
TG_INV	2:27741237	T	C	2668	4.011	6.049e-05	++	rs780094	GCKR	rs780094-T	0.34	0.13	[0.09-0.17] unit increase	Triglycerides	GCKR	Europen	Europen	18193044	3e-14	Direct	Lipid	TG
TG_INV	2:27741237	T	C	2668	4.011	6.049e-05	++	rs780094	GCKR	rs780094-G	0.63	0.1	[NR] s.d. decrease	Triglycerides	GCKR	European,Orcadian		19060911	3e-20	Direct	Lipid	TG
TG_INV	2:27741237	T	C	2668	4.011	6.049e-05	++	rs780094	GCKR	rs780094-C	0.358	0.0688	[NR] unit increase	Triglycerides	GCKR	African American,Hispanic	African American	23726366	7e-09	Direct	Lipid	TG
TG_INV	2:27741237	T	C	2668	4.011	6.049e-05	++	rs780094	GCKR	rs780094-T	NR	1.22	[1.01-1.48]	Hypertriglyceridemia	GCKR	Saudi Arabian	Saudi Arabian	27599772	2e-08	Indirect	Lipid
TG_INV	2:27741237	T	C	2668	4.011	6.049e-05	++	rs780094	GCKR	rs780094-?	NR	0.052	[0.034-0.070] unit increase	Fasting plasma glucose	GCKR	East Asian	East Asian	25187374	4e-09	Broad	Glycemic
TG_INV	2:27741237	T	C	2668	4.011	6.049e-05	++	rs780094	GCKR	rs780094-T	0.386	0.021	[0.015-0.027] unit decrease	Height	GCKR	European	European	25282103	6e-12	Broad	Anthropometric
TG_INV	2:27741237	T	C	2668	4.011	6.049e-05	++	rs780094	GCKR	rs780094-T	0.35	0.5	(% variance) increase	Triglycerides	GCKR	European	European	17463246	9e-08	Direct	Lipid	TG
TG_INV	2:27741237	T	C	2668	4.011	6.049e-05	++	rs780094	GCKR	rs780094-C	0.5895	0.064	[0.048-0.08] unit increase	Type 2 diabetes	GCKR	South Asian,European	South Asian,European,East Asian	28869590	2e-17	Broad	Glycemic
TG_INV	2:27741237	T	C	2668	4.011	6.049e-05	++	rs780094	GCKR	rs780094-C	0.5895	0.0552	[0.035-0.076] unit increase	Type 2 diabetes	GCKR	South Asian,European	South Asian,European,East Asian	28869590	2e-07	Broad	Glycemic
TG_INV	2:27741237	T	C	2668	4.011	6.049e-05	++	rs780094	GCKR	rs780094-T	0.52	0.1	[0.082-0.118] unit increase	Triglyceride levels	GCKR	East Asian,European	Chinese	28334899	7e-30	Direct	Lipid	TG
TG_INV	2:27741237	T	C	2668	4.011	6.049e-05	++	rs780094	GCKR	rs780094-C	0.613752	1.06	[1.04-1.09]	Type 2 diabetes	GCKR	European	European,Pakistani	22885922	5e-07	Broad	Glycemic
TG_INV	2:27741237	T	C	2668	4.011	6.049e-05	++	rs780094	GCKR	rs780094-C	0.62	0.032	[0.024-0.04] pmol/L increase (replication)	Fasting blood insulin	GCKR	European	European	20081858	4e-20	Broad	Glycemic
TG_INV	2:27741237	T	C	2668	4.011	6.049e-05	++	rs780094	GCKR	rs780094-C	0.62	0.035	[0.027-0.043] unit increase (replication)	Homeostasis model assessment of insulin resistance	GCKR	European	European	20081858	3e-24	Broad	Glycemic
TG_INV	2:27741237	T	C	2668	4.011	6.049e-05	++	rs780094	GCKR	rs780094-C	0.62	0.029	[0.023-0.035] mmol/L increase (replication)	Fasting blood glucose	GCKR	European	European	20081858	6e-38	Broad	Glycemic
TG_INV	2:27741237	T	C	2668	4.011	6.049e-05	++	rs780094	GCKR	rs780094-T	0.3929	0.0189	[0.013-0.025] unit decrease	Fasting blood insulin	GCKR	European	European	22581228	3e-09	Broad	Glycemic
TG_INV	2:27741237	T	C	2668	4.011	6.049e-05	++	rs780094	GCKR	rs780094-T	0.3995	0.0318	[0.026-0.038] unit decrease	Fasting blood glucose	GCKR	European	European	22581228	3e-24	Broad	Glycemic
TG_INV	2:27741237	T	C	2668	4.011	6.049e-05	++	rs780094	GCKR	rs780094-T	0.399	0.000651	[-0.00059-0.00189] unit decrease	Fasting blood insulin (BMI interaction)	GCKR	European	European	22581228	3e-10	Broad	Glycemic
TG_INV	2:27741237	T	C	2668	4.011	6.049e-05	++	rs780094	GCKR	rs780094-T	0.4008	0.001	[-0.00034-0.00234] unit decrease	Fasting blood glucose (BMI interaction)	GCKR	European	European	22581228	4e-24	Broad	Glycemic
TG_INV	2:27741237	T	C	2668	4.011	6.049e-05	++	rs780094	GCKR	rs780094-T	0.4253	0.690434	[0.45-0.93] unit decrease	Blood glucose levels	GCKR	European		29615537	3e-08	Broad	Glycemic
TG_INV	2:27741237	T	C	2668	4.011	6.049e-05	++	rs780094	GCKR	rs780094-T	0.4253	6.87612	[5.88-7.88] unit increase	Triglyceride levels	GCKR	European		29615537	2e-41	Direct	Lipid	TG
TG_INV	2:27741237	T	C	2668	4.011	6.049e-05	++	rs780094	GCKR	rs780094-T	0.4253	1.06564	[0.78-1.35] unit increase	Total cholesterol levels	GCKR	European		29615537	2e-13	Indirect	Lipid
TG_INV	2:27741237	T	C	2668	4.011	6.049e-05	++	rs780094	GCKR	rs780094-?	NR			Glycemic traits (multi-trait analysis)	GCKR	European		29743933	1e-10	Broad	Glycemic
TG_INV	1:63049819	A	G	2668	-3.796	0.0001471	--	rs12042319	DOCK7	rs12042319-G	0.81	0.02	[0.014-0.026] unit increase	Triglycerides	DOCK7	Han Chinese	Han Chinese	26582766	8e-12	Direct	Lipid	TG
TG_INV	1:63049819	A	G	2668	-3.796	0.0001471	--	rs12042319	DOCK7	rs12042319-G	0.81	2.229	[1.44-3.02] unit increase	Cholesterol, total	DOCK7	Han Chinese	Han Chinese	26582766	5e-08	Indirect	Lipid
TG_INV	8:126493746	A	G	2668	3.583	0.00034	++	rs2954033	TRIB1 - LOC105375746	rs2954033-A	NR	0.17	[0.11-0.23] unit increase	Triglycerides-Blood Pressure (TG-BP)	TRIB1 - LOC105375746	European		21386085	9e-09	Broad	Blood pressure
TG_INV	19:45392254	T	C	2668	3.324	0.0008859	++	rs6857	PVRL2	rs6857-C	0.83	0.048	[0.032-0.064] body fat % increase	Body fat percentage	PVRL2	European,Indian,Korean,African American	European,Jamaican	26833246	7e-09	Broad	Anthropometric
TG_INV	19:45392254	T	C	2668	3.324	0.0008859	++	rs6857	PVRL2	rs6857-C	0.83	0.058	[0.035-0.081] body fat % increase	Body fat percentage	PVRL2	European,Indian,Korean,African American	European,Jamaican	26833246	7e-07	Broad	Anthropometric
TG_INV	19:45392254	T	C	2668	3.324	0.0008859	++	rs6857	PVRL2	rs6857-C	0.83	0.053	[0.035-0.071] body fat % increase	Body fat percentage	PVRL2	European,Indian,Korean,African American	European,Jamaican	26833246	7e-10	Broad	Anthropometric
TG_INV	19:45392254	T	C	2668	3.324	0.0008859	++	rs6857	PVRL2	rs6857-C	0.83	0.062	[0.038-0.086] body fat % increase	Body fat percentage	PVRL2	European,Indian,Korean,African American	European,Jamaican	26833246	2e-07	Broad	Anthropometric
TG_INV	19:45392254	T	C	2668	3.324	0.0008859	++	rs6857	PVRL2	rs6857-C	0.844	1.12	[1.08-1.16]	Type 2 diabetes	PVRL2	African American,East Asian,European,Latino,Latino	European	27189021	7e-09	Broad	Glycemic
TG_INV	3:64710253	A	G	2668	-3.164	0.001554	--	rs918466	ADAMTS9-AS2	rs918466-A	0.406	0.1819	[0.13-0.23] mm Hg decrease	Diastolic blood pressure	ADAMTS9-AS2	European	European	27618452	2e-11	Broad	Blood pressure
TG_INV	8:126478450	T	C	2670	4.874	1.1e-06	++	rs2001846	TRIB1 - LOC105375746	rs2001846-T	0.49	1.05	[1.03-1.07]	Myocardial infarction	TRIB1 - LOC105375746	European,African American,Hispanic American,South Asian,Lebanese,East Asian		26343387	9e-07	Broad	Cardiometabolic
TG_INV	15:95267483	A	G	2668	4.066	4.779e-05	++	rs7181659	LOC105370986 - LOC105370987	rs7181659-A	0.510323	0.0146826	unit increase	Body mass index	LOC105370986 - LOC105370987	European		26426971	4e-08	Broad	Anthropometric
TG_INV	15:95267483	A	G	2668	4.066	4.779e-05	++	rs7181659	LOC105370986 - LOC105370987	rs7181659-A	NR	0.015	[NR] unit increase	Body mass index	LOC105370986 - LOC105370987	European,Hispanic/Latino,East Asian,African American,South Asian	European,South Asian,African British,East Asian	30108127	6e-09	Broad	Anthropometric
TG_INV	8:126488250	T	C	2670	-4.038	5.397e-05	--	rs2980869	TRIB1 - LOC105375746	rs2980869-T	0.56	0.045	[0.025-0.065] unit decrease	LDL cholesterol levels	TRIB1 - LOC105375746	East Asian	East Asian	28334899	3e-06	Indirect	Lipid
TG_INV	8:126488250	T	C	2670	-4.038	5.397e-05	--	rs2980869	TRIB1 - LOC105375746	rs2980869-T	0.56	0.049	[0.033-0.065] unit decrease	LDL cholesterol levels	TRIB1 - LOC105375746	East Asian,European	Chinese	28334899	4e-09	Indirect	Lipid
TG_INV	8:126488250	T	C	2670	-4.038	5.397e-05	--	rs2980869	TRIB1 - LOC105375746	rs2980869-T	0.56	0.07	[0.05-0.09] unit decrease	Total cholesterol levels	TRIB1 - LOC105375746	East Asian	East Asian	28334899	8e-13	Indirect	Lipid
TG_INV	8:126488250	T	C	2670	-4.038	5.397e-05	--	rs2980869	TRIB1 - LOC105375746	rs2980869-T	0.56	0.07	[0.054-0.086] unit decrease	Total cholesterol levels	TRIB1 - LOC105375746	East Asian,European	Chinese	28334899	6e-17	Indirect	Lipid
TG_INV	20:23268637	T	C	2668	-2.921	0.003486	--	rs4815191	LOC100505664 - LOC105372572	rs4815191-A	0.202	0.03	[NR] pg/mL increase	Obesity-related traits	LOC100505664 - LOC105372572	Hispanic		23251661	6e-06	Broad	Anthropometric
TG_INV	12:48409054	A	C	2668	4.498	6.855e-06	++	rs12819124	LOC105369750	rs12819124-A	0.47	0.03	[0.010-0.050] Mmol/mol decrease	Glycated hemoglobin levels	LOC105369750	European	European	28887542	4e-09	Broad	Glycemic
TG_INV	3:64718258	C	G	2668	-3.232	0.001231	--	rs2371767	ADAMTS9-AS2	rs2371767-G	0.7235	0.0555	[0.045-0.066] unit increase	Waist-to-hip ratio adjusted for body mass index	ADAMTS9-AS2	European	European,Filipino,African American/Afro-Caribbean,South Asian,Seychellois	25673412	1e-26	Broad	Anthropometric
TG_INV	3:64718258	C	G	2668	-3.232	0.001231	--	rs2371767	ADAMTS9-AS2	rs2371767-G	0.7247	0.0363	[0.029-0.044] unit increase	Waist-to-hip ratio adjusted for body mass index	ADAMTS9-AS2	European	European,Filipino,African American/Afro-Caribbean,South Asian,Seychellois	25673412	2e-20	Broad	Anthropometric
TG_INV	3:64718258	C	G	2668	-3.232	0.001231	--	rs2371767	ADAMTS9-AS2	rs2371767-G	0.7065	0.057	[0.047-0.067] unit increase	Waist-to-hip ratio adjusted for body mass index	ADAMTS9-AS2	European	European,Filipino,African American/Afro-Caribbean,South Asian,Seychellois	25673412	2e-29	Broad	Anthropometric
TG_INV	3:64718258	C	G	2668	-3.232	0.001231	--	rs2371767	ADAMTS9-AS2	rs2371767-G	0.7073	0.0374	[0.03-0.045] unit increase	Waist-to-hip ratio adjusted for body mass index	ADAMTS9-AS2	European	European,Filipino,African American/Afro-Caribbean,South Asian,Seychellois	25673412	1e-22	Broad	Anthropometric
TG_INV	3:64718258	C	G	2668	-3.232	0.001231	--	rs2371767	ADAMTS9-AS2	rs2371767-G	0.7188	0.0558	[0.044-0.067] unit increase	Waist-to-hip ratio adjusted for body mass index	ADAMTS9-AS2	African American,European,Filipino,Indian,African American,European,Indian	African American,European	28448500	3e-22	Broad	Anthropometric
TG_INV	3:64718258	C	G	2668	-3.232	0.001231	--	rs2371767	ADAMTS9-AS2	rs2371767-G	0.7191	0.0617	[0.049-0.074] unit increase	Waist-to-hip ratio adjusted for BMI in active individuals	ADAMTS9-AS2	African American,Filipino,Indian,European,African American,Indian,European	African American,European	28448500	3e-21	Broad	Anthropometric
TG_INV	3:64718258	C	G	2668	-3.232	0.001231	--	rs2371767	ADAMTS9-AS2	rs2371767-G	0.7188	0.0384	[0.029-0.048] unit increase	Waist-to-hip ratio adjusted for BMI in active individuals	ADAMTS9-AS2	African American,Filipino,Indian,European,African American,Indian,European	African American,European	28448500	3e-14	Broad	Anthropometric
TG_INV	3:64718258	C	G	2668	-3.232	0.001231	--	rs2371767	ADAMTS9-AS2	rs2371767-?	0.7188			Waist-to-hip ratio adjusted for BMI (joint analysis for main effect and physical activity interaction)	ADAMTS9-AS2	African American,European,Filipino,Indian,African American,European,Indian	African American,European	28448500	1e-22	Broad	Anthropometric
TG_INV	3:64718258	C	G	2668	-3.232	0.001231	--	rs2371767	ADAMTS9-AS2	rs2371767-C	0.3027	0.0515	[0.041-0.062] unit decrease	Waist-to-hip ratio adjusted for BMI (adjusted for smoking behaviour)	ADAMTS9-AS2	European,African American/Afro-Caribbean,Indian,Filipino,Hispanic/Latino	European,African American/Afro-Caribbean	28443625	1e-22	Broad	Anthropometric
TG_INV	3:64718258	C	G	2668	-3.232	0.001231	--	rs2371767	ADAMTS9-AS2	rs2371767-C	0.3027	0.035	[0.027-0.043] unit decrease	Waist-to-hip ratio adjusted for BMI (adjusted for smoking behaviour)	ADAMTS9-AS2	European,African American/Afro-Caribbean,Indian,Filipino,Hispanic/Latino	European,African American/Afro-Caribbean	28443625	5e-18	Broad	Anthropometric
TG_INV	3:64718258	C	G	2668	-3.232	0.001231	--	rs2371767	ADAMTS9-AS2	rs2371767-C	0.3027	0.0256	[0.018-0.033] unit decrease	Waist-to-hip ratio adjusted for BMI in non-smokers	ADAMTS9-AS2	European,African American/Afro-Caribbean,Indian,Filipino,Hispanic/Latino	European,African American/Afro-Caribbean	28443625	5e-12	Broad	Anthropometric
TG_INV	3:64718258	C	G	2668	-3.232	0.001231	--	rs2371767	ADAMTS9-AS2	rs2371767-C	0.3027	0.0203	[0.014-0.026] unit decrease	Waist-to-hip ratio adjusted for BMI in non-smokers	ADAMTS9-AS2	European,African American/Afro-Caribbean,Indian,Filipino,Hispanic/Latino	European,African American/Afro-Caribbean	28443625	1e-10	Broad	Anthropometric
TG_INV	3:64718258	C	G	2668	-3.232	0.001231	--	rs2371767	ADAMTS9-AS2	rs2371767-C	0.275	0.018	[0.011-0.025] kg/m2 increase	Body mass index	ADAMTS9-AS2	European,African American,Hispanic	European,African American/Afro-Caribbean,Filipino,Seychelles,South Asian	25673413	5e-07	Broad	Anthropometric
TG_INV	3:64718258	C	G	2668	-3.232	0.001231	--	rs2371767	ADAMTS9-AS2	rs2371767-C	0.288	0.018	[0.011-0.024] kg/m2 increase	Body mass index	ADAMTS9-AS2	European,African American,Hispanic	European,African American/Afro-Caribbean,Filipino,Seychelles,South Asian	25673413	2e-07	Broad	Anthropometric
TG_INV	3:64718258	C	G	2668	-3.232	0.001231	--	rs2371767	ADAMTS9-AS2	rs2371767-C	0.3027	0.0307	[0.018-0.044] unit decrease	Waist-to-hip ratio adjusted for BMI in smokers	ADAMTS9-AS2	European,African American/Afro-Caribbean,Indian,Filipino,Hispanic/Latino	European,African American/Afro-Caribbean	28443625	5e-06	Broad	Anthropometric
TG_INV	3:64718258	C	G	2668	-3.232	0.001231	--	rs2371767	ADAMTS9-AS2	rs2371767-C	0.3027			Waist-to-hip ratio adjusted for BMI (joint analysis main effects and smoking interaction)	ADAMTS9-AS2	European,African American/Afro-Caribbean,Indian,Filipino,Hispanic/Latino	European,African American/Afro-Caribbean	28443625	1e-15	Broad	Anthropometric
TG_INV	3:64718258	C	G	2668	-3.232	0.001231	--	rs2371767	ADAMTS9-AS2	rs2371767-C	0.3027			Waist-to-hip ratio adjusted for BMI (joint analysis main effects and smoking interaction)	ADAMTS9-AS2	European,African American/Afro-Caribbean,Indian,Filipino,Hispanic/Latino	European,African American/Afro-Caribbean	28443625	6e-13	Broad	Anthropometric
TG_INV	3:64718258	C	G	2668	-3.232	0.001231	--	rs2371767	ADAMTS9-AS2	rs2371767-C	0.278563			Waist-to-hip ratio adjusted for BMI x sex interaction	ADAMTS9-AS2	European		26426971	1e-08	Broad	Anthropometric
TG_INV	3:64718258	C	G	2668	-3.232	0.001231	--	rs2371767	ADAMTS9-AS2	rs2371767-G	NR	0.016	[NR] unit decrease	Body mass index	ADAMTS9-AS2	European,Hispanic/Latino,East Asian,African American,South Asian	European,South Asian,African British,East Asian	30108127	3e-08	Broad	Anthropometric
TG_INV	11:61579463	A	G	2668	-3.329	0.0008707	--	rs174554	FADS1	rs174554-A	0.63	0.062	[0.05-0.074] s.d. increase	Cholesterol, total	FADS1	European		25961943	5e-24	Indirect	Lipid
TG_INV	20:4101800	T	C	2668	3.628	0.0002851	++	rs1741344	RPL21P2 - SMOX	rs1741344-T	0.63	0.023	[NR] unit decrease	Height	RPL21P2 - SMOX	European	European	20881960	3e-09	Broad	Anthropometric
TG_INV	18:57854694	T	C	2668	3.095	0.001969	++	rs34633411	RNU4-17P - LOC342784	rs34633411-T	0.2444	0.0423	[0.028-0.057] unit increase	Coronary artery disease	RNU4-17P - LOC342784			29212778	6e-09	Broad	Cardiometabolic
TG_INV	17:37745979	A	G	2668	4.024	5.723e-05	++	rs11654954	LOC105371770 - LOC105371771	rs11654954-A	NR	5.602	z-score increase	Triglyceride levels	LOC105371770 - LOC105371771	Kuwaiti	Kuwaiti	30108155	2e-08	Direct	Lipid	TG
TG_INV	22:38595411	A	G	2668	3.498	0.0004687	++	rs3761445	PLA2G6 - MAFF	rs3761445-G	0.41	0.024	[0.014-0.034] body fat % increase	Body fat percentage	PLA2G6 - MAFF	European,Indian,Korean,African American	European,Jamaican	26833246	2e-07	Broad	Anthropometric
TG_INV	22:38595411	A	G	2668	3.498	0.0004687	++	rs3761445	PLA2G6 - MAFF	rs3761445-G	0.41	0.037	[0.025-0.049] body fat % increase	Body fat percentage	PLA2G6 - MAFF	European,Indian,Korean,African American	European,Jamaican	26833246	3e-09	Broad	Anthropometric
TG_INV	22:38595411	A	G	2668	3.498	0.0004687	++	rs3761445	PLA2G6 - MAFF	rs3761445-G	0.4	0.024	[0.014-0.034] body fat % increase	Body fat percentage	PLA2G6 - MAFF	European,Indian,Korean,African American	European,Jamaican	26833246	1e-06	Broad	Anthropometric
TG_INV	22:38595411	A	G	2668	3.498	0.0004687	++	rs3761445	PLA2G6 - MAFF	rs3761445-G	0.4	0.037	[0.023-0.051] body fat % increase	Body fat percentage	PLA2G6 - MAFF	European,Indian,Korean,African American	European,Jamaican	26833246	9e-08	Broad	Anthropometric
TG_INV	22:38595411	A	G	2668	3.498	0.0004687	++	rs3761445	PLA2G6 - MAFF	rs3761445-A	0.615	0.0232	[0.017-0.03] unit increase (EA Beta values)	Triglyceride levels	PLA2G6 - MAFF	East Asian,European	Chinese	28334899	3e-12	Direct	Lipid	TG
TG_INV	1:56577346	A	C	2668	-3.426	0.0006127	--	rs72675530	LOC105378741	rs72675530-A	0.666	0.031	[0.017-0.045] unit decrease	Coronary artery disease	LOC105378741			29212778	3e-06	Broad	Cardiometabolic
TG_INV	9:22125503	C	G	2668	-3.313	0.0009218	--	rs1333049	CDKN2B-AS1 - DMRTA1	rs1333049-C	0.47	1.47	[1.27-1.70]	Coronary heart disease	CDKN2B-AS1 - DMRTA1	European		17554300	1e-13	Broad	Cardiometabolic
TG_INV	9:22125503	C	G	2668	-3.313	0.0009218	--	rs1333049	CDKN2B-AS1 - DMRTA1	rs1333049-C	0.47	1.36	[1.27-1.46]	Coronary heart disease	CDKN2B-AS1 - DMRTA1	European	European	17634449	3e-19	Broad	Cardiometabolic
TG_INV	9:22125503	C	G	2668	-3.313	0.0009218	--	rs1333049	CDKN2B-AS1 - DMRTA1	rs1333049-C	0.49	1.27	[1.23-1.31]	Coronary heart disease	CDKN2B-AS1 - DMRTA1	European	European	21606135	7e-58	Broad	Cardiometabolic
TG_INV	9:22125503	C	G	2668	-3.313	0.0009218	--	rs1333049	CDKN2B-AS1 - DMRTA1	rs1333049-C	0.4847	0.1879	[0.18-0.2] unit increase	Coronary artery disease	CDKN2B-AS1 - DMRTA1			29212778	2e-192	Broad	Cardiometabolic
TG_INV	9:22125503	C	G	2668	-3.313	0.0009218	--	rs1333049	CDKN2B-AS1 - DMRTA1	rs1333049-C	NR	1.24	[1.21-1.28]	Coronary artery disease	CDKN2B-AS1 - DMRTA1			24262325	3e-56	Broad	Cardiometabolic
TG_INV	9:22125503	C	G	2668	-3.313	0.0009218	--	rs1333049	CDKN2B-AS1 - DMRTA1	rs1333049-C	0.443	1.25	[1.21-1.30]	Coronary artery disease	CDKN2B-AS1 - DMRTA1	Han Chinese	Han Chinese	29472232	1e-25	Broad	Cardiometabolic
TG_INV	3:185317674	C	G	2668	2.92	0.003503	++	rs12374077	SENP2	rs12374077-C	0.35	0.163	[0.1-0.22] unit increase	Diastolic blood pressure	SENP2	European	European	28135244	9e-09	Broad	Blood pressure
TG_INV	20:47456856	T	C	2668	3.729	0.0001921	++	rs56313611	LOC105372648	rs56313611-T	0.135	0.0524	[0.034-0.071] unit decrease	Coronary artery disease	LOC105372648			29212778	2e-08	Broad	Cardiometabolic
TG_INV	17:37832366	A	G	2668	-4.046	5.205e-05	--	rs2934952	PGAP3	rs2934952-G	NR	6.086	z-score increase	Triglyceride levels	PGAP3	Kuwaiti	Kuwaiti	30108155	1e-09	Direct	Lipid	TG
TG_INV	9:22115286	T	C	2668	3.349	0.0008116	++	rs944797	CDKN2B-AS1	rs944797-C	0.46	1.25	[1.18-1.31]	Coronary heart disease	CDKN2B-AS1	Japanese	Japanese	21971053	6e-16	Broad	Cardiometabolic
TG_INV	8:126484526	T	G	2668	3.762	0.0001688	++	rs2954026	TRIB1 - LOC105375746	rs2954026-G	NR	0.16	[0.10-0.22] unit decrease	HDL Cholesterol - Triglycerides (HDLC-TG)	TRIB1 - LOC105375746	European		21386085	8e-09	Indirect	Lipid
TG_INV	1:182150978	A	C	2668	3.291	0.0009971	++	rs1689797	ZNF648	rs1689797-A	0.302	0.0358	[0.029-0.043] unit decrease (EA Beta values)	HDL cholesterol levels	ZNF648	East Asian,European	Chinese	28334899	8e-22	Indirect	Lipid
TG_INV	16:53824226	A	G	2697	-3.2	0.001374	--	rs62033406	FTO	rs62033406-A	0.55			Mean arterial pressure x alcohol consumption interaction (2df test)	FTO	European,African American,Asian,Hispanic,Latin American	European,African American,Asian,Hispanic,European,African,Asian,Hispanic	29912962	3e-08	Broad	Blood pressure
TG_INV	16:53824226	A	G	2697	-3.2	0.001374	--	rs62033406	FTO	rs62033406-A	0.582			Mean arterial pressure x alcohol consumption interaction (2df test)	FTO	European,African American,Asian,Hispanic,Latin American	European,African American,Asian,Hispanic,European,African,Asian,Hispanic	29912962	4e-07	Broad	Blood pressure
TG_INV	9:22124477	A	G	2668	3.695	0.0002198	++	rs10757278	CDKN2B-AS1 - DMRTA1	rs10757278-G	0.45	1.28	[1.22-1.35]	Myocardial infarction	CDKN2B-AS1 - DMRTA1	European	European	17478679	1e-20	Broad	Cardiometabolic
TG_INV	8:126486409	A	G	2670	4.044	5.266e-05	++	rs17321515	TRIB1 - LOC105375746	rs17321515-G	0.49	0.08	[0.06-0.10] unit decrease	Triglycerides	TRIB1 - LOC105375746	Europen	Europen	18193044	4e-17	Direct	Lipid	TG
TG_INV	8:126486409	A	G	2670	4.044	5.266e-05	++	rs17321515	TRIB1 - LOC105375746	rs17321515-A	0.56	6.42	[NR] mg/dl increase	Triglycerides	TRIB1 - LOC105375746	European	European	18193043	7e-13	Direct	Lipid	TG
TG_INV	8:126486409	A	G	2670	4.044	5.266e-05	++	rs17321515	TRIB1 - LOC105375746	rs17321515-A	0.47	0.07	mmol/L increase	Lipid traits	TRIB1 - LOC105375746	Han Chinese	Han Chinese	24386095	8e-07	Indirect	Lipid
TG_INV	19:19407718	T	C	2670	3.814	0.0001368	++	rs10401969	SUGP1	rs10401969-C	0.07	3.11	[2.37-3.85] mg/dL decrease	LDL cholesterol	SUGP1	European		20686565	7e-22	Indirect	Lipid
TG_INV	19:19407718	T	C	2670	3.814	0.0001368	++	rs10401969	SUGP1	rs10401969-C	0.07	7.83	[6.22-9.44] mg/dL decrease	Triglycerides	SUGP1	European		20686565	2e-29	Direct	Lipid	TG
TG_INV	19:19407718	T	C	2670	3.814	0.0001368	++	rs10401969	SUGP1	rs10401969-C	0.07	4.74	[3.92-5.56] mg/dL decrease	Cholesterol, total	SUGP1	European		20686565	3e-38	Indirect	Lipid
TG_INV	19:19407718	T	C	2670	3.814	0.0001368	++	rs10401969	SUGP1	rs10401969-T	0.91	0.05	[0.04-0.06] unit increase	LDL cholesterol	SUGP1	European	European,Indian Asian	20864672	1e-11	Indirect	Lipid
TG_INV	19:19407718	T	C	2670	3.814	0.0001368	++	rs10401969	SUGP1	rs10401969-C	0.06	0.05	[-0.03-0.13] s.d. decrease	LDL cholesterol	SUGP1	European	European	19060906	2e-08	Indirect	Lipid
TG_INV	19:19407718	T	C	2670	3.814	0.0001368	++	rs10401969	SUGP1	rs10401969-C	0.09	0.118	[NR] unit decrease	LDL cholesterol	SUGP1	European	European	24097068	3e-54	Indirect	Lipid
TG_INV	19:19407718	T	C	2670	3.814	0.0001368	++	rs10401969	SUGP1	rs10401969-C	0.09	0.137	[NR] unit decrease	Cholesterol, total	SUGP1	European	European	24097068	4e-77	Indirect	Lipid
TG_INV	19:19407718	T	C	2670	3.814	0.0001368	++	rs10401969	SUGP1	rs10401969-C	0.09	0.121	[NR] mg/dL decrease	Triglycerides	SUGP1	European	European	24097068	1e-69	Direct	Lipid	TG
TG_INV	19:19407718	T	C	2670	3.814	0.0001368	++	rs10401969	SUGP1	rs10401969-T	NR			C-reactive protein levels or triglyceride levels (pleiotropy)	SUGP1			27286809	2e-32	Broad	Cardiometabolic
TG_INV	19:19407718	T	C	2670	3.814	0.0001368	++	rs10401969	SUGP1	rs10401969-T	0.929	0.118	[0.1-0.13] unit increase (EA Beta value)	LDL cholesterol levels	SUGP1	East Asian,European	Chinese	28334899	6e-51	Indirect	Lipid
TG_INV	19:19407718	T	C	2670	3.814	0.0001368	++	rs10401969	SUGP1	rs10401969-T	0.929	0.137	[0.12-0.15] unit increase (EA Beta values)	Total cholesterol levels	SUGP1	East Asian,European	Chinese	28334899	5e-75	Indirect	Lipid
TG_INV	19:19407718	T	C	2670	3.814	0.0001368	++	rs10401969	SUGP1	rs10401969-T	0.929	0.121	[0.11-0.13] unit increase (EA Beta values)	Triglyceride levels	SUGP1	East Asian,European	Chinese	28334899	5e-71	Direct	Lipid	TG
TG_INV	19:19407718	T	C	2670	3.814	0.0001368	++	rs10401969	SUGP1	rs10401969-C	0.080537	1.13	[1.09-1.18]	Type 2 diabetes	SUGP1	European	European,Pakistani	22885922	7e-09	Broad	Glycemic
TG_INV	19:19407718	T	C	2670	3.814	0.0001368	++	rs10401969	SUGP1	rs10401969-C	NR	1.15	[1.09-1.21]	Type 2 diabetes	SUGP1	European	European,Pakistani	22885922	3e-07	Broad	Glycemic
TG_INV	2:27815510	A	C	2668	-4.163	3.146e-05	--	rs13022873	ZNF512	rs13022873-A	NR	0.17	[0.11-0.23] unit decrease	Waist Circumference - Triglycerides (WC-TG)	ZNF512	European		21386085	5e-09	Indirect	Lipid
TG_INV	8:126481475	A	T	2668	2.962	0.003061	++	rs2980879	TRIB1 - LOC105375746	rs2980879-T	0.7	0.03	[0.020-0.040] unit increase	Adiponectin levels	TRIB1 - LOC105375746	European	European	22479202	7e-09	Broad	Cardiometabolic
TG_INV	8:126481475	A	T	2668	2.962	0.003061	++	rs2980879	TRIB1 - LOC105375746	rs2980879-T	0.69	0.03	[0.022-0.038] unit increase	Adiponectin levels	TRIB1 - LOC105375746	European,African American,Filipino		22479202	1e-09	Broad	Cardiometabolic
TG_INV	1:63107526	T	C	2668	-3.621	0.0002929	--	rs995000	DOCK7	rs995000-T	0.18	0.085	[0.06-0.11] unit decrease	Triglyceride levels	DOCK7	East Asian	East Asian	28334899	2e-10	Direct	Lipid	TG
TG_INV	1:63107526	T	C	2668	-3.621	0.0002929	--	rs995000	DOCK7	rs995000-T	0.309	0.0691	[0.062-0.076] unit decrease (EA Beta values)	Triglyceride levels	DOCK7	East Asian,European	Chinese	28334899	3e-92	Direct	Lipid	TG
TG_INV	1:63107526	T	C	2668	-3.621	0.0002929	--	rs995000	DOCK7	rs995000-T	0.188	0.0808	[0.059-0.102] unit decrease	Triglyceride levels	DOCK7	East Asian,European	Chinese	28334899	1e-13	Direct	Lipid	TG
TG_INV	15:95268494	T	C	2668	4.359	1.309e-05	++	rs4984406	LOC105370987	rs4984406-T	0.511	0.019	[0.011-0.026] kg/m2 increase	Body mass index	LOC105370987	European,African American,Hispanic	European,African American/Afro-Caribbean,Filipino,Seychelles,South Asian	25673413	1e-06	Broad	Anthropometric
TG_INV	15:95268494	T	C	2668	4.359	1.309e-05	++	rs4984406	LOC105370987	rs4984406-T	0.512	0.016	[0.0098-0.022] kg/m2 increase	Body mass index	LOC105370987	European,African American,Hispanic	European,African American/Afro-Caribbean,Filipino,Seychelles,South Asian	25673413	2e-07	Broad	Anthropometric
TG_INV	15:95268494	T	C	2668	4.359	1.309e-05	++	rs4984406	LOC105370987	rs4984406-T	0.514	0.016	[0.0099-0.0213] kg/m2 increase	Body mass index	LOC105370987	European,African American,Hispanic	European,African American/Afro-Caribbean,Filipino,Seychelles,South Asian	25673413	8e-08	Broad	Anthropometric
TG_INV	3:64702275	C	G	2668	3.355	0.0007943	++	rs4616635	ADAMTS9-AS2	rs4616635-C	0.72			Waist-to-hip ratio adjusted for BMI x sex interaction	ADAMTS9-AS2	European		26426971	8e-09	Broad	Anthropometric
TG_INV	3:64702275	C	G	2668	3.355	0.0007943	++	rs4616635	ADAMTS9-AS2	rs4616635-C	0.72	0.048	unit increase	Waist-to-hip ratio adjusted for BMI (age <50)	ADAMTS9-AS2	European		26426971	3e-09	Broad	Anthropometric
TG_INV	3:64702275	C	G	2668	3.355	0.0007943	++	rs4616635	ADAMTS9-AS2	rs4616635-C	0.72049	0.0503	unit increase	Waist-to-hip ratio adjusted for BMI (age >50)	ADAMTS9-AS2	European		26426971	2e-15	Broad	Anthropometric
TG_INV	3:64702275	C	G	2668	3.355	0.0007943	++	rs4616635	ADAMTS9-AS2	rs4616635-C	0.72049	0.0503	units increase	Waist-to-hip ratio adjusted for BMI	ADAMTS9-AS2	European		26426971	1e-16	Broad	Anthropometric
TG_INV	3:64702275	C	G	2668	3.355	0.0007943	++	rs4616635	ADAMTS9-AS2	rs4616635-C	0.7205			Waist-to-hip ratio adjusted for BMI x sex x age interaction (4df test)	ADAMTS9-AS2	European		26426971	6e-21	Broad	Anthropometric
TG_INV	8:126534671	A	G	2668	-3.271	0.00107	--	rs921720	TRIB1 - LOC105375746	rs921720-A	0.414	0.05	[NR] wk increase	Obesity-related traits	TRIB1 - LOC105375746	Hispanic		23251661	3e-06	Broad	Anthropometric
TG_INV	18:57852948	A	C	2668	-3.005	0.002652	--	rs11152213	RNU4-17P - LOC342784	rs11152213-C	0.24	1.19	[NR]	Obesity	RNU4-17P - LOC342784	European	European	23563607	3e-22	Broad	Anthropometric
TG_INV	18:57852948	A	C	2668	-3.005	0.002652	--	rs11152213	RNU4-17P - LOC342784	rs11152213-A	0.755	0.025	[0.017-0.033] unit decrease	Height	RNU4-17P - LOC342784	European	European	25282103	7e-13	Broad	Anthropometric
TG_INV	17:37807698	A	C	2668	3.53	0.0004148	++	rs9972882	STARD3	rs9972882-A	NR	5.99	z-score increase	Triglyceride levels	STARD3	Kuwaiti	Kuwaiti	30108155	2e-09	Direct	Lipid	TG
TG_INV	2:27801759	A	G	2668	-4.602	4.191e-06	--	rs1919128	C2orf16	rs1919128-A	NR	0.18	[0.12-0.24] unit decrease	Waist Circumference - Triglycerides (WC-TG)	C2orf16	European		21386085	2e-09	Indirect	Lipid
TG_INV	11:61571478	T	C	2668	-3.418	0.0006298	--	rs174550	FADS1	rs174550-T	0.642	0.039	[0.032-0.046] unit increase (EA Beta values)	HDL cholesterol levels	FADS1	East Asian,European	Chinese	28334899	6e-30	Indirect	Lipid
TG_INV	11:61571478	T	C	2668	-3.418	0.0006298	--	rs174550	FADS1	rs174550-T	0.643	0.0469	[0.04-0.054] unit decrease (EA Beta values)	Triglyceride levels	FADS1	East Asian,European	Chinese	28334899	3e-41	Direct	Lipid	TG
TG_INV	11:61571478	T	C	2668	-3.418	0.0006298	--	rs174550	FADS1	rs174550-T	0.64	0.02	[0.014-0.026] unit decrease (replication)	Homeostasis model assessment of beta-cell function	FADS1	European	European	20081858	5e-13	Broad	Glycemic
TG_INV	11:61571478	T	C	2668	-3.418	0.0006298	--	rs174550	FADS1	rs174550-T	0.64	0.017	[0.011-0.023] mmol/L increase (replication)	Fasting blood glucose	FADS1	European	European	20081858	2e-15	Broad	Glycemic
TG_INV	11:61571478	T	C	2668	-3.418	0.0006298	--	rs174550	FADS1	rs174550-T	0.649	0.0203	[0.014-0.027] unit increase	Fasting blood glucose	FADS1	European	European	22581228	2e-10	Broad	Glycemic
TG_INV	11:61571478	T	C	2668	-3.418	0.0006298	--	rs174550	FADS1	rs174550-T	0.657	0.001	[-0.00036-0.00236] unit decrease	Fasting blood glucose (BMI interaction)	FADS1	European	European	22581228	2e-09	Broad	Glycemic
TG_INV	8:126495818	T	C	2668	-4.762	1.915e-06	--	rs10808546	TRIB1 - LOC105375746	rs10808546-T	0.446	0.0409	[0.034-0.048] unit increase (EA Beta values)	HDL cholesterol levels	TRIB1 - LOC105375746	East Asian,European	Chinese	28334899	1e-26	Indirect	Lipid
TG_INV	2:27851918	A	G	2668	3.902	9.529e-05	++	rs3749147	GPN1	rs3749147-C	NR	0.18	[0.12-0.24] unit decrease	Waist Circumference - Triglycerides (WC-TG)	GPN1	European		21386085	1e-09	Indirect	Lipid
TG_INV	2:27742603	T	C	2668	3.999	6.354e-05	++	rs780093	GCKR	rs780093-A	NR	0.18	[0.12-0.24] unit increase	Triglycerides-Blood Pressure (TG-BP)	GCKR	European		21386085	3e-10	Broad	Blood pressure
TG_INV	2:27742603	T	C	2668	3.999	6.354e-05	++	rs780093	GCKR	rs780093-A	NR	0.19	[0.13-0.25] unit increase	Waist Circumference - Triglycerides (WC-TG)	GCKR	European		21386085	2e-12	Broad	Anthropometric
TG_INV	2:27742603	T	C	2668	3.999	6.354e-05	++	rs780093; rs780094	GCKR; GCKR	rs780093-?; rs780094-?	NR	1.35	[NR]	Hypertriglyceridemia	GCKR; GCKR	Saudi Arabian	Saudi Arabian	27599772	9e-08	Indirect	Lipid
TG_INV	2:27742603	T	C	2668	3.999	6.354e-05	++	rs780093	GCKR	rs780093-C	NR	1.07582	[1.04425991211509-1.10832920480705]	Type 2 diabetes	GCKR	Japanese	East Asian,European,South Asian,Mexican/Latino,Mexican/Latino	26818947	2e-06	Broad	Glycemic
TG_INV	2:27742603	T	C	2668	3.999	6.354e-05	++	rs780093	GCKR	rs780093-?		0.14	[0.081-0.199] unit increase	Glucose homeostasis traits	GCKR	Mexican American		25524916	1e-06	Broad	Glycemic
TG_INV	2:27742603	T	C	2668	3.999	6.354e-05	++	rs780093	GCKR	rs780093-T	0.356	0.108	[0.081-0.135] unit increase	Triglycerides	GCKR	Mexican	Latin American/Hispanic,European	26780889	3e-15	Direct	Lipid	TG
TG_INV	2:27742603	T	C	2668	3.999	6.354e-05	++	rs780093	GCKR	rs780093-C	0.61	0.032	[0.022-0.042] unit increase	circulating leptin levels	GCKR	European	European	26833098	2e-10	Broad	Cardiometabolic
TG_INV	2:27742603	T	C	2668	3.999	6.354e-05	++	rs780093	GCKR	rs780093-C	0.61	0.033	[0.019-0.047] unit increase	circulating leptin levels	GCKR	European	European	26833098	8e-07	Broad	Cardiometabolic
TG_INV	2:27742603	T	C	2668	3.999	6.354e-05	++	rs780093	GCKR	rs780093-C	0.61	0.024	[0.016-0.032] unit increase	circulating leptin levels adjusted for BMI	GCKR	European	European	26833098	4e-10	Broad	Cardiometabolic
TG_INV	2:27742603	T	C	2668	3.999	6.354e-05	++	rs780093	GCKR	rs780093-C	0.61	0.025	[0.015-0.035] unit increase	circulating leptin levels adjusted for BMI	GCKR	European	European	26833098	1e-06	Broad	Cardiometabolic
TG_INV	2:27742603	T	C	2668	3.999	6.354e-05	++	rs780093	GCKR	rs780093-T	0.413	0.0515	[0.044-0.059] unit increase (EA Beta values)	Total cholesterol levels	GCKR	East Asian,European	Chinese	28334899	3e-47	Indirect	Lipid
TG_INV	8:126482077	A	G	2670	4.324	1.529e-05	++	rs2954021	TRIB1 - LOC105375746	rs2954021-G	0.5	0.02	[0.01-0.03] unit decrease	LDL cholesterol	TRIB1 - LOC105375746	European	European,Indian Asian	20864672	1e-07	Indirect	Lipid
TG_INV	8:126482077	A	G	2670	4.324	1.529e-05	++	rs2954021	TRIB1 - LOC105375746	rs2954021-A	0.43	0.06	[0.04-0.08] unit increase	Triglyceride levels	TRIB1 - LOC105375746	East Asian	East Asian	28334899	1e-08	Direct	Lipid	TG
TG_INV	8:126482077	A	G	2670	4.324	1.529e-05	++	rs2954021	TRIB1 - LOC105375746	rs2954021-?	NR	0.05782	[0.049-0.066] unit decrease novel	Triglyceride levels	TRIB1 - LOC105375746	Japanese		29403010	7e-42	Indirect	Lipid
TG_INV	22:38577515	A	G	2668	3.782	0.0001556	++	rs2277844	PLA2G6	rs2277844-A	NR			C-reactive protein levels or triglyceride levels (pleiotropy)	PLA2G6			27286809	9e-10	Broad	Cardiometabolic
TG_INV	1:93854517	T	C	2668	-3.455	0.0005495	--	rs2114273	LOC100421273 - FNBP1L	rs2114273-?	NR	0.02806	[0.019-0.037] unit increase novel	Triglyceride levels	LOC100421273 - FNBP1L	Japanese		29403010	6e-10	Indirect	Lipid
TG_INV	9:22088094	A	G	2668	3.643	0.0002699	++	rs10738607	CDKN2B-AS1	rs10738607-G	0.64	1.28205	[NR]	Coronary artery disease	CDKN2B-AS1	Saudi Arab,Saudi Arab	Saudi Arab,Saudi Arab	26708285	2e-13	Broad	Cardiometabolic
TG_INV	9:22088094	A	G	2668	3.643	0.0002699	++	rs10738607	CDKN2B-AS1	rs10738607-G	0.63	1.26582	[NR]	Myocardial infarction	CDKN2B-AS1	Saudi Arab,Saudi Arab	Saudi Arab,Saudi Arab	26708285	7e-13	Broad	Cardiometabolic
TG_INV	1:63049551	A	C	2668	3.606	0.0003114	++	rs11207995	DOCK7	rs11207995-C	0.22	0.012	[0.00024-0.02376] mmol/L decrease	Lipid traits	DOCK7	Han Chinese	Han Chinese	24386095	6e-10	Indirect	Lipid
TG_INV	1:63049551	A	C	2668	3.606	0.0003114	++	rs11207995	DOCK7	rs11207995-A	0.67	0.076	[0.064-0.088] s.d. increase	Cholesterol, total	DOCK7	European		25961943	2e-34	Indirect	Lipid
TG_INV	19:19610596	T	C	2664	-3.158	0.001587	--	rs3794991	GATAD2A	rs3794991-T	0.0775	0.077	[0.052-0.102] unit increase	Type 2 diabetes	GATAD2A	South Asian,European	South Asian,European,East Asian	28869590	4e-09	Broad	Glycemic
TG_INV	19:19610596	T	C	2664	-3.158	0.001587	--	rs3794991	GATAD2A	rs3794991-T	0.0775	0.1299	[0.094-0.166] unit increase	Type 2 diabetes	GATAD2A	South Asian,European	South Asian,European,East Asian	28869590	9e-13	Broad	Glycemic
TG_INV	1:63145439	A	G	2668	-3.633	0.0002796	--	rs11208004	DOCK7	rs11208004-A	0.295	0.0758	[0.069-0.083] unit decrease (EA Beta values)	Total cholesterol levels	DOCK7	East Asian,European	Chinese	28334899	3e-82	Indirect	Lipid
TG_INV	1:63145439	A	G	2668	-3.633	0.0002796	--	rs11208004	DOCK7	rs11208004-A	0.187	0.0494	[0.029-0.07] unit decrease	Total cholesterol levels	DOCK7	East Asian,European	Chinese	28334899	2e-06	Indirect	Lipid
TG_INV	16:81524274	A	C	2668	3.058	0.002225	++	rs12443634	CMIP	rs12443634-A	0.29			Waist-to-hip ratio adjusted for BMI x sex interaction	CMIP	European		26426971	2e-06	Broad	Anthropometric
TG_INV	16:81524274	A	C	2668	3.058	0.002225	++	rs12443634	CMIP	rs12443634-A	0.287082	0.0327	unit increase	Waist-to-hip ratio adjusted for BMI (age >50)	CMIP	European		26426971	4e-06	Broad	Anthropometric
TG_INV	16:81524274	A	C	2668	3.058	0.002225	++	rs12443634	CMIP	rs12443634-A	0.29	0.031	units increase	Waist-to-hip ratio adjusted for BMI	CMIP	European		26426971	3e-08	Broad	Anthropometric
TG_INV	16:81524274	A	C	2668	3.058	0.002225	++	rs12443634	CMIP	rs12443634-A	0.2871			Waist-to-hip ratio adjusted for BMI x sex x age interaction (4df test)	CMIP	European		26426971	1e-06	Broad	Anthropometric
TG_INV	16:53845487	A	C	2668	4.46	8.188e-06	++	rs11642841	FTO	rs11642841-A		1.13	[1.08-1.18]	Type 2 diabetes	FTO	European	European	20581827	3e-08	Broad	Glycemic
TG_INV	2:27598097	T	C	2668	4.466	7.967e-06	++	rs4665972	SNX17	rs4665972-T	0.123	0.065	[NR] unit increase	Triglycerides	SNX17	African American,Hispanic	African American	23726366	1e-08	Direct	Lipid	TG
TG_INV	3:64708114	T	C	2668	-3.109	0.001875	--	rs4132228	ADAMTS9-AS2	rs4132228-T	0.2903	0.0214	[0.014-0.029] unit increase	Hip circumference	ADAMTS9-AS2	European	European,Filipino,African American/Afro-Caribbean,South Asian,Seychellois	25673412	3e-08	Broad	Anthropometric
TG_INV	3:64708114	T	C	2668	-3.109	0.001875	--	rs4132228	ADAMTS9-AS2	rs4132228-T	0.2903	0.0255	[0.015-0.036] unit increase	Hip circumference	ADAMTS9-AS2	European	European,Filipino,African American/Afro-Caribbean,South Asian,Seychellois	25673412	2e-06	Broad	Anthropometric
TG_INV	11:61573684	T	C	2668	-3.386	0.0007082	--	rs174551	FADS1	rs174551-T	0.63	0.067	[0.055-0.079] s.d. increase	LDL cholesterol	FADS1	European		25961943	2e-27	Indirect	Lipid
TG_INV	11:61573684	T	C	2668	-3.386	0.0007082	--	rs174551	FADS1	rs174551-?	NR	0.03515	[0.026-0.044] unit increase novel	Triglyceride levels	FADS1	Japanese		29403010	8e-15	Indirect	Lipid
TG_INV	3:64705365	T	C	2668	-2.927	0.003423	--	rs6795735	ADAMTS9-AS2	rs6795735-C	0.59	0.03	[NR] unit increase	Waist-hip ratio	ADAMTS9-AS2	European	European	20935629	1e-13	Broad	Anthropometric
TG_INV	3:64705365	T	C	2668	-2.927	0.003423	--	rs6795735	ADAMTS9-AS2	rs6795735-C	0.589988	1.08	[1.06-1.11]	Type 2 diabetes	ADAMTS9-AS2	European	European,Pakistani	22885922	7e-11	Broad	Glycemic
TG_INV	8:126477978	C	G	2664	-4.325	1.524e-05	--	rs2001945	TRIB1 - LOC105375746	rs2001945-C	0.42	0.0405	[0.032-0.049] mg/dL increase	Triglycerides	TRIB1 - LOC105375746	Korean	East Asian	21909109	1e-20	OppositeDirection	Lipid	TG
TG_INV	8:126477978	C	G	2664	-4.325	1.524e-05	--	rs2001945; rs6982502; rs10808546	TRIB1 - LOC105375746; TRIB1 - LOC105375746; TRIB1 - LOC105375746	rs2001945-G; rs6982502-C; rs10808546-C	NR	1.3	[NR]	Hypertriglyceridemia	TRIB1 - LOC105375746; TRIB1 - LOC105375746; TRIB1 - LOC105375746	Saudi Arabian	Saudi Arabian	27599772	1e-06	Indirect	Lipid
TG_INV	8:126477978	C	G	2664	-4.325	1.524e-05	--	rs2001945	TRIB1 - LOC105375746	rs2001945-G	0.484	0.022	[0.014-0.03] unit increase	Waist-to-hip ratio adjusted for BMI (adjusted for smoking behaviour)	TRIB1 - LOC105375746	European,African American/Afro-Caribbean,Indian,Filipino,Hispanic/Latino	European,African American/Afro-Caribbean	28443625	1e-09	Broad	Anthropometric
TG_INV	8:126477978	C	G	2664	-4.325	1.524e-05	--	rs2001945	TRIB1 - LOC105375746	rs2001945-G	0.46	0.014	[0.0081-0.0199] unit increase	Waist-to-hip ratio adjusted for BMI in non-smokers	TRIB1 - LOC105375746	European,African American/Afro-Caribbean,Indian,Filipino,Hispanic/Latino	European,African American/Afro-Caribbean	28443625	6e-07	Broad	Anthropometric
TG_INV	8:126477978	C	G	2664	-4.325	1.524e-05	--	rs2001945	TRIB1 - LOC105375746	rs2001945-G	0.484			Waist-to-hip ratio adjusted for BMI (joint analysis main effects and smoking interaction)	TRIB1 - LOC105375746	European,African American/Afro-Caribbean,Indian,Filipino,Hispanic/Latino	European,African American/Afro-Caribbean	28443625	2e-06	Broad	Anthropometric
TG_INV	11:61569830	T	C	2668	3.415	0.0006367	++	rs174546	FADS1	rs174546 -T	0.36	0.73	[0.57-0.89] mg/dL decrease	HDL cholesterol	FADS1	European		20686565	2e-22	Indirect	Lipid
TG_INV	11:61569830	T	C	2668	3.415	0.0006367	++	rs174546	FADS1	rs174546-T	0.35	1.71	[1.34-2.08] mg/dL decrease	LDL cholesterol	FADS1	European		20686565	1e-21	Indirect	Lipid
TG_INV	11:61569830	T	C	2668	3.415	0.0006367	++	rs174546	FADS1	rs174546-T	0.34	3.82	[3.08-4.56] mg/dL increase	Triglycerides	FADS1	European		20686565	5e-24	Direct	Lipid	TG
TG_INV	11:61569830	T	C	2668	3.415	0.0006367	++	rs174546	FADS1	rs174546-C	0.34	1.78	[1.39-2.17] mg/dL decrease	Cholesterol, total	FADS1	European		20686565	2e-22	Indirect	Lipid
TG_INV	11:61569830	T	C	2668	3.415	0.0006367	++	rs174546	FADS1	rs174546-A	0.44	0.1	[0.06-0.13] mmol/l decrease	LDL cholesterol	FADS1	Finnish		19060910	1e-07	Indirect	Lipid
TG_INV	11:61569830	T	C	2668	3.415	0.0006367	++	rs174546	FADS1	rs174546-T	0.36	0.039	[NR] unit decrease	HDL cholesterol	FADS1	European	European	24097068	8e-28	Indirect	Lipid
TG_INV	11:61569830	T	C	2668	3.415	0.0006367	++	rs174546	FADS1	rs174546-T	0.36	0.051	[NR] unit decrease	LDL cholesterol	FADS1	European	European	24097068	2e-39	Indirect	Lipid
TG_INV	11:61569830	T	C	2668	3.415	0.0006367	++	rs174546	FADS1	rs174546-T	0.36	0.048	[NR] unit decrease	Cholesterol, total	FADS1	European	European	24097068	3e-37	Indirect	Lipid
TG_INV	11:61569830	T	C	2668	3.415	0.0006367	++	rs174546	FADS1	rs174546-T	0.36	0.045	[NR] mg/dL increase	Triglycerides	FADS1	European	European	24097068	7e-38	Direct	Lipid	TG
TG_INV	11:61569830	T	C	2668	3.415	0.0006367	++	rs174546	FADS1	rs174546-T	NR			C-reactive protein levels or triglyceride levels (pleiotropy)	FADS1			27286809	5e-27	Broad	Cardiometabolic
TG_INV	11:61569830	T	C	2668	3.415	0.0006367	++	rs174546	FADS1	rs174546-T	NR			C-reactive protein levels or HDL-cholesterol levels (pleiotropy)	FADS1			27286809	2e-24	Broad	Cardiometabolic
TG_INV	8:126506694	A	G	2664	-4.336	1.448e-05	--	rs112875651	TRIB1 - LOC105375746	rs112875651-G	0.6	0.08	[0.068-0.092] s.d. increase	Cholesterol, total	TRIB1 - LOC105375746	European		25961943	1e-38	Indirect	Lipid
TG_INV	8:126506694	A	G	2664	-4.336	1.448e-05	--	rs112875651	TRIB1 - LOC105375746	rs112875651-G	0.6	0.066	[0.054-0.078] s.d. increase	LDL cholesterol	TRIB1 - LOC105375746	European		25961943	4e-26	Indirect	Lipid
TG_INV	3:64703394	T	G	2668	-3.12	0.001805	--	rs66815886	ADAMTS9-AS2	rs66815886-G	0.456	0.064	[0.044-0.084] unit increase	Waist-to-hip ratio adjusted for body mass index	ADAMTS9-AS2	African American	African American,African American,European	28430825	9e-27	Broad	Anthropometric
TG_INV	3:64703394	T	G	2668	-3.12	0.001805	--	rs66815886	ADAMTS9-AS2	rs66815886-G	0.456	0.064	[0.044-0.084] unit increase	Waist-to-hip ratio adjusted for body mass index	ADAMTS9-AS2	African American	African American,African American,European	28430825	2e-11	Broad	Anthropometric
TG_INV	3:64703394	T	G	2668	-3.12	0.001805	--	rs66815886	ADAMTS9-AS2	rs66815886-G	0.455	0.078	[0.056-0.1] unit increase	Waist-to-hip ratio adjusted for body mass index	ADAMTS9-AS2	African American	African American,African American,European	28430825	3e-12	Broad	Anthropometric
TG_INV	8:126482621	A	C	2670	-4.598	4.274e-06	--	rs2954022	TRIB1 - LOC105375746	rs2954022-A	0.48	0.036	[0.024-0.048] s.d. increase	HDL cholesterol	TRIB1 - LOC105375746	European		25961943	1e-09	Indirect	Lipid
TG_INV	8:126482621	A	C	2670	-4.598	4.274e-06	--	rs2954022	TRIB1 - LOC105375746	rs2954022-A	0.47	0.078	[0.072-0.084] unit decrease (EA Beta values)	Triglyceride levels	TRIB1 - LOC105375746	East Asian,European	Chinese	28334899	7e-121	Direct	Lipid	TG
TG_INV	2:27801418	A	C	2668	4.129	3.646e-05	++	rs1919126	C2orf16	rs1919126-C		0.204325	[0.11-0.29] unit decrease	Mean arterial pressure	C2orf16	European,African American,Hispanic		27618448	9e-06	Broad	Blood pressure
LDL_INV	9:4290085	C	G	2580	-3.028	0.002463	--	rs4237150	GLIS3	rs4237150-?	NR	0.053	[0.035-0.071] unit increase	Fasting plasma glucose	GLIS3	East Asian	East Asian	25187374	4e-09	Broad	Glycemic
LDL_INV	15:91521337	A	C	2580	-3.312	0.0009273	--	rs8042680	PRC1, PRC1-AS1	rs8042680-A		1.07	[1.05-1.09]	Type 2 diabetes	PRC1, PRC1-AS1	European	European	20581827	2e-10	Broad	Glycemic
LDL_INV	15:91521337	A	C	2580	-3.312	0.0009273	--	rs8042680	PRC1, PRC1-AS1	rs8042680-A	0.331	0.057	[0.039-0.075] unit increase	Type 2 diabetes	PRC1, PRC1-AS1	South Asian,European	South Asian,European,East Asian	28869590	2e-09	Broad	Glycemic
LDL_INV	15:91521337	A	C	2580	-3.312	0.0009273	--	rs8042680	PRC1, PRC1-AS1	rs8042680-A	0.331	0.0627	[0.042-0.084] unit increase	Type 2 diabetes	PRC1, PRC1-AS1	South Asian,European	South Asian,European,East Asian	28869590	6e-09	Broad	Glycemic
LDL_INV	2:21244000	T	G	2580	3.201	0.001368	++	rs10199768	APOB	rs10199768-T	0.47	0.11	[0.083-0.137] mmol/l increase	Cardiovascular disease risk factors	APOB	European		21943158	8e-15	Broad	Cardiometabolic
LDL_INV	1:150958836	A	G	2580	-3.274	0.00106	--	rs267733	ANXA9	rs267733-G	0.16	0.033	[NR] unit decrease	LDL cholesterol	ANXA9	European	European	24097068	5e-09	OppositeDirection	Lipid	LDL
LDL_INV	1:150958836	A	G	2580	-3.274	0.00106	--	rs267733	ANXA9	rs267733-A	0.863	0.0331	[0.023-0.043] unit increase (EA Beta value)	LDL cholesterol levels	ANXA9	East Asian,European	Chinese	28334899	4e-08	OppositeDirection	Lipid	LDL
LDL_INV	20:18885738	A	G	2664	-3.548	0.0003882	--	rs742731	C20orf78 - LOC102724734	rs742731-A	0.407			Homeostasis model assessment of insulin resistance (dietary factor interaction)	C20orf78 - LOC102724734	European		24204828	5e-06	Broad	Glycemic
LDL_INV	20:18885738	A	G	2664	-3.548	0.0003882	--	rs742731	C20orf78 - LOC102724734	rs742731-A	0.407			Fasting insulin (dietary factor interaction)	C20orf78 - LOC102724734	European		24204828	2e-06	Broad	Glycemic
LDL_INV	15:91544076	A	G	2580	3.398	0.0006793	++	rs12899811	VPS33B	rs12899811-G	0.3	1.09	[1.04-1.13]	Type 2 diabetes	VPS33B	European,East Asian,South Asian,Mexican	European	24509480	6e-07	Broad	Glycemic
LDL_INV	15:91544076	A	G	2580	3.398	0.0006793	++	rs12899811	VPS33B	rs12899811-G	0.309689	1.08	[1.05-1.10]	Type 2 diabetes	VPS33B	European	European,Pakistani	22885922	6e-09	Broad	Glycemic
LDL_INV	15:91544076	A	G	2580	3.398	0.0006793	++	rs12899811	VPS33B	rs12899811-G	NR	1.09	[1.05-1.12]	Type 2 diabetes	VPS33B	European	European,Pakistani	22885922	8e-08	Broad	Glycemic
LDL_INV	8:19824667	T	C	2580	3.571	0.0003557	++	rs15285	LPL	rs15285-A	NR	0.27	[0.19-0.35] unit decrease	Triglycerides-Blood Pressure (TG-BP)	LPL	European		21386085	1e-10	Broad	Blood pressure
LDL_INV	8:19824667	T	C	2580	3.571	0.0003557	++	rs15285	LPL	rs15285-T	0.2675	0.109238	[0.085-0.134] mg/dl increase	HDL cholesterol	LPL	British		28270201	1e-18	Indirect	Lipid
LDL_INV	8:19824667	T	C	2580	3.571	0.0003557	++	rs15285	LPL	rs15285-T	0.29	0.052	[0.038-0.066] unit decrease	Coronary artery disease	LPL			29212778	8e-14	Broad	Cardiometabolic
LDL_INV	11:116584987	T	C	2580	3.432	0.0005994	++	rs4938303	LOC101929011 - BUD13	rs4938303-T	0.75	0.07	[0.06-0.08] unit decrease	Triglycerides	LOC101929011 - BUD13	European	European,Indian Asian	20864672	4e-21	Indirect	Lipid
LDL_INV	8:19827848	A	C	2580	3.451	0.0005586	++	rs10105606	LPL - LOC105379311	rs10105606-C	0.68	0.07	[0.06-0.08] increase	Triglycerides	LPL - LOC105379311	European	European,Indian Asian	20864672	4e-26	Indirect	Lipid
LDL_INV	2:21319016	T	G	2670	-4.652	3.285e-06	--	rs672889	APOB - TDRD15	rs672889-G	0.1356	0.12949	[0.098-0.161] mg/dl increase	Cholesterol, total	APOB - TDRD15	British		28270201	4e-16	Indirect	Lipid
LDL_INV	19:11224265	A	G	2664	-3.664	0.0002483	--	rs5930	LDLR	rs5930-?	NR	0.0273282	[0.02-0.035] unit decrease novel	Total cholesterol levels	LDLR	Japanese		29403010	6e-12	Indirect	Lipid
LDL_INV	20:6470094	A	G	2580	-3.148	0.001644	--	rs2326788	CASC20	rs2326788-A	0.3793	0.022	[0.015-0.029] unit decrease	Hip circumference adjusted for BMI	CASC20	European	European,Filipino,African American/Afro-Caribbean,South Asian,Seychellois	25673412	1e-09	Broad	Anthropometric
LDL_INV	1:109817590	T	G	2664	-4.39	1.134e-05	--	rs12740374	CELSR2	rs12740374-T	0.25	0.1815	[0.15-0.21] unit decrease	LDL cholesterol	CELSR2	African American	African American,Afro-Caribbean	21347282	9e-29	Direct	Lipid	LDL
LDL_INV	1:109817590	T	G	2664	-4.39	1.134e-05	--	rs12740374	CELSR2	rs12740374-T	0.21	0.23	[0.19-0.27] s.d. decrease	LDL cholesterol	CELSR2	European	European	19060906	2e-42	Direct	Lipid	LDL
LDL_INV	1:109817590	T	G	2664	-4.39	1.134e-05	--	rs12740374	CELSR2	rs12740374-T	0.2288	0.123531	[0.098-0.149] mg/dl decrease	Cholesterol, total	CELSR2	British		28270201	8e-22	Indirect	Lipid
LDL_INV	1:109817590	T	G	2664	-4.39	1.134e-05	--	rs12740374	CELSR2	rs12740374-T	0.219	0.124	[0.11-0.14] unit decrease	Coronary artery disease	CELSR2			29212778	2e-57	Broad	Cardiometabolic
LDL_INV	6:105364421	T	G	2580	3.131	0.001742	++	rs11156429	LOC100422315 - LINC00577	rs11156429-T	0.4566	0.0232	[0.014-0.033] cm increase	Waist circumference adjusted for body mass index	LOC100422315 - LINC00577	African American,European,Filipino,Indian,African American,European,Indian	African American,European	28448500	2e-06	Broad	Anthropometric
LDL_INV	6:105364421	T	G	2580	3.131	0.001742	++	rs11156429	LOC100422315 - LINC00577	rs11156429-T	0.4566	0.0297	[0.022-0.037] cm increase	Waist circumference adjusted for body mass index	LOC100422315 - LINC00577	African American,European,Filipino,Indian,African American,European,Indian	African American,European	28448500	2e-15	Broad	Anthropometric
LDL_INV	6:105364421	T	G	2580	3.131	0.001742	++	rs11156429	LOC100422315 - LINC00577	rs11156429-T	0.4566	0.0275	[0.019-0.036] cm increase	Waist circumference adjusted for BMI in active individuals	LOC100422315 - LINC00577	African American,Filipino,Indian,European,African American,Indian,European	African American,European	28448500	1e-10	Broad	Anthropometric
LDL_INV	6:105364421	T	G	2580	3.131	0.001742	++	rs11156429	LOC100422315 - LINC00577	rs11156429-T	0.4571	0.0387	[0.024-0.054] cm increase	Waist circumference adjusted for BMI in inactive individuals	LOC100422315 - LINC00577	African American,Filipino,Indian,European,African American,Indian,European	African American,European	28448500	4e-07	Broad	Anthropometric
LDL_INV	6:105364421	T	G	2580	3.131	0.001742	++	rs11156429	LOC100422315 - LINC00577	rs11156429-?	0.4566			Waist circumference adjusted for BMI (joint analysis main effects and physical activity interaction)	LOC100422315 - LINC00577	African American,European,Filipino,Indian,African American,European,Indian	African American,European	28448500	9e-07	Broad	Anthropometric
LDL_INV	6:105364421	T	G	2580	3.131	0.001742	++	rs11156429	LOC100422315 - LINC00577	rs11156429-?	0.4566			Waist circumference adjusted for BMI (joint analysis main effects and physical activity interaction)	LOC100422315 - LINC00577	African American,European,Filipino,Indian,African American,European,Indian	African American,European	28448500	3e-15	Broad	Anthropometric
LDL_INV	1:109817838	T	C	2670	-3.472	0.0005161	--	rs660240	CELSR2	rs660240-T	0.22	0.17	[0.14-0.20] mmol/l decrease	Cardiovascular disease risk factors	CELSR2	European		21943158	2e-22	Broad	Cardiometabolic
LDL_INV	1:109817838	T	C	2670	-3.472	0.0005161	--	rs660240	CELSR2	rs660240-A	0.21	0.04	[0.03-0.05] unit decrease	LDL cholesterol	CELSR2	European	European,Indian Asian	20864672	1e-26	Direct	Lipid	LDL
LDL_INV	1:109817838	T	C	2670	-3.472	0.0005161	--	rs660240	CELSR2	rs660240-C	0.793	0.179	[0.15-0.21] unit increase	LDL cholesterol	CELSR2	Mexican	Latin American/Hispanic,European	26780889	1e-28	Direct	Lipid	LDL
LDL_INV	2:21419650	AA	GA	2670	-4.529	5.937e-06	--	rs10221742	TDRD15 - LOC105374317	rs10221742-A	0.237	0.054	[0.038-0.07] unit decrease	Coronary artery disease	TDRD15 - LOC105374317			29212778	2e-12	Broad	Cardiometabolic
LDL_INV	3:49913705	T	C	2670	3.09	0.002002	++	rs36022378	ACTBP13	rs36022378-T	0.8	0.202	[0.14-0.26] unit decrease	Diastolic blood pressure	ACTBP13	European	European	28135244	5e-09	Broad	Blood pressure
LDL_INV	10:63467553	C	G	2580	3.341	0.0008354	++	rs4590817	C10orf107	rs4590817-G	0.83	0.576	[0.45-0.71] mmHg increase	Blood pressure	C10orf107	European	European	21909110	2e-18	Broad	Blood pressure
LDL_INV	10:63467553	C	G	2580	3.341	0.0008354	++	rs4590817	C10orf107	rs4590817-C	0.159	0.436	[0.32-0.55] unit decrease	Diastolic blood pressure	C10orf107	European	European	28739976	4e-13	Broad	Blood pressure
LDL_INV	10:63467553	C	G	2580	3.341	0.0008354	++	rs4590817	C10orf107	rs4590817-C	0.159	0.696	[0.5-0.89] unit decrease	Systolic blood pressure	C10orf107	European	European	28739976	1e-12	Broad	Blood pressure
LDL_INV	10:63467553	C	G	2580	3.341	0.0008354	++	rs4590817	C10orf107	rs4590817-?				Diastolic blood pressure (cigarette smoking interaction)	C10orf107	European,African,Asian,Hispanic	European,African,Asian,Hispanic,Brazilian	29455858	5e-25	Broad	Blood pressure
LDL_INV	10:63467553	C	G	2580	3.341	0.0008354	++	rs4590817	C10orf107	rs4590817-?	NR			Systolic blood pressure (cigarette smoking interaction)	C10orf107	European,African,Asian,Hispanic	European,African,Asian,Hispanic,Brazilian	29455858	1e-18	Broad	Blood pressure
LDL_INV	8:19830921	T	C	2580	4.481	7.429e-06	++	rs10096633	LPL - LOC105379311	rs10096633-G	0.88	0.17	[NR] s.d. increase	Triglycerides	LPL - LOC105379311	European,Orcadian		19060911	2e-18	Indirect	Lipid
LDL_INV	8:19830921	T	C	2580	4.481	7.429e-06	++	rs10096633	LPL - LOC105379311	rs10096633-T	0.43	0.101	[0.068-0.134] unit increase	HDL cholesterol	LPL - LOC105379311	African American	African American,Afro-Caribbean	21347282	2e-09	Indirect	Lipid
LDL_INV	8:19830921	T	C	2580	4.481	7.429e-06	++	rs10096633	LPL - LOC105379311	rs10096633-T	0.12	0.169	[0.12-0.21] unit decrease	Triglycerides	LPL - LOC105379311	Japanese		20139978	9e-14	Indirect	Lipid
LDL_INV	19:11227480	A	C	2664	-4.001	6.301e-05	--	rs2738447	LDLR	rs2738447-A	0.406	0.036	[0.022-0.05] unit decrease	Coronary artery disease	LDLR			29212778	2e-08	Broad	Cardiometabolic
LDL_INV	8:19876746	C	G	2670	4.549	5.382e-06	++	rs7016880	LPL - LOC105379311	rs7016880-?	0.9	3.13	[2.04-4.76]	Hypertriglyceridemia	LPL - LOC105379311	European		20657596	2e-07	Indirect	Lipid
LDL_INV	8:19849757	A	G	2580	3.671	0.0002421	++	rs17091905	LPL - LOC105379311	rs17091905-A	0.124	0.15	[0.11-0.19] mmol/l increase	Cardiovascular disease risk factors	LPL - LOC105379311	European		21943158	6e-12	Broad	Cardiometabolic
LDL_INV	8:19849757	A	G	2580	3.671	0.0002421	++	rs17091905	LPL - LOC105379311	rs17091905-A	0.12	0.174	[0.13-0.22] mmol/l decrease	Cardiovascular disease risk factors	LPL - LOC105379311	European		21943158	5e-15	Broad	Cardiometabolic
LDL_INV	8:19819328	T	C	2670	-4.272	1.938e-05	--	rs325	LPL	rs325-T	0.89	0.05	[0.04-0.06] unit decrease	HDL cholesterol	LPL	European	European,Indian Asian	20864672	8e-26	Indirect	Lipid
LDL_INV	8:19819328	T	C	2670	-4.272	1.938e-05	--	rs325	LPL	rs325-?	NR	0.1483	[0.13-0.16] unit increase novel	High density lipoprotein cholesterol levels	LPL	Japanese		29403010	2e-79	Indirect	Lipid
LDL_INV	1:109817192	A	G	2664	4.546	5.468e-06	++	rs7528419	CELSR2	rs7528419-A	0.792	0.172	[0.14-0.2] unit increase	Cholesterol, total	CELSR2	Mexican	Latin American/Hispanic,European	26780889	9e-27	Indirect	Lipid
LDL_INV	1:109817192	A	G	2664	4.546	5.468e-06	++	rs7528419	CELSR2	rs7528419-A	0.8	1.11	[1.08-1.13]	Myocardial infarction	CELSR2	European,African American,Hispanic American,South Asian,Lebanese,East Asian		26343387	1e-15	Broad	Cardiometabolic
LDL_INV	1:109817192	A	G	2664	4.546	5.468e-06	++	rs7528419	CELSR2	rs7528419-A	0.78582	1.12	[1.10- 1.15]	Coronary artery disease	CELSR2	European,African American,Hispanic American,South Asian,Lebanese,East Asian		26343387	2e-23	Broad	Cardiometabolic
LDL_INV	1:109817192	A	G	2664	4.546	5.468e-06	++	rs7528419	CELSR2	rs7528419-A	0.782	1.11	[1.09-1.14]	Coronary artery disease (myocardial infarction, percutaneous transluminal coronary angioplasty, coronary artery bypass grafting, angina or chromic ischemic heart disease)	CELSR2	European	European	28714975	4e-27	Broad	Cardiometabolic
LDL_INV	7:46008110	A	G	2670	-3.625	0.0002887	--	rs11977526	LOC102723446	rs11977526-A	0.41			Insulin-like growth factors	LOC102723446	European		21216879	3e-101	Broad	Glycemic
LDL_INV	7:46008110	A	G	2670	-3.625	0.0002887	--	rs11977526	LOC102723446	rs11977526-A	NR	0.2829	[0.16-0.40] unit increase	Diastolic blood pressure	LOC102723446	African	African,Korean,European,Hispanic	28498854	5e-06	Broad	Blood pressure
LDL_INV	7:46008110	A	G	2670	-3.625	0.0002887	--	rs11977526	LOC102723446	rs11977526-A	NR			Blood pressure traits (multi-trait analysis)	LOC102723446	African	African,Korean,European,Hispanic	28498854	7e-16	Broad	Blood pressure
LDL_INV	7:46008110	A	G	2670	-3.625	0.0002887	--	rs11977526	LOC102723446	rs11977526-A	0.397	0.3	[0.2-0.4] unit decrease	Systolic blood pressure	LOC102723446	European,African American,Hispanic	European,South Asian	27618448	3e-11	Broad	Blood pressure
LDL_INV	7:46008110	A	G	2670	-3.625	0.0002887	--	rs11977526	LOC102723446	rs11977526-A	0.3797	0.0194	unit decrease	Systolic blood pressure	LOC102723446	European,South Asian	European,South Asian,Hispanic,African American	27618447	4e-08	Broad	Blood pressure
LDL_INV	8:19845376	T	C	2580	3.532	0.0004121	++	rs7841189	LPL - LOC105379311	rs7841189-T	0.1	0.172	[0.14-0.2] unit increase	HDL cholesterol levels	LPL - LOC105379311	East Asian	East Asian	28334899	2e-30	Indirect	Lipid
LDL_INV	10:63462365	A	G	2580	3.767	0.000165	++	rs7922049	C10orf107	rs7922049-A	0.14			Diastolic blood pressure x alcohol consumption (light vs heavy) interaction (2df test)	C10orf107	European,African American,Asian,Hispanic,Latin American,European,African American,Asian,Hispanic,Latin American	European,African American/Afro-Caribbean,Asian,Hispanic,European,African American,Asian,Hispanic	29912962	2e-10	Broad	Blood pressure
LDL_INV	10:63462365	A	G	2580	3.767	0.000165	++	rs7922049	C10orf107	rs7922049-A	0.14			Mean arterial pressure x alcohol consumption (light vs heavy) interaction (2df test)	C10orf107	European,African American,Asian,Hispanic,Latin American	European,African American,Asian,Hispanic,European,African American,Asian,Hispanic	29912962	9e-10	Broad	Blood pressure
LDL_INV	8:19819724	C	G	2670	-4.274	1.917e-05	--	rs328	LPL	rs328-?	NR			Triglycerides	LPL	Han Chinese	Han Chinese	22171074	1e-09	Indirect	Lipid
LDL_INV	8:19819724	C	G	2670	-4.274	1.917e-05	--	rs328	LPL	rs328-G	0.09	0.17	[0.13-0.21] unit increase	HDL cholesterol	LPL	European	European	18193044	9e-23	Indirect	Lipid
LDL_INV	8:19819724	C	G	2670	-4.274	1.917e-05	--	rs328	LPL	rs328-G	0.09	0.19	[0.15-0.23] unit decrease	Triglycerides	LPL	Europen	Europen	18193044	2e-28	Indirect	Lipid
LDL_INV	8:19819724	C	G	2670	-4.274	1.917e-05	--	rs328	LPL	rs328-G	0.09	0.071	[0.026-0.116] mmol/L decrease	Lipid traits	LPL	Han Chinese	Han Chinese	24386095	3e-10	Indirect	Lipid
LDL_INV	8:19819724	C	G	2670	-4.274	1.917e-05	--	rs328	LPL	rs328-G	0.09	0.04	[0.020-0.060] mmol/L increase	Lipid traits	LPL	Han Chinese	Han Chinese	24386095	2e-14	Indirect	Lipid
LDL_INV	8:19819724	C	G	2670	-4.274	1.917e-05	--	rs328	LPL	rs328-G	NR	0.24	[0.15-0.33] unit increase	HDL cholesterol levels	LPL	Japanese	Korean	26763881	6e-07	Indirect	Lipid
LDL_INV	8:19832646	T	G	2670	4.103	4.076e-05	++	rs17482753	LPL - LOC105379311	rs17482753-T	0.11	2.02	[NR] mg/dl increase	HDL cholesterol	LPL - LOC105379311	European	European	20031538	3e-11	Indirect	Lipid
LDL_INV	8:19832646	T	G	2670	4.103	4.076e-05	++	rs17482753	LPL - LOC105379311	rs17482753-T	0.09	0.24	unit decrease	Lipid traits	LPL - LOC105379311	European	European	24023261	6e-10	Indirect	Lipid
LDL_INV	8:19832646	T	G	2670	4.103	4.076e-05	++	rs17482753	LPL - LOC105379311	rs17482753-T	0.1	1	(% variance) increase	Triglycerides	LPL - LOC105379311	European	European	17463246	5e-07	Indirect	Lipid
LDL_INV	8:19832646	T	G	2670	4.103	4.076e-05	++	rs17482753	LPL - LOC105379311	rs17482753-T	0.1065	10.8303	[9.2-12.46] unit decrease	Triglyceride levels	LPL - LOC105379311	European		29615537	6e-39	Indirect	Lipid
LDL_INV	8:19832646	T	G	2670	4.103	4.076e-05	++	rs17482753	LPL - LOC105379311	rs17482753-T	0.1065	4.97209	[4.25-5.7] unit increase	High density lipoprotein cholesterol levels	LPL - LOC105379311	European		29615537	2e-41	Indirect	Lipid
LDL_INV	1:109818306	T	G	2670	3.728	0.0001932	++	rs629301	CELSR2	rs629301-G	0.22	5.65	[5.24-6.06] mg/dL decrease	LDL cholesterol	CELSR2	European		20686565	1e-170	Direct	Lipid	LDL
LDL_INV	1:109818306	T	G	2670	3.728	0.0001932	++	rs629301	CELSR2	rs629301-G	0.22	5.41	[4.94-5.88] mg/dL decrease	Cholesterol, total	CELSR2	European		20686565	6e-131	Indirect	Lipid
LDL_INV	1:109818306	T	G	2670	3.728	0.0001932	++	rs629301	CELSR2	rs629301-G	0.24	0.167	[NR] unit decrease	LDL cholesterol	CELSR2	European	European	24097068	5e-241	Direct	Lipid	LDL
LDL_INV	1:109818306	T	G	2670	3.728	0.0001932	++	rs629301	CELSR2	rs629301-G	0.24	0.134	[NR] unit decrease	Cholesterol, total	CELSR2	European	European	24097068	2e-170	Indirect	Lipid
LDL_INV	1:109818306	T	G	2670	3.728	0.0001932	++	rs629301	CELSR2	rs629301-T	NR			C-reactive protein levels or total cholesterol levels (pleiotropy)	CELSR2			27286809	6e-132	Broad	Cardiometabolic
LDL_INV	13:26781528	A	G	2664	3.778	0.0001583	++	rs10507349	RNF6	rs10507349-G		1.06	[1.04-1.08]	Type 2 diabetes	RNF6	European,East Asian,South Asian,Mexican	European	24509480	2e-07	Broad	Glycemic
LDL_INV	13:26781528	A	G	2664	3.778	0.0001583	++	rs10507349	RNF6	rs10507349-G	0.78	1.05	[1.04-1.07]	Type 2 diabetes	RNF6	South Asian,European	South Asian,European,East Asian	28869590	1e-09	Broad	Glycemic
LDL_INV	13:26781528	A	G	2664	3.778	0.0001583	++	rs10507349	RNF6	rs10507349-A	0.2247	0.0561	[0.033-0.079] unit decrease	Type 2 diabetes	RNF6	South Asian,European	South Asian,European,East Asian	28869590	2e-06	Broad	Glycemic
LDL_INV	6:105378954	T	C	2670	-3.13	0.00175	--	rs7759938	LOC100422315 - LINC00577	rs7759938-T	0.68	0.045	[NR] unit decrease	Height	LOC100422315 - LINC00577	European	European	20881960	8e-31	Broad	Anthropometric
LDL_INV	6:105378954	T	C	2670	-3.13	0.00175	--	rs7759938	LOC100422315 - LINC00577	rs7759938-C	0.3209	0.0436	[0.032-0.055] cm increase	Waist circumference adjusted for body mass index	LOC100422315 - LINC00577	African American,European,Filipino,Indian,African American,European,Indian	African American,European	28448500	2e-13	Broad	Anthropometric
LDL_INV	6:105378954	T	C	2670	-3.13	0.00175	--	rs7759938	LOC100422315 - LINC00577	rs7759938-C	0.3303	0.0416	[0.03-0.053] cm increase	Waist circumference adjusted for body mass index	LOC100422315 - LINC00577	African American,European,Filipino,Indian,African American,European,Indian	African American,European	28448500	3e-13	Broad	Anthropometric
LDL_INV	6:105378954	T	C	2670	-3.13	0.00175	--	rs7759938	LOC100422315 - LINC00577	rs7759938-C	0.3303	0.043	[0.032-0.054] cm increase	Waist circumference adjusted for body mass index	LOC100422315 - LINC00577	African American,European,Filipino,Indian,African American,European,Indian	African American,European	28448500	6e-15	Broad	Anthropometric
LDL_INV	6:105378954	T	C	2670	-3.13	0.00175	--	rs7759938	LOC100422315 - LINC00577	rs7759938-C	0.3303	0.0302	[0.023-0.038] cm increase	Waist circumference adjusted for body mass index	LOC100422315 - LINC00577	African American,European,Filipino,Indian,African American,European,Indian	African American,European	28448500	3e-15	Broad	Anthropometric
LDL_INV	6:105378954	T	C	2670	-3.13	0.00175	--	rs7759938	LOC100422315 - LINC00577	rs7759938-C	0.3219	0.0431	[0.03-0.056] cm increase	Waist circumference adjusted for BMI in active individuals	LOC100422315 - LINC00577	African American,Filipino,Indian,European,African American,Indian,European	African American,European	28448500	4e-11	Broad	Anthropometric
LDL_INV	6:105378954	T	C	2670	-3.13	0.00175	--	rs7759938	LOC100422315 - LINC00577	rs7759938-C	0.3414	0.0435	[0.031-0.056] cm increase	Waist circumference adjusted for BMI in active individuals	LOC100422315 - LINC00577	African American,Filipino,Indian,European,African American,Indian,European	African American,European	28448500	5e-12	Broad	Anthropometric
LDL_INV	6:105378954	T	C	2670	-3.13	0.00175	--	rs7759938	LOC100422315 - LINC00577	rs7759938-C	0.3303	0.0286	[0.02-0.037] cm increase	Waist circumference adjusted for BMI in active individuals	LOC100422315 - LINC00577	African American,Filipino,Indian,European,African American,Indian,European	African American,European	28448500	4e-11	Broad	Anthropometric
LDL_INV	6:105378954	T	C	2670	-3.13	0.00175	--	rs7759938	LOC100422315 - LINC00577	rs7759938-C	0.3294	0.0372	[0.023-0.052] cm increase	Waist circumference adjusted for BMI in inactive individuals	LOC100422315 - LINC00577	African American,Filipino,Indian,European,African American,Indian,European	African American,European	28448500	7e-07	Broad	Anthropometric
LDL_INV	6:105378954	T	C	2670	-3.13	0.00175	--	rs7759938	LOC100422315 - LINC00577	rs7759938-?	0.3209			Waist circumference adjusted for BMI (joint analysis main effects and physical activity interaction)	LOC100422315 - LINC00577	African American,European,Filipino,Indian,African American,European,Indian	African American,European	28448500	1e-13	Broad	Anthropometric
LDL_INV	6:105378954	T	C	2670	-3.13	0.00175	--	rs7759938	LOC100422315 - LINC00577	rs7759938-?	0.3303			Waist circumference adjusted for BMI (joint analysis main effects and physical activity interaction)	LOC100422315 - LINC00577	African American,European,Filipino,Indian,African American,European,Indian	African American,European	28448500	3e-13	Broad	Anthropometric
LDL_INV	6:105378954	T	C	2670	-3.13	0.00175	--	rs7759938	LOC100422315 - LINC00577	rs7759938-?	0.3303			Waist circumference adjusted for BMI (joint analysis main effects and physical activity interaction)	LOC100422315 - LINC00577	African American,European,Filipino,Indian,African American,European,Indian	African American,European	28448500	6e-15	Broad	Anthropometric
LDL_INV	6:105378954	T	C	2670	-3.13	0.00175	--	rs7759938	LOC100422315 - LINC00577	rs7759938-T	0.6803	0.0279	[0.02-0.035] unit decrease	Hip circumference adjusted for BMI	LOC100422315 - LINC00577	European	European,Filipino,African American/Afro-Caribbean,South Asian,Seychellois	25673412	2e-13	Broad	Anthropometric
LDL_INV	6:105378954	T	C	2670	-3.13	0.00175	--	rs7759938	LOC100422315 - LINC00577	rs7759938-T	0.6803	0.0331	[0.023-0.044] unit decrease	Hip circumference adjusted for BMI	LOC100422315 - LINC00577	European	European,Filipino,African American/Afro-Caribbean,South Asian,Seychellois	25673412	1e-09	Broad	Anthropometric
LDL_INV	6:105378954	T	C	2670	-3.13	0.00175	--	rs7759938	LOC100422315 - LINC00577	rs7759938-T	0.6803	0.0231	[0.013-0.033] unit decrease	Hip circumference adjusted for BMI	LOC100422315 - LINC00577	European	European,Filipino,African American/Afro-Caribbean,South Asian,Seychellois	25673412	2e-06	Broad	Anthropometric
LDL_INV	6:105378954	T	C	2670	-3.13	0.00175	--	rs7759938	LOC100422315 - LINC00577	rs7759938-T	0.56	0.031	[0.017-0.045] unit decrease	Height	LOC100422315 - LINC00577	East Asian	East Asian	25429064	5e-08	Broad	Anthropometric
LDL_INV	6:105378954	T	C	2670	-3.13	0.00175	--	rs7759938	LOC100422315 - LINC00577	rs7759938-?	0.3303			Waist circumference adjusted for BMI (joint analysis main effects and physical activity interaction)	LOC100422315 - LINC00577	African American,European,Filipino,Indian,African American,European,Indian	African American,European	28448500	1e-15	Broad	Anthropometric
LDL_INV	2:21428289	A	G	2670	4.723	2.323e-06	++	rs71435601	TDRD15 - LOC105374317	rs71435601-G	0.133847	0.116509	[0.085-0.148] mg/dl decrease	Cholesterol, total	TDRD15 - LOC105374317	British		28270201	4e-13	Indirect	Lipid
LDL_INV	13:79580919	A	G	2670	3.215	0.001303	++	rs1441264	LOC105370273 - NIPA2P5	rs1441264-A	0.6192	0.016	[0.0089-0.0231] kg/m2 increase	BMI (adjusted for smoking behaviour)	LOC105370273 - NIPA2P5	European,African American/Afro-Caribbean,Indian,Filipino,Hispanic/Latino	European,African American/Afro-Caribbean	28443625	9e-06	Broad	Anthropometric
LDL_INV	13:79580919	A	G	2670	3.215	0.001303	++	rs1441264	LOC105370273 - NIPA2P5	rs1441264-A	0.6192			Body mass index (joint analysis main effects and smoking interaction)	LOC105370273 - NIPA2P5	European,African American/Afro-Caribbean,Indian,Filipino,Hispanic/Latino	European,African American/Afro-Caribbean	28443625	3e-06	Broad	Anthropometric
LDL_INV	13:79580919	A	G	2670	3.215	0.001303	++	rs1441264	LOC105370273 - NIPA2P5	rs1441264-A	0.609	0.018	[0.011-0.024] kg/m2 increase	Body mass index	LOC105370273 - NIPA2P5	European,African American,Hispanic	European,African American/Afro-Caribbean,Filipino,Seychelles,South Asian	25673413	6e-08	Broad	Anthropometric
LDL_INV	13:79580919	A	G	2670	3.215	0.001303	++	rs1441264	LOC105370273 - NIPA2P5	rs1441264-A	0.613	0.017	[0.011-0.023] kg/m2 increase	Body mass index	LOC105370273 - NIPA2P5	European,African American,Hispanic	European,African American/Afro-Caribbean,Filipino,Seychelles,South Asian	25673413	3e-08	Broad	Anthropometric
LDL_INV	13:79580919	A	G	2670	3.215	0.001303	++	rs1441264	LOC105370273 - NIPA2P5	rs1441264-A	0.606434	0.01522	unit increase	Body mass index	LOC105370273 - NIPA2P5	European		26426971	1e-07	Broad	Anthropometric
LDL_INV	13:79580919	A	G	2670	3.215	0.001303	++	rs1441264	LOC105370273 - NIPA2P5	rs1441264-G	NR	0.018	[NR] unit decrease	Body mass index	LOC105370273 - NIPA2P5	European,Hispanic/Latino,East Asian,African American,South Asian	European,South Asian,African British,East Asian	30108127	2e-12	Broad	Anthropometric
LDL_INV	8:19885726	T	C	2670	-4.466	7.973e-06	--	rs11984636	LPL - LOC105379311	rs11984636-T	0.9	0.175	[0.14-0.21] unit decrease	HDL cholesterol levels	LPL - LOC105379311	East Asian	East Asian	28334899	6e-27	Indirect	Lipid
LDL_INV	8:19885726	T	C	2670	-4.466	7.973e-06	--	rs11984636	LPL - LOC105379311	rs11984636-T	0.9	0.175	[0.14-0.21] unit decrease	HDL cholesterol levels	LPL - LOC105379311	East Asian,European	Chinese	28334899	2e-26	Indirect	Lipid
LDL_INV	8:19885726	T	C	2670	-4.466	7.973e-06	--	rs11984636	LPL - LOC105379311	rs11984636-T	0.89	0.165	[0.13-0.2] unit increase	Triglyceride levels	LPL - LOC105379311	East Asian	East Asian	28334899	3e-18	Indirect	Lipid
LDL_INV	8:19885726	T	C	2670	-4.466	7.973e-06	--	rs11984636	LPL - LOC105379311	rs11984636-T	0.89	0.165	[0.13-0.2] unit increase	Triglyceride levels	LPL - LOC105379311	East Asian,European	Chinese	28334899	8e-18	Indirect	Lipid
LDL_INV	8:19819439	A	G	2725	-3.575	0.0003504	++	rs326	LPL	rs326-A	0.78	6.6	[3.66-9.54] % increase	Triglycerides	LPL	European,Indian	European,Mexican,Indian Asian	18193046	5e-12	Indirect	Lipid
LDL_INV	8:19819439	A	G	2725	-3.575	0.0003504	++	rs326	LPL	rs326-T	0.469	0.0221	[NR] unit increase	HDL cholesterol	LPL	African American,Hispanic	African American	23726366	1e-08	Indirect	Lipid
LDL_INV	8:19819439	A	G	2725	-3.575	0.0003504	++	rs326	LPL	rs326-T	0.469	0.041	[NR] unit decrease	Triglycerides	LPL	African American,Hispanic	African American	23726366	1e-08	Indirect	Lipid
LDL_INV	8:19824492	T	C	2670	-3.624	0.0002902	--	rs13702	LPL	rs13702-A	NR	0.29	[0.23-0.35] unit increase	HDL Cholesterol - Triglycerides (HDLC-TG)	LPL	European		21386085	1e-16	Indirect	Lipid
LDL_INV	5:74625487	A	C	2670	3.373	0.000743	++	rs7703051	ANKRD31 - HMGCR	rs7703051-A	0.41	18	[NR] % s.d. increase	LDL cholesterol	ANKRD31 - HMGCR	Micronesian		18802019	1e-08	Direct	Lipid	LDL
LDL_INV	20:6469596	A	G	2580	-3.097	0.001953	--	rs17721822	CASC20	rs17721822-A	0.372	0.035	[0.029-0.041] unit decrease	Height	CASC20	European	European	25282103	3e-29	Broad	Anthropometric
LDL_INV	8:19848080	A	G	2580	3.523	0.0004269	++	rs17410962	LPL - LOC105379311	rs17410962-G	0.112	0.1064	[NR] unit decrease	Triglycerides	LPL - LOC105379311	African American,Hispanic	African American	23726366	7e-09	Indirect	Lipid
LDL_INV	8:19848080	A	G	2580	3.523	0.0004269	++	rs17410962	LPL - LOC105379311	rs17410962-A	0.1366	8.335	[6.85-9.82] unit decrease	Triglyceride levels	LPL - LOC105379311	European		29615537	5e-28	Indirect	Lipid
LDL_INV	8:19848080	A	G	2580	3.523	0.0004269	++	rs17410962	LPL - LOC105379311	rs17410962-A	0.1366	3.96622	[3.3-4.63] unit increase	High density lipoprotein cholesterol levels	LPL - LOC105379311	European		29615537	8e-32	Indirect	Lipid
LDL_INV	2:21270554	A	C	2670	-4.28	1.87e-05	--	rs585967	APOB - TDRD15	rs585967-C	0.844	1.07	[1.04-1.09]	Coronary artery disease (myocardial infarction, percutaneous transluminal coronary angioplasty, coronary artery bypass grafting, angina or chromic ischemic heart disease)	APOB - TDRD15	European	European	28714975	3e-08	Broad	Cardiometabolic
LDL_INV	20:45558831	A	G	2580	3.376	0.0007359	++	rs6090583	EYA2	rs6090583-A	0.4782	0.0286	[0.02-0.037] unit increase	Waist-to-hip ratio adjusted for body mass index	EYA2	European	European,Filipino,African American/Afro-Caribbean,South Asian,Seychellois	25673412	3e-10	Broad	Anthropometric
LDL_INV	20:45558831	A	G	2580	3.376	0.0007359	++	rs6090583	EYA2	rs6090583-A	0.48	0.0224	[0.016-0.029] unit increase	Waist-to-hip ratio adjusted for body mass index	EYA2	European	European,Filipino,African American/Afro-Caribbean,South Asian,Seychellois	25673412	6e-11	Broad	Anthropometric
LDL_INV	20:45558831	A	G	2580	3.376	0.0007359	++	rs6090583	EYA2	rs6090583-A	0.4878	0.0275	[0.019-0.036] unit increase	Waist-to-hip ratio adjusted for body mass index	EYA2	European	European,Filipino,African American/Afro-Caribbean,South Asian,Seychellois	25673412	6e-10	Broad	Anthropometric
LDL_INV	20:45558831	A	G	2580	3.376	0.0007359	++	rs6090583	EYA2	rs6090583-A	0.4907	0.0212	[0.015-0.028] unit increase	Waist-to-hip ratio adjusted for body mass index	EYA2	European	European,Filipino,African American/Afro-Caribbean,South Asian,Seychellois	25673412	2e-10	Broad	Anthropometric
LDL_INV	20:45558831	A	G	2580	3.376	0.0007359	++	rs6090583	EYA2	rs6090583-A	0.4744	0.0265	[0.015-0.038] unit increase	Waist-to-hip ratio adjusted for BMI in active individuals	EYA2	African American,Filipino,Indian,European,African American,Indian,European	African American,European	28448500	6e-06	Broad	Anthropometric
LDL_INV	20:45558831	A	G	2580	3.376	0.0007359	++	rs6090583	EYA2	rs6090583-A	0.4758	0.0263	[0.017-0.035] unit increase	Waist-to-hip ratio adjusted for BMI in active individuals	EYA2	African American,Filipino,Indian,European,African American,Indian,European	African American,European	28448500	6e-09	Broad	Anthropometric
LDL_INV	20:45558831	A	G	2580	3.376	0.0007359	++	rs6090583	EYA2	rs6090583-?	0.4758			Waist-to-hip ratio adjusted for BMI (joint analysis for main effect and physical activity interaction)	EYA2	African American,European,Filipino,Indian,African American,European,Indian	African American,European	28448500	3e-08	Broad	Anthropometric
LDL_INV	20:45558831	A	G	2580	3.376	0.0007359	++	rs6090583	EYA2	rs6090583-A	0.495	0.0201	[0.013-0.027] unit increase	Waist-to-hip ratio adjusted for BMI (adjusted for smoking behaviour)	EYA2	European,African American/Afro-Caribbean,Indian,Filipino,Hispanic/Latino	European,African American/Afro-Caribbean	28443625	1e-08	Broad	Anthropometric
LDL_INV	20:45558831	A	G	2580	3.376	0.0007359	++	rs6090583	EYA2	rs6090583-A	0.495	0.024	[0.015-0.033] unit increase	Waist-to-hip ratio adjusted for BMI (adjusted for smoking behaviour)	EYA2	European,African American/Afro-Caribbean,Indian,Filipino,Hispanic/Latino	European,African American/Afro-Caribbean	28443625	2e-07	Broad	Anthropometric
LDL_INV	20:45558831	A	G	2580	3.376	0.0007359	++	rs6090583	EYA2	rs6090583-A	0.495			Waist-to-hip ratio adjusted for BMI (joint analysis main effects and smoking interaction)	EYA2	European,African American/Afro-Caribbean,Indian,Filipino,Hispanic/Latino	European,African American/Afro-Caribbean	28443625	3e-07	Broad	Anthropometric
LDL_INV	2:21286057	T	C	2670	-4.82	1.434e-06	--	rs515135	APOB - TDRD15	rs515135-A	0.19	0.04	[0.03-0.05] unit decrease	LDL cholesterol	APOB - TDRD15	European	European,Indian Asian	20864672	2e-20	Direct	Lipid	LDL
LDL_INV	2:21286057	T	C	2670	-4.82	1.434e-06	--	rs515135	APOB - TDRD15	rs515135-T	0.2	0.16	[0.12-0.20] s.d. decrease	LDL cholesterol	APOB - TDRD15	European	European	19060906	5e-29	Direct	Lipid	LDL
LDL_INV	2:21286057	T	C	2670	-4.82	1.434e-06	--	rs515135	APOB - TDRD15	rs515135-C	0.83	0.135	[0.12-0.15] s.d. increase	LDL cholesterol	APOB - TDRD15	European		25961943	2e-63	Direct	Lipid	LDL
LDL_INV	2:21286057	T	C	2670	-4.82	1.434e-06	--	rs515135	APOB - TDRD15	rs515135-T	0.1837	0.0555	[0.043-0.068] unit decrease	Coronary artery disease	APOB - TDRD15			29212778	6e-17	Broad	Cardiometabolic
LDL_INV	2:21241505	A	G	2580	2.897	0.003765	++	rs12713956	APOB	rs12713956-G	0.183	4.86	[NR] unit decrease	LDL cholesterol	APOB	African American,Hispanic	African American	23726366	4e-08	Direct	Lipid	LDL
LDL_INV	8:19824563	T	C	2670	-4.55	5.375e-06	--	rs1059611	LPL	rs1059611-?	NR	0.1698	[0.16-0.18] unit decrease novel	Triglyceride levels	LPL	Japanese		29403010	1e-154	Indirect	Lipid
LDL_INV	1:109818530	T	C	2670	3.744	0.0001813	++	rs646776	CELSR2 - PSRC1	rs646776-G	0.22	0.13	[NR] s.d. decrease	Cholesterol, total	CELSR2 - PSRC1	European,Orcadian		19060911	9e-22	Indirect	Lipid
LDL_INV	1:109818530	T	C	2670	3.744	0.0001813	++	rs646776	CELSR2 - PSRC1	rs646776-G	0.22	0.16	[NR] s.d. decrease	LDL cholesterol	CELSR2 - PSRC1	European,Orcadian		19060911	8e-23	Direct	Lipid	LDL
LDL_INV	1:109818530	T	C	2670	3.744	0.0001813	++	rs646776	CELSR2 - PSRC1	rs646776-G	0.21	0.16	[0.11-0.20] mmol/l decrease	LDL cholesterol	CELSR2 - PSRC1	Finnish		19060910	2e-12	Direct	Lipid	LDL
LDL_INV	1:109818530	T	C	2670	3.744	0.0001813	++	rs646776	CELSR2 - PSRC1	rs646776-T	0.79	1.33	[1.22-1.44]	Coronary artery disease	CELSR2 - PSRC1	European	European	21239051	8e-11	Broad	Cardiometabolic
LDL_INV	1:109818530	T	C	2670	3.744	0.0001813	++	rs646776	CELSR2 - PSRC1	rs646776-T	0.81	1.19	[1.13-1.26]	Myocardial infarction (early onset)	CELSR2 - PSRC1	European	European	19198609	8e-12	Broad	Cardiometabolic
LDL_INV	1:109818530	T	C	2670	3.744	0.0001813	++	rs646776	CELSR2 - PSRC1	rs646776-T	NR	1.14	[1.09-1.19]	Coronary heart disease	CELSR2 - PSRC1	European,South Asian	European,South Asian	21378988	6e-10	Broad	Cardiometabolic
LDL_INV	1:109818530	T	C	2670	3.744	0.0001813	++	rs646776	CELSR2 - PSRC1	rs646776-T	NR			C-reactive protein levels or LDL-cholesterol levels (pleiotropy)	CELSR2 - PSRC1			27286809	4e-170	Broad	Cardiometabolic
LDL_INV	1:109818530	T	C	2670	3.744	0.0001813	++	rs646776	CELSR2 - PSRC1	rs646776-T	NR			C-reactive protein levels or HDL-cholesterol levels (pleiotropy)	CELSR2 - PSRC1			27286809	3e-09	Broad	Cardiometabolic
LDL_INV	1:109818530	T	C	2670	3.744	0.0001813	++	rs646776	CELSR2 - PSRC1	rs646776-C	0.24	0.16	[0.14-0.18] unit decrease	LDL cholesterol	CELSR2 - PSRC1	European	European	18193044	3e-29	Direct	Lipid	LDL
LDL_INV	1:109818530	T	C	2670	3.744	0.0001813	++	rs646776	CELSR2 - PSRC1	rs646776-T	0.22	0.12	[0.11-0.13] s.d. increase	Cholesterol, total	CELSR2 - PSRC1	European		25961943	2e-64	Indirect	Lipid
LDL_INV	1:109818530	T	C	2670	3.744	0.0001813	++	rs646776	CELSR2 - PSRC1	rs646776-T	0.22	0.146	[0.13-0.16] s.d. increase	LDL cholesterol	CELSR2 - PSRC1	European		25961943	2e-91	Direct	Lipid	LDL
LDL_INV	1:109818530	T	C	2670	3.744	0.0001813	++	rs646776	CELSR2 - PSRC1	rs646776-?	NR	0.08159	[0.067-0.096] unit increase novel	Total cholesterol levels	CELSR2 - PSRC1	Japanese		29403010	5e-27	Indirect	Lipid
LDL_INV	19:11229218	A	G	2670	-4.611	4.005e-06	--	rs2738452	LDLR	rs2738452-A	0.83	0.081	[0.054-0.108] unit decrease	LDL cholesterol levels	LDLR	East Asian	East Asian	28334899	5e-09	Direct	Lipid	LDL
LDL_INV	8:19843171	T	C	2580	-3.745	0.0001803	--	rs17091891	LPL - LOC105379311	rs17091891-T	0.8709	0.0585	[0.043-0.074] unit increase	Coronary artery disease	LPL - LOC105379311			29212778	5e-14	Broad	Cardiometabolic
HT_INV	7:2801803	T	C	2728	-4.258	2.059e-05	--	rs798489	GNA12, AMZ1	rs798489-T	0.3	0.048	[NR] unit decrease	Height	GNA12, AMZ1	European	European	20881960	2e-33	Direct	Anthropometric	Height
HT_INV	7:2801803	T	C	2728	-4.258	2.059e-05	--	rs798489	GNA12, AMZ1	rs798489-C	0.7105	0.0337	[0.022-0.046] cm increase	Waist circumference adjusted for body mass index	GNA12, AMZ1	African American,European,Filipino,Indian,African American,European,Indian	African American,European	28448500	5e-08	Indirect	Anthropometric
HT_INV	7:2801803	T	C	2728	-4.258	2.059e-05	--	rs798489	GNA12, AMZ1	rs798489-C	0.7105	0.0222	[0.014-0.03] cm increase	Waist circumference adjusted for body mass index	GNA12, AMZ1	African American,European,Filipino,Indian,African American,European,Indian	African American,European	28448500	9e-08	Indirect	Anthropometric
HT_INV	7:2801803	T	C	2728	-4.258	2.059e-05	--	rs798489	GNA12, AMZ1	rs798489-C	0.7155	0.0342	[0.022-0.046] cm increase	Waist circumference adjusted for body mass index	GNA12, AMZ1	African American,European,Filipino,Indian,African American,European,Indian	African American,European	28448500	2e-08	Indirect	Anthropometric
HT_INV	7:2801803	T	C	2728	-4.258	2.059e-05	--	rs798489	GNA12, AMZ1	rs798489-C	0.7155	0.0318	[0.02-0.044] cm increase	Waist circumference adjusted for body mass index	GNA12, AMZ1	African American,European,Filipino,Indian,African American,European,Indian	African American,European	28448500	1e-07	Indirect	Anthropometric
HT_INV	7:2801803	T	C	2728	-4.258	2.059e-05	--	rs798489	GNA12, AMZ1	rs798489-C	0.7155	0.0221	[0.014-0.03] cm increase	Waist circumference adjusted for body mass index	GNA12, AMZ1	African American,European,Filipino,Indian,African American,European,Indian	African American,European	28448500	8e-08	Indirect	Anthropometric
HT_INV	7:2801803	T	C	2728	-4.258	2.059e-05	--	rs798489	GNA12, AMZ1	rs798489-C	0.7093	0.0318	[0.018-0.045] cm increase	Waist circumference adjusted for BMI in active individuals	GNA12, AMZ1	African American,Filipino,Indian,European,African American,Indian,European	African American,European	28448500	3e-06	Indirect	Anthropometric
HT_INV	7:2801803	T	C	2728	-4.258	2.059e-05	--	rs798489	GNA12, AMZ1	rs798489-C	0.7105	0.0223	[0.013-0.032] cm increase	Waist circumference adjusted for BMI in active individuals	GNA12, AMZ1	African American,Filipino,Indian,European,African American,Indian,European	African American,European	28448500	3e-06	Indirect	Anthropometric
HT_INV	7:2801803	T	C	2728	-4.258	2.059e-05	--	rs798489	GNA12, AMZ1	rs798489-C	0.713	0.0329	[0.02-0.046] cm increase	Waist circumference adjusted for BMI in active individuals	GNA12, AMZ1	African American,Filipino,Indian,European,African American,Indian,European	African American,European	28448500	1e-06	Indirect	Anthropometric
HT_INV	7:2801803	T	C	2728	-4.258	2.059e-05	--	rs798489	GNA12, AMZ1	rs798489-C	0.7166	0.0308	[0.017-0.044] cm increase	Waist circumference adjusted for BMI in active individuals	GNA12, AMZ1	African American,Filipino,Indian,European,African American,Indian,European	African American,European	28448500	7e-06	Indirect	Anthropometric
HT_INV	7:2801803	T	C	2728	-4.258	2.059e-05	--	rs798489	GNA12, AMZ1	rs798489-C	0.7155	0.0222	[0.013-0.031] cm increase	Waist circumference adjusted for BMI in active individuals	GNA12, AMZ1	African American,Filipino,Indian,European,African American,Indian,European	African American,European	28448500	2e-06	Indirect	Anthropometric
HT_INV	7:2801803	T	C	2728	-4.258	2.059e-05	--	rs798489	GNA12, AMZ1	rs798489-?	0.7105			Waist circumference adjusted for BMI (joint analysis main effects and physical activity interaction)	GNA12, AMZ1	African American,European,Filipino,Indian,African American,European,Indian	African American,European	28448500	2e-07	Indirect	Anthropometric
HT_INV	7:2801803	T	C	2728	-4.258	2.059e-05	--	rs798489	GNA12, AMZ1	rs798489-?	0.7105			Waist circumference adjusted for BMI (joint analysis main effects and physical activity interaction)	GNA12, AMZ1	African American,European,Filipino,Indian,African American,European,Indian	African American,European	28448500	7e-07	Indirect	Anthropometric
HT_INV	7:2801803	T	C	2728	-4.258	2.059e-05	--	rs798489	GNA12, AMZ1	rs798489-?	0.7155			Waist circumference adjusted for BMI (joint analysis main effects and physical activity interaction)	GNA12, AMZ1	African American,European,Filipino,Indian,African American,European,Indian	African American,European	28448500	6e-08	Indirect	Anthropometric
HT_INV	7:2801803	T	C	2728	-4.258	2.059e-05	--	rs798489	GNA12, AMZ1	rs798489-?	0.7155			Waist circumference adjusted for BMI (joint analysis main effects and physical activity interaction)	GNA12, AMZ1	African American,European,Filipino,Indian,African American,European,Indian	African American,European	28448500	8e-07	Indirect	Anthropometric
HT_INV	7:2801803	T	C	2728	-4.258	2.059e-05	--	rs798489	GNA12, AMZ1	rs798489-?	0.7155			Waist circumference adjusted for BMI (joint analysis main effects and physical activity interaction)	GNA12, AMZ1	African American,European,Filipino,Indian,African American,European,Indian	African American,European	28448500	4e-07	Indirect	Anthropometric
HT_INV	7:2801803	T	C	2728	-4.258	2.059e-05	--	rs798489	GNA12, AMZ1	rs798489-C	0.73	0.024	[0.016-0.032] unit increase	Birth weight	GNA12, AMZ1	European,African American,Turkish,Moroccan,Surinamese,Chinese	European,Filipino	27680694	5e-09	Indirect	Anthropometric
HT_INV	4:145839264	A	G	2728	3.624	0.0002898	++	rs4240326	HSPD1P5 - ANAPC10	rs4240326-A	0.464	0.04	[0.034-0.046] unit increase	Height	HSPD1P5 - ANAPC10	European	European	25282103	3e-43	Direct	Anthropometric	Height
HT_INV	7:2772431	A	C	2728	4.288	1.806e-05	++	rs798528	AMZ1, GNA12	rs798528-A	0.6847	0.0212	[0.014-0.029] unit increase	Hip circumference	AMZ1, GNA12	European	European,Filipino,African American/Afro-Caribbean,South Asian,Seychellois	25673412	2e-08	Indirect	Anthropometric
HT_INV	7:2772431	A	C	2728	4.288	1.806e-05	++	rs798528	AMZ1, GNA12	rs798528-A	0.6847	0.0234	[0.013-0.034] unit increase	Hip circumference	AMZ1, GNA12	European	European,Filipino,African American/Afro-Caribbean,South Asian,Seychellois	25673412	9e-06	Indirect	Anthropometric
HT_INV	14:79899454	T	C	2728	4.226	2.375e-05	++	rs7141420	NRXN3	rs7141420-T	0.52	1.08	[NR]	Obesity	NRXN3	European	European	23563607	1e-17	Indirect	Anthropometric
HT_INV	14:79899454	T	C	2728	4.226	2.375e-05	++	rs7141420	NRXN3	rs7141420-T	0.533	0.0248	[0.018-0.032] kg/m2 increase	Body mass index	NRXN3	African American,European,Filipino,Indian,African American,European,Indian	African American,European	28448500	2e-12	Indirect	Anthropometric
HT_INV	14:79899454	T	C	2728	4.226	2.375e-05	++	rs7141420	NRXN3	rs7141420-T	0.5291	0.0241	[0.017-0.032] kg/m2 increase	Body mass index	NRXN3	African American,European,Filipino,Indian,African American,European,Indian	African American,European	28448500	1e-10	Indirect	Anthropometric
HT_INV	14:79899454	T	C	2728	4.226	2.375e-05	++	rs7141420	NRXN3	rs7141420-T	0.5291	0.0297	[0.02-0.039] kg/m2 increase	Body mass index	NRXN3	African American,European,Filipino,Indian,African American,European,Indian	African American,European	28448500	6e-10	Indirect	Anthropometric
HT_INV	14:79899454	T	C	2728	4.226	2.375e-05	++	rs7141420	NRXN3	rs7141420-T	0.533	0.0303	[0.021-0.039] kg/m2 increase	Body mass index	NRXN3	African American,European,Filipino,Indian,African American,European,Indian	African American,European	28448500	1e-11	Indirect	Anthropometric
HT_INV	14:79899454	T	C	2728	4.226	2.375e-05	++	rs7141420	NRXN3	rs7141420-T	0.5275	0.0306	[0.02-0.041] kg/m2 increase	Body mass index in physically active individuals	NRXN3	African American,Filipino,Indian,European,African American,Indian,European	African American,European	28448500	1e-08	Indirect	Anthropometric
HT_INV	14:79899454	T	C	2728	4.226	2.375e-05	++	rs7141420	NRXN3	rs7141420-T	0.5291	0.0246	[0.016-0.033] kg/m2 increase	Body mass index in physically active individuals	NRXN3	African American,Filipino,Indian,European,African American,Indian,European	African American,European	28448500	4e-09	Indirect	Anthropometric
HT_INV	14:79899454	T	C	2728	4.226	2.375e-05	++	rs7141420	NRXN3	rs7141420-T	0.5325	0.0315	[0.022-0.041] kg/m2 increase	Body mass index in physically active individuals	NRXN3	African American,Filipino,Indian,European,African American,Indian,European	African American,European	28448500	2e-10	Indirect	Anthropometric
HT_INV	14:79899454	T	C	2728	4.226	2.375e-05	++	rs7141420	NRXN3	rs7141420-T	0.533	0.025	[0.017-0.033] kg/m2 increase	Body mass index in physically active individuals	NRXN3	African American,Filipino,Indian,European,African American,Indian,European	African American,European	28448500	4e-10	Indirect	Anthropometric
HT_INV	14:79899454	T	C	2728	4.226	2.375e-05	++	rs7141420	NRXN3	rs7141420-?	NR			Body mass index (joint analysis main effects and physical activity interaction)	NRXN3	African American,European,Filipino,Indian,African American,European,Indian	African American,European	28448500	2e-09	Indirect	Anthropometric
HT_INV	14:79899454	T	C	2728	4.226	2.375e-05	++	rs7141420	NRXN3	rs7141420-?	NR			Body mass index (joint analysis main effects and physical activity interaction)	NRXN3	African American,European,Filipino,Indian,African American,European,Indian	African American,European	28448500	3e-10	Indirect	Anthropometric
HT_INV	14:79899454	T	C	2728	4.226	2.375e-05	++	rs7141420	NRXN3	rs7141420-?	NR			Body mass index (joint analysis main effects and physical activity interaction)	NRXN3	African American,European,Filipino,Indian,African American,European,Indian	African American,European	28448500	5e-11	Indirect	Anthropometric
HT_INV	14:79899454	T	C	2728	4.226	2.375e-05	++	rs7141420	NRXN3	rs7141420-?	NR			Body mass index (joint analysis main effects and physical activity interaction)	NRXN3	African American,European,Filipino,Indian,African American,European,Indian	African American,European	28448500	2e-11	Indirect	Anthropometric
HT_INV	14:79899454	T	C	2728	4.226	2.375e-05	++	rs7141420	NRXN3	rs7141420-T	0.5299	0.022	[0.016-0.028] kg/m2 increase	BMI (adjusted for smoking behaviour)	NRXN3	European,African American/Afro-Caribbean,Indian,Filipino,Hispanic/Latino	European,African American/Afro-Caribbean	28443625	5e-12	Indirect	Anthropometric
HT_INV	14:79899454	T	C	2728	4.226	2.375e-05	++	rs7141420	NRXN3	rs7141420-T	0.5299	0.0278	[0.02-0.036] kg/m2 increase	BMI (adjusted for smoking behaviour)	NRXN3	European,African American/Afro-Caribbean,Indian,Filipino,Hispanic/Latino	European,African American/Afro-Caribbean	28443625	3e-11	Indirect	Anthropometric
HT_INV	14:79899454	T	C	2728	4.226	2.375e-05	++	rs7141420	NRXN3	rs7141420-T	0.5299			Body mass index (joint analysis main effects and smoking interaction)	NRXN3	European,African American/Afro-Caribbean,Indian,Filipino,Hispanic/Latino	European,African American/Afro-Caribbean	28443625	1e-11	Indirect	Anthropometric
HT_INV	14:79899454	T	C	2728	4.226	2.375e-05	++	rs7141420	NRXN3	rs7141420-T	0.5299			Body mass index (joint analysis main effects and smoking interaction)	NRXN3	European,African American/Afro-Caribbean,Indian,Filipino,Hispanic/Latino	European,African American/Afro-Caribbean	28443625	3e-11	Indirect	Anthropometric
HT_INV	14:79899454	T	C	2728	4.226	2.375e-05	++	rs7141420	NRXN3	rs7141420-T	0.5299	0.0237	[0.017-0.031] kg/m2 increase	BMI in non-smokers	NRXN3	European,African American/Afro-Caribbean,Indian,Filipino,Hispanic/Latino	European,African American/Afro-Caribbean	28443625	4e-11	Indirect	Anthropometric
HT_INV	14:79899454	T	C	2728	4.226	2.375e-05	++	rs7141420	NRXN3	rs7141420-T	0.5299	0.0263	[0.017-0.035] kg/m2 increase	BMI in non-smokers	NRXN3	European,African American/Afro-Caribbean,Indian,Filipino,Hispanic/Latino	European,African American/Afro-Caribbean	28443625	1e-08	Indirect	Anthropometric
HT_INV	14:79899454	T	C	2728	4.226	2.375e-05	++	rs7141420	NRXN3	rs7141420-T	0.528	0.022	[0.014-0.03] kg/m2 increase	Body mass index	NRXN3	European,African American,Hispanic	European,African American/Afro-Caribbean,Filipino,Seychelles,South Asian	25673413	6e-08	Indirect	Anthropometric
HT_INV	14:79899454	T	C	2728	4.226	2.375e-05	++	rs7141420	NRXN3	rs7141420-T	0.526	0.026	[0.019-0.034] kg/m2 increase	Body mass index	NRXN3	European,African American,Hispanic	European,African American/Afro-Caribbean,Filipino,Seychelles,South Asian	25673413	1e-11	Indirect	Anthropometric
HT_INV	14:79899454	T	C	2728	4.226	2.375e-05	++	rs7141420	NRXN3	rs7141420-T	0.527	0.024	[0.017-0.03] kg/m2 increase	Body mass index	NRXN3	European,African American,Hispanic	European,African American/Afro-Caribbean,Filipino,Seychelles,South Asian	25673413	1e-14	Indirect	Anthropometric
HT_INV	14:79899454	T	C	2728	4.226	2.375e-05	++	rs7141420	NRXN3	rs7141420-T	0.529	0.023	[0.017-0.028] kg/m2 increase	Body mass index	NRXN3	European,African American,Hispanic	European,African American/Afro-Caribbean,Filipino,Seychelles,South Asian	25673413	9e-15	Indirect	Anthropometric
HT_INV	14:79899454	T	C	2728	4.226	2.375e-05	++	rs7141420	NRXN3	rs7141420-T	0.52	0.019	[0.015-0.023] kg/m2 increase	Body mass index	NRXN3	Japanese	Japanese,European	28892062	7e-15	Indirect	Anthropometric
HT_INV	14:79899454	T	C	2728	4.226	2.375e-05	++	rs7141420	NRXN3	rs7141420-T	0.523141	0.0274895	unit increase	Body mass index	NRXN3	European		26426971	1e-24	Indirect	Anthropometric
HT_INV	2:56096892	A	G	2728	3.42	0.0006261	++	rs3791679	EFEMP1	rs3791679-A	0.77	1.22	[NR]	Height	EFEMP1	European	European	23563607	8e-16	Indirect	Anthropometric
HT_INV	2:56096892	A	G	2728	3.42	0.0006261	++	rs3791679	EFEMP1	rs3791679-A	0.25	0.07	[0.05-0.09] cm increase	Height	EFEMP1	Japanese		20189936	6e-09	Direct	Anthropometric	Height
HT_INV	2:56096892	A	G	2728	3.42	0.0006261	++	rs3791679	EFEMP1	rs3791679-A	0.206	0.029	[0.021-0.037] unit increase	Waist circumference adjusted for body mass index	EFEMP1	East Asian	East Asian	26785701	5e-14	Indirect	Anthropometric
HT_INV	2:56096892	A	G	2728	3.42	0.0006261	++	rs3791679	EFEMP1	rs3791679-A	0.75	0.0353	[0.028-0.043] unit increase	Waist circumference adjusted for body mass index	EFEMP1	East Asian	East Asian	26785701	2e-19	Indirect	Anthropometric
HT_INV	2:56096892	A	G	2728	3.42	0.0006261	++	rs3791679	EFEMP1	rs3791679-A	0.2064	0.04042	[0.028-0.053] unit increase	Waist circumference adjusted for body mass index	EFEMP1	East Asian	East Asian	26785701	2e-10	Indirect	Anthropometric
HT_INV	2:56096892	A	G	2728	3.42	0.0006261	++	rs3791679	EFEMP1	rs3791679-A	0.2064	0.02433	[0.015-0.034] unit increase	Waist circumference adjusted for body mass index	EFEMP1	East Asian	East Asian	26785701	6e-07	Indirect	Anthropometric
HT_INV	2:56096892	A	G	2728	3.42	0.0006261	++	rs3791679	EFEMP1	rs3791679-T	0.81	5.8	[4.04-7.56] % s.d. increase	Height	EFEMP1	European	European	18391951	6e-11	Direct	Anthropometric	Height
HT_INV	2:56096892	A	G	2728	3.42	0.0006261	++	rs3791679	EFEMP1	rs3791679-A	0.7579	0.0481	[0.036-0.06] cm increase	Waist circumference adjusted for body mass index	EFEMP1	African American,European,Filipino,Indian,African American,European,Indian	African American,European	28448500	2e-14	Indirect	Anthropometric
HT_INV	2:56096892	A	G	2728	3.42	0.0006261	++	rs3791679	EFEMP1	rs3791679-A	0.7612	0.05	[0.035-0.065] cm increase	Waist circumference adjusted for BMI in active individuals	EFEMP1	African American,Filipino,Indian,European,African American,Indian,European	African American,European	28448500	1e-11	Indirect	Anthropometric
HT_INV	2:56096892	A	G	2728	3.42	0.0006261	++	rs3791679	EFEMP1	rs3791679-A	0.7605	0.0364	[0.026-0.046] cm increase	Waist circumference adjusted for BMI in active individuals	EFEMP1	African American,Filipino,Indian,European,African American,Indian,European	African American,European	28448500	1e-12	Indirect	Anthropometric
HT_INV	2:56096892	A	G	2728	3.42	0.0006261	++	rs3791679	EFEMP1	rs3791679-A	0.7608	0.0468	[0.033-0.061] cm increase	Waist circumference adjusted for BMI in active individuals	EFEMP1	African American,Filipino,Indian,European,African American,Indian,European	African American,European	28448500	8e-11	Indirect	Anthropometric
HT_INV	2:56096892	A	G	2728	3.42	0.0006261	++	rs3791679	EFEMP1	rs3791679-A	0.7579	0.0333	[0.024-0.043] cm increase	Waist circumference adjusted for BMI in active individuals	EFEMP1	African American,Filipino,Indian,European,African American,Indian,European	African American,European	28448500	2e-11	Indirect	Anthropometric
HT_INV	2:56096892	A	G	2728	3.42	0.0006261	++	rs3791679	EFEMP1	rs3791679-?	0.7605			Waist circumference adjusted for BMI (joint analysis main effects and physical activity interaction)	EFEMP1	African American,European,Filipino,Indian,African American,European,Indian	African American,European	28448500	2e-14	Indirect	Anthropometric
HT_INV	2:56096892	A	G	2728	3.42	0.0006261	++	rs3791679	EFEMP1	rs3791679-?	0.7579			Waist circumference adjusted for BMI (joint analysis main effects and physical activity interaction)	EFEMP1	African American,European,Filipino,Indian,African American,European,Indian	African American,European	28448500	9e-14	Indirect	Anthropometric
HT_INV	2:56096892	A	G	2728	3.42	0.0006261	++	rs3791679	EFEMP1	rs3791679-A	0.7555	0.0354	[0.027-0.044] unit increase	Waist circumference adjusted for BMI (adjusted for smoking behaviour)	EFEMP1	European,African American/Afro-Caribbean,Indian,Filipino,Hispanic/Latino	European,African American/Afro-Caribbean	28443625	5e-16	Indirect	Anthropometric
HT_INV	2:56096892	A	G	2728	3.42	0.0006261	++	rs3791679	EFEMP1	rs3791679-A	0.7555			Waist circumference adjusted for BMI (joint analysis main effects and smoking interaction)	EFEMP1	European,African American/Afro-Caribbean,Indian,Filipino,Hispanic/Latino	European,African American/Afro-Caribbean	28443625	2e-17	Indirect	Anthropometric
HT_INV	2:56096892	A	G	2728	3.42	0.0006261	++	rs3791679	EFEMP1	rs3791679-A	0.7555			Waist circumference adjusted for BMI (joint analysis main effects and smoking interaction)	EFEMP1	European,African American/Afro-Caribbean,Indian,Filipino,Hispanic/Latino	European,African American/Afro-Caribbean	28443625	5e-12	Indirect	Anthropometric
HT_INV	2:56096892	A	G	2728	3.42	0.0006261	++	rs3791679	EFEMP1	rs3791679-A	0.7555			Waist circumference adjusted for BMI (joint analysis main effects and smoking interaction)	EFEMP1	European,African American/Afro-Caribbean,Indian,Filipino,Hispanic/Latino	European,African American/Afro-Caribbean	28443625	5e-07	Indirect	Anthropometric
HT_INV	2:56096892	A	G	2728	3.42	0.0006261	++	rs3791679	EFEMP1	rs3791679-A	0.7555	0.0344	[0.025-0.044] unit increase	Waist circumference adjusted for BMI in non-smokers	EFEMP1	European,African American/Afro-Caribbean,Indian,Filipino,Hispanic/Latino	European,African American/Afro-Caribbean	28443625	2e-12	Indirect	Anthropometric
HT_INV	2:56096892	A	G	2728	3.42	0.0006261	++	rs3791679	EFEMP1	rs3791679-A	0.7555	0.0422	[0.029-0.056] unit increase	Waist circumference adjusted for BMI in non-smokers	EFEMP1	European,African American/Afro-Caribbean,Indian,Filipino,Hispanic/Latino	European,African American/Afro-Caribbean	28443625	9e-10	Indirect	Anthropometric
HT_INV	2:56096892	A	G	2728	3.42	0.0006261	++	rs3791679	EFEMP1	rs3791679-A	0.7597	0.0385	[0.03-0.047] unit increase	Hip circumference adjusted for BMI	EFEMP1	European	European,Filipino,African American/Afro-Caribbean,South Asian,Seychellois	25673412	1e-20	Indirect	Anthropometric
HT_INV	2:56096892	A	G	2728	3.42	0.0006261	++	rs3791679	EFEMP1	rs3791679-A	0.7597	0.0466	[0.035-0.058] unit increase	Hip circumference adjusted for BMI	EFEMP1	European	European,Filipino,African American/Afro-Caribbean,South Asian,Seychellois	25673412	5e-15	Indirect	Anthropometric
HT_INV	2:56096892	A	G	2728	3.42	0.0006261	++	rs3791679	EFEMP1	rs3791679-A	0.7597	0.0327	[0.022-0.043] unit increase	Hip circumference adjusted for BMI	EFEMP1	European	European,Filipino,African American/Afro-Caribbean,South Asian,Seychellois	25673412	6e-10	Indirect	Anthropometric
HT_INV	2:56096892	A	G	2728	3.42	0.0006261	++	rs3791679	EFEMP1	rs3791679-A	0.766	0.06	[0.052-0.068] unit increase	Height	EFEMP1	European	European	25282103	2e-67	Direct	Anthropometric	Height
HT_INV	2:56096892	A	G	2728	3.42	0.0006261	++	rs3791679	EFEMP1	rs3791679-A	0.7555	0.0294	[0.018-0.041] unit increase	Waist circumference adjusted for BMI (adjusted for smoking behaviour)	EFEMP1	European,African American/Afro-Caribbean,Indian,Filipino,Hispanic/Latino	European,African American/Afro-Caribbean	28443625	6e-07	Indirect	Anthropometric
HT_INV	2:56096892	A	G	2728	3.42	0.0006261	++	rs3791679	EFEMP1	rs3791679-A	0.7555	0.0409	[0.03-0.052] unit increase	Waist circumference adjusted for BMI (adjusted for smoking behaviour)	EFEMP1	European,African American/Afro-Caribbean,Indian,Filipino,Hispanic/Latino	European,African American/Afro-Caribbean	28443625	2e-12	Indirect	Anthropometric
HT_INV	2:56096892	A	G	2728	3.42	0.0006261	++	rs3791679	EFEMP1	rs3791679-A	0.7555	0.0468	[0.029-0.064] unit increase	Waist circumference adjusted for BMI in smokers	EFEMP1	European,African American/Afro-Caribbean,Indian,Filipino,Hispanic/Latino	European,African American/Afro-Caribbean	28443625	2e-07	Indirect	Anthropometric
HT_INV	2:56096892	A	G	2728	3.42	0.0006261	++	rs3791679	EFEMP1	rs3791679-A	0.7614	0.0353	[0.028-0.043] unit increase	Waist circumference adjusted for body mass index	EFEMP1	European	European,Filipino,African American/Afro-Caribbean,South Asian,Seychellois	25673412	2e-19	Indirect	Anthropometric
HT_INV	2:56096892	A	G	2728	3.42	0.0006261	++	rs3791679	EFEMP1	rs3791679-A	0.7614	0.0525	[0.042-0.063] unit increase	Waist circumference adjusted for body mass index	EFEMP1	European	European,Filipino,African American/Afro-Caribbean,South Asian,Seychellois	25673412	3e-21	Indirect	Anthropometric
HT_INV	10:89768584	A	G	2728	3.397	0.0006809	++	rs10788575	LOC107984250 - LOC105378414	rs10788575-A		1.06	[1.03-1.08]	Type 2 diabetes	LOC107984250 - LOC105378414	European,East Asian,South Asian,Mexican	European	24509480	9e-06	Broad	Glycemic
HT_INV	12:112072424	A	G	2728	-3.301	0.0009629	--	rs11065987	ATXN2 - BRAP	rs11065987-G	0.42	0.97	[0.62-1.32] mg/dL decrease	LDL cholesterol	ATXN2 - BRAP	European		20686565	2e-09	Broad	Lipid
HT_INV	12:112072424	A	G	2728	-3.301	0.0009629	--	rs11065987	ATXN2 - BRAP	rs11065987-G	0.42	0.96	[0.57-1.35] mg/dL decrease	Cholesterol, total	ATXN2 - BRAP	European		20686565	7e-12	Broad	Lipid
HT_INV	12:112072424	A	G	2728	-3.301	0.0009629	--	rs11065987	ATXN2 - BRAP	rs11065987-G	0.41	0.027	[NR] unit decrease	LDL cholesterol	ATXN2 - BRAP	European	European	24097068	1e-11	Broad	Lipid
HT_INV	12:112072424	A	G	2728	-3.301	0.0009629	--	rs11065987	ATXN2 - BRAP	rs11065987-G	0.41	0.031	[NR] unit decrease	Cholesterol, total	ATXN2 - BRAP	European	European	24097068	2e-16	Broad	Lipid
HT_INV	12:112072424	A	G	2728	-3.301	0.0009629	--	rs11065987	ATXN2 - BRAP	rs11065987-A	0.581	0.015	[0.0091-0.0213] kg/m2 increase	Body mass index	ATXN2 - BRAP	European,African American,Hispanic	European,African American/Afro-Caribbean,Filipino,Seychelles,South Asian	25673413	1e-06	Indirect	Anthropometric
HT_INV	12:112072424	A	G	2728	-3.301	0.0009629	--	rs11065987	ATXN2 - BRAP	rs11065987-A	0.585	0.015	[0.0088-0.021] kg/m2 increase	Body mass index	ATXN2 - BRAP	European,African American,Hispanic	European,African American/Afro-Caribbean,Filipino,Seychelles,South Asian	25673413	1e-06	Indirect	Anthropometric
HT_INV	12:112072424	A	G	2728	-3.301	0.0009629	--	rs11065987	ATXN2 - BRAP	rs11065987-A	0.581568	0.0188358	unit increase	Body mass index	ATXN2 - BRAP	European		26426971	2e-11	Indirect	Anthropometric
HT_INV	12:112072424	A	G	2728	-3.301	0.0009629	--	rs11065987	ATXN2 - BRAP	rs11065987-A	NR	0.015	[NR] unit increase	Body mass index	ATXN2 - BRAP	European,Hispanic/Latino,East Asian,African American,South Asian	European,South Asian,African British,East Asian	30108127	4e-09	Indirect	Anthropometric
HT_INV	4:145574844	A	G	2697	-4.525	6.048e-06	++	rs1812175	HHIP	rs1812175-?	0.49	0.06	[0.03-0.09] s.d. decrease	Height	HHIP	European	European	19343178	4e-06	Indirect	Anthropometric
HT_INV	4:145574844	A	G	2697	-4.525	6.048e-06	++	rs1812175	HHIP	rs1812175-C	0.83	0.12	[0.07-0.17] SD decrease	Height	HHIP	European		20397748	1e-09	OppositeDirection	Anthropometric	Height
HT_INV	4:145574844	A	G	2697	-4.525	6.048e-06	++	rs1812175	HHIP	rs1812175-C	0.86	8.3	[5.95-10.65] % s.d. increase	Height	HHIP	European	European	18391951	1e-11	Direct	Anthropometric	Height
HT_INV	4:145574844	A	G	2697	-4.525	6.048e-06	++	rs1812175	HHIP	rs1812175-G	0.8336	0.0492	[0.034-0.064] cm increase	Waist circumference adjusted for body mass index	HHIP	African American,European,Filipino,Indian,African American,European,Indian	African American,European	28448500	6e-11	Indirect	Anthropometric
HT_INV	4:145574844	A	G	2697	-4.525	6.048e-06	++	rs1812175	HHIP	rs1812175-G	0.8336	0.0321	[0.022-0.042] cm increase	Waist circumference adjusted for body mass index	HHIP	African American,European,Filipino,Indian,African American,European,Indian	African American,European	28448500	1e-10	Indirect	Anthropometric
HT_INV	4:145574844	A	G	2697	-4.525	6.048e-06	++	rs1812175	HHIP	rs1812175-G	0.8156	0.0458	[0.032-0.06] cm increase	Waist circumference adjusted for body mass index	HHIP	African American,European,Filipino,Indian,African American,European,Indian	African American,European	28448500	9e-11	Indirect	Anthropometric
HT_INV	4:145574844	A	G	2697	-4.525	6.048e-06	++	rs1812175	HHIP	rs1812175-G	0.8325	0.054	[0.038-0.07] cm increase	Waist circumference adjusted for BMI in active individuals	HHIP	African American,Filipino,Indian,European,African American,Indian,European	African American,European	28448500	8e-11	Indirect	Anthropometric
HT_INV	4:145574844	A	G	2697	-4.525	6.048e-06	++	rs1812175	HHIP	rs1812175-G	0.8336	0.0316	[0.02-0.043] cm increase	Waist circumference adjusted for BMI in active individuals	HHIP	African American,Filipino,Indian,European,African American,Indian,European	African American,European	28448500	4e-08	Indirect	Anthropometric
HT_INV	4:145574844	A	G	2697	-4.525	6.048e-06	++	rs1812175	HHIP	rs1812175-G	0.829	0.0506	[0.035-0.066] cm increase	Waist circumference adjusted for BMI in active individuals	HHIP	African American,Filipino,Indian,European,African American,Indian,European	African American,European	28448500	2e-10	Indirect	Anthropometric
HT_INV	4:145574844	A	G	2697	-4.525	6.048e-06	++	rs1812175	HHIP	rs1812175-?	0.8336			Waist circumference adjusted for BMI (joint analysis main effects and physical activity interaction)	HHIP	African American,European,Filipino,Indian,African American,European,Indian	African American,European	28448500	9e-11	Indirect	Anthropometric
HT_INV	4:145574844	A	G	2697	-4.525	6.048e-06	++	rs1812175	HHIP	rs1812175-?	0.8336			Waist circumference adjusted for BMI (joint analysis main effects and physical activity interaction)	HHIP	African American,European,Filipino,Indian,African American,European,Indian	African American,European	28448500	3e-09	Indirect	Anthropometric
HT_INV	4:145574844	A	G	2697	-4.525	6.048e-06	++	rs1812175	HHIP	rs1812175-?	0.8156			Waist circumference adjusted for BMI (joint analysis main effects and physical activity interaction)	HHIP	African American,European,Filipino,Indian,African American,European,Indian	African American,European	28448500	1e-10	Indirect	Anthropometric
HT_INV	4:145574844	A	G	2697	-4.525	6.048e-06	++	rs1812175	HHIP	rs1812175-A	0.1839			Waist circumference adjusted for BMI (joint analysis main effects and smoking interaction)	HHIP	European,African American/Afro-Caribbean,Indian,Filipino,Hispanic/Latino	European,African American/Afro-Caribbean	28443625	5e-07	Indirect	Anthropometric
HT_INV	4:145574844	A	G	2697	-4.525	6.048e-06	++	rs1812175	HHIP	rs1812175-A	0.1839			Waist circumference adjusted for BMI (joint analysis main effects and smoking interaction)	HHIP	European,African American/Afro-Caribbean,Indian,Filipino,Hispanic/Latino	European,African American/Afro-Caribbean	28443625	4e-06	Indirect	Anthropometric
HT_INV	4:145574844	A	G	2697	-4.525	6.048e-06	++	rs1812175	HHIP	rs1812175-A	0.1839	0.0395	[0.024-0.055] unit decrease	Waist circumference adjusted for BMI in non-smokers	HHIP	European,African American/Afro-Caribbean,Indian,Filipino,Hispanic/Latino	European,African American/Afro-Caribbean	28443625	3e-07	Indirect	Anthropometric
HT_INV	4:145574844	A	G	2697	-4.525	6.048e-06	++	rs1812175	HHIP	rs1812175-A	0.1839	0.0253	[0.015-0.036] unit decrease	Waist circumference adjusted for BMI in non-smokers	HHIP	European,African American/Afro-Caribbean,Indian,Filipino,Hispanic/Latino	European,African American/Afro-Caribbean	28443625	2e-06	Indirect	Anthropometric
HT_INV	4:145574844	A	G	2697	-4.525	6.048e-06	++	rs1812175	HHIP	rs1812175-A	0.1651	0.0587	[0.049-0.068] unit decrease	Hip circumference adjusted for BMI	HHIP	European	European,Filipino,African American/Afro-Caribbean,South Asian,Seychellois	25673412	2e-34	Indirect	Anthropometric
HT_INV	4:145574844	A	G	2697	-4.525	6.048e-06	++	rs1812175	HHIP	rs1812175-A	0.1651	0.067	[0.053-0.081] unit decrease	Hip circumference adjusted for BMI	HHIP	European	European,Filipino,African American/Afro-Caribbean,South Asian,Seychellois	25673412	4e-22	Indirect	Anthropometric
HT_INV	4:145574844	A	G	2697	-4.525	6.048e-06	++	rs1812175	HHIP	rs1812175-A	0.1651	0.051	[0.039-0.063] unit decrease	Hip circumference adjusted for BMI	HHIP	European	European,Filipino,African American/Afro-Caribbean,South Asian,Seychellois	25673412	1e-16	Indirect	Anthropometric
HT_INV	4:145574844	A	G	2697	-4.525	6.048e-06	++	rs1812175	HHIP	rs1812175-A	0.163	0.079	[0.071-0.087] unit decrease	Height	HHIP	European	European	25282103	2e-86	Direct	Anthropometric	Height
HT_INV	4:145574844	A	G	2697	-4.525	6.048e-06	++	rs1812175	HHIP	rs1812175-A	0.1839	0.0375	[0.024-0.051] unit decrease	Waist circumference adjusted for BMI (adjusted for smoking behaviour)	HHIP	European,African American/Afro-Caribbean,Indian,Filipino,Hispanic/Latino	European,African American/Afro-Caribbean	28443625	2e-08	Indirect	Anthropometric
HT_INV	4:145574844	A	G	2697	-4.525	6.048e-06	++	rs1812175	HHIP	rs1812175-A	0.1839	0.024	[0.015-0.033] unit decrease	Waist circumference adjusted for BMI (adjusted for smoking behaviour)	HHIP	European,African American/Afro-Caribbean,Indian,Filipino,Hispanic/Latino	European,African American/Afro-Caribbean	28443625	4e-07	Indirect	Anthropometric
HT_INV	4:145574844	A	G	2697	-4.525	6.048e-06	++	rs1812175	HHIP	rs1812175-A	0.1653	0.0432	[0.031-0.056] unit decrease	Waist circumference adjusted for body mass index	HHIP	European	European,Filipino,African American/Afro-Caribbean,South Asian,Seychellois	25673412	2e-11	Indirect	Anthropometric
HT_INV	4:145574844	A	G	2697	-4.525	6.048e-06	++	rs1812175	HHIP	rs1812175-A	0.1653	0.033	[0.024-0.042] unit decrease	Waist circumference adjusted for body mass index	HHIP	European	European,Filipino,African American/Afro-Caribbean,South Asian,Seychellois	25673412	4e-13	Indirect	Anthropometric
HT_INV	2:56111309	T	C	2728	-3.626	0.000288	--	rs3791675	EFEMP1	rs3791675-G	0.22	0.42	[0.28-0.56] cm increase	Height	EFEMP1	Korean	Korean	19396169	2e-09	Direct	Anthropometric	Height
HT_INV	2:56111309	T	C	2728	-3.626	0.000288	--	rs3791675	EFEMP1	rs3791675-G	0.23	0.45	[NR] cm increase	Height	EFEMP1	Korean		19893584	4e-06	Direct	Anthropometric	Height
HT_INV	2:56111309	T	C	2728	-3.626	0.000288	--	rs3791675	EFEMP1	rs3791675-C	0.77	0.09	[0.04-0.14] SD increase	Height	EFEMP1	European		20397748	3e-07	Direct	Anthropometric	Height
HT_INV	2:56111309	T	C	2728	-3.626	0.000288	--	rs3791675	EFEMP1	rs3791675-T	0.23	0.053	[NR] unit decrease	Height	EFEMP1	European	European	20881960	3e-35	Direct	Anthropometric	Height
HT_INV	2:56111309	T	C	2728	-3.626	0.000288	--	rs3791675	EFEMP1	rs3791675-C	0.77	0.09	[0.05-0.12] s.d. increase (males)	Height	EFEMP1	European	European	18391952	2e-12	Direct	Anthropometric	Height
HT_INV	2:56111309	T	C	2728	-3.626	0.000288	--	rs3791675	EFEMP1	rs3791675-C	0.7555	0.0507	[0.038-0.063] cm increase	Waist circumference adjusted for body mass index	EFEMP1	African American,European,Filipino,Indian,African American,European,Indian	African American,European	28448500	8e-15	Indirect	Anthropometric
HT_INV	2:56111309	T	C	2728	-3.626	0.000288	--	rs3791675	EFEMP1	rs3791675-C	0.7555	0.0358	[0.027-0.044] cm increase	Waist circumference adjusted for body mass index	EFEMP1	African American,European,Filipino,Indian,African American,European,Indian	African American,European	28448500	3e-16	Indirect	Anthropometric
HT_INV	2:56111309	T	C	2728	-3.626	0.000288	--	rs3791675	EFEMP1	rs3791675-C	0.7531	0.0465	[0.034-0.059] cm increase	Waist circumference adjusted for body mass index	EFEMP1	African American,European,Filipino,Indian,African American,European,Indian	African American,European	28448500	7e-14	Indirect	Anthropometric
HT_INV	2:56111309	T	C	2728	-3.626	0.000288	--	rs3791675	EFEMP1	rs3791675-C	0.7531	0.0334	[0.025-0.042] cm increase	Waist circumference adjusted for body mass index	EFEMP1	African American,European,Filipino,Indian,African American,European,Indian	African American,European	28448500	2e-15	Indirect	Anthropometric
HT_INV	2:56111309	T	C	2728	-3.626	0.000288	--	rs3791675	EFEMP1	rs3791675-C	0.7497	0.0441	[0.03-0.058] cm increase	Waist circumference adjusted for BMI in active individuals	EFEMP1	African American,Filipino,Indian,European,African American,Indian,European	African American,European	28448500	5e-10	Indirect	Anthropometric
HT_INV	2:56111309	T	C	2728	-3.626	0.000288	--	rs3791675	EFEMP1	rs3791675-?	0.7555			Waist circumference adjusted for BMI (joint analysis main effects and physical activity interaction)	EFEMP1	African American,European,Filipino,Indian,African American,European,Indian	African American,European	28448500	6e-15	Indirect	Anthropometric
HT_INV	2:56111309	T	C	2728	-3.626	0.000288	--	rs3791675	EFEMP1	rs3791675-?	0.7531			Waist circumference adjusted for BMI (joint analysis main effects and physical activity interaction)	EFEMP1	African American,European,Filipino,Indian,African American,European,Indian	African American,European	28448500	3e-13	Indirect	Anthropometric
HT_INV	2:56111309	T	C	2728	-3.626	0.000288	--	rs3791675	EFEMP1	rs3791675-T	0.77	0.065	[0.051-0.079] unit decrease	Height	EFEMP1	East Asian	East Asian	25429064	1e-38	Direct	Anthropometric	Height
HT_INV	2:56111309	T	C	2728	-3.626	0.000288	--	rs3791675	EFEMP1	rs3791675-?	0.7531			Waist circumference adjusted for BMI (joint analysis main effects and physical activity interaction)	EFEMP1	African American,European,Filipino,Indian,African American,European,Indian	African American,European	28448500	2e-14	Indirect	Anthropometric
HT_INV	12:111865049	C	G	2728	3.169	0.001531	++	rs7310615	SH2B3	rs7310615-C	0.49			Systolic blood pressure x alcohol consumption interaction (2df test)	SH2B3	European,African American,Asian,Hispanic,Latin American,European,African American,Asian,Hispanic,Latin American	European,African American,Asian,Hispanic,European,African American,Asian,Hispanic	29912962	3e-30	Broad	Blood pressure
HT_INV	12:111865049	C	G	2728	3.169	0.001531	++	rs7310615	SH2B3	rs7310615-C	0.49			Diastolic blood pressure x alcohol consumption interaction (2df test)	SH2B3	European,African American,Asian,Hispanic,Latin American,European,African American,Asian,Hispanic,Latin American	European,African American,Asian,Hispanic,European,African American,Asian,Hispanic	29912962	7e-58	Broad	Blood pressure
HT_INV	12:111865049	C	G	2728	3.169	0.001531	++	rs7310615	SH2B3	rs7310615-C	0.45			Mean arterial pressure x alcohol consumption interaction (2df test)	SH2B3	European,African American,Asian,Hispanic,Latin American	European,African American,Asian,Hispanic,European,African,Asian,Hispanic	29912962	2e-20	Broad	Blood pressure
HT_INV	12:111865049	C	G	2728	3.169	0.001531	++	rs7310615	SH2B3	rs7310615-C	0.49			Mean arterial pressure x alcohol consumption interaction (2df test)	SH2B3	European,African American,Asian,Hispanic,Latin American	European,African American,Asian,Hispanic,European,African,Asian,Hispanic	29912962	3e-16	Broad	Blood pressure
HT_INV	12:111865049	C	G	2728	3.169	0.001531	++	rs7310615	SH2B3	rs7310615-C	0.5			Mean arterial pressure x alcohol consumption (light vs heavy) interaction (2df test)	SH2B3	European,African American,Asian,Hispanic,Latin American	European,African American,Asian,Hispanic,European,African American,Asian,Hispanic	29912962	5e-20	Broad	Blood pressure
HT_INV	4:145825151	A	G	2728	3.587	0.0003345	++	rs951252	HSPD1P5 - ANAPC10	rs951252-A	0.4618	0.0278	[0.021-0.035] unit increase	Hip circumference	HSPD1P5 - ANAPC10	European	European,Filipino,African American/Afro-Caribbean,South Asian,Seychellois	25673412	4e-15	Indirect	Anthropometric
HT_INV	4:145825151	A	G	2728	3.587	0.0003345	++	rs951252	HSPD1P5 - ANAPC10	rs951252-A	0.4618	0.0395	[0.03-0.049] unit increase	Hip circumference	HSPD1P5 - ANAPC10	European	European,Filipino,African American/Afro-Caribbean,South Asian,Seychellois	25673412	7e-16	Indirect	Anthropometric
HT_INV	7:2763102	T	C	2728	-4.074	4.617e-05	--	rs798544	AMZ1	rs798544-G	0.72	5.9	[6.03-8.77] % s.d. increase	Height	AMZ1	European	European	18391951	7e-15	Direct	Anthropometric	Height
HT_INV	7:2869985	T	C	2725	4.047	5.193e-05	++	rs1182188	GNA12	rs1182188-?	0.27	0.07	[0.04-0.10] s.d. increase	Height	GNA12	European	European	19343178	3e-09	Direct	Anthropometric	Height
HT_INV	12:112273499	T	C	2728	3.169	0.001531	++	rs11513729	ALDH2 - MAPKAPK5-AS1	rs11513729-T	0.4			Systolic blood pressure x alcohol consumption interaction (2df test)	ALDH2 - MAPKAPK5-AS1	European,African American,Asian,Hispanic,Latin American,European,African American,Asian,Hispanic,Latin American	European,African American,Asian,Hispanic,European,African American,Asian,Hispanic	29912962	6e-20	Broad	Blood pressure
HT_INV	12:112273499	T	C	2728	3.169	0.001531	++	rs11513729	ALDH2 - MAPKAPK5-AS1	rs11513729-T	0.4			Diastolic blood pressure x alcohol consumption interaction (2df test)	ALDH2 - MAPKAPK5-AS1	European,African American,Asian,Hispanic,Latin American,European,African American,Asian,Hispanic,Latin American	European,African American,Asian,Hispanic,European,African American,Asian,Hispanic	29912962	8e-40	Broad	Blood pressure
HT_INV	12:112273499	T	C	2728	3.169	0.001531	++	rs11513729	ALDH2 - MAPKAPK5-AS1	rs11513729-T	0.4			Mean arterial pressure x alcohol consumption interaction (2df test)	ALDH2 - MAPKAPK5-AS1	European,African American,Asian,Hispanic,Latin American	European,African American,Asian,Hispanic,European,African,Asian,Hispanic	29912962	2e-10	Broad	Blood pressure
HT_INV	12:112059557	T	C	2728	3.188	0.001434	++	rs11065979	ATXN2 - BRAP	rs11065979-T	0.45			Systolic blood pressure x alcohol consumption interaction (2df test)	ATXN2 - BRAP	European,African American,Asian,Hispanic,Latin American,European,African American,Asian,Hispanic,Latin American	European,African American,Asian,Hispanic,European,African American,Asian,Hispanic	29912962	2e-22	Broad	Blood pressure
HT_INV	12:112059557	T	C	2728	3.188	0.001434	++	rs11065979	ATXN2 - BRAP	rs11065979-T	0.45			Diastolic blood pressure x alcohol consumption interaction (2df test)	ATXN2 - BRAP	European,African American,Asian,Hispanic,Latin American,European,African American,Asian,Hispanic,Latin American	European,African American,Asian,Hispanic,European,African American,Asian,Hispanic	29912962	2e-45	Broad	Blood pressure
HT_INV	12:112059557	T	C	2728	3.188	0.001434	++	rs11065979	ATXN2 - BRAP	rs11065979-T	0.45			Diastolic blood pressure x alcohol consumption (light vs heavy) interaction (2df test)	ATXN2 - BRAP	European,African American,Asian,Hispanic,Latin American,European,African American,Asian,Hispanic,Latin American	European,African American/Afro-Caribbean,Asian,Hispanic,European,African American,Asian,Hispanic	29912962	4e-21	Broad	Blood pressure
HT_INV	12:112059557	T	C	2728	3.188	0.001434	++	rs11065979	ATXN2 - BRAP	rs11065979-T	0.45			Mean arterial pressure x alcohol consumption interaction (2df test)	ATXN2 - BRAP	European,African American,Asian,Hispanic,Latin American	European,African American,Asian,Hispanic,European,African,Asian,Hispanic	29912962	1e-11	Broad	Blood pressure
HT_INV	12:112059557	T	C	2728	3.188	0.001434	++	rs11065979	ATXN2 - BRAP	rs11065979-T	0.43			Mean arterial pressure x alcohol consumption interaction (2df test)	ATXN2 - BRAP	European,African American,Asian,Hispanic,Latin American	European,African American,Asian,Hispanic,European,African,Asian,Hispanic	29912962	2e-14	Broad	Blood pressure
HT_INV	12:112059557	T	C	2728	3.188	0.001434	++	rs11065979	ATXN2 - BRAP	rs11065979-T	0.45			Mean arterial pressure x alcohol consumption (light vs heavy) interaction (2df test)	ATXN2 - BRAP	European,African American,Asian,Hispanic,Latin American	European,African American,Asian,Hispanic,European,African American,Asian,Hispanic	29912962	1e-16	Broad	Blood pressure
HT_INV	7:2789880	A	C	2728	4.351	1.357e-05	++	rs798502	GNA12, AMZ1	rs798502-A	0.7108			Waist circumference adjusted for BMI (joint analysis main effects and smoking interaction)	GNA12, AMZ1	European,African American/Afro-Caribbean,Indian,Filipino,Hispanic/Latino	European,African American/Afro-Caribbean	28443625	1e-06	Indirect	Anthropometric
HT_INV	7:2789880	A	C	2728	4.351	1.357e-05	++	rs798502	GNA12, AMZ1	rs798502-A	0.7108			Waist circumference adjusted for BMI (joint analysis main effects and smoking interaction)	GNA12, AMZ1	European,African American/Afro-Caribbean,Indian,Filipino,Hispanic/Latino	European,African American/Afro-Caribbean	28443625	6e-06	Indirect	Anthropometric
HT_INV	7:2789880	A	C	2728	4.351	1.357e-05	++	rs798502	GNA12, AMZ1	rs798502-A	0.7108	0.0309	[0.018-0.044] unit increase	Waist circumference adjusted for BMI in non-smokers	GNA12, AMZ1	European,African American/Afro-Caribbean,Indian,Filipino,Hispanic/Latino	European,African American/Afro-Caribbean	28443625	3e-06	Indirect	Anthropometric
HT_INV	7:2789880	A	C	2728	4.351	1.357e-05	++	rs798502	GNA12, AMZ1	rs798502-A	0.7108	0.0298	[0.019-0.041] unit increase	Waist circumference adjusted for BMI (adjusted for smoking behaviour)	GNA12, AMZ1	European,African American/Afro-Caribbean,Indian,Filipino,Hispanic/Latino	European,African American/Afro-Caribbean	28443625	2e-07	Indirect	Anthropometric
HT_INV	7:2789880	A	C	2728	4.351	1.357e-05	++	rs798502	GNA12, AMZ1	rs798502-A	0.6955	0.0243	[0.017-0.032] unit increase	Waist circumference adjusted for body mass index	GNA12, AMZ1	European	European,Filipino,African American/Afro-Caribbean,South Asian,Seychellois	25673412	3e-11	Indirect	Anthropometric
HT_INV	7:2789880	A	C	2728	4.351	1.357e-05	++	rs798502	GNA12, AMZ1	rs798502-A	0.6955	0.0331	[0.023-0.043] unit increase	Waist circumference adjusted for body mass index	GNA12, AMZ1	European	European,Filipino,African American/Afro-Caribbean,South Asian,Seychellois	25673412	1e-10	Indirect	Anthropometric
HT_INV	4:145568352	T	C	2697	-4.487	7.235e-06	++	rs7689420	HHIP	rs7689420-C	0.84	1.33	[NR]	Height	HHIP	European	European	23563607	4e-21	Indirect	Anthropometric
HT_INV	4:145568352	T	C	2697	-4.487	7.235e-06	++	rs7689420	HHIP	rs7689420-T	0.16	0.073	[NR] unit decrease	Height	HHIP	European	European	20881960	6e-51	Direct	Anthropometric	Height
HT_INV	4:145568352	T	C	2697	-4.487	7.235e-06	++	rs7689420	HHIP	rs7689420-C	0.8186	0.0405	[0.028-0.053] cm increase	Waist circumference adjusted for body mass index	HHIP	African American,European,Filipino,Indian,African American,European,Indian	African American,European	28448500	1e-09	Indirect	Anthropometric
HT_INV	4:145568352	T	C	2697	-4.487	7.235e-06	++	rs7689420	HHIP	rs7689420-C	0.8186	0.0293	[0.02-0.038] cm increase	Waist circumference adjusted for body mass index	HHIP	African American,European,Filipino,Indian,African American,European,Indian	African American,European	28448500	2e-10	Indirect	Anthropometric
HT_INV	4:145568352	T	C	2697	-4.487	7.235e-06	++	rs7689420	HHIP	rs7689420-C	0.8054	0.042	[0.027-0.057] cm increase	Waist circumference adjusted for BMI in active individuals	HHIP	African American,Filipino,Indian,European,African American,Indian,European	African American,European	28448500	3e-08	Indirect	Anthropometric
HT_INV	4:145568352	T	C	2697	-4.487	7.235e-06	++	rs7689420	HHIP	rs7689420-C	0.8186	0.0276	[0.017-0.038] cm increase	Waist circumference adjusted for BMI in active individuals	HHIP	African American,Filipino,Indian,European,African American,Indian,European	African American,European	28448500	2e-07	Indirect	Anthropometric
HT_INV	4:145568352	T	C	2697	-4.487	7.235e-06	++	rs7689420	HHIP	rs7689420-?	0.8186			Waist circumference adjusted for BMI (joint analysis main effects and physical activity interaction)	HHIP	African American,European,Filipino,Indian,African American,European,Indian	African American,European	28448500	6e-09	Indirect	Anthropometric
HT_INV	4:145568352	T	C	2697	-4.487	7.235e-06	++	rs7689420	HHIP	rs7689420-?	0.8186			Waist circumference adjusted for BMI (joint analysis main effects and physical activity interaction)	HHIP	African American,European,Filipino,Indian,African American,European,Indian	African American,European	28448500	1e-09	Indirect	Anthropometric
HT_INV	6:130345835	A	G	2728	-3.679	0.0002343	--	rs1415701	L3MBTL3	rs1415701-G	0.73	1.19	[NR]	Height	L3MBTL3	European	European	23563607	5e-13	Indirect	Anthropometric
HT_INV	6:130345835	A	G	2728	-3.679	0.0002343	--	rs1415701	L3MBTL3	rs1415701-A	0.39	0.056	[0.044-0.068] unit decrease	Height	L3MBTL3	East Asian	East Asian	25429064	1e-24	Direct	Anthropometric	Height
HT_INV	6:130345835	A	G	2728	-3.679	0.0002343	--	rs1415701	L3MBTL3	rs1415701-G	0.73	0.027	[0.019-0.035] unit increase	Birth weight	L3MBTL3	European,African American,Turkish,Moroccan,Surinamese,Chinese	European,Filipino	27680694	4e-11	Indirect	Anthropometric
HT_INV	4:145650021	A	G	2728	4.88	1.061e-06	++	rs1492820	HHIP	rs1492820-G	0.48	0.29	[0.21-0.37] cm decrease	Height	HHIP	European	European	18391950	1e-11	Direct	Anthropometric	Height
HT_INV	17:45323125	T	C	2728	4.067	4.762e-05	++	rs4144743	MYL4 - ITGB3	rs4144743-C	0.162	0.023	[0.013-0.033] kg/m2 increase	Body mass index	MYL4 - ITGB3	European,African American,Hispanic	European,African American/Afro-Caribbean,Filipino,Seychelles,South Asian	25673413	5e-06	Indirect	Anthropometric
HT_INV	17:45323125	T	C	2728	4.067	4.762e-05	++	rs4144743	MYL4 - ITGB3	rs4144743-C	0.164	0.022	[0.013-0.032] kg/m2 increase	Body mass index	MYL4 - ITGB3	European,African American,Hispanic	European,African American/Afro-Caribbean,Filipino,Seychelles,South Asian	25673413	5e-06	Indirect	Anthropometric
HT_INV	9:110125811	C	G	2728	3.239	0.001199	++	rs817858	RAD23B - LOC107987111	rs817858-G	0.13	0.04	[0.02-0.06] unit increase	Body mass index	RAD23B - LOC107987111	Filipino		20966902	7e-06	Indirect	Anthropometric
HT_INV	7:2795957	A	G	2728	4.378	1.196e-05	++	rs798497	GNA12, AMZ1	rs798497-G	0.27	0.06	[0.04-0.08] cm decrease	Height	GNA12, AMZ1	Japanese		20189936	7e-07	Direct	Anthropometric	Height
HT_INV	7:2795957	A	G	2728	4.378	1.196e-05	++	rs798497	GNA12, AMZ1	rs798497-A	0.6907	0.0354	[0.028-0.043] unit increase	Hip circumference adjusted for BMI	GNA12, AMZ1	European	European,Filipino,African American/Afro-Caribbean,South Asian,Seychellois	25673412	4e-20	Indirect	Anthropometric
HT_INV	7:2795957	A	G	2728	4.378	1.196e-05	++	rs798497	GNA12, AMZ1	rs798497-A	0.6907	0.0395	[0.029-0.05] unit increase	Hip circumference adjusted for BMI	GNA12, AMZ1	European	European,Filipino,African American/Afro-Caribbean,South Asian,Seychellois	25673412	7e-13	Indirect	Anthropometric
HT_INV	7:2795957	A	G	2728	4.378	1.196e-05	++	rs798497	GNA12, AMZ1	rs798497-A	0.6907	0.0316	[0.022-0.041] unit increase	Hip circumference adjusted for BMI	GNA12, AMZ1	European	European,Filipino,African American/Afro-Caribbean,South Asian,Seychellois	25673412	1e-10	Indirect	Anthropometric
HT_INV	7:2795957	A	G	2728	4.378	1.196e-05	++	rs798497	GNA12, AMZ1	rs798497-A	0.698	0.057	[0.051-0.063] unit increase	Height	GNA12, AMZ1	European	European	25282103	2e-71	Direct	Anthropometric	Height
HT_INV	12:111973358	A	G	2728	3.115	0.001837	++	rs597808	ATXN2	rs597808-A	0.49			Systolic blood pressure x alcohol consumption interaction (2df test)	ATXN2	European,African American,Asian,Hispanic,Latin American,European,African American,Asian,Hispanic,Latin American	European,African American,Asian,Hispanic,European,African American,Asian,Hispanic	29912962	8e-32	Broad	Blood pressure
HT_INV	12:111973358	A	G	2728	3.115	0.001837	++	rs597808	ATXN2	rs597808-A	0.47			Diastolic blood pressure x alcohol consumption interaction (2df test)	ATXN2	European,African American,Asian,Hispanic,Latin American,European,African American,Asian,Hispanic,Latin American	European,African American,Asian,Hispanic,European,African American,Asian,Hispanic	29912962	8e-60	Broad	Blood pressure
HT_INV	4:145643079	A	G	2728	3.888	0.000101	++	rs6854783	HHIP	rs6854783-A	0.43	0.06	[0.03-0.08] s.d. increase (males)	Height	HHIP	European	European	18391952	2e-09	Direct	Anthropometric	Height
HDL_INV	13:32953388	T	C	2664	-3.593	0.0003268	--	rs4942486	BRCA2	rs4942486-T	0.48	0.024	[NR] unit increase	LDL cholesterol	BRCA2	European	European	24097068	2e-11	Indirect	Lipid
HDL_INV	13:32953388	T	C	2664	-3.593	0.0003268	--	rs4942486	BRCA2	rs4942486-T	0.462	0.0243	[0.017-0.032] unit increase (EA Beta value)	LDL cholesterol levels	BRCA2	East Asian,European	Chinese	28334899	5e-14	Indirect	Lipid
HDL_INV	19:45392254	T	C	2668	-3.681	0.0002319	++	rs6857	PVRL2	rs6857-C	0.83	0.048	[0.032-0.064] body fat % increase	Body fat percentage	PVRL2	European,Indian,Korean,African American	European,Jamaican	26833246	7e-09	Broad	Anthropometric
HDL_INV	19:45392254	T	C	2668	-3.681	0.0002319	++	rs6857	PVRL2	rs6857-C	0.83	0.058	[0.035-0.081] body fat % increase	Body fat percentage	PVRL2	European,Indian,Korean,African American	European,Jamaican	26833246	7e-07	Broad	Anthropometric
HDL_INV	19:45392254	T	C	2668	-3.681	0.0002319	++	rs6857	PVRL2	rs6857-C	0.83	0.053	[0.035-0.071] body fat % increase	Body fat percentage	PVRL2	European,Indian,Korean,African American	European,Jamaican	26833246	7e-10	Broad	Anthropometric
HDL_INV	19:45392254	T	C	2668	-3.681	0.0002319	++	rs6857	PVRL2	rs6857-C	0.83	0.062	[0.038-0.086] body fat % increase	Body fat percentage	PVRL2	European,Indian,Korean,African American	European,Jamaican	26833246	2e-07	Broad	Anthropometric
HDL_INV	19:45392254	T	C	2668	-3.681	0.0002319	++	rs6857	PVRL2	rs6857-C	0.844	1.12	[1.08-1.16]	Type 2 diabetes	PVRL2	African American,East Asian,European,Latino,Latino	European	27189021	7e-09	Broad	Glycemic
HDL_INV	14:68813115	T	C	2664	3.217	0.001297	++	rs1570106	RAD51B	rs1570106-T	0.2	0.026	[NR] unit decrease	Height	RAD51B	European	European	20881960	8e-09	Broad	Anthropometric
HDL_INV	8:19942181	T	G	2664	3.105	0.001901	++	rs13263508	LOC105379311	rs13263508-?	NR	0.03603	[0.022-0.05] unit increase novel	High density lipoprotein cholesterol levels	LOC105379311	Japanese		29403010	9e-07	Indirect	Lipid
HDL_INV	8:19942181	T	G	2664	3.105	0.001901	++	rs13263508	LOC105379311	rs13263508-?	NR	0.0445678	[0.033-0.056] unit decrease novel	Triglyceride levels	LOC105379311	Japanese		29403010	7e-14	Indirect	Lipid
HDL_INV	1:55517301	A	G	2664	3.034	0.002414	++	rs45576433	PCSK9	rs45576433-?	NR	0.0619	[0.05-0.074] unit decrease novel	Total cholesterol levels	PCSK9	Japanese		29403010	1e-23	Indirect	Lipid
HDL_INV	8:19824667	T	C	2580	2.854	0.004322	++	rs15285	LPL	rs15285-A	NR	0.27	[0.19-0.35] unit decrease	Triglycerides-Blood Pressure (TG-BP)	LPL	European		21386085	1e-10	Broad	Blood pressure
HDL_INV	8:19824667	T	C	2580	2.854	0.004322	++	rs15285	LPL	rs15285-T	0.2675	0.109238	[0.085-0.134] mg/dl increase	HDL cholesterol	LPL	British		28270201	1e-18	Direct	Lipid	HDL
HDL_INV	8:19824667	T	C	2580	2.854	0.004322	++	rs15285	LPL	rs15285-T	0.29	0.052	[0.038-0.066] unit decrease	Coronary artery disease	LPL			29212778	8e-14	Broad	Cardiometabolic
HDL_INV	4:82220324	A	C	2664	3.113	0.001849	++	rs2011962	PRKG2 - RNU5A-2P	rs2011962-A	0.82	0.046	[0.032-0.06] unit decrease	Height	PRKG2 - RNU5A-2P	East Asian	East Asian	25429064	3e-15	Broad	Anthropometric
HDL_INV	8:11255575	A	C	2664	2.987	0.00282	++	rs9969423	FAM167A-AS1	rs9969423-A	0.5			Systolic blood pressure x alcohol consumption interaction (2df test)	FAM167A-AS1	European,African American,Asian,Hispanic,Latin American,European,African American,Asian,Hispanic,Latin American	European,African American,Asian,Hispanic,European,African American,Asian,Hispanic	29912962	5e-13	Broad	Blood pressure
HDL_INV	12:9855958	T	G	2664	3.577	0.0003479	++	rs11052552	CLEC2D - LOC105369652	rs11052552-G	0.49	1.49	[1.28-1.73]	Type 1 diabetes	CLEC2D - LOC105369652	European		17554300	7e-07	Broad	Glycemic
HDL_INV	6:20382600	A	G	2664	-3.696	0.0002186	--	rs1570155	E2F3	rs1570155-A	0.391	0.04	[NR] counts/d increase	Obesity-related traits	E2F3	Hispanic		23251661	4e-06	Broad	Anthropometric
HDL_INV	4:6289986	T	G	2664	3.362	0.0007736	++	rs4458523	WFS1	rs4458523-G	0.59	1.09	[1.06-1.13]	Type 2 diabetes	WFS1	European,East Asian,South Asian,Mexican	European	24509480	2e-09	Broad	Glycemic
HDL_INV	4:6289986	T	G	2664	3.362	0.0007736	++	rs4458523	WFS1	rs4458523-G	0.573658	1.1	[1.07-1.12]	Type 2 diabetes	WFS1	European	European,Pakistani	22885922	2e-15	Broad	Glycemic
HDL_INV	2:204738919	A	G	2664	-2.917	0.003536	--	rs3087243	CTLA4 - LOC101927840	rs3087243-A	NR			Type 1 diabetes	CTLA4 - LOC101927840	European	European	18978792	8e-11	Broad	Glycemic
HDL_INV	2:204738919	A	G	2664	-2.917	0.003536	--	rs3087243	CTLA4 - LOC101927840	rs3087243-?	NR			Type 1 diabetes	CTLA4 - LOC101927840	European	European	19430480	1e-15	Broad	Glycemic
HDL_INV	2:204738919	A	G	2664	-2.917	0.003536	--	rs3087243	CTLA4 - LOC101927840	rs3087243-G	0.55	1.19048		Type 1 diabetes	CTLA4 - LOC101927840	European		25751624	7e-21	Broad	Glycemic
HDL_INV	2:204738919	A	G	2664	-2.917	0.003536	--	rs3087243	CTLA4 - LOC101927840	rs3087243-A	NR	1.2	[NR]	Type 1 diabetes	CTLA4 - LOC101927840	European		21829393	2e-17	Broad	Glycemic
HDL_INV	6:26091179	C	G	2664	-3.514	0.0004418	--	rs1799945	HFE	rs1799945-G	0.14	0.457	[NR] mmHg increase	Diastolic blood pressure	HFE	European	European	21909115	2e-15	Broad	Blood pressure
HDL_INV	6:26091179	C	G	2664	-3.514	0.0004418	--	rs1799945	HFE	rs1799945-G	0.14	0.095	[NR] unit increase	Hypertension	HFE	European	European	21909115	2e-10	Broad	Blood pressure
HDL_INV	6:26091179	C	G	2664	-3.514	0.0004418	--	rs1799945	HFE	rs1799945-G	0.14	0.627	[NR] mmHg increase	Systolic blood pressure	HFE	European	European	21909115	8e-12	Broad	Blood pressure
HDL_INV	6:26091179	C	G	2664	-3.514	0.0004418	--	rs1799945	HFE	rs1799945-C	0.857	0.598	[0.43-0.77] mm Hg decrease	Systolic blood pressure	HFE	European	European	27618452	3e-12	Broad	Blood pressure
HDL_INV	6:26091179	C	G	2664	-3.514	0.0004418	--	rs1799945	HFE	rs1799945-C	0.857	0.43	[0.33-0.53] mm Hg decrease	Diastolic blood pressure	HFE	European	European	27618452	3e-16	Broad	Blood pressure
HDL_INV	6:26091179	C	G	2664	-3.514	0.0004418	--	rs1799945	HFE	rs1799945-G	0.144	0.465	[0.34-0.59] unit increase	Diastolic blood pressure	HFE	European	European	28739976	9e-14	Broad	Blood pressure
HDL_INV	6:26091179	C	G	2664	-3.514	0.0004418	--	rs1799945	HFE	rs1799945-G	0.144	0.627	[0.43-0.83] unit increase	Systolic blood pressure	HFE	European	European	28739976	8e-10	Broad	Blood pressure
HDL_INV	6:26091179	C	G	2664	-3.514	0.0004418	--	rs1799945	HFE	rs1799945-G	0.130726	0.577161	[0.45-0.71] unit increase	Mean arterial pressure	HFE	European,African American,Hispanic		27618448	1e-17	Broad	Blood pressure
HDL_INV	6:26091179	C	G	2664	-3.514	0.0004418	--	rs1799945	HFE	rs1799945-?				Diastolic blood pressure (cigarette smoking interaction)	HFE	European,African,Asian,Hispanic	European,African,Asian,Hispanic,Brazilian	29455858	4e-33	Broad	Blood pressure
HDL_INV	6:26091179	C	G	2664	-3.514	0.0004418	--	rs1799945	HFE	rs1799945-?	NR			Systolic blood pressure (cigarette smoking interaction)	HFE	European,African,Asian,Hispanic	European,African,Asian,Hispanic,Brazilian	29455858	7e-19	Broad	Blood pressure
HDL_INV	6:26091179	C	G	2664	-3.514	0.0004418	--	rs1799945	HFE	rs1799945-C	0.8724	0.0319	unit decrease	Diastolic blood pressure	HFE	European,South Asian	European,South Asian,Hispanic,African American	27618447	1e-09	Broad	Blood pressure
HDL_INV	6:126752884	C	G	2664	3.669	0.0002432	++	rs1538171	CENPW	rs1538171-G	0.45	1.12		Type 1 diabetes	CENPW	European		25751624	7e-10	Broad	Glycemic
HDL_INV	6:13270945	C	G	2664	-3.057	0.002232	--	rs1223397	PHACTR1, TBC1D7-LOC100130357	rs1223397-?	NR			Blood pressure	PHACTR1, TBC1D7-LOC100130357	Chinese		22763476	1e-07	Broad	Blood pressure
HDL_INV	4:6270056	A	G	2664	-3.362	0.0007726	--	rs4689388	WFS1	rs4689388-T	0.57	1.16	[1.10-1.21]	Type 2 diabetes and other traits	WFS1	European	European	19734900	1e-08	Broad	Glycemic
HDL_INV	4:6270056	A	G	2664	-3.362	0.0007726	--	rs4689388	WFS1	rs4689388-A	0.6193	0.075	[0.057-0.093] unit increase	Type 2 diabetes	WFS1	South Asian,European	South Asian,European,East Asian	28869590	1e-15	Broad	Glycemic
HDL_INV	4:6270056	A	G	2664	-3.362	0.0007726	--	rs4689388	WFS1	rs4689388-A	0.6193	0.0835	[0.063-0.104] unit increase	Type 2 diabetes	WFS1	South Asian,European	South Asian,European,East Asian	28869590	8e-15	Broad	Glycemic
HDL_INV	15:58730498	T	C	2664	-2.903	0.003693	--	rs588136	LIPC, LOC101928694	rs588136-?	0.69	0.05	[0.030-0.070] unit decrease	Lipid traits	LIPC, LOC101928694	Filipino	Filipino	24023260	2e-12	Indirect	Lipid
HDL_INV	15:58730498	T	C	2664	-2.903	0.003693	--	rs588136	LIPC, LOC101928694	rs588136-T	0.794	0.0495	[0.041-0.058] unit decrease (EA Beta values)	Triglyceride levels	LIPC, LOC101928694	East Asian,European	Chinese	28334899	2e-27	Indirect	Lipid
HDL_INV	4:6316381	A	C	2664	-3.698	0.0002175	--	rs4234733	LOC107986257 - PPP2R2C	rs4234733-A	NR	1.09024		Type 2 diabetes	LOC107986257 - PPP2R2C	European,East Asian,South Asian,Mexican		29358691	7e-08	Broad	Glycemic
HDL_INV	6:126698719	A	G	2664	3.623	0.0002911	++	rs9388489	CENPW	rs9388489-G	0.45	1.17	[1.10-1.24]	Type 1 diabetes	CENPW	European	European	19430480	4e-13	Broad	Glycemic
HDL_INV	6:126712247	C	G	2664	-3.458	0.0005444	--	rs1578060	CENPW	rs1578060-C	0.445145	0.00416269	[0.0028-0.0055] m increase	Height	CENPW	British		28270201	8e-10	Broad	Anthropometric
HDL_INV	1:182144119	C	G	2664	3.22	0.00128	++	rs2489279	ZNF648	rs2489279-C	0.69	0.038	[0.026-0.05] s.d. increase	HDL cholesterol	ZNF648	European		25961943	4e-09	Direct	Lipid	HDL
HDL_INV	12:9833628	T	C	2664	3.444	0.0005731	++	rs3764021	CLEC2D	rs3764021-C	0.47	1.57	[1.38-1.79]	Type 1 diabetes	CLEC2D	European		17554300	5e-08	Broad	Glycemic
HDL_INV	6:26104632	T	G	2664	3.526	0.0004216	++	rs198851	HIST1H4C - HIST1H1T	rs198851-T	0.15			Diastolic blood pressure x alcohol consumption interaction (2df test)	HIST1H4C - HIST1H1T	European,African American,Asian,Hispanic,Latin American,European,African American,Asian,Hispanic,Latin American	European,African American,Asian,Hispanic,European,African American,Asian,Hispanic	29912962	3e-33	Broad	Blood pressure
HDL_INV	6:26104632	T	G	2664	3.526	0.0004216	++	rs198851	HIST1H4C - HIST1H1T	rs198851-T	0.15			Diastolic blood pressure x alcohol consumption (light vs heavy) interaction (2df test)	HIST1H4C - HIST1H1T	European,African American,Asian,Hispanic,Latin American,European,African American,Asian,Hispanic,Latin American	European,African American/Afro-Caribbean,Asian,Hispanic,European,African American,Asian,Hispanic	29912962	1e-16	Broad	Blood pressure
HDL_INV	6:26104632	T	G	2664	3.526	0.0004216	++	rs198851	HIST1H4C - HIST1H1T	rs198851-T	0.15			Mean arterial pressure x alcohol consumption (light vs heavy) interaction (2df test)	HIST1H4C - HIST1H1T	European,African American,Asian,Hispanic,Latin American	European,African American,Asian,Hispanic,European,African American,Asian,Hispanic	29912962	7e-15	Broad	Blood pressure
HDL_INV	6:126866133	A	C	2664	-3.385	0.0007123	--	rs1155939	MIR588 - RNU6-200P	rs1155939-A	0.499	0.042	[0.036-0.048] unit increase	Height	MIR588 - RNU6-200P	European	European	25282103	1e-45	Broad	Anthropometric
HDL_INV	6:126966308	T	C	2664	3.423	0.0006188	++	rs4549631	PRELID1P1 - LOC105377992	rs4549631-C	0.5	0.06	[0.03-0.08] s.d. increase (males)	Height	PRELID1P1 - LOC105377992	European	European	18391952	5e-13	Broad	Anthropometric
HDL_INV	6:26107463	A	G	2664	3.011	0.002602	++	rs198846	HIST1H4C - HIST1H1T	rs198846-G	0.86	0.478	[0.35-0.61] mmHg decrease	Blood pressure	HIST1H4C - HIST1H1T	European	European	21909110	2e-12	Broad	Blood pressure
HDL_INV	6:26107463	A	G	2664	3.011	0.002602	++	rs198846	HIST1H4C - HIST1H1T	rs198846-G	0.8293	0.0218	[0.017-0.026] unit increase	Glycated hemoglobin levels	HIST1H4C - HIST1H1T	European,East Asian,South Asian,African American	European,East Asian,South Asian	28898252	1e-23	Broad	Glycemic
HDL_INV	6:126851160	T	C	2664	-3.476	0.0005082	--	rs1490384	MIR588 - RNU6-200P	rs1490384-T	0.49	1.18	[NR]	Height	MIR588 - RNU6-200P	European	European	23563607	1e-16	Broad	Anthropometric
HDL_INV	6:126851160	T	C	2664	-3.476	0.0005082	--	rs1490384	MIR588 - RNU6-200P	rs1490384-T	0.5	0.034	[NR] unit increase	Height	MIR588 - RNU6-200P	European	European	20881960	4e-21	Broad	Anthropometric
HDL_INV	6:126851160	T	C	2664	-3.476	0.0005082	--	rs1490384	MIR588 - RNU6-200P	rs1490384-T	0.485	0.00416269	[0.0028-0.0055] m increase	Height	MIR588 - RNU6-200P	British		28270201	7e-10	Broad	Anthropometric
HDL_INV	12:102875569	A	G	2664	3.457	0.0005468	++	rs35767	IGF1	rs35767-G	0.85	0.01	[-0.00176-0.02176] pmol/L increase (replication)	Fasting blood insulin	IGF1	European	European	20081858	3e-08	Broad	Glycemic
HDL_INV	12:102875569	A	G	2664	3.457	0.0005468	++	rs35767	IGF1	rs35767-G	0.85	0.013	[0.0012-0.0248] unit increase (replication)	Homeostasis model assessment of insulin resistance	IGF1	European	European	20081858	2e-09	Broad	Glycemic
HDL_INV	8:19819439	A	G	2725	-2.926	0.003432	++	rs326	LPL	rs326-A	0.78	6.6	[3.66-9.54] % increase	Triglycerides	LPL	European,Indian	European,Mexican,Indian Asian	18193046	5e-12	Indirect	Lipid
HDL_INV	8:19819439	A	G	2725	-2.926	0.003432	++	rs326	LPL	rs326-T	0.469	0.0221	[NR] unit increase	HDL cholesterol	LPL	African American,Hispanic	African American	23726366	1e-08	OppositeDirection	Lipid	HDL
HDL_INV	8:19819439	A	G	2725	-2.926	0.003432	++	rs326	LPL	rs326-T	0.469	0.041	[NR] unit decrease	Triglycerides	LPL	African American,Hispanic	African American	23726366	1e-08	Indirect	Lipid
HDL_INV	6:126752874	T	C	2664	-3.67	0.0002426	--	rs1538170	CENPW	rs1538170-T	0.4475	0.0263	[0.019-0.034] unit increase	Hip circumference adjusted for BMI	CENPW	European	European,Filipino,African American/Afro-Caribbean,South Asian,Seychellois	25673412	2e-12	Broad	Anthropometric
HDL_INV	6:126752874	T	C	2664	-3.67	0.0002426	--	rs1538170	CENPW	rs1538170-T	0.4475	0.0338	[0.023-0.044] unit increase	Hip circumference adjusted for BMI	CENPW	European	European,Filipino,African American/Afro-Caribbean,South Asian,Seychellois	25673412	2e-10	Broad	Anthropometric
HDL_INV	6:126990392	T	G	2664	3.548	0.000388	++	rs6918725	LOC105377992	rs6918725-G	0.485225	0.00418718	[0.0029-0.0055] m increase	Height	LOC105377992	British		28270201	7e-10	Broad	Anthropometric
HDL_INV	4:6303022	T	C	2664	-3.523	0.0004273	--	rs1801214	WFS1	rs1801214-T		1.13	[1.08-1.18]	Type 2 diabetes	WFS1	European	European	20581827	3e-08	Broad	Glycemic
HDL_INV	4:6303022	T	C	2664	-3.523	0.0004273	--	rs1801214	WFS1	rs1801214-T	NR	1.11	[1.08-1.15]	Type 2 diabetes	WFS1	European	European,Pakistani	22885922	3e-12	Broad	Glycemic
HDL_INV	4:6303022	T	C	2664	-3.523	0.0004273	--	rs1801214	WFS1	rs1801214-T	NR	1.09	[1.05-1.13]	Type 2 diabetes	WFS1	European	European,Pakistani	22885922	5e-07	Broad	Glycemic
HDL_INV	16:57000938	A	G	2664	-3.224	0.001263	--	rs118146573	CETP	rs118146573-A	NR	0.2	[NR] unit decrease	Cholesterol, total	CETP	Mexican	Mexican	24886709	4e-10	Indirect	Lipid
BMI_INV	9:124412948	T	G	2725	3.762	0.0001687	++	rs10818576	DAB2IP	rs10818576-T	0.7561	0.0429	[0.028-0.057] unit decrease	Coronary artery disease	DAB2IP			29212778	8e-09	Broad	Cardiometabolic
BMI_INV	1:155969428	C	G	2725	-3.685	0.0002283	--	rs4330912	LOC107985210, LOC107985208	rs4330912-G	0.64	0.021	[0.013-0.029] unit increase	Birth weight	LOC107985210, LOC107985208	European,African American,Turkish,Moroccan,Surinamese,Chinese	European,Filipino	27680694	2e-07	Indirect	Anthropometric
BMI_INV	2:621558	T	C	2725	3.166	0.001543	++	rs939584	LOC105373352 - TMEM18	rs939584-T	0.897	0.056	[0.044-0.068] kg/m2 increase	Body mass index	LOC105373352 - TMEM18	Japanese	Japanese,European	28892062	6e-23	Direct	Anthropometric	BMI
BMI_INV	2:622531	T	C	2697	2.969	0.002985	++	rs939583	LOC105373352 - TMEM18	rs939583-C	NR	0.07	[0.050-0.090] kg/m2 decrease	Body mass index	LOC105373352 - TMEM18	European,African American,Hispanic,Han Chinese	European,Han Chinese	24064335	1e-07	Indirect	Anthropometric
BMI_INV	4:145574844	A	G	2697	3.482	0.0004985	++	rs1812175	HHIP	rs1812175-?	0.49	0.06	[0.03-0.09] s.d. decrease	Height	HHIP	European	European	19343178	4e-06	Indirect	Anthropometric
BMI_INV	4:145574844	A	G	2697	3.482	0.0004985	++	rs1812175	HHIP	rs1812175-C	0.83	0.12	[0.07-0.17] SD decrease	Height	HHIP	European		20397748	1e-09	Indirect	Anthropometric
BMI_INV	4:145574844	A	G	2697	3.482	0.0004985	++	rs1812175	HHIP	rs1812175-C	0.86	8.3	[5.95-10.65] % s.d. increase	Height	HHIP	European	European	18391951	1e-11	Indirect	Anthropometric
BMI_INV	4:145574844	A	G	2697	3.482	0.0004985	++	rs1812175	HHIP	rs1812175-G	0.8336	0.0492	[0.034-0.064] cm increase	Waist circumference adjusted for body mass index	HHIP	African American,European,Filipino,Indian,African American,European,Indian	African American,European	28448500	6e-11	Indirect	Anthropometric
BMI_INV	4:145574844	A	G	2697	3.482	0.0004985	++	rs1812175	HHIP	rs1812175-G	0.8336	0.0321	[0.022-0.042] cm increase	Waist circumference adjusted for body mass index	HHIP	African American,European,Filipino,Indian,African American,European,Indian	African American,European	28448500	1e-10	Indirect	Anthropometric
BMI_INV	4:145574844	A	G	2697	3.482	0.0004985	++	rs1812175	HHIP	rs1812175-G	0.8156	0.0458	[0.032-0.06] cm increase	Waist circumference adjusted for body mass index	HHIP	African American,European,Filipino,Indian,African American,European,Indian	African American,European	28448500	9e-11	Indirect	Anthropometric
BMI_INV	4:145574844	A	G	2697	3.482	0.0004985	++	rs1812175	HHIP	rs1812175-G	0.8325	0.054	[0.038-0.07] cm increase	Waist circumference adjusted for BMI in active individuals	HHIP	African American,Filipino,Indian,European,African American,Indian,European	African American,European	28448500	8e-11	Indirect	Anthropometric
BMI_INV	4:145574844	A	G	2697	3.482	0.0004985	++	rs1812175	HHIP	rs1812175-G	0.8336	0.0316	[0.02-0.043] cm increase	Waist circumference adjusted for BMI in active individuals	HHIP	African American,Filipino,Indian,European,African American,Indian,European	African American,European	28448500	4e-08	Indirect	Anthropometric
BMI_INV	4:145574844	A	G	2697	3.482	0.0004985	++	rs1812175	HHIP	rs1812175-G	0.829	0.0506	[0.035-0.066] cm increase	Waist circumference adjusted for BMI in active individuals	HHIP	African American,Filipino,Indian,European,African American,Indian,European	African American,European	28448500	2e-10	Indirect	Anthropometric
BMI_INV	4:145574844	A	G	2697	3.482	0.0004985	++	rs1812175	HHIP	rs1812175-?	0.8336			Waist circumference adjusted for BMI (joint analysis main effects and physical activity interaction)	HHIP	African American,European,Filipino,Indian,African American,European,Indian	African American,European	28448500	9e-11	Indirect	Anthropometric
BMI_INV	4:145574844	A	G	2697	3.482	0.0004985	++	rs1812175	HHIP	rs1812175-?	0.8336			Waist circumference adjusted for BMI (joint analysis main effects and physical activity interaction)	HHIP	African American,European,Filipino,Indian,African American,European,Indian	African American,European	28448500	3e-09	Indirect	Anthropometric
BMI_INV	4:145574844	A	G	2697	3.482	0.0004985	++	rs1812175	HHIP	rs1812175-?	0.8156			Waist circumference adjusted for BMI (joint analysis main effects and physical activity interaction)	HHIP	African American,European,Filipino,Indian,African American,European,Indian	African American,European	28448500	1e-10	Indirect	Anthropometric
BMI_INV	4:145574844	A	G	2697	3.482	0.0004985	++	rs1812175	HHIP	rs1812175-A	0.1839			Waist circumference adjusted for BMI (joint analysis main effects and smoking interaction)	HHIP	European,African American/Afro-Caribbean,Indian,Filipino,Hispanic/Latino	European,African American/Afro-Caribbean	28443625	5e-07	Indirect	Anthropometric
BMI_INV	4:145574844	A	G	2697	3.482	0.0004985	++	rs1812175	HHIP	rs1812175-A	0.1839			Waist circumference adjusted for BMI (joint analysis main effects and smoking interaction)	HHIP	European,African American/Afro-Caribbean,Indian,Filipino,Hispanic/Latino	European,African American/Afro-Caribbean	28443625	4e-06	Indirect	Anthropometric
BMI_INV	4:145574844	A	G	2697	3.482	0.0004985	++	rs1812175	HHIP	rs1812175-A	0.1839	0.0395	[0.024-0.055] unit decrease	Waist circumference adjusted for BMI in non-smokers	HHIP	European,African American/Afro-Caribbean,Indian,Filipino,Hispanic/Latino	European,African American/Afro-Caribbean	28443625	3e-07	Indirect	Anthropometric
BMI_INV	4:145574844	A	G	2697	3.482	0.0004985	++	rs1812175	HHIP	rs1812175-A	0.1839	0.0253	[0.015-0.036] unit decrease	Waist circumference adjusted for BMI in non-smokers	HHIP	European,African American/Afro-Caribbean,Indian,Filipino,Hispanic/Latino	European,African American/Afro-Caribbean	28443625	2e-06	Indirect	Anthropometric
BMI_INV	4:145574844	A	G	2697	3.482	0.0004985	++	rs1812175	HHIP	rs1812175-A	0.1651	0.0587	[0.049-0.068] unit decrease	Hip circumference adjusted for BMI	HHIP	European	European,Filipino,African American/Afro-Caribbean,South Asian,Seychellois	25673412	2e-34	Indirect	Anthropometric
BMI_INV	4:145574844	A	G	2697	3.482	0.0004985	++	rs1812175	HHIP	rs1812175-A	0.1651	0.067	[0.053-0.081] unit decrease	Hip circumference adjusted for BMI	HHIP	European	European,Filipino,African American/Afro-Caribbean,South Asian,Seychellois	25673412	4e-22	Indirect	Anthropometric
BMI_INV	4:145574844	A	G	2697	3.482	0.0004985	++	rs1812175	HHIP	rs1812175-A	0.1651	0.051	[0.039-0.063] unit decrease	Hip circumference adjusted for BMI	HHIP	European	European,Filipino,African American/Afro-Caribbean,South Asian,Seychellois	25673412	1e-16	Indirect	Anthropometric
BMI_INV	4:145574844	A	G	2697	3.482	0.0004985	++	rs1812175	HHIP	rs1812175-A	0.163	0.079	[0.071-0.087] unit decrease	Height	HHIP	European	European	25282103	2e-86	Indirect	Anthropometric
BMI_INV	4:145574844	A	G	2697	3.482	0.0004985	++	rs1812175	HHIP	rs1812175-A	0.1839	0.0375	[0.024-0.051] unit decrease	Waist circumference adjusted for BMI (adjusted for smoking behaviour)	HHIP	European,African American/Afro-Caribbean,Indian,Filipino,Hispanic/Latino	European,African American/Afro-Caribbean	28443625	2e-08	Indirect	Anthropometric
BMI_INV	4:145574844	A	G	2697	3.482	0.0004985	++	rs1812175	HHIP	rs1812175-A	0.1839	0.024	[0.015-0.033] unit decrease	Waist circumference adjusted for BMI (adjusted for smoking behaviour)	HHIP	European,African American/Afro-Caribbean,Indian,Filipino,Hispanic/Latino	European,African American/Afro-Caribbean	28443625	4e-07	Indirect	Anthropometric
BMI_INV	4:145574844	A	G	2697	3.482	0.0004985	++	rs1812175	HHIP	rs1812175-A	0.1653	0.0432	[0.031-0.056] unit decrease	Waist circumference adjusted for body mass index	HHIP	European	European,Filipino,African American/Afro-Caribbean,South Asian,Seychellois	25673412	2e-11	Indirect	Anthropometric
BMI_INV	4:145574844	A	G	2697	3.482	0.0004985	++	rs1812175	HHIP	rs1812175-A	0.1653	0.033	[0.024-0.042] unit decrease	Waist circumference adjusted for body mass index	HHIP	European	European,Filipino,African American/Afro-Caribbean,South Asian,Seychellois	25673412	4e-13	Indirect	Anthropometric
BMI_INV	1:96924097	T	C	2725	4.388	1.144e-05	++	rs11165643	EEF1A1P11 - LOC105378866	rs11165643-T	0.557	0.0177	[0.011-0.024] kg/m2 increase	BMI (adjusted for smoking behaviour)	EEF1A1P11 - LOC105378866	European,African American/Afro-Caribbean,Indian,Filipino,Hispanic/Latino	European,African American/Afro-Caribbean	28443625	3e-08	Direct	Anthropometric	BMI
BMI_INV	1:96924097	T	C	2725	4.388	1.144e-05	++	rs11165643	EEF1A1P11 - LOC105378866	rs11165643-T	0.557	0.0209	[0.012-0.029] kg/m2 increase	BMI (adjusted for smoking behaviour)	EEF1A1P11 - LOC105378866	European,African American/Afro-Caribbean,Indian,Filipino,Hispanic/Latino	European,African American/Afro-Caribbean	28443625	1e-06	Direct	Anthropometric	BMI
BMI_INV	1:96924097	T	C	2725	4.388	1.144e-05	++	rs11165643	EEF1A1P11 - LOC105378866	rs11165643-T	0.557			Body mass index (joint analysis main effects and smoking interaction)	EEF1A1P11 - LOC105378866	European,African American/Afro-Caribbean,Indian,Filipino,Hispanic/Latino	European,African American/Afro-Caribbean	28443625	1e-06	Indirect	Anthropometric
BMI_INV	1:96924097	T	C	2725	4.388	1.144e-05	++	rs11165643	EEF1A1P11 - LOC105378866	rs11165643-T	0.583	0.021	[0.013-0.029] kg/m2 increase	Body mass index	EEF1A1P11 - LOC105378866	European,African American,Hispanic	European,African American/Afro-Caribbean,Filipino,Seychelles,South Asian	25673413	4e-07	Direct	Anthropometric	BMI
BMI_INV	1:96924097	T	C	2725	4.388	1.144e-05	++	rs11165643	EEF1A1P11 - LOC105378866	rs11165643-T	0.583	0.023	[0.015-0.031] kg/m2 increase	Body mass index	EEF1A1P11 - LOC105378866	European,African American,Hispanic	European,African American/Afro-Caribbean,Filipino,Seychelles,South Asian	25673413	6e-09	Direct	Anthropometric	BMI
BMI_INV	1:96924097	T	C	2725	4.388	1.144e-05	++	rs11165643	EEF1A1P11 - LOC105378866	rs11165643-T	0.583	0.022	[0.016-0.028] kg/m2 increase	Body mass index	EEF1A1P11 - LOC105378866	European,African American,Hispanic	European,African American/Afro-Caribbean,Filipino,Seychelles,South Asian	25673413	2e-12	Direct	Anthropometric	BMI
BMI_INV	1:96924097	T	C	2725	4.388	1.144e-05	++	rs11165643	EEF1A1P11 - LOC105378866	rs11165643-T	0.574	0.022	[0.016-0.028] kg/m2 increase	Body mass index	EEF1A1P11 - LOC105378866	European,African American,Hispanic	European,African American/Afro-Caribbean,Filipino,Seychelles,South Asian	25673413	1e-13	Direct	Anthropometric	BMI
BMI_INV	1:96924097	T	C	2725	4.388	1.144e-05	++	rs11165643	EEF1A1P11 - LOC105378866	rs11165643-T	0.58	0.016	[0.012-0.02] kg/m2 increase	Body mass index	EEF1A1P11 - LOC105378866	Japanese	Japanese,European	28892062	4e-10	Direct	Anthropometric	BMI
BMI_INV	1:96924097	T	C	2725	4.388	1.144e-05	++	rs11165643	EEF1A1P11 - LOC105378866	rs11165643-T	0.582999	0.0233043	unit increase	Body mass index	EEF1A1P11 - LOC105378866	European		26426971	1e-17	Direct	Anthropometric	BMI
BMI_INV	1:96924097	T	C	2725	4.388	1.144e-05	++	rs11165643	EEF1A1P11 - LOC105378866	rs11165643-C	NR	0.019	[NR] unit decrease	Body mass index	EEF1A1P11 - LOC105378866	European,Hispanic/Latino,East Asian,African American,South Asian	European,South Asian,African British,East Asian	30108127	3e-13	Indirect	Anthropometric
BMI_INV	1:115755197	A	C	2725	3.371	0.0007499	++	rs12136712	LOC105378916 - LOC105378917	rs12136712-A	0.302	0.032	[0.018-0.046] unit decrease	Coronary artery disease	LOC105378916 - LOC105378917			29212778	4e-06	Broad	Cardiometabolic
BMI_INV	2:164444356	T	G	2725	-3.423	0.0006198	--	rs77559470	LOC107985829 - FIGN	rs77559470-?	NR	0.02216	[0.015-0.03] unit decrease novel	Mean arterial pressure	LOC107985829 - FIGN	Japanese		29403010	7e-09	Broad	Blood pressure
BMI_INV	3:64701890	T	C	2668	-3.268	0.004086	++	rs4504165	ADAMTS9-AS2	rs4504165-T	0.6995	0.0361	[0.028-0.045] unit increase	Waist-to-hip ratio adjusted for body mass index	ADAMTS9-AS2	African American,European,Filipino,Indian,African American,European,Indian	African American,European	28448500	7e-17	Indirect	Anthropometric
BMI_INV	3:64701890	T	C	2668	-3.268	0.004086	++	rs4504165	ADAMTS9-AS2	rs4504165-T	0.7031	0.0422	[0.025-0.06] unit increase	Waist-to-hip ratio adjusted for BMI in inactive individuals	ADAMTS9-AS2	African American,Filipino,Indian,European,African American,Indian,European	African American,European	28448500	2e-06	Indirect	Anthropometric
BMI_INV	3:64701890	T	C	2668	-3.268	0.004086	++	rs4504165	ADAMTS9-AS2	rs4504165-?	0.6995			Waist-to-hip ratio adjusted for BMI (joint analysis for main effect and physical activity interaction)	ADAMTS9-AS2	African American,European,Filipino,Indian,African American,European,Indian	African American,European	28448500	3e-17	Indirect	Anthropometric
BMI_INV	3:64701890	T	C	2668	-3.268	0.004086	++	rs4504165	ADAMTS9-AS2	rs4504165-T	0.703113			Waist-to-hip ratio adjusted for BMI x sex interaction	ADAMTS9-AS2	European		26426971	8e-08	Indirect	Anthropometric
BMI_INV	3:64701890	T	C	2668	-3.268	0.004086	++	rs4504165	ADAMTS9-AS2	rs4504165-T	0.703113	0.0328825	units increase	Waist-to-hip ratio adjusted for BMI	ADAMTS9-AS2	European		26426971	5e-18	Indirect	Anthropometric
BMI_INV	1:96893000	A	G	2725	-3.268	9.415e-05	++	rs11165623	UBE2WP1 - EEF1A1P11	rs11165623-A	0.4876	0.0196	[0.011-0.028] unit increase	Waist circumference	UBE2WP1 - EEF1A1P11	European	European,Filipino,African American/Afro-Caribbean,South Asian,Seychellois	25673412	6e-06	Indirect	Anthropometric
BMI_INV	1:96893000	A	G	2725	-3.268	9.415e-05	++	rs11165623	UBE2WP1 - EEF1A1P11	rs11165623-A	0.4876	0.0198	[0.013-0.026] unit increase	Waist circumference	UBE2WP1 - EEF1A1P11	European	European,Filipino,African American/Afro-Caribbean,South Asian,Seychellois	25673412	5e-09	Indirect	Anthropometric
BMI_INV	1:96893000	A	G	2725	-3.268	9.415e-05	++	rs11165623	UBE2WP1 - EEF1A1P11	rs11165623-A	0.4851	0.0221	[0.015-0.029] unit increase	Hip circumference	UBE2WP1 - EEF1A1P11	European	European,Filipino,African American/Afro-Caribbean,South Asian,Seychellois	25673412	3e-10	Indirect	Anthropometric
BMI_INV	1:96893000	A	G	2725	-3.268	9.415e-05	++	rs11165623	UBE2WP1 - EEF1A1P11	rs11165623-A	0.4851	0.0226	[0.014-0.032] unit increase	Hip circumference	UBE2WP1 - EEF1A1P11	European	European,Filipino,African American/Afro-Caribbean,South Asian,Seychellois	25673412	8e-07	Indirect	Anthropometric
BMI_INV	2:624034	C	G	2725	-3.268	0.00148	++	rs6711012	LOC105373352 - TMEM18	rs6711012-C	0.82	1.11	[NR]	Obesity	LOC105373352 - TMEM18	European	European	23563607	6e-35	Indirect	Anthropometric
BMI_INV	2:624034	C	G	2725	-3.268	0.00148	++	rs6711012	LOC105373352 - TMEM18	rs6711012-C	0.82	1.18	[NR]	Obesity	LOC105373352 - TMEM18	European	European	23563607	3e-40	Indirect	Anthropometric
BMI_INV	9:22029547	T	C	2725	-3.268	0.000244	--	rs564398	CDKN2B-AS1	rs564398-T	0.56	1.13	[1.08-1.19]	Type 2 diabetes	CDKN2B-AS1	European	European	17463249	1e-06	Broad	Glycemic
BMI_INV	9:22029547	T	C	2725	-3.268	0.000244	--	rs564398	CDKN2B-AS1	rs564398-G	0.399	0.1026	unit decrease	Coronary heart disease	CDKN2B-AS1	European		29615537	2e-07	Broad	Cardiometabolic
BMI_INV	19:33886354	T	C	2724	-3.268	0.003437	--	rs7258031	PEPD	rs7258031-T	0.3396	0.0375	[0.025-0.05] unit increase	Waist-to-hip ratio adjusted for body mass index	PEPD	African American,European,Filipino,Indian,African American,European,Indian	African American,European	28448500	2e-09	Indirect	Anthropometric
BMI_INV	19:33886354	T	C	2724	-3.268	0.003437	--	rs7258031	PEPD	rs7258031-T	0.3396	0.0382	[0.027-0.05] unit increase	Waist-to-hip ratio adjusted for body mass index	PEPD	African American,European,Filipino,Indian,African American,European,Indian	African American,European	28448500	8e-11	Indirect	Anthropometric
BMI_INV	19:33886354	T	C	2724	-3.268	0.003437	--	rs7258031	PEPD	rs7258031-T	0.3396	0.0298	[0.021-0.038] unit increase	Waist-to-hip ratio adjusted for body mass index	PEPD	African American,European,Filipino,Indian,African American,European,Indian	African American,European	28448500	3e-12	Indirect	Anthropometric
BMI_INV	19:33886354	T	C	2724	-3.268	0.003437	--	rs7258031	PEPD	rs7258031-T	0.3413	0.0336	[0.02-0.047] unit increase	Waist-to-hip ratio adjusted for BMI in active individuals	PEPD	African American,Filipino,Indian,European,African American,Indian,European	African American,European	28448500	2e-06	Indirect	Anthropometric
BMI_INV	19:33886354	T	C	2724	-3.268	0.003437	--	rs7258031	PEPD	rs7258031-T	0.3396	0.0293	[0.02-0.039] unit increase	Waist-to-hip ratio adjusted for BMI in active individuals	PEPD	African American,Filipino,Indian,European,African American,Indian,European	African American,European	28448500	1e-09	Indirect	Anthropometric
BMI_INV	19:33886354	T	C	2724	-3.268	0.003437	--	rs7258031	PEPD	rs7258031-?	0.3396			Waist-to-hip ratio adjusted for BMI (joint analysis for main effect and physical activity interaction)	PEPD	African American,European,Filipino,Indian,African American,European,Indian	African American,European	28448500	3e-09	Indirect	Anthropometric
BMI_INV	19:33886354	T	C	2724	-3.268	0.003437	--	rs7258031	PEPD	rs7258031-?	0.3396			Waist-to-hip ratio adjusted for BMI (joint analysis for main effect and physical activity interaction)	PEPD	African American,European,Filipino,Indian,African American,European,Indian	African American,European	28448500	5e-12	Indirect	Anthropometric
BMI_INV	19:33886354	T	C	2724	-3.268	0.003437	--	rs7258031	PEPD	rs7258031-?	0.3396			Waist-to-hip ratio adjusted for BMI (joint analysis for main effect and physical activity interaction)	PEPD	African American,European,Filipino,Indian,African American,European,Indian	African American,European	28448500	3e-09	Indirect	Anthropometric
BMI_INV	19:33886354	T	C	2724	-3.268	0.003437	--	rs7258031	PEPD	rs7258031-?	0.3396			Waist-to-hip ratio adjusted for BMI (joint analysis for main effect and physical activity interaction)	PEPD	African American,European,Filipino,Indian,African American,European,Indian	African American,European	28448500	5e-12	Indirect	Anthropometric
BMI_INV	19:33886354	T	C	2724	-3.268	0.003437	--	rs7258031	PEPD	rs7258031-T	0.3413	0.0336	[0.02-0.047] unit increase	Waist-to-hip ratio adjusted for BMI in active individuals	PEPD	African American,Filipino,Indian,European,African American,Indian,European	African American,European	28448500	2e-06	Indirect	Anthropometric
BMI_INV	19:33886354	T	C	2724	-3.268	0.003437	--	rs7258031	PEPD	rs7258031-T	0.339356	0.0267535	units increase	Waist-to-hip ratio adjusted for BMI	PEPD	European		26426971	3e-14	Indirect	Anthropometric
BMI_INV	19:33886354	T	C	2724	-3.268	0.003437	--	rs7258031	PEPD	rs7258031-T	0.339356			Waist-to-hip ratio adjusted for BMI x sex x age interaction (4df test)	PEPD	European		26426971	3e-12	Indirect	Anthropometric
BMI_INV	9:126590687	T	C	2697	-3.268	0.0009453	++	rs541160	DENND1A	rs541160-C	NR	0.023	[NR] unit decrease	Body mass index	DENND1A	European,Hispanic/Latino,East Asian,African American,South Asian	European,South Asian,African British,East Asian	30108127	1e-09	Indirect	Anthropometric
BMI_INV	8:41630405	A	G	2725	-3.268	0.001453	++	rs4737009	ANK1	rs4737009-A	0.24	0.03	[0.02-0.04] % increase	Glycated hemoglobin levels	ANK1	European		20858683	6e-12	Broad	Glycemic
BMI_INV	8:41630405	A	G	2725	-3.268	0.001453	++	rs4737009	ANK1	rs4737009-A	0.51	0.08	[0.060-0.100] unit increase	Glycated hemoglobin levels	ANK1	East Asian,Malay	East Asian	24647736	1e-15	Broad	Glycemic
BMI_INV	8:41630405	A	G	2725	-3.268	0.001453	++	rs4737009	ANK1	rs4737009-A	0.4977	0.0255	[0.018-0.033] unit increase	Glycated hemoglobin levels	ANK1	European,East Asian,South Asian,African American	European,East Asian,South Asian	28898252	1e-10	Broad	Glycemic
BMI_INV	8:41630405	A	G	2725	-3.268	0.001453	++	rs4737009	ANK1	rs4737009-A	0.2531	0.0212	[0.017-0.025] unit increase	Glycated hemoglobin levels	ANK1	European,East Asian,South Asian,African American	European,East Asian,South Asian	28898252	4e-27	Broad	Glycemic
BMI_INV	3:138113353	T	C	2725	-3.268	0.00127	++	rs253664	MRAS	rs253664-T	0.202	0.025	[0.015-0.034] kg/m2 increase	Body mass index	MRAS	European,African American,Hispanic	European,African American/Afro-Caribbean,Filipino,Seychelles,South Asian	25673413	3e-07	OppositeDirection	Anthropometric	BMI
BMI_INV	3:138113353	T	C	2725	-3.268	0.00127	++	rs253664	MRAS	rs253664-T	0.202	0.017	[0.0099-0.0247] kg/m2 increase	Body mass index	MRAS	European,African American,Hispanic	European,African American/Afro-Caribbean,Filipino,Seychelles,South Asian	25673413	7e-06	OppositeDirection	Anthropometric	BMI
BMI_INV	5:131784393	T	G	2724	-3.268	0.001081	--	rs12521868	C5orf56	rs12521868-T	0.405	0.199	[0.11-0.29] unit decrease	Diastolic blood pressure	C5orf56	European	European	28739976	8e-06	Broad	Blood pressure
BMI_INV	5:131784393	T	G	2724	-3.268	0.001081	--	rs12521868	C5orf56	rs12521868-T	0.3757	0.189	mmHg decrease	Diastolic blood pressure	C5orf56	European,South Asian	European,South Asian,Hispanic,African American	27618447	2e-11	Broad	Blood pressure
BMI_INV	2:624678	A	G	2725	-3.268	0.001458	++	rs2903492	LOC105373352 - TMEM18	rs2903492-A	0.83	1.26	[NR]	Body mass index	LOC105373352 - TMEM18	European	European	23563607	6e-15	Indirect	Anthropometric
BMI_INV	4:145568352	T	C	2697	-3.268	0.0004008	++	rs7689420	HHIP	rs7689420-C	0.84	1.33	[NR]	Height	HHIP	European	European	23563607	4e-21	Indirect	Anthropometric
BMI_INV	4:145568352	T	C	2697	-3.268	0.0004008	++	rs7689420	HHIP	rs7689420-T	0.16	0.073	[NR] unit decrease	Height	HHIP	European	European	20881960	6e-51	Indirect	Anthropometric
BMI_INV	4:145568352	T	C	2697	-3.268	0.0004008	++	rs7689420	HHIP	rs7689420-C	0.8186	0.0405	[0.028-0.053] cm increase	Waist circumference adjusted for body mass index	HHIP	African American,European,Filipino,Indian,African American,European,Indian	African American,European	28448500	1e-09	Indirect	Anthropometric
BMI_INV	4:145568352	T	C	2697	-3.268	0.0004008	++	rs7689420	HHIP	rs7689420-C	0.8186	0.0293	[0.02-0.038] cm increase	Waist circumference adjusted for body mass index	HHIP	African American,European,Filipino,Indian,African American,European,Indian	African American,European	28448500	2e-10	Indirect	Anthropometric
BMI_INV	4:145568352	T	C	2697	-3.268	0.0004008	++	rs7689420	HHIP	rs7689420-C	0.8054	0.042	[0.027-0.057] cm increase	Waist circumference adjusted for BMI in active individuals	HHIP	African American,Filipino,Indian,European,African American,Indian,European	African American,European	28448500	3e-08	Indirect	Anthropometric
BMI_INV	4:145568352	T	C	2697	-3.268	0.0004008	++	rs7689420	HHIP	rs7689420-C	0.8186	0.0276	[0.017-0.038] cm increase	Waist circumference adjusted for BMI in active individuals	HHIP	African American,Filipino,Indian,European,African American,Indian,European	African American,European	28448500	2e-07	Indirect	Anthropometric
BMI_INV	4:145568352	T	C	2697	-3.268	0.0004008	++	rs7689420	HHIP	rs7689420-?	0.8186			Waist circumference adjusted for BMI (joint analysis main effects and physical activity interaction)	HHIP	African American,European,Filipino,Indian,African American,European,Indian	African American,European	28448500	6e-09	Indirect	Anthropometric
BMI_INV	4:145568352	T	C	2697	-3.268	0.0004008	++	rs7689420	HHIP	rs7689420-?	0.8186			Waist circumference adjusted for BMI (joint analysis main effects and physical activity interaction)	HHIP	African American,European,Filipino,Indian,African American,European,Indian	African American,European	28448500	1e-09	Indirect	Anthropometric
BMI_INV	5:131686146	A	G	2725	-3.268	2.87e-05	--	rs10058074	LOC553103	rs10058074-A	0.45	1.15	[NR]	Height	LOC553103	European	European	23563607	4e-12	Indirect	Anthropometric
BMI_INV	1:96944797	A	C	2725	-3.268	0.0001203	--	rs1555543	EEF1A1P11 - LOC105378866	rs1555543-C	0.59	0.06	[0.02-0.10] kg/m2 increase	Body mass index	EEF1A1P11 - LOC105378866	European	European	20935630	4e-10	Direct	Anthropometric	BMI
BMI_INV	1:96943994	T	C	2725	-3.268	4.275e-05	--	rs1973993	EEF1A1P11 - LOC105378866	rs1973993-C	0.63	2.71	[1.61-3.81] percentage SD increase	Weight	EEF1A1P11 - LOC105378866	European,African American	European	19079260	1e-06	Indirect	Anthropometric
BMI_INV	1:96886267	A	G	2725	-3.268	2.637e-05	++	rs587242	UBE2WP1 - EEF1A1P11	rs587242-A	0.246	0.0235	[0.014-0.033] kg/m2 increase	Body mass index	UBE2WP1 - EEF1A1P11	African American,European,Filipino,Indian,African American,European,Indian	African American,European	28448500	3e-07	OppositeDirection	Anthropometric	BMI
BMI_INV	1:96886267	A	G	2725	-3.268	2.637e-05	++	rs587242	UBE2WP1 - EEF1A1P11	rs587242-A	0.2435	0.0432	[0.025-0.061] unit increase	Body mass index in physically inactive individuals	UBE2WP1 - EEF1A1P11	African American,Filipino,Indian,European,African American,Indian,European	African American,European	28448500	3e-06	OppositeDirection	Anthropometric	BMI
BMI_INV	1:96886267	A	G	2725	-3.268	2.637e-05	++	rs587242	UBE2WP1 - EEF1A1P11	rs587242-?	NR			Body mass index (joint analysis main effects and physical activity interaction)	UBE2WP1 - EEF1A1P11	African American,European,Filipino,Indian,African American,European,Indian	African American,European	28448500	4e-06	Indirect	Anthropometric
BMI_INV	1:96886267	A	G	2725	-3.268	2.637e-05	++	rs587242	UBE2WP1 - EEF1A1P11	rs587242-?	NR			Body mass index (joint analysis main effects and physical activity interaction)	UBE2WP1 - EEF1A1P11	African American,European,Filipino,Indian,African American,European,Indian	African American,European	28448500	4e-08	Indirect	Anthropometric
BMI_INV	3:138103927	A	T	2725	-3.268	0.001062	++	rs1308362	MRAS	rs1308362-A	0.1952	0.0296	[0.02-0.04] kg/m2 increase	Body mass index	MRAS	African American,European,Filipino,Indian,African American,European,Indian	African American,European	28448500	6e-09	OppositeDirection	Anthropometric	BMI
BMI_INV	3:64701146	A	G	2668	-3.268	0.004351	++	rs9860730	ADAMTS9-AS2	rs9860730-A	0.6495			Waist circumference adjusted for BMI (joint analysis main effects and smoking interaction)	ADAMTS9-AS2	European,African American/Afro-Caribbean,Indian,Filipino,Hispanic/Latino	European,African American/Afro-Caribbean	28443625	1e-11	Indirect	Anthropometric
BMI_INV	3:64701146	A	G	2668	-3.268	0.004351	++	rs9860730	ADAMTS9-AS2	rs9860730-A	0.6495	0.0321	[0.022-0.043] unit increase	Waist circumference adjusted for BMI in non-smokers	ADAMTS9-AS2	European,African American/Afro-Caribbean,Indian,Filipino,Hispanic/Latino	European,African American/Afro-Caribbean	28443625	2e-09	Indirect	Anthropometric
BMI_INV	3:64701146	A	G	2668	-3.268	0.004351	++	rs9860730	ADAMTS9-AS2	rs9860730-A	0.6495	0.0344	[0.025-0.044] unit increase	Waist circumference adjusted for BMI (adjusted for smoking behaviour)	ADAMTS9-AS2	European,African American/Afro-Caribbean,Indian,Filipino,Hispanic/Latino	European,African American/Afro-Caribbean	28443625	5e-13	Indirect	Anthropometric
BMI_INV	3:64701146	A	G	2668	-3.268	0.004351	++	rs9860730	ADAMTS9-AS2	rs9860730-A	0.7028	0.0229	[0.016-0.03] unit increase	Waist-hip ratio	ADAMTS9-AS2	European	European,Filipino,African American/Afro-Caribbean,South Asian,Seychellois	25673412	3e-10	Indirect	Anthropometric
BMI_INV	3:64701146	A	G	2668	-3.268	0.004351	++	rs9860730	ADAMTS9-AS2	rs9860730-A	0.7028	0.0419	[0.032-0.051] unit increase	Waist-hip ratio	ADAMTS9-AS2	European	European,Filipino,African American/Afro-Caribbean,South Asian,Seychellois	25673412	4e-18	Indirect	Anthropometric
BMI_INV	3:64701146	A	G	2668	-3.268	0.004351	++	rs9860730	ADAMTS9-AS2	rs9860730-A	0.7026	0.0219	[0.015-0.029] unit increase	Waist circumference adjusted for body mass index	ADAMTS9-AS2	European	European,Filipino,African American/Afro-Caribbean,South Asian,Seychellois	25673412	2e-09	Indirect	Anthropometric
[truncated: 302 more rows]
