# Supplementary material for: Genome-wide landscape establishes novel association signals for metabolic traits in the Arab population
Source: Hum Genet. 2020 Sep 9;140(3):505–28. doi: 10.1007/s00439-020-02222-7 (PMC7889551; doi:10.1007/s00439-020-02222-7)
Supplement: Supplementary file 4 — Supplementary file4 (XLSX 320 kb) [file 439_2020_2222_MOESM4_ESM.xlsx]

## Sheet: Sheet1
AssociatedTrait	AsscoiatedVariants (position as per hg19)	Reference Allele (Imputed using OmniExpress data)	Alternate Allele (Imputed using OmniExpress data)	SampleSzie (Imputed using OmniExpress data)	Alternate Allele Frequency (Imputed using OmniExpress data)	HWE (Imputed using OmniExpress data)	Reference Genotype (Imputed using OmniExpress data)	Heterozyous genotype (Imputed using OmniExpress data)	Rare homozygous genotype (Imputed using OmniExpress data)	Alternate allele Effect size (Imputed using OmniExpress data)	P value (Imputed using OmniExpress data)	Reference Allele (Imputed using Cardiometabo data)	Alternate Allele (Imputed using Cardiometabo data)	SampleSzie (Imputed using Cardiometabo data)	Alternate Allele Frequency (Imputed using Cardiometabo data)	HWE (Imputed using Cardiometabo data)	Reference Genotype (Imputed using Cardiometabo data)	Heterozyous genotype (Imputed using Cardiometabo data)	Rare homozygous genotype (Imputed using Cardiometabo data)	Alternate allele Effect size (Imputed using Cardiometabo data)	P value (Imputed using Cardiometabo data)	Allele 1 (from Meta analysis)	Allele 2 (from Meta analysis)	Sample Size (for meta analysis)	Z_score (from meta analysis)	P value (from meta analysis)	Direction	Mean imputation score (of imputation from OmniExpress data)	Genotypeing Status (of imputation from OmniExpress data)	Mean imputation score (of imputation from Cardiometabo data)	Genotypeing Status (of imputation from Cardiometabo data)	SNP ID	Gene	Functional consequence	Other traits association (in imputed data)	Classification based on P value from meta analysis	LD independent variants	Variant present in GWAS catalog with metabolic traits	Variant association with traits in Gwas Catalog	Gene present in GWAS catalog with metabolic traits	Gene association with metabolic traits	Type of evidence	EAF in European population	Adjusted p-value from proportional test for comparing study EAF and EAF of European population
HDL_INV	8:19750951	T	C	1230	0.10999	0.620232	1003	218	9	0.282443	0.000132647	T	C	1434	0.106696	0.327792	1142	280	12	0.243357	8.54e-05	C	T	2664	5.479	4.28e-08	++	0.80808	Imputed	0.98776	Imputed	rs112861901	INTS10, LPL	intergenic_variant	HDL_INV;HDL_RAW	Genome-wide		No		Yes	Body mass index (adult); Metabolic syndrome	Established gene loci	0.173	0.000215817
HDL_INV	4:190208378	A	G	1230	0.218586	0.072391	802	370	58	-0.189759	0.00109275	A	G	1434	0.221218	0.0354183	869	476	89	-0.230309	7.65e-06	G	A	2664	-5.502	3.76e-08	--	0.68747	Imputed	0.75907	Imputed	rs11132637	LOC105377613, LOC105377614	downstream_gene_variant	HDL_INV;HDL_RAW	Genome-wide		No		No	SNPs from LOC105377614 are reported for Amyotrophic lateral sclerosis in GWAS Catalog [PMID:22959728]	Literature	0.2873	0.00288879
HDL_INV	4:190206771	T	C	1230	0.226069	0.0525362	792	376	62	-0.187685	0.00115701	T	C	1434	0.237551	0.0171595	866	476	92	-0.216474	6.65e-06	C	T	2664	-5.513	3.53e-08	--	0.67839	Imputed	0.82775	Imputed	rs35387314	LOC105377613, LOC105377614	downstream_gene_variant	HDL_INV;HDL_RAW	Genome-wide		No		No	SNPs from LOC105377614 are reported for Amyotrophic lateral sclerosis in GWAS Catalog [PMID:22959728]	Literature	0.2873	0.0179093
HDL_INV	4:190202004	G	A	1230	0.22416	0.0779802	791	378	61	-0.193215	0.000799008	G	A	1434	0.236578	0.0290085	871	474	89	-0.220742	9.12e-06	A	G	2664	-5.534	3.13e-08	--	0.68918	Imputed	0.77733	Imputed	rs6846011	LOC105377613, LOC105377614	intergenic_variant	HDL_INV;HDL_RAW	Genome-wide		No		No	SNPs from LOC105377614 are reported for Amyotrophic lateral sclerosis in GWAS Catalog [PMID:22959728]	Literature	0.2883	0.0123136
HDL_INV	4:190201161	G	A	1230	0.21727	0.128856	798	375	57	-0.196564	0.000704078	G	A	1434	0.220625	0.0691185	873	476	85	-0.23504	1.05e-05	A	G	2664	-5.535	3.12e-08	--	0.69637	Imputed	0.71053	Imputed	rs34453299	LOC105377613, LOC105377614	intergenic_variant	HDL_INV;HDL_RAW	Genome-wide		No		No	SNPs from LOC105377614 are reported for Amyotrophic lateral sclerosis in GWAS Catalog [PMID:22959728]	Literature	0.2883	0.00210134
HDL_INV	4:190198217	GA	G	1230	0.210005	0.0439912	812	361	57	-0.200826	0.00107801	GA	G	1434	0.223376	0.0809277	874	476	84	-0.24119	8e-06	G	GA	2664	-5.497	3.85e-08	--	0.63607	Imputed	0.68693	Imputed	rs561984720	LOC105377613, LOC105377614	intergenic_variant	HDL_INV;HDL_RAW	Genome-wide		No		No	SNPs from LOC105377614 are reported for Amyotrophic lateral sclerosis in GWAS Catalog [PMID:22959728]	Literature	0.2714	0.0177034
HDL_INV	4:190191046	G	A	1230	0.226538	0.0352981	790	376	64	-0.186267	0.00108774	G	A	1434	0.237407	0.03466	872	474	88	-0.230744	9.06e-06	A	G	2664	-5.476	4.35e-08	--	0.70001	Imputed	0.71125	Imputed	rs9790417	LOC105377613, LOC105377614	intergenic_variant	HDL_INV;HDL_RAW	Genome-wide		No		No	SNPs from LOC105377614 are reported for Amyotrophic lateral sclerosis in GWAS Catalog [PMID:22959728]	Literature	0.2883	0.0158874
HDL_INV	4:190188001	G	T	1230	0.225732	0.0537043	789	378	63	-0.193233	0.000672206	G	T	1434	0.237137	0.0498489	871	476	87	-0.233957	9.01e-06	T	G	2664	-5.568	2.58e-08	--	0.70657	Imputed	0.69356	Imputed	rs11942078	LOC105377613, LOC105377614	intergenic_variant	HDL_INV;HDL_RAW	Genome-wide		No		No	SNPs from LOC105377614 are reported for Amyotrophic lateral sclerosis in GWAS Catalog [PMID:22959728]	Literature	0.0915	1.75421e-15
HDL_INV	4:190184168	C	A	1230	0.225586	0.0431572	791	376	63	-0.191704	0.000735969	C	A	1434	0.236968	0.0344721	874	473	87	-0.238033	8.68e-06	A	C	2664	-5.557	2.74e-08	--	0.70722	Imputed	0.67362	Imputed	rs35668405	LOC105377613, LOC105377614	intergenic_variant	HDL_INV;HDL_RAW	Genome-wide		No		No	SNPs from LOC105377614 are reported for Amyotrophic lateral sclerosis in GWAS Catalog [PMID:22959728]	Literature	0.2883	0.0140162
HDL_INV	4:190184043	A	G	1230	0.219117	0.0501557	797	372	61	-0.197092	0.000566774	A	G	1434	0.221055	0.0982694	898	460	76	-0.251813	9.95e-06	G	A	2664	-5.584	2.35e-08	--	0.71279	Imputed	0.62391	Imputed	rs35602882	LOC105377613, LOC105377614	intergenic_variant	HDL_INV;HDL_RAW	Genome-wide		No		No	SNPs from LOC105377614 are reported for Amyotrophic lateral sclerosis in GWAS Catalog [PMID:22959728]	Literature	0.2883	0.00247523
HDL_INV	4:190179626	T	C	1230	0.220037	0.0636656	793	376	61	-0.201102	0.000460551	T	C	1434	0.221215	0.266097	902	462	70	-0.258441	9.1e-06	C	T	2664	-5.636	1.74e-08	--	0.70455	Imputed	0.59831	Imputed	rs35266160	LOC105377613, LOC105377614	intergenic_variant	HDL_INV;HDL_RAW	Genome-wide		No		No	SNPs from LOC105377614 are reported for Amyotrophic lateral sclerosis in GWAS Catalog [PMID:22959728]	Literature	0.2883	0.002923
HDL_INV	4:190178544	G	A	1230	0.2265	0.0553055	787	380	63	-0.196805	0.000544389	G	A	1434	0.23676	0.0475929	878	471	85	-0.244612	8.04e-06	A	G	2664	-5.625	1.86e-08	--	0.70152	Imputed	0.64451	Imputed	rs11721957	LOC105377613, LOC105377614	intergenic_variant	HDL_INV;HDL_RAW	Genome-wide		No		No	SNPs from LOC105377614 are reported for Amyotrophic lateral sclerosis in GWAS Catalog [PMID:22959728]	Literature	0.2883	0.0158874
HDL_INV	4:190172499	G	A	1230	0.226834	0.0543495	788	379	63	-0.201641	0.000458667	G	A	1434	0.2364	0.0997259	895	462	77	-0.251436	7.86e-06	A	G	2664	-5.66	1.52e-08	--	0.6859	Imputed	0.61342	Imputed	rs35466621	LOC105377613, LOC105377614	intergenic_variant	HDL_INV;HDL_RAW	Genome-wide		No		No	SNPs from LOC105377614 are reported for Amyotrophic lateral sclerosis in GWAS Catalog [PMID:22959728]	Literature	0.2883	0.0158874
HDL_INV	4:190170843	TAA	T	1230	0.226627	0.0668933	786	381	63	-0.201993	0.00045855	TAA	T	1434	0.235981	0.0710052	898	459	77	-0.252858	7.75e-06	T	TAA	2664	-5.662	1.5e-08	--	0.68376	Imputed	0.60841	Imputed	rs35699925	LOC105377613, LOC105377614	intergenic_variant	HDL_INV;HDL_RAW	Genome-wide		No		No	SNPs from LOC105377614 are reported for Amyotrophic lateral sclerosis in GWAS Catalog [PMID:22959728]	Literature	0.2883	0.0140162
HDL_INV	4:190169159	T	C	1230	0.226654	0.0813804	786	382	62	-0.202797	0.000447304	T	C	1434	0.235958	0.154858	899	461	74	-0.254084	7.74e-06	C	T	2664	-5.667	1.46e-08	--	0.68098	Imputed	0.60303	Imputed	rs34329457	LOC105377613, LOC105377614	intergenic_variant	HDL_INV;HDL_RAW	Genome-wide		No		No	SNPs from LOC105377614 are reported for Amyotrophic lateral sclerosis in GWAS Catalog [PMID:22959728]	Literature	0.2883	0.0140162
HDL_INV	4:190167174	G	A	1230	0.226539	0.0802536	787	381	62	-0.204223	0.000425788	G	A	1434	0.235733	0.266097	902	462	70	-0.255963	7.66e-06	A	G	2664	-5.677	1.37e-08	--	0.67704	Imputed	0.59559	Imputed	rs13147669	LOC105377613, LOC105377614	intergenic_variant	HDL_INV;HDL_RAW	Genome-wide		No		No	SNPs from LOC105377614 are reported for Amyotrophic lateral sclerosis in GWAS Catalog [PMID:22959728]	Literature	0.2883	0.0140162
HDL_INV	4:190161531	T	C	1230	0.22651	0.0438708	790	377	63	-0.208215	0.000364663	T	C	1434	0.235531	0.261429	907	458	69	-0.260529	7.69e-06	C	T	2664	-5.704	1.17e-08	--	0.66706	Imputed	0.57614	Imputed	rs76018028	LOC105377613, LOC105377614	intergenic_variant	HDL_INV;HDL_RAW	Genome-wide		No		No	SNPs from LOC105377614 are reported for Amyotrophic lateral sclerosis in GWAS Catalog [PMID:22959728]	Literature	0.2883	0.0140162
HDL_INV	4:190160826	C	T	1230	0.219809	0.0392201	802	368	60	-0.213231	0.000304979	C	T	1434	0.219837	1	912	463	59	-0.276566	8.72e-06	T	C	2664	-5.716	1.09e-08	--	0.66744	Imputed	0.53054	Imputed	rs35192598	LOC105377613, LOC105377614	intergenic_variant	HDL_INV;HDL_RAW	Genome-wide		No		No	SNPs from LOC105377614 are reported for Amyotrophic lateral sclerosis in GWAS Catalog [PMID:22959728]	Literature	0.2883	0.00247523
HDL_INV	4:190159637	G	T	1230	0.226607	0.0431572	791	376	63	-0.209027	0.000358897	G	T	1434	0.235722	0.260474	908	457	69	-0.261967	7.74e-06	T	G	2664	-5.706	1.16e-08	--	0.66329	Imputed	0.56955	Imputed	rs55944922	LOC105377613, LOC105377614	intergenic_variant	HDL_INV;HDL_RAW	Genome-wide		No		No	SNPs from LOC105377614 are reported for Amyotrophic lateral sclerosis in GWAS Catalog [PMID:22959728]	Literature	0.2883	0.0140162
HDL_INV	4:190159385	G	A	1230	0.219693	0.038107	804	366	60	-0.213431	0.000319803	G	A	1434	0.219671	1	912	464	58	-0.278093	8.99e-06	A	G	2664	-5.703	1.18e-08	--	0.6619	Imputed	0.52369	Imputed	rs13141596	LOC105377613, LOC105377614	intergenic_variant	HDL_INV;HDL_RAW	Genome-wide		No		No	SNPs from LOC105377614 are reported for Amyotrophic lateral sclerosis in GWAS Catalog [PMID:22959728]	Literature	0.2873	0.00288879
HDL_INV	4:190157839	G	A	1230	0.224979	0.0200318	802	366	62	-0.209725	0.000382034	G	A	1434	0.234645	0.37512	910	458	66	-0.266386	7.63e-06	A	G	2664	-5.697	1.22e-08	--	0.65653	Imputed	0.55557	Imputed	rs13120111	LOC105377613, LOC105377614	intergenic_variant	HDL_INV;HDL_RAW	Genome-wide		No		No	SNPs from LOC105377614 are reported for Amyotrophic lateral sclerosis in GWAS Catalog [PMID:22959728]	Literature	0.2913	0.00820636
HDL_INV	4:190157713	A	G	1230	0.225931	0.0159445	801	366	63	-0.206863	0.00045094	A	G	1434	0.23522	0.37512	910	458	66	-0.267051	7.57e-06	G	A	2664	-5.668	1.44e-08	--	0.65471	Imputed	0.55216	Imputed	rs13119288	LOC105377613, LOC105377614	intergenic_variant	HDL_INV;HDL_RAW	Genome-wide		No		No	SNPs from LOC105377614 are reported for Amyotrophic lateral sclerosis in GWAS Catalog [PMID:22959728]	Literature	0.2922	0.00827935
HDL_INV	4:190157576	G	A	1230	0.224653	0.0200318	802	366	62	-0.210459	0.000373211	G	A	1434	0.234154	0.466583	910	459	65	-0.267353	7.53e-06	A	G	2664	-5.703	1.17e-08	--	0.65495	Imputed	0.55326	Imputed	rs36021514	LOC105377613, LOC105377614	intergenic_variant	HDL_INV;HDL_RAW	Genome-wide		No		No	SNPs from LOC105377614 are reported for Amyotrophic lateral sclerosis in GWAS Catalog [PMID:22959728]	Literature	0.2903	0.00819529
HDL_INV	4:190157486	G	A	1230	0.224814	0.0196294	803	365	62	-0.2106	0.000369638	G	A	1434	0.234287	0.745195	910	462	62	-0.267436	7.68e-06	A	G	2664	-5.702	1.18e-08	--	0.65477	Imputed	0.55177	Imputed	rs34728227	LOC105377613, LOC105377614	intergenic_variant	HDL_INV;HDL_RAW	Genome-wide		No		No	SNPs from LOC105377614 are reported for Amyotrophic lateral sclerosis in GWAS Catalog [PMID:22959728]	Literature	0.2913	0.00820636
HDL_INV	4:190157056	G	A	1230	0.224672	0.0196294	803	365	62	-0.210422	0.000382569	G	A	1434	0.233961	0.807582	910	463	61	-0.267859	7.82e-06	A	G	2664	-5.693	1.25e-08	--	0.65324	Imputed	0.54967	Imputed	rs35127507	LOC105377613, LOC105377614	intergenic_variant	HDL_INV;HDL_RAW	Genome-wide		No		No	SNPs from LOC105377614 are reported for Amyotrophic lateral sclerosis [PMID:22959728]	Literature	0.2913	0.00705663
HDL_INV	4:190156646	G	T	1230	0.223693	0.014864	806	362	62	-0.211383	0.000375622	G	T	1434	0.231809	0.743291	910	468	56	-0.271066	7.67e-06	T	G	2664	-5.699	1.2e-08	--	0.65059	Imputed	0.54164	Imputed	rs34706863	LOC105377613, LOC105377614	intergenic_variant	HDL_INV;HDL_RAW	Genome-wide		No		No	SNPs from LOC105377614 are reported for Amyotrophic lateral sclerosis in GWAS Catalog [PMID:22959728]	Literature	0.2913	0.00598363
HDL_INV	16:57006829	T	A	1230	0.779727	0.0131248	65	368	797	0.20953	8.08e-05	T	A	1434	0.771491	1	74	504	856	0.20715	5.68e-06	A	T	2664	6.008	1.88e-09	++	0.82676	Imputed	0.95152	Imputed	rs289713	CETP	intron_variant	HDL_INV;HDL_RAW	Genome-wide		No		Yes	HDL cholesterol; C-reactive protein levels or triglyceride levels (pleiotropy)	Established gene loci	0.7843	0.805856
HDL_INV	16:57006590	C	T	1230	0.184208	0.00775926	882	304	44	-0.241151	2.68e-05	C	T	1434	0.190222	0.863692	942	439	53	-0.230972	1.14e-06	T	C	2664	-6.424	1.33e-10	--	0.8032	Imputed	0.99817	Genotyped	rs7499892	CETP	intron_variant	HDL_INV;HDL_RAW	Genome-wide		Yes	HDL cholesterol	Yes	HDL cholesterol; C-reactive protein levels or triglyceride levels (pleiotropy)	Established variant	0.2058	0.430739
HDL_INV	16:57006378	A	G	1230	0.166247	0.0272866	893	298	39	-0.25633	8.65e-06	A	G	1434	0.177892	0.856991	968	422	44	-0.25226	3.02e-07	G	A	2664	-6.781	1.2e-11	--	0.86146	Imputed	0.9885	Imputed	rs11076175	CETP	intron_variant	HDL_INV;HDL_RAW	Genome-wide		No		Yes	HDL cholesterol; C-reactive protein levels or triglyceride levels (pleiotropy)	Established gene loci	0.2058	0.115593
HDL_INV	16:57001274	AC	A	1230	0.28084	0.00926912	673	449	108	0.199646	0.000218829	AC	A	1434	0.277681	0.0985961	764	548	122	0.178183	1.61e-05	A	AC	2664	5.676	1.38e-08	++	0.68609	Imputed	0.98416	Imputed	rs200751500	CETP	intron_variant	HDL_INV;HDL_RAW	Genome-wide		No		Yes	HDL cholesterol; C-reactive protein levels or triglyceride levels (pleiotropy)	Established gene loci	0.2853	0.878816
HDL_INV	16:57001254	T	TCACA	1230	0.184171	0.183282	826	355	49	-0.197625	0.000215164	T	TCACA	1434	0.19506	0.400361	923	462	49	-0.1994	3e-05	TCACA	T	2664	-5.577	2.45e-08	--	0.92274	Imputed	0.99556	Imputed	rs12720908	CETP	intron_variant	HDL_INV	Genome-wide		No		Yes	HDL cholesterol; C-reactive protein levels or triglyceride levels (pleiotropy)	Established gene loci	0.2058	0.513551
HDL_INV	16:57000885	G	A	1230	0.184692	0.154258	827	354	49	-0.198344	0.000212686	G	A	1434	0.195222	0.450579	923	461	50	-0.198658	3.12e-05	A	G	2664	-5.572	2.52e-08	--	0.91533	Imputed	0.99893	Genotyped	rs12720922	CETP	intron_variant	HDL_INV	Genome-wide		No		Yes	HDL cholesterol; C-reactive protein levels or triglyceride levels (pleiotropy)	Established gene loci	0.2058	0.513551
HDL_INV	16:56999778	CG	C	1230	0.186279	0.183282	826	355	49	-0.196237	0.000267355	CG	C	1434	0.199241	0.868227	920	459	55	-0.198284	2.68e-05	C	CG	2664	-5.558	2.73e-08	--	0.90123	Imputed	0.99038	Imputed	rs17231569	CETP	intron_variant	HDL_INV	Genome-wide		No		Yes	HDL cholesterol; C-reactive protein levels or triglyceride levels (pleiotropy)	Established gene loci	0.2058	0.619923
HDL_INV	16:56999328	C	T	1230	0.387951	0.00185823	481	534	215	0.22111	5.12e-06	C	T	1434	0.38016	0.092537	568	645	221	0.129912	0.000628038	T	C	2664	5.607	2.06e-08	++	0.71712	Imputed	0.99026	Imputed	rs11508026	CETP	intron_variant	HDL_INV;HDL_RAW	Genome-wide		Yes	C-reactive protein levels or triglyceride levels (pleiotropy)	Yes	HDL cholesterol; C-reactive protein levels or triglyceride levels (pleiotropy)	Established variant	0.4225	0.170994
HDL_INV	16:56999258	A	C	1230	0.231944	0.0264748	776	385	69	-0.191728	0.00028955	A	C	1434	0.226302	1	858	503	73	-0.183539	3.91e-05	C	A	2664	-5.48	4.25e-08	--	0.79405	Imputed	0.99979	Genotyped	rs7203984	CETP	intron_variant	HDL_INV	Genome-wide		No		Yes	HDL cholesterol; C-reactive protein levels or triglyceride levels (pleiotropy)	Established gene loci	0.2157	0.63999
HDL_INV	16:56998918	A	G	1230	0.388666	0.00186018	480	534	216	0.217969	6.43e-06	A	G	1434	0.377973	0.0554558	577	638	219	0.139035	0.000274402	G	A	2664	5.735	9.75e-09	++	0.71901	Imputed	0.98316	Imputed	rs12720926	CETP	intron_variant	HDL_INV;HDL_RAW	Genome-wide		No		Yes	HDL cholesterol; C-reactive protein levels or triglyceride levels (pleiotropy)	Established gene loci	0.4235	0.131951
HDL_INV	16:56997349	C	CA	1230	0.28411	0.0267156	709	430	91	-0.224573	2.25e-05	C	CA	1434	0.31907	0.362379	673	608	153	-0.214839	6.56e-08	CA	C	2664	-6.844	7.69e-12	--	0.72264	Imputed	0.99009	Imputed	rs5817082	CETP	intron_variant	HDL_INV;HDL_RAW	Genome-wide		No		Yes	HDL cholesterol; C-reactive protein levels or triglyceride levels (pleiotropy)	Established gene loci	0.2783	0.376276
HDL_INV	16:56997233	G	A	1230	0.249186	0.0214428	755	399	76	-0.249444	2.63e-06	G	A	1434	0.285713	0.194986	743	564	127	-0.22853	1.92e-08	A	G	2664	-7.315	2.58e-13	--	0.75632	Imputed	0.99682	Genotyped	rs1864163	CETP	intron_variant	HDL_INV;HDL_RAW	Genome-wide		Yes	HDL cholesterol; Total cholesterol levels; High density lipoprotein cholesterol levels	Yes	HDL cholesterol; C-reactive protein levels or triglyceride levels (pleiotropy)	Established variant	0.2704	0.963652
HDL_INV	16:56996649	C	A	1230	0.403454	0.000669083	446	540	244	0.19928	1.87e-05	C	A	1434	0.382842	0.19857	558	654	222	0.150858	6.37e-05	A	C	2664	5.842	5.17e-09	++	0.75443	Imputed	0.99997	Genotyped	rs34620476	CETP	intron_variant	HDL_INV;HDL_RAW	Genome-wide		No		Yes	HDL cholesterol; C-reactive protein levels or triglyceride levels (pleiotropy)	Established gene loci	0.4254	0.256761
HDL_INV	16:56996645	GCC	G	1230	0.403118	0.0010218	445	542	243	0.200367	1.79e-05	GCC	G	1434	0.377768	0.129471	569	647	218	0.159377	2.85e-05	G	GCC	2664	5.985	2.16e-09	++	0.75006	Imputed	0.9867	Imputed	rs34145065	CETP	intron_variant	HDL_INV;HDL_RAW	Genome-wide		No		Yes	HDL cholesterol; C-reactive protein levels or triglyceride levels (pleiotropy)	Established gene loci	0.4254	0.214486
HDL_INV	16:56996288	G	A	1230	0.413441	2.8e-05	435	531	264	0.20563	6.64e-06	G	A	1434	0.391282	0.244553	542	662	230	0.165426	1.11e-05	A	G	2664	6.285	3.28e-10	++	0.76607	Imputed	0.99931	Imputed	rs708272	CETP	intron_variant	HDL_INV;HDL_RAW	Genome-wide		No		Yes	HDL cholesterol; C-reactive protein levels or triglyceride levels (pleiotropy)	Established gene loci	0.4254	0.438165
HDL_INV	16:56996211	G	A	1230	0.414287	3.61e-05	434	532	264	0.205704	6.67e-06	G	A	1434	0.391215	0.244553	542	662	230	0.164996	1.18e-05	A	G	2664	6.276	3.49e-10	++	0.76566	Imputed	0.99992	Genotyped	rs711752	CETP	intron_variant	HDL_INV;HDL_RAW	Genome-wide		Yes	C-reactive protein levels or HDL-cholesterol levels (pleiotropy)	Yes	HDL cholesterol; C-reactive protein levels or triglyceride levels (pleiotropy)	Established variant	0.4264	0.438165
HDL_INV	16:56996158	T	C	1230	0.519534	0.0595488	303	581	346	0.187618	2.74e-06	T	C	1434	0.510422	0.711786	340	724	370	0.171558	4.81e-06	C	T	2664	6.541	6.09e-11	++	0.96951	Imputed	0.99982	Genotyped	rs3816117	CETP	intron_variant	HDL_INV;HDL_RAW	Genome-wide		No		Yes	HDL cholesterol; C-reactive protein levels or triglyceride levels (pleiotropy)	Established gene loci	0.4841	0.281691
HDL_INV	16:56995236	C	A	1230	0.518675	0.0677006	302	582	346	0.18687	2.05e-06	C	A	1434	0.5098	1	344	717	373	0.169202	6.46e-06	A	C	2664	6.536	6.32e-11	++	0.99743	Genotyped	0.99295	Imputed	rs1800775,CR000229	CETP	upstream_gene_variant	HDL_INV;HDL_RAW	Genome-wide		Yes	HDL cholesterol; Lipid traits; HDL cholesterol levels; Coronary artery disease	Yes	HDL cholesterol; C-reactive protein levels or triglyceride levels (pleiotropy)	Established variant	0.4881	0.382918
HDL_INV	16:56994528	C	T	1230	0.294454	0.00779284	626	475	129	0.173756	0.000552069	C	T	1434	0.281381	0.947976	741	579	114	0.192947	3.25e-06	T	C	2664	5.762	8.32e-09	++	0.7648	Imputed	1	Genotyped	rs17231506,CR057853	CETP	upstream_gene_variant	HDL_INV;HDL_RAW	Genome-wide		Yes	HDL cholesterol	Yes	HDL cholesterol; C-reactive protein levels or triglyceride levels (pleiotropy)	Established variant	0.2913	0.963652
HDL_INV	16:56994244	T	TA	1230	0.294366	0.00624957	628	473	129	0.174132	0.000555023	T	TA	1434	0.281306	0.947976	741	579	114	0.193071	3.21e-06	TA	T	2664	5.763	8.28e-09	++	0.76096	Imputed	0.99974	Imputed	rs36229491	CETP	upstream_gene_variant	HDL_INV;HDL_RAW	Genome-wide		No		Yes	HDL cholesterol; C-reactive protein levels or triglyceride levels (pleiotropy)	Established gene loci	0.2913	0.963652
HDL_INV	16:56993886	A	G	1230	0.313403	0.00939025	579	500	151	0.184155	0.000159886	A	G	1434	0.291185	0.798155	722	588	124	0.211524	2.44e-07	G	A	2664	6.353	2.12e-10	++	0.7784	Imputed	0.99652	Imputed	rs821840	CETP	upstream_gene_variant	HDL_INV;HDL_RAW	Genome-wide		Yes	Triglycerides	Yes	HDL cholesterol; C-reactive protein levels or triglyceride levels (pleiotropy)	Established variant	0.2913	0.735677
HDL_INV	16:56993324	C	A	1230	0.320408	0.00550525	574	500	156	0.187873	0.000124912	C	A	1434	0.304047	0.66256	698	600	136	0.187963	3.15e-06	A	C	2664	6.026	1.68e-09	++	0.75807	Imputed	0.99998	Genotyped	rs3764261	CETP	upstream_gene_variant	HDL_INV;HDL_RAW	Genome-wide		Yes	HDL cholesterol; LDL cholesterol; Triglycerides; Cholesterol, total; Waist circumference and related phenotypes; Lipid traits; HDL cholesterol levels; Total cholesterol levels; Triglyceride levels	Yes	HDL cholesterol; C-reactive protein levels or triglyceride levels (pleiotropy)	Established variant	0.2922	0.467274
HDL_INV	16:56993161	G	A	1230	0.278788	0.00226948	661	451	118	0.194632	0.000196017	G	A	1434	0.269172	0.788354	768	560	106	0.211502	4.49e-07	A	G	2664	6.233	4.57e-10	++	0.73231	Imputed	0.99998	Genotyped	rs12149545	CETP	upstream_gene_variant	HDL_INV;HDL_RAW	Genome-wide		Yes	Coronary artery disease	Yes	HDL cholesterol; C-reactive protein levels or triglyceride levels (pleiotropy)	Established variant	0.2863	0.705813
HDL_INV	16:56991948	G	A	1230	0.169433	0.0166543	939	260	31	-0.247508	0.000270098	G	A	1434	0.19335	0.00497067	952	412	70	-0.196702	2.14e-05	A	G	2664	-5.593	2.23e-08	--	0.61202	Imputed	0.97703	Imputed	rs201825234	CETP	upstream_gene_variant	HDL_INV;HDL_RAW	Genome-wide		No		Yes	HDL cholesterol; C-reactive protein levels or triglyceride levels (pleiotropy)	Established gene loci	0.161	0.377653
HDL_INV	16:56991524	G	A	1230	0.178916	0.00108229	928	264	38	-0.221396	0.000865505	G	A	1434	0.20637	0.00768448	920	436	78	-0.19827	8.64e-06	A	G	2664	-5.527	3.25e-08	--	0.60902	Imputed	0.99868	Genotyped	rs6499862	CETP	upstream_gene_variant	HDL_INV	Genome-wide		No		Yes	HDL cholesterol; C-reactive protein levels or triglyceride levels (pleiotropy)	Established gene loci	0.163	0.168603
HDL_INV	16:56991495	C	G	1230	0.171028	0.0122867	937	261	32	-0.240326	0.000384413	C	G	1434	0.193996	0.0110255	948	417	69	-0.200007	1.25e-05	G	C	2664	-5.618	1.94e-08	--	0.61201	Imputed	0.99551	Imputed	rs6499861	CETP	upstream_gene_variant	HDL_INV;HDL_RAW	Genome-wide		No		Yes	HDL cholesterol; C-reactive protein levels or triglyceride levels (pleiotropy)	Established gene loci	0.162	0.352629
HDL_INV	16:56991363	C	T	1230	0.311255	0.00863723	590	494	146	0.180131	0.000331387	C	T	1434	0.288017	0.79681	729	584	121	0.196568	1.69e-06	T	C	2664	5.952	2.66e-09	++	0.73715	Imputed	0.99987	Genotyped	rs183130	CETP	upstream_gene_variant	HDL_INV;HDL_RAW	Genome-wide		Yes	HDL cholesterol	Yes	HDL cholesterol; C-reactive protein levels or triglyceride levels (pleiotropy)	Established variant	0.2932	0.854886
HDL_INV	16:56990716	C	A	1230	0.310366	0.00582916	592	492	146	0.18022	0.000365521	C	A	1434	0.287397	0.846615	730	584	120	0.195408	2.02e-06	A	C	2664	5.908	3.46e-09	++	0.72724	Imputed	0.99972	Genotyped	rs247617	HERPUD1, CETP	upstream_gene_variant	HDL_INV;HDL_RAW	Genome-wide		Yes	HDL cholesterol; LDL cholesterol	Yes	HDL cholesterol; LDL cholesterol;	Established variant	0.2922	0.854886
HDL_INV	16:56989590	C	T	1230	0.310344	0.00852806	593	493	144	0.181188	0.000362919	C	T	1434	0.288136	0.846615	730	584	120	0.194614	2.37e-06	T	C	2664	5.885	3.98e-09	++	0.72003	Imputed	0.99537	Imputed	rs247616	HERPUD1, CETP	upstream_gene_variant	HDL_INV;HDL_RAW	Genome-wide		Yes	Coronary artery disease (myocardial infarction, percutaneous transluminal coronary angioplasty, coronary artery bypass grafting, angina or chromic ischemic heart disease); Cardiovascular risk factors; LDL cholesterol levels	Yes	HDL cholesterol; LDL cholesterol;	Established variant	0.2922	0.854886
HDL_INV	16:56988502	G	A	1230	0.170586	0.00689692	947	252	31	-0.239774	0.000495953	G	A	1434	0.192075	0.00854249	950	415	69	-0.195197	2.4e-05	A	G	2664	-5.466	4.61e-08	--	0.59455	Imputed	0.9845	Imputed	rs2399597	AC012181.1	upstream_gene_variant	HDL_INV	Genome-wide		No		No	Novel Transcript, Sense Intronic To HERPUD1. HERPUD1 gene role with HDL is established through GWAS in many population	Literature	0.16	0.350335
HDL_INV	16:56988044	C	T	1230	0.333112	0.00137323	568	498	164	0.21078	3.42e-05	C	T	1434	0.319497	0.715784	661	630	143	0.17012	2.39e-05	T	C	2664	5.915	3.32e-09	++	0.67996	Imputed	0.99886	Genotyped	rs173539	HERPUD1, CETP	upstream_gene_variant	HDL_INV;HDL_RAW	Genome-wide		Yes	Cardiovascular disease risk factors; HDL cholesterol; HDL Cholesterol - Triglycerides (HDLC-TG)	Yes	HDL cholesterol; LDL cholesterol;	Established variant	0.2982	0.294724
HDL_INV	16:56987765	C	T	1230	0.279804	0.00462331	677	444	109	0.199156	0.000244152	C	T	1434	0.267678	0.73636	772	557	105	0.206806	9.66e-07	T	C	2664	6.087	1.15e-09	++	0.67927	Imputed	0.99285	Imputed	rs56228609	HERPUD1, CETP	upstream_gene_variant	HDL_INV;HDL_RAW	Genome-wide		Yes	Coronary artery disease	Yes	HDL cholesterol; LDL cholesterol;	Established variant	0.2863	0.705813
HDL_INV	16:56987369	T	C	1230	0.293194	0.00978968	646	465	119	0.181948	0.000656608	T	C	1434	0.280385	0.947976	741	579	114	0.192981	3.67e-06	C	T	2664	5.712	1.12e-08	++	0.67914	Imputed	0.99442	Genotyped	rs56156922	HERPUD1, CETP	upstream_gene_variant	HDL_INV;HDL_RAW	Genome-wide		Yes	Total cholesterol levels; High density lipoprotein cholesterol levels; Triglyceride levels	Yes	HDL cholesterol; LDL cholesterol;	Established variant	0.2932	0.879582
HDL_INV	16:56987015	C	T	1230	0.292637	0.00769385	649	462	119	0.182247	0.000653962	C	T	1434	0.275502	0.89472	754	570	110	0.18682	7.38e-06	T	C	2664	5.604	2.09e-08	++	0.67807	Imputed	0.9994	Genotyped	rs12446515	HERPUD1, CETP	upstream_gene_variant	HDL_INV;HDL_RAW	Genome-wide		No		Yes	HDL cholesterol; LDL cholesterol;	Established gene loci	0.2922	0.825577
HDL_INV	16:56986914	A	G	1230	0.184182	0.00782055	926	269	35	-0.248982	0.000228441	A	G	1434	0.197366	0.012409	939	424	71	-0.190651	2.68e-05	G	A	2664	-5.585	2.34e-08	--	0.57705	Imputed	0.99919	Genotyped	rs7205692	HERPUD1, CETP	upstream_gene_variant	HDL_INV	Genome-wide		No		Yes	HDL cholesterol; LDL cholesterol;	Established gene loci	0.164	0.223975
HDL_INV	16:56986762	G	T	1230	0.462798	0.00899499	416	559	255	-0.157842	0.00376538	G	T	1434	0.492486	0.0200325	395	672	367	-0.184176	1.21e-06	T	G	2664	-5.53	3.21e-08	--	0.5335	Imputed	0.9241	Imputed	rs7203286	HERPUD1, CETP	upstream_gene_variant	HDL_INV;HDL_RAW	Genome-wide	Yes	No		Yes	HDL cholesterol; LDL cholesterol;	Established gene loci	0.4732	0.919516
HDL_INV	16:56985805	C	T	1230	0.173665	0.0159478	957	245	28	-0.270914	0.00013438	C	T	1434	0.181985	0.0020412	987	384	63	-0.195356	7.93e-05	T	C	2664	-5.49	4.02e-08	--	0.54407	Imputed	0.89672	Imputed	rs11862052	HERPUD1, CETP	regulatory_region_variant	HDL_INV	Genome-wide		No		Yes	HDL cholesterol; LDL cholesterol;	Established gene loci	0.1571	0.346069
LDL_INV	8:19745039	T	TAA	1165	0.496028	0.00988642	304	538	323	-0.167486	0.000128674	T	TAA	1415	0.503819	0.151067	349	680	386	-0.160353	4.31e-05	TAA	T	2580	-5.602	2.12e-08	--	0.86563	Imputed	0.91547	Imputed	rs10635970	INTS10, LPL	intergenic_variant	LDL_INV;NON_HDL_INV;TC_INV;LDL_RAW	Genome-wide	Yes	No		Yes	Body mass index (adult); Metabolic syndrome	Established gene loci	0.505	0.919516
TG_INV	11:116623213	TA	T	1234	0.74548	0.019451	87	421	726	-0.175107	0.000326649	TA	T	1434	0.716219	0.845591	117	580	737	-0.183175	9.41e-06	T	TA	2668	-5.692	1.26e-08	--	0.8767	Imputed	0.99767	Imputed	rs66505542	BUD13	intron_variant	TG_INV;TG_RAW	Genome-wide		No		Yes	TG, HDL, metabolic syndrome	Established gene loci	0.8191	2.25799e-05
DBP_INV	2:55341367	C	T	1246	0.860187	0.118049	30	281	935	0.184227	0.00208608	C	T	1430	0.847866	0.0141792	39	318	1073	0.272532	1.5e-06	T	C	2676	5.617	1.94e-08	++	0.94267	Imputed	0.80024	Imputed	rs2920844	RTN4	upstream_gene_variant	DBP_INV;SBP_INV;DBP_RAW;SBP_RAW	Genome-wide		No		Yes	Coronary heart disease [PMID: 24778558]	Established gene loci	0.8777	0.224636
DBP_INV	2:55341952	T	G	1246	0.860168	0.118049	30	281	935	0.184045	0.00209496	T	G	1430	0.848222	0.0141792	39	318	1073	0.271831	1.48e-06	T	G	2676	-5.618	1.93e-08	--	0.94379	Imputed	0.80666	Imputed	rs2968781	RTN4	upstream_gene_variant	DBP_INV;SBP_INV;DBP_RAW;SBP_RAW	Genome-wide		No		Yes	Coronary heart disease [PMID: 24778558]	Established gene loci	0.8787	0.205132
SBP_INV	21:38906071	C	G	1246	0.120025	0.289335	1038	195	13	0.240554	0.00191045	C	G	1430	0.118235	0.00142814	1189	218	23	0.316785	2.51e-06	C	G	2676	-5.559	2.72e-08	--	0.73052	Imputed	0.63824	Imputed	rs2835788	DYRK1A, LOC105372798	intergenic_variant	SBP_INV;SBP_RAW	Genome-wide		No		Yes	Body mass index, Metabolic syndrom	Established gene loci	0.1282	0.707465
SBP_INV	2:55341952	T	G	1246	0.860168	0.118049	30	281	935	0.202038	0.000546245	T	G	1430	0.848222	0.0141792	39	318	1073	0.257171	5.27e-06	t	g	2676	-5.688	1.29e-08	--	0.80666	Imputed	0.94379	Imputed	rs2968781	RTN4	upstream_gene_variant	DBP_INV;SBP_INV;DBP_RAW;SBP_RAW	Genome-wide		No		Yes	Coronary heart disease [PMID: 24778558]	Established gene loci	0.8787	0.205132
SBP_INV	2:55341367	C	T	1246	0.860187	0.118049	30	281	935	0.202568	0.000532398	C	T	1430	0.847866	0.0141792	39	318	1073	0.257708	5.37e-06	t	c	2676	5.69	1.27e-08	++	0.80024	Imputed	0.94267	Imputed	rs2920844	RTN4	upstream_gene_variant	DBP_INV;SBP_INV;DBP_RAW;SBP_RAW	Genome-wide		No		Yes	Coronary heart disease [PMID: 24778558]	Established gene loci	0.8777	0.224636
HT_INV	4:145602827	G	A	1298	0.40506	0.691904	425	629	244	0.163275	0.000344601	G	A	1430	0.417575	0.280293	479	680	271	0.162402	9.14e-05	a	g	2728	5.302	1.15e-07	++	0.77844	Imputed	0.87193	Imputed	rs7665268	HHIP	intron_variant	HT_INV	Borderline		No		Yes	Body mass index; Hip circumference; Waist circumference adjusted for body mass index; Birth weight; Waist circumference adjusted for BMI (adjusted for smoking behaviour)	Established gene loci	0.4742	0.0163054
HT_INV	4:145566848	C	T	1298	0.405064	0.00730879	463	584	251	0.170666	0.000506102	C	T	1430	0.414231	0.703328	485	702	243	0.137563	0.000439148	t	c	2728	4.944	7.66e-07	++	0.66076	Imputed	0.99455	Imputed	rs13125694	HHIP	upstream_gene_variant	HT_INV	Borderline		No		Yes	Body mass index; Hip circumference; Waist circumference adjusted for body mass index; Birth weight; Waist circumference adjusted for BMI (adjusted for smoking behaviour)	Established gene loci	0.4076	0.979443
HT_INV	4:145591426	C	A	1298	0.404301	0.0264858	453	594	251	0.165705	0.000610503	C	A	1430	0.41609	0.624051	494	685	251	0.152342	0.000175625	a	c	2728	5.08	3.77e-07	++	0.68822	Imputed	0.92397	Imputed	rs6832061	HHIP	intron_variant	HT_INV	Borderline		No		Yes	Body mass index; Hip circumference; Waist circumference adjusted for body mass index; Birth weight; Waist circumference adjusted for BMI (adjusted for smoking behaviour)	Established gene loci	0.4115	0.979443
HT_INV	4:145599908	G	A	1298	0.424389	0.12874	417	613	268	0.163065	0.00035546	G	A	1430	0.433078	0.28241	467	683	280	0.162039	6.39e-05	a	g	2728	5.358	8.42e-08	++	0.75977	Imputed	0.91311	Imputed	rs2131354	HHIP	intron_variant	HT_INV	Borderline		No		Yes	Body mass index; Hip circumference; Waist circumference adjusted for body mass index; Birth weight; Waist circumference adjusted for BMI (adjusted for smoking behaviour)	Established gene loci	0.492	0.0167058
HT_INV	4:145572601	A	T	1298	0.408214	0.00749299	458	586	254	0.173613	0.000379546	A	T	1430	0.416743	0.743954	486	701	243	0.14505	0.000219772	a	t	2728	-5.127	2.95e-07	--	0.66931	Imputed	0.98562	Imputed	rs7676399	HHIP	intron_variant	HT_INV	Borderline		No		Yes	Body mass index; Hip circumference; Waist circumference adjusted for body mass index; Birth weight; Waist circumference adjusted for BMI (adjusted for smoking behaviour)	Established gene loci	0.4095	0.979443
HT_INV	4:145578799	C	T	1298	0.403683	0.00864261	464	585	249	0.171595	0.000442337	C	T	1430	0.414944	0.58666	483	705	242	0.144518	0.000266517	t	c	2728	5.063	4.12e-07	++	0.67008	Imputed	0.9728	Imputed	rs62346130	HHIP	intron_variant	HT_INV	Borderline		No		Yes	Body mass index; Hip circumference; Waist circumference adjusted for body mass index; Birth weight; Waist circumference adjusted for BMI (adjusted for smoking behaviour)	Established gene loci	0.4135	0.919516
HT_INV	4:145571694	A	C	1298	0.408523	0.00888063	458	587	253	0.173454	0.000385464	A	C	1430	0.416915	0.743954	486	701	243	0.14475	0.000221948	a	c	2728	-5.122	3.02e-07	--	0.6688	Imputed	0.98816	Imputed	rs13136840	HHIP	intron_variant	HT_INV	Borderline		No		Yes	Body mass index; Hip circumference; Waist circumference adjusted for body mass index; Birth weight; Waist circumference adjusted for BMI (adjusted for smoking behaviour)	Established gene loci	0.4095	0.963652
HT_INV	4:145590957	AG	A	1298	0.403367	0.0194692	457	591	250	0.173787	0.000339507	AG	A	1430	0.41545	0.956571	490	693	247	0.154699	0.000148339	a	ag	2728	5.218	1.81e-07	++	0.68272	Imputed	0.92061	Imputed	rs71590471	HHIP	intron_variant	HT_INV	Borderline		No		Yes	Body mass index; Hip circumference; Waist circumference adjusted for body mass index; Birth weight; Waist circumference adjusted for BMI (adjusted for smoking behaviour)	Established gene loci	0.4135	0.919516
HT_INV	4:145590959	T	A	1298	0.403345	0.0194692	457	591	250	0.173771	0.000339623	T	A	1430	0.415438	0.956571	490	693	247	0.154751	0.00014779	a	t	2728	5.219	1.8e-07	++	0.68284	Imputed	0.92046	Imputed	rs116052672	HHIP	intron_variant	HT_INV	Borderline		No		Yes	Body mass index; Hip circumference; Waist circumference adjusted for body mass index; Birth weight; Waist circumference adjusted for BMI (adjusted for smoking behaviour)	Established gene loci	0.4135	0.919516
HT_INV	4:145572046	T	C	1298	0.408411	0.00888063	458	587	253	0.1735	0.000383735	T	C	1430	0.416828	0.743954	486	701	243	0.14486	0.000221292	t	c	2728	-5.124	3e-07	--	0.66898	Imputed	0.98725	Imputed	rs7675744	HHIP	intron_variant	HT_INV	Borderline		No		Yes	Body mass index; Hip circumference; Waist circumference adjusted for body mass index; Birth weight; Waist circumference adjusted for BMI (adjusted for smoking behaviour)	Established gene loci	0.4095	0.963652
HT_INV	4:145593674	G	C	1298	0.402297	0.02651	454	594	250	0.170173	0.000410583	G	C	1430	0.413247	0.702668	496	686	248	0.153414	0.000172675	c	g	2728	5.157	2.52e-07	++	0.69378	Imputed	0.92063	Imputed	rs11938839	HHIP	intron_variant	HT_INV	Borderline		No		Yes	Body mass index; Hip circumference; Waist circumference adjusted for body mass index; Birth weight; Waist circumference adjusted for BMI (adjusted for smoking behaviour)	Established gene loci	0.4085	1
HT_INV	4:145569692	C	T	1298	0.405553	0.00523898	463	583	252	0.171177	0.00047048	C	T	1430	0.414601	0.785209	488	700	242	0.140995	0.000303638	t	c	2728	5.027	4.97e-07	++	0.66494	Imputed	0.99803	Genotyped	rs13146972	HHIP	intron_variant	HT_INV	Borderline		No		Yes	Body mass index; Hip circumference; Waist circumference adjusted for body mass index; Birth weight; Waist circumference adjusted for BMI (adjusted for smoking behaviour)	Established gene loci	0.4095	1
HT_INV	3:192270324	C	CA	1298	0.409729	0.228578	461	607	230	-0.202877	6.49e-06	C	CA	1430	0.394945	0.955269	548	676	206	-0.118121	0.00314755	ca	c	2728	-5.249	1.53e-07	--	0.79458	Imputed	0.92219	Imputed	rs558068948	FGF12	intron_variant	HT_INV	Borderline		No		Yes	idiopathic dilated cardiomyopathy; phospholipid measurement	Established gene loci	0.4592	0.0294966
HT_INV	4:145612552	A	T	1298	0.483966	0.78143	338	654	306	0.134547	0.00093081	A	T	1430	0.478426	0.560693	371	726	333	0.153065	0.000133411	a	t	2728	-5.049	4.43e-07	--	0.95706	Imputed	0.92322	Imputed	rs12511407	HHIP	intron_variant	HT_INV	Borderline		No		Yes	Body mass index; Hip circumference; Waist circumference adjusted for body mass index; Birth weight; Waist circumference adjusted for BMI (adjusted for smoking behaviour)	Established gene loci	0.506	0.399367
HT_INV	4:145612551	C	A	1298	0.489803	0.781473	337	654	307	0.134942	0.000793909	C	A	1430	0.483386	0.560693	371	726	333	0.15137	0.000133492	a	c	2728	5.08	3.78e-07	++	0.97676	Imputed	0.94214	Imputed	rs12507436	HHIP	intron_variant	HT_INV	Borderline		No		Yes	Body mass index; Hip circumference; Waist circumference adjusted for body mass index; Birth weight; Waist circumference adjusted for BMI (adjusted for smoking behaviour)	Established gene loci	0.506	0.536791
HT_INV	5:67991181	A	C	1298	0.181891	0.848766	879	380	39	0.20215	0.000630492	A	C	1430	0.137291	0.00545746	1207	204	19	0.28568	0.000161187	a	c	2728	-5.09	3.59e-07	--	0.7754	Imputed	0.51777	Imputed	rs146172284	LOC105379010, LOC105379014	intergenic_variant	HT_INV;HT_RAW	Borderline		No		No	None	None	0.1869	0.218815
HT_INV	4:145601863	A	G	1298	0.40785	0.865377	418	634	246	0.168561	0.000254234	A	G	1430	0.417882	0.331208	478	682	270	0.162692	9.57e-05	a	g	2728	-5.348	8.91e-08	--	0.76492	Imputed	0.86541	Imputed	rs6537307	HHIP	intron_variant	HT_INV	Borderline		Yes	Birth weight	Yes		Established variant	0.4742	0.0203853
HT_INV	4:145585521	G	A	1298	0.405263	0.0141306	461	588	249	0.173426	0.000353764	G	A	1430	0.416537	0.663605	484	703	243	0.151468	0.000162309	a	g	2728	5.195	2.05e-07	++	0.68045	Imputed	0.94818	Imputed	rs6825848	HHIP	intron_variant	HT_INV	Borderline		No		Yes	Body mass index; Hip circumference; Waist circumference adjusted for body mass index; Birth weight; Waist circumference adjusted for BMI (adjusted for smoking behaviour)	Established gene loci	0.4135	0.963652
HT_INV	3:192275595	G	A	1298	0.388394	0.0226247	507	577	214	-0.203816	7.61e-06	G	A	1430	0.368538	0.822233	549	678	203	-0.124507	0.00375893	a	g	2728	-5.185	2.16e-07	--	0.7797	Imputed	0.82618	Imputed	rs2134635	FGF12	intron_variant	HT_INV	Borderline		No		Yes	idiopathic dilated cardiomyopathy; phospholipid measurement	Established gene loci	0.4414	0.0152883
HT_INV	4:145589844	C	A	1298	0.397367	0.0392839	466	593	239	0.167458	0.000574545	C	A	1430	0.409005	0.826898	497	696	237	0.14516	0.000402733	a	c	2728	4.937	7.94e-07	++	0.68289	Imputed	0.92449	Imputed	rs6537303	HHIP	intron_variant	HT_INV	Borderline		No		Yes	Body mass index; Hip circumference; Waist circumference adjusted for body mass index; Birth weight; Waist circumference adjusted for BMI (adjusted for smoking behaviour)	Established gene loci	0.4115	0.815679
HT_INV	3:80471339	A	G	1298	0.715401	0.501916	105	547	646	0.173999	0.000119832	A	G	1430	0.71588	0.772125	85	518	827	0.201289	0.000577094	a	g	2728	-5.145	2.67e-07	--	0.94889	Imputed	0.53379	Imputed	rs9309861	HNRNPA3P8, LOC105377177	intergenic_variant	HT_INV	Borderline		No		Yes	chronic kidney disease, glomerular filtration rate; schizophrenia	Established gene loci	0.7087	0.854886
HT_INV	4:145584207	T	G	1298	0.405493	0.0103508	461	587	250	0.173524	0.000356274	T	G	1430	0.416596	0.62436	482	705	243	0.150845	0.000167555	t	g	2728	-5.188	2.13e-07	--	0.67882	Imputed	0.95144	Imputed	rs7687599	HHIP	intron_variant	HT_INV	Borderline		No		Yes	Body mass index; Hip circumference; Waist circumference adjusted for body mass index; Birth weight; Waist circumference adjusted for BMI (adjusted for smoking behaviour)	Established gene loci	0.4135	0.963652
HT_INV	4:145634037	G	GGTGT	1298	0.471345	0.578783	321	660	317	0.147075	0.000595056	G	GGTGT	1430	0.465602	0.459358	373	701	356	0.150044	0.000436966	g	ggtgt	2728	-4.915	8.89e-07	--	0.87022	Imputed	0.80423	Imputed	rs71590472	HHIP	intron_variant	HT_INV	Borderline	Yes	No		Yes	Body mass index; Hip circumference; Waist circumference adjusted for body mass index; Birth weight; Waist circumference adjusted for BMI (adjusted for smoking behaviour)	Established gene loci	NA	NA
HT_INV	4:145556226	C	T	1298	0.411316	0.0089798	454	588	256	0.16651	0.000723932	C	T	1430	0.416379	0.703307	483	703	244	0.140625	0.000393341	t	c	2728	4.898	9.68e-07	++	0.65538	Imputed	0.96163	Imputed	rs6814581	LOC105377462, HHIP-AS1	intergenic_variant	HT_INV	Borderline		No		Yes	Height	Established gene loci	0.4066	0.865166
HT_INV	4:145605033	T	C	1298	0.404394	0.777138	424	631	243	0.162021	0.000361529	T	C	1430	0.417553	0.279662	480	679	271	0.162581	8.87e-05	t	c	2728	-5.298	1.17e-07	--	0.78657	Imputed	0.87338	Imputed	rs6819412	HHIP	intron_variant	HT_INV	Borderline		No		Yes	Body mass index; Hip circumference; Waist circumference adjusted for body mass index; Birth weight; Waist circumference adjusted for BMI (adjusted for smoking behaviour)	Established gene loci	0.4742	0.0163054
HT_INV	4:145605213	T	TA	1298	0.40133	0.776854	427	630	241	0.164127	0.000355038	T	TA	1430	0.414761	0.234228	482	677	271	0.161726	0.000115113	t	ta	2728	-5.256	1.48e-07	--	0.77079	Imputed	0.85463	Imputed	rs141349721	HHIP	intron_variant	HT_INV	Borderline		No		Yes	Body mass index; Hip circumference; Waist circumference adjusted for body mass index; Birth weight; Waist circumference adjusted for BMI (adjusted for smoking behaviour)	Established gene loci	0.4712	0.0163054
HT_INV	4:145591294	C	CA	1298	0.379759	0.0652154	477	593	228	0.192079	0.000182488	C	CA	1430	0.39072	0.661794	505	683	242	0.163861	0.000147076	ca	c	2728	5.33	9.84e-08	++	0.62357	Imputed	0.83177	Imputed	rs558591689	HHIP	intron_variant	HT_INV	Borderline		No		Yes	Body mass index; Hip circumference; Waist circumference adjusted for body mass index; Birth weight; Waist circumference adjusted for BMI (adjusted for smoking behaviour)	Established gene loci	0.3857	1
HT_INV	4:145565826	C	T	1298	0.404917	0.00516249	464	582	252	0.169428	0.000568225	C	T	1430	0.415385	0.703328	485	702	243	0.136019	0.000487807	t	c	2728	4.902	9.48e-07	++	0.65908	Imputed	0.99992	Genotyped	rs6845999	HHIP	upstream_gene_variant	HT_INV;HT_RAW	Borderline		Yes	Height	Yes	Waist-to-hip ratio adjusted for BMI x sex x age interaction; Waist-to-hip ratio adjusted for BMI	Established variant	0.4056	0.947295
HT_INV	4:145578667	T	C	1298	0.404288	0.0120233	462	587	249	0.172118	0.000421517	T	C	1430	0.415167	0.58666	483	705	242	0.144434	0.000268931	t	c	2728	-5.07	3.97e-07	--	0.67061	Imputed	0.97286	Imputed	rs17720753	HHIP	intron_variant	HT_INV	Borderline		No		Yes	Body mass index; Hip circumference; Waist circumference adjusted for body mass index; Birth weight; Waist circumference adjusted for BMI (adjusted for smoking behaviour)	Established gene loci	0.4135	0.947295
HT_INV	4:145569140	TA	T	1298	0.429854	0.0128523	439	593	266	0.177085	0.000467353	TA	T	1430	0.439566	0.704707	478	691	261	0.151878	0.000162543	t	ta	2728	5.144	2.69e-07	++	0.61703	Imputed	0.91621	Imputed	rs144293266	HHIP	intron_variant	HT_INV	Borderline		No		Yes	Body mass index; Hip circumference; Waist circumference adjusted for body mass index; Birth weight; Waist circumference adjusted for BMI (adjusted for smoking behaviour)	Established gene loci	0.4264	0.817085
HT_INV	4:145613807	G	A	1298	0.488512	0.617551	335	658	305	0.133642	0.000862128	G	A	1430	0.482718	0.560621	372	726	332	0.151182	0.000138297	a	g	2728	5.058	4.24e-07	++	0.98248	Imputed	0.94061	Imputed	rs6812830	HHIP	intron_variant	HT_INV	Borderline		No		Yes	Body mass index; Hip circumference; Waist circumference adjusted for body mass index; Birth weight; Waist circumference adjusted for BMI (adjusted for smoking behaviour)	Established gene loci	0.504	0.562921
HT_INV	4:145585354	A	T	1298	0.405351	0.0103508	461	587	250	0.173466	0.000353774	A	T	1430	0.416586	0.663605	484	703	243	0.151319	0.000163623	a	t	2728	-5.193	2.07e-07	--	0.68007	Imputed	0.94895	Imputed	rs6852346	HHIP	intron_variant	HT_INV	Borderline		No		Yes	Body mass index; Hip circumference; Waist circumference adjusted for body mass index; Birth weight; Waist circumference adjusted for BMI (adjusted for smoking behaviour)	Established gene loci	0.4135	0.963652
HT_INV	4:145619413	T	C	1298	0.48513	0.436875	337	663	298	0.130336	0.00103022	T	C	1430	0.480584	1	385	714	331	0.150282	0.000168114	t	c	2728	-4.988	6.1e-07	--	0.99937	Genotyped	0.92875	Imputed	rs1492819	HHIP	intron_variant	HT_INV	Borderline		No		Yes	Body mass index; Hip circumference; Waist circumference adjusted for body mass index; Birth weight; Waist circumference adjusted for BMI (adjusted for smoking behaviour)	Established gene loci	0.501	0.562921
HT_INV	4:145611936	CTA	C	1298	0.492608	0.824203	333	654	311	0.127733	0.00151695	CTA	C	1430	0.486591	0.672075	366	724	340	0.148653	0.000166833	cta	c	2728	-4.913	8.96e-07	--	0.9717	Imputed	0.94692	Imputed	rs72631938	HHIP	intron_variant	HT_INV	Borderline		No		Yes	Body mass index; Hip circumference; Waist circumference adjusted for body mass index; Birth weight; Waist circumference adjusted for BMI (adjusted for smoking behaviour)	Established gene loci	0.504	0.68674
HT_INV	4:145576558	G	A	1298	0.414081	0.0106973	449	590	259	0.172878	0.000434393	G	A	1430	0.422649	0.385943	470	714	246	0.144525	0.000302606	a	g	2728	5.043	4.59e-07	++	0.66104	Imputed	0.95708	Imputed	rs2220514	HHIP	intron_variant	HT_INV	Borderline		No		Yes	Body mass index; Hip circumference; Waist circumference adjusted for body mass index; Birth weight; Waist circumference adjusted for BMI (adjusted for smoking behaviour)	Established gene loci	0.4145	0.947295
HT_INV	4:145591211	G	A	1298	0.404105	0.0228987	455	593	250	0.170022	0.000448324	G	A	1430	0.415013	0.785117	495	688	247	0.151129	0.000212939	a	g	2728	5.102	3.36e-07	++	0.68541	Imputed	0.92187	Imputed	rs6537306	HHIP	intron_variant	HT_INV	Borderline		No		Yes	Body mass index; Hip circumference; Waist circumference adjusted for body mass index; Birth weight; Waist circumference adjusted for BMI (adjusted for smoking behaviour)	Established gene loci	0.4115	0.979443
HT_INV	4:145586900	G	A	1298	0.405113	0.0165206	461	589	248	0.173402	0.000352018	G	A	1430	0.416496	0.663605	484	703	243	0.151957	0.000158845	a	g	2728	5.2	2e-07	++	0.68131	Imputed	0.94494	Imputed	rs982902	HHIP	intron_variant	HT_INV	Borderline		No		Yes	Body mass index; Hip circumference; Waist circumference adjusted for body mass index; Birth weight; Waist circumference adjusted for BMI (adjusted for smoking behaviour)	Established gene loci	0.4135	0.963652
HT_INV	4:145586043	T	C	1298	0.405118	0.0120233	462	587	249	0.173397	0.000352547	T	C	1430	0.416447	0.663605	484	703	243	0.151735	0.000159889	t	c	2728	-5.198	2.01e-07	--	0.68113	Imputed	0.94683	Imputed	rs12501043	HHIP	intron_variant	HT_INV	Borderline		No		Yes	Body mass index; Hip circumference; Waist circumference adjusted for body mass index; Birth weight; Waist circumference adjusted for BMI (adjusted for smoking behaviour)	Established gene loci	0.4135	0.963652
HT_INV	4:145560332	G	A	1298	0.410282	0.00443565	458	583	257	0.168784	0.000599378	G	A	1430	0.416889	0.703307	483	703	244	0.140386	0.000372349	a	g	2728	4.944	7.65e-07	++	0.65825	Imputed	0.97421	Imputed	rs67904839	HHIP-AS1	downstream_gene_variant	HT_INV	Borderline		No		Yes	Waist-to-hip ratio adjusted for BMI x sex x age interaction; Waist-to-hip ratio adjusted for BMI	Established gene loci	0.4066	0.865166
HT_INV	4:145588116	A	T	1298	0.405119	0.0142622	459	589	250	0.173595	0.000334096	A	T	1430	0.416355	0.827627	487	699	244	0.15291	0.000150392	a	t	2728	-5.219	1.8e-07	--	0.68503	Imputed	0.9405	Imputed	rs6537302	HHIP	intron_variant	HT_INV	Borderline		No		Yes	Body mass index; Hip circumference; Waist circumference adjusted for body mass index; Birth weight; Waist circumference adjusted for BMI (adjusted for smoking behaviour)	Established gene loci	0.4135	0.963652
HT_INV	4:145653694	T	C	1298	0.497513	0.739053	325	656	317	0.144368	0.000276924	T	C	1430	0.48819	1	367	715	348	0.132533	0.000740054	t	c	2728	-4.951	7.38e-07	--	0.99199	Imputed	0.95185	Imputed	rs6827641	HHIP	intron_variant	HT_INV	Borderline		No		Yes	Body mass index; Hip circumference; Waist circumference adjusted for body mass index; Birth weight; Waist circumference adjusted for BMI (adjusted for smoking behaviour)	Established gene loci	0.5268	0.232081
HT_INV	4:145613551	A	G	1298	0.399158	0.820299	432	630	236	0.156321	0.000533254	A	G	1430	0.412255	0.254807	490	676	264	0.159183	0.000155368	a	g	2728	-5.128	2.94e-07	--	0.79327	Imputed	0.8538	Imputed	rs13146352	HHIP	intron_variant	HT_INV	Borderline		No		Yes	Body mass index; Hip circumference; Waist circumference adjusted for body mass index; Birth weight; Waist circumference adjusted for BMI (adjusted for smoking behaviour)	Established gene loci	0.4722	0.011856
HT_INV	4:145567471	T	A	1298	0.406126	0.0052248	462	583	253	0.170747	0.000487825	T	A	1430	0.415095	0.827465	488	699	243	0.138653	0.000384543	a	t	2728	4.976	6.49e-07	++	0.66402	Imputed	0.99727	Imputed	rs12507427	HHIP	5_prime_UTR_variant	HT_INV	Borderline		No		Yes	Body mass index; Hip circumference; Waist circumference adjusted for body mass index; Birth weight; Waist circumference adjusted for BMI (adjusted for smoking behaviour)	Established gene loci	0.4095	1
HT_INV	4:145593028	T	C	1298	0.403387	0.0306185	452	595	251	0.171526	0.000350784	T	C	1430	0.415381	0.827562	492	690	248	0.155688	0.000127773	t	c	2728	-5.239	1.61e-07	--	0.69787	Imputed	0.92739	Imputed	rs1844429	HHIP	intron_variant	HT_INV	Borderline		No		Yes	Body mass index; Hip circumference; Waist circumference adjusted for body mass index; Birth weight; Waist circumference adjusted for BMI (adjusted for smoking behaviour)	Established gene loci	0.4105	1
HT_INV	4:145572913	A	AT	1298	0.408165	0.00749299	458	586	254	0.173626	0.000378965	A	AT	1430	0.416713	0.743954	486	701	243	0.145095	0.000219435	a	at	2728	-5.127	2.94e-07	--	0.66939	Imputed	0.98526	Imputed	rs11464673	HHIP	intron_variant	HT_INV	Borderline		No		Yes	Body mass index; Hip circumference; Waist circumference adjusted for body mass index; Birth weight; Waist circumference adjusted for BMI (adjusted for smoking behaviour)	Established gene loci	0.4095	0.979443
HT_INV	3:192269646	C	A	1298	0.400757	0.204441	476	602	220	-0.196515	9.73e-06	C	A	1430	0.380029	0.910629	548	677	205	-0.115902	0.00273587	a	c	2728	-5.22	1.79e-07	--	0.81839	Imputed	0.99742	Genotyped	rs796676	FGF12	intron_variant	HT_INV	Borderline		No		Yes	idiopathic dilated cardiomyopathy; phospholipid measurement	Established gene loci	0.4463	0.0323609
HT_INV	4:145591061	A	G	1298	0.403036	0.0194692	457	591	250	0.171679	0.000380938	A	G	1430	0.413535	0.827361	494	689	247	0.151807	0.00018987	a	g	2728	-5.153	2.57e-07	--	0.68843	Imputed	0.92795	Imputed	rs6537305	HHIP	intron_variant	HT_INV	Borderline		No		Yes	Body mass index; Hip circumference; Waist circumference adjusted for body mass index; Birth weight; Waist circumference adjusted for BMI (adjusted for smoking behaviour)	Established gene loci	0.4115	0.947295
BMI_INV	1:96961723	A	G	1294	0.532408	1	282	644	368	-0.181306	1.08e-05	A	G	1430	0.503414	0.395145	313	695	422	-0.128685	0.00614452	a	g	2724	5.019	5.2e-07	++	0.98742	Imputed	0.65059	Imputed	rs9437743	LOC105378866	intergenic_variant	BMI_INV;BMI_RAW	Borderline		No		Yes	Body mass index	Established gene loci	0.341	4.01609e-14
BMI_INV	1:96925536	AAAAAAAAAGAAAAG	A	1294	0.570604	0.0136716	241	584	469	-0.190146	3.68e-05	AAAAAAAAAGAAAAG	A	1430	0.543058	0.00157621	275	636	519	-0.151537	0.00175223	a	aaaaaaaaagaaaag	2724	-5.111	3.2e-07	--	0.79191	Imputed	0.61366	Imputed	rs55913960	EEF1A1P11, NDUFS5P2	intergenic_variant	BMI_INV;BMI_RAW	Borderline		No		Yes	Body mass index	Established gene loci	0.4394	1.42585e-06
BMI_INV	1:96955038	T	C	1294	0.533577	1	282	645	367	-0.178387	1.45e-05	T	C	1430	0.507053	0.594513	307	700	423	-0.126696	0.00609112	t	c	2724	4.976	6.49e-07	++	0.98757	Imputed	0.67193	Imputed	rs6683508	EEF1A1P11, NDUFS5P2	intergenic_variant	BMI_INV;BMI_RAW	Borderline		No		Yes	Body mass index	Established gene loci	0.3429	4.07429e-14
BMI_INV	1:96956775	A	G	1294	0.532737	1	282	645	367	-0.179296	1.3e-05	A	G	1430	0.505595	0.594513	307	700	423	-0.127328	0.00602631	a	g	2724	4.995	5.9e-07	++	0.98874	Imputed	0.66719	Imputed	rs6593605	EEF1A1P11, NDUFS5P2	intergenic_variant	BMI_INV;BMI_RAW	Borderline		No		Yes	Body mass index	Established gene loci	0.341	3.0865e-14
BMI_INV	1:96960121	C	T	1294	0.532138	0.955484	283	643	368	-0.18092	1.12e-05	C	T	1430	0.503527	0.558229	309	699	422	-0.128205	0.00613927	t	c	2724	-5.013	5.36e-07	--	0.98747	Imputed	0.65555	Imputed	rs60776572	EEF1A1P11, NDUFS5P2	intergenic_variant	BMI_INV;BMI_RAW	Borderline		No		Yes	Body mass index	Established gene loci	0.341	4.01609e-14
BMI_INV	1:96957822	CT	C	1294	0.537903	0.910969	277	641	376	-0.175627	1.79e-05	CT	C	1430	0.510589	0.594553	305	700	425	-0.127468	0.00573829	ct	c	2724	-3.268	7.12e-07	++	0.99311	Imputed	0.67411	Imputed	rs11326849	EEF1A1P11, NDUFS5P2	intergenic_variant	BMI_INV;BMI_RAW	Borderline		No		Yes	Body mass index	Established gene loci	0.341	6.39432e-15
BMI_INV	1:96955391	G	A	1294	0.538143	0.910969	277	641	376	-0.174628	1.96e-05	G	A	1430	0.511331	0.594553	305	700	425	-0.126566	0.00578072	a	g	2724	-3.268	7.72e-07	--	0.99463	Imputed	0.68244	Imputed	rs57076863	EEF1A1P11, NDUFS5P2	intergenic_variant	BMI_INV;BMI_RAW	Borderline		No		Yes	Body mass index	Established gene loci	0.3419	6.39432e-15
BMI_INV	1:96955390	G	C	1294	0.538151	0.910969	277	641	376	-0.174598	1.97e-05	G	C	1430	0.511336	0.594553	305	700	425	-0.126599	0.00576076	c	g	2724	-3.268	7.7e-07	--	0.99469	Imputed	0.68264	Imputed	rs59894625	EEF1A1P11, NDUFS5P2	intergenic_variant	BMI_INV;BMI_RAW	Borderline		No		Yes	Body mass index	Established gene loci	0.3419	6.39432e-15
BMI_INV	1:96968005	C	T	1294	0.537291	0.910974	276	641	377	-0.179951	1.19e-05	C	T	1430	0.507428	0.311943	314	691	425	-0.13138	0.00556967	t	c	2724	-3.268	4.97e-07	--	0.98836	Imputed	0.64019	Imputed	rs6593606	EEF1A1P11, NDUFS5P2	intergenic_variant	BMI_INV;BMI_RAW	Borderline		No		Yes	Body mass index	Established gene loci	0.3419	1.57128e-14
BMI_INV	1:96962246	A	T	1294	0.537535	0.823042	278	639	377	-0.178617	1.32e-05	A	T	1430	0.507982	0.394399	311	694	425	-0.129874	0.00554365	a	t	2724	-3.268	5.37e-07	++	0.99047	Imputed	0.65542	Imputed	rs17375929	EEF1A1P11, NDUFS5P2	intergenic_variant	BMI_INV;BMI_RAW	Borderline		No		Yes	Body mass index	Established gene loci	0.341	7.75957e-15
BMI_INV	1:96951281	G	A	1294	0.538188	0.823042	278	639	377	-0.1714	2.52e-05	G	A	1430	0.512119	0.594553	305	700	425	-0.124988	0.00585435	a	g	2724	-3.268	9.56e-07	--	0.99989	Genotyped	0.69728	Imputed	rs6593602	EEF1A1P11, NDUFS5P2	intergenic_variant	BMI_INV;BMI_RAW	Borderline		No		Yes	Body mass index	Established gene loci	0.3419	6.39432e-15
BMI_INV	1:96952142	G	A	1294	0.53844	0.823042	278	639	377	-0.172826	2.24e-05	G	A	1430	0.512125	0.594553	305	700	425	-0.125312	0.00579581	a	g	2724	-3.268	8.6e-07	--	0.99839	Imputed	0.69555	Imputed	rs55650017	EEF1A1P11, NDUFS5P2	intergenic_variant	BMI_INV;BMI_RAW	Borderline		No		Yes	Body mass index	Established gene loci	0.3419	6.39432e-15
BMI_INV	1:96968116	G	A	1294	0.531665	0.95547	281	646	367	-0.184184	8.07e-06	G	A	1430	0.500592	0.338647	317	693	420	-0.131521	0.0059303	a	g	2724	-3.268	3.98e-07	--	0.9852	Imputed	0.62929	Imputed	rs6593607	EEF1A1P11, NDUFS5P2	intergenic_variant	BMI_INV;BMI_RAW	Borderline		No		Yes	Body mass index	Established gene loci	0.341	7.63593e-14
BMI_INV	1:96962215	C	T	1294	0.537539	0.823042	278	639	377	-0.178586	1.32e-05	C	T	1430	0.507987	0.394399	311	694	425	-0.129851	0.00554588	t	c	2724	-3.268	5.38e-07	--	0.99053	Imputed	0.65558	Imputed	rs56119386	EEF1A1P11, NDUFS5P2	intergenic_variant	BMI_INV;BMI_RAW	Borderline		No		Yes	Body mass index	Established gene loci	0.341	7.75957e-15
BMI_INV	1:96960057	G	A	1294	0.532139	0.955484	283	643	368	-0.180891	1.12e-05	G	A	1430	0.503548	0.558229	309	699	422	-0.128182	0.00614146	a	g	2724	-3.268	5.37e-07	--	0.98749	Imputed	0.65572	Imputed	rs17367240	EEF1A1P11, NDUFS5P2	intergenic_variant	BMI_INV;BMI_RAW	Borderline		No		Yes	Body mass index	Established gene loci	0.341	4.01609e-14
BMI_INV	1:96972973	C	A	1294	0.531462	0.780179	280	650	364	-0.184915	7.52e-06	C	A	1430	0.4996	0.287774	320	691	419	-0.133097	0.00598907	a	c	2724	-3.268	3.81e-07	--	0.98717	Imputed	0.61369	Imputed	rs56209707	EEF1A1P11, NDUFS5P2	intergenic_variant	BMI_INV;BMI_RAW	Borderline		No		Yes	Body mass index	Established gene loci	0.341	7.63593e-14
DBP_INV	3:169094476	A	AC	1238	0.771065	0.107456	75	417	746	0.135892	0.00394393	A	AC	1431	0.770745	0.0716607	87	480	864	0.177199	4.63e-05	a	ac	2669	-4.946	7.58e-07	--	0.98313	Imputed	0.99723	Imputed	rs148756451	MECOM	intron_variant,non_coding_transcript_variant	DBP_INV;DBP_RAW	Borderline		No		Yes	Blood pressure	Established gene loci	0.7604	0.711921
DBP_INV	3:169090126	A	G	1238	0.772022	0.123851	73	415	750	0.144488	0.00292685	A	G	1431	0.76959	0.100135	87	484	860	0.182649	2.7e-05	a	g	2669	-5.1	3.4e-07	--	0.94071	Imputed	0.99775	Genotyped	rs1290788	MECOM	intron_variant,non_coding_transcript_variant	DBP_INV;DBP_RAW	Borderline		No		Yes	Blood pressure	Established gene loci	0.7684	0.963652
DBP_INV	3:169094887	C	T	1238	0.77137	0.107456	75	417	746	0.13485	0.00426893	C	T	1431	0.770977	0.0716607	87	480	864	0.175083	5.67e-05	t	c	2669	4.894	9.88e-07	++	0.98161	Imputed	0.99816	Imputed	rs1273883	MECOM	intron_variant,non_coding_transcript_variant	DBP_INV;DBP_RAW	Borderline		No		Yes	Blood pressure	Established gene loci	0.7604	0.711921
DBP_INV	3:169094407	A	C	1238	0.771304	0.107456	75	417	746	0.13472	0.00424312	A	C	1431	0.770147	0.0617134	88	481	862	0.174847	5.6e-05	a	c	2669	-4.898	9.69e-07	--	0.98437	Imputed	0.99824	Imputed	rs1290793	MECOM	intron_variant,non_coding_transcript_variant	DBP_INV;DBP_RAW	Borderline		No		Yes	Blood pressure	Established gene loci	0.7604	0.711921
DBP_INV	3:169091584	G	A	1238	0.771286	0.107456	75	417	746	0.134247	0.00408338	G	A	1431	0.770891	0.0723492	87	481	863	0.175245	5.54e-05	a	g	2669	4.908	9.21e-07	++	0.99933	Genotyped	0.99928	Genotyped	rs1290791	MECOM	intron_variant,non_coding_transcript_variant	DBP_INV;DBP_RAW	Borderline		No		Yes	Blood pressure	Established gene loci	0.7604	0.711921
DBP_INV	3:169096267	A	G	1238	0.645057	0.012957	160	513	565	0.164714	0.000357481	A	G	1431	0.627664	0.360085	196	645	590	0.134775	0.00073739	a	g	2669	-4.903	9.46e-07	--	0.81676	Imputed	0.92205	Imputed	rs6773655	MECOM	intron_variant,non_coding_transcript_variant	DBP_INV	Borderline		No		Yes	Blood pressure	Established gene loci	0.6203	0.610903
HDL_INV	4:190315145	A	T	1230	0.533521	0.00082055	275	550	405	0.147887	0.000999515	A	T	1434	0.543768	0.0116028	296	658	480	0.164282	0.000176555	a	t	2664	-4.988	6.11e-07	--	0.76795	Imputed	0.71838	Imputed	rs11731163	LOC285442, HSP90AA4P	intergenic_variant	HDL_INV;HDL_RAW	Borderline		No		No	None	None	0.5497	0.754322
HDL_INV	16:57004889	G	A	1230	0.410392	0.000615218	460	536	234	0.217633	9.94e-06	G	A	1434	0.395842	0.109669	538	657	239	0.110131	0.00325094	a	g	2664	5.162	2.45e-07	++	0.68331	Imputed	0.99685	Imputed	rs7205804	CETP	intron_variant	HDL_INV	Borderline		No		Yes	HDL cholesterol; C-reactive protein levels or triglyceride levels (pleiotropy)	Established gene loci	0.4274	0.412419
HDL_INV	4:6320517	T	A	1230	0.624181	0.00100821	200	522	508	-0.140874	0.00114942	T	A	1434	0.613803	0.162913	223	653	558	-0.143735	0.000178088	a	t	2664	-4.959	7.08e-07	--	0.87076	Imputed	0.9797	Imputed	rs4382107	PPP2R2C	downstream_gene_variant	HDL_INV;HDL_RAW	Borderline		No		Yes	Type 2 diabetes	Established gene loci	0.6123	0.86454
HDL_INV	4:190310913	G	C	1230	0.60841	0.0270591	164	520	546	0.168653	0.000426285	G	C	1434	0.596737	0.281131	163	614	657	0.176883	0.000155729	c	g	2664	5.169	2.36e-07	++	0.72026	Imputed	0.64224	Imputed	rs11944525	LOC285442, HSP90AA4P	intergenic_variant	HDL_INV;HDL_RAW	Borderline		No		No	None	None	0.5765	0.353146
HDL_INV	16:57001216	C	T	1230	0.393153	0.00235324	474	537	219	0.215111	9.79e-06	C	T	1434	0.381647	0.161589	562	651	221	0.120532	0.00143328	t	c	2664	5.343	9.12e-08	++	0.71142	Imputed	0.99583	Imputed	rs4784741	CETP	intron_variant	HDL_INV	Borderline		No		Yes	HDL cholesterol; C-reactive protein levels or triglyceride levels (pleiotropy)	Established gene loci	0.4225	0.214107
HDL_INV	22:34217757	C	T	1230	0.230639	0.00578371	751	398	81	-0.151623	0.00156465	C	T	1434	0.232802	0.0364891	865	479	90	-0.166486	0.000125887	t	c	2664	-4.962	6.98e-07	--	0.94273	Imputed	0.97923	Imputed	rs9941961	LARGE	intron_variant	HDL_INV	Borderline		No		Yes	visceral adipose tissue measurement; diastolic blood pressure, response to cold pressor test; visceral:subcutaneous adipose tissue ratio	Established gene loci	0.2455	0.613517
HDL_INV	4:190178363	GT	G	1230	0.316028	0.00082048	613	474	143	-0.147016	0.00293625	GT	G	1434	0.318395	0.0361906	788	529	117	-0.229487	4.18e-05	g	gt	2664	-5.027	4.97e-07	--	0.73538	Imputed	0.50256	Imputed	rs78103367	LOC285442, HSP90AA4P	intergenic_variant	HDL_INV;HDL_RAW	Borderline		No		No	None	None	0.3559	0.138565
HDL_INV	4:190303776	G	C	1230	0.221892	0.0533656	767	394	69	-0.142389	0.00417801	G	C	1434	0.256015	7.69e-05	939	412	83	-0.215701	5.83e-05	c	g	2664	-4.896	9.8e-07	--	0.91641	Imputed	0.62877	Imputed	rs67294765	LOC285442, HSP90AA4P	intergenic_variant	HDL_INV;HDL_RAW	Borderline		No		No	None	None	0.2803	0.0880581
HDL_INV	8:19739866	C	CT	1230	0.1415	0.223436	980	241	9	0.320885	2.16e-05	C	CT	1434	0.13468	1	1109	304	21	0.202551	0.000860041	ct	c	2664	5.332	9.74e-08	++	0.62983	Imputed	0.82482	Imputed	rs112564744	INTS10, LPL	intergenic_variant	HDL_INV;HDL_RAW	Borderline		No		Yes	Body mass index (adult); Metabolic syndrome	Established gene loci	0.1819	0.0234863
HDL_INV	4:190262811	T	C	1230	0.754623	0.395654	79	443	708	0.125326	0.00682482	T	C	1434	0.736933	0.408908	102	538	794	0.208608	1.6e-05	t	c	2664	-5.004	5.62e-07	--	0.9988	Genotyped	0.76423	Imputed	rs4608851	LOC285442, HSP90AA4P	intergenic_variant	HDL_INV	Borderline		No		No	None	None	0.6819	0.00692739
HDL_INV	16:57005479	C	A	1230	0.40741	0.000733064	466	535	229	0.21418	1.46e-05	C	A	1434	0.390841	0.0964834	547	653	234	0.10994	0.00332898	a	c	2664	5.099	3.41e-07	++	0.68688	Imputed	0.99906	Genotyped	rs1532624	CETP	intron_variant	HDL_INV;HDL_RAW	Borderline		Yes	HDL cholesterol; Cholesterol	Yes	HDL cholesterol; C-reactive protein levels or triglyceride levels (pleiotropy)	Established variant	0.4264	0.353146
HDL_INV	16:57002732	T	G	1230	0.800763	0.211743	56	379	795	0.152422	0.00213867	T	G	1434	0.78643	0.753484	63	488	883	0.1778	0.000112113	t	g	2664	-4.92	8.64e-07	--	0.99551	Genotyped	0.98943	Imputed	rs9939224	CETP	intron_variant	HDL_INV	Borderline		Yes	High density lipoprotein cholesterol levels	Yes	HDL cholesterol; C-reactive protein levels or triglyceride levels (pleiotropy)	Established variant	0.7674	0.258562
HDL_INV	4:190228537	G	A	1230	0.238191	0.069471	755	403	72	-0.157206	0.00386802	G	A	1434	0.251145	0.177	823	514	97	-0.194258	1.94e-05	a	g	2664	-5.097	3.45e-07	--	0.73698	Imputed	0.88402	Imputed	rs71644093	LOC285442, HSP90AA4P	intergenic_variant	HDL_INV;HDL_RAW	Borderline		No		No	None	None	0.3032	0.0140162
HDL_INV	4:190228048	G	C	1230	0.258548	0.113555	728	423	79	-0.173238	0.00135267	G	C	1434	0.25972	0.256676	820	518	96	-0.216661	1.18e-05	c	g	2664	-5.391	6.99e-08	--	0.71863	Imputed	0.72747	Imputed	rs35398404	LOC285442, HSP90AA4P	intergenic_variant	HDL_INV;HDL_RAW	Borderline		No		No	None	None	0.3062	0.0524327
HDL_INV	16:57007451	G	A	1230	0.77066	0.5203	69	428	733	0.188994	7.09e-05	G	A	1434	0.768701	0.414524	82	499	853	0.136115	0.00193308	a	g	2664	4.974	6.55e-07	++	0.99492	Genotyped	0.99513	Genotyped	rs289714	CETP	intron_variant	HDL_INV	Borderline		No		Yes	HDL cholesterol; C-reactive protein levels or triglyceride levels (pleiotropy)	Established gene loci	0.7982	0.235706
HDL_INV	8:19751399	G	A	1230	0.111176	0.515394	999	222	9	0.273162	0.000210205	G	A	1434	0.109281	0.340103	1136	285	13	0.216969	0.000396937	a	g	2664	5.117	3.1e-07	++	0.80814	Imputed	0.98762	Imputed	rs12550077	INTS10, LPL	intergenic_variant	HDL_INV	Borderline		No		Yes	Body mass index (adult); Metabolic syndrome	Established gene loci	0.173	0.000373737
HDL_INV	16:56989830	G	A	1230	0.449316	0.00274492	445	546	239	-0.138333	0.0094387	G	A	1434	0.476294	0.0566835	410	679	345	-0.172334	3.35e-06	a	g	2664	-5.174	2.29e-07	--	0.5631	Imputed	0.97292	Imputed	rs12923459	AC012181.1	upstream_gene_variant	HDL_INV	Borderline		No		No	Novel Transcript, Sense Intronic To HERPUD1. HERPUD1 gene role with HDL is established through GWAS in many population	Literature	0.4722	0.818467
HDL_INV	16:56992842	G	T	1230	0.177498	0.00159859	916	274	40	-0.21863	0.000752216	G	T	1434	0.198339	0.0125	937	425	72	-0.192323	2.17e-05	t	g	2664	-5.406	6.45e-08	--	0.64098	Imputed	0.9991	Imputed	rs2115429	CETP	upstream_gene_variant	HDL_INV	Borderline		No		Yes	HDL cholesterol; C-reactive protein levels or triglyceride levels (pleiotropy)	Established gene loci	0.167	0.357225
HDL_INV	4:190227028	T	A	1230	0.2658	0.117505	721	428	81	-0.172995	0.00137952	T	A	1434	0.27586	0.104344	820	513	101	-0.205252	9.72e-06	a	t	2664	-5.419	5.99e-08	--	0.70497	Imputed	0.79595	Imputed	rs11735474	LOC285442, HSP90AA4P	intergenic_variant	HDL_INV;HDL_RAW	Borderline		No		No	None	None	0.3062	0.17275
HDL_INV	22:34219013	T	A	1230	0.230805	0.00348244	752	396	82	-0.152043	0.00155629	T	A	1434	0.231993	0.0364891	865	479	90	-0.16646	0.000127832	a	t	2664	-4.96	7.04e-07	--	0.93877	Imputed	0.98012	Imputed	rs7285567	LARGE	intron_variant	HDL_INV	Borderline		No		Yes	visceral adipose tissue measurement; diastolic blood pressure, response to cold pressor test; visceral:subcutaneous adipose tissue ratio	Established gene loci	0.2455	0.58094
HDL_INV	8:19743254	T	C	1230	0.101567	0.361	1028	196	6	0.275856	0.000362824	T	C	1434	0.0964439	0.647	1170	253	11	0.224796	0.000523877	t	c	2664	-4.967	6.78e-07	--	0.79402	Imputed	0.97911	Imputed	rs74974359	INTS10, LPL	intergenic_variant	HDL_INV	Borderline		No		Yes	Body mass index (adult); Metabolic syndrome	Established gene loci	0.1759	6.04611e-06
HDL_INV	8:19733244	G	C	1230	0.130657	0.544806	981	238	11	0.297034	3.23e-05	G	C	1434	0.114542	0.431296	1123	296	15	0.196151	0.00110307	c	g	2664	5.218	1.81e-07	++	0.74721	Imputed	0.98106	Imputed	rs1561748	INTS10, LPL	intergenic_variant	HDL_INV;HDL_RAW	Borderline		No		Yes	Body mass index (adult); Metabolic syndrome	Established gene loci	0.4026	2.72153e-43
HDL_INV	16:57001438	G	A	1230	0.392764	0.00231225	477	536	217	0.21501	1.03e-05	G	A	1434	0.381677	0.161589	562	651	221	0.120571	0.0014387	a	g	2664	5.335	9.55e-08	++	0.70919	Imputed	0.99451	Imputed	rs12444012	CETP	intron_variant	HDL_INV	Borderline		No		Yes	HDL cholesterol; C-reactive protein levels or triglyceride levels (pleiotropy)	Established gene loci	0.4225	0.214107
HDL_INV	8:19743217	C	T	1230	0.116958	0.529921	991	229	10	0.270164	0.00019187	C	T	1434	0.114101	0.294	1121	299	14	0.200112	0.000806215	t	c	2664	4.992	5.96e-07	++	0.79787	Imputed	0.99746	Imputed	rs79341217	INTS10, LPL	intergenic_variant	HDL_INV	Borderline		No		Yes	Body mass index (adult); Metabolic syndrome	Established gene loci	0.175	0.00111953
HDL_INV	6:166109230	T	G	1230	0.254769	0.0740893	689	447	94	0.190335	0.000124002	T	G	1434	0.258816	0.0893199	789	532	113	0.145653	0.00153779	t	g	2664	-4.932	8.15e-07	--	0.85317	Imputed	0.82707	Imputed	rs12191997	PDE10A	intron_variant,non_coding_transcript_variant	HDL_INV	Borderline		No		Yes	Diastolic blood pressure	Established gene loci	0.2873	0.238961
HDL_INV	4:6301058	G	A	1230	0.721862	0.061312	104	461	665	-0.143459	0.00148191	G	A	1434	0.711711	0.607	123	580	731	-0.184501	9.83e-06	a	g	2664	-5.403	6.55e-08	--	0.95205	Imputed	0.97649	Genotyped	rs12642481	WFS1	intron_variant	HDL_INV;HDL_RAW	Borderline		No		Yes	Type 2 diabetes; Type 2 diabetes and other traits	Established gene loci	0.6839	0.209733
HDL_INV	8:8374342	A	C	1230	0.260868	0.100092	691	447	92	0.182149	0.000139238	A	C	1434	0.25373	0.000632	884	454	96	0.160281	0.00169202	a	c	2664	-4.892	9.98e-07	--	0.91206	Imputed	0.70347	Imputed	rs4375003	INTS10, LPL	regulatory_region_variant	HDL_INV	Borderline		No		Yes	Body mass index (adult); Metabolic syndrome	Established gene loci	0.329	0.00213887
HDL_INV	8:19741762	C	CA	1230	0.119465	0.439858	989	231	10	0.266714	0.000226883	C	CA	1434	0.119451	0.252708	1111	308	15	0.209455	0.000386911	ca	c	2664	5.109	3.24e-07	++	0.78668	Imputed	0.98256	Imputed	rs148364036	INTS10, LPL	intergenic_variant	HDL_INV	Borderline		No		Yes	Body mass index (adult); Metabolic syndrome	Established gene loci	0.1769	0.00150602
HDL_INV	8:19741186	C	T	1230	0.117982	0.52963	993	227	10	0.274108	0.000155717	C	T	1434	0.114605	0.60112	1122	296	16	0.209744	0.00039768	t	c	2664	5.168	2.37e-07	++	0.79193	Imputed	0.99847	Genotyped	rs77829308	INTS10, LPL	intergenic_variant	HDL_INV	Borderline		No		Yes	Body mass index (adult); Metabolic syndrome	Established gene loci	0.174	0.00136428
HDL_INV	22:34218798	C	T	1230	0.19994	0.000849527	811	352	67	-0.149999	0.00287334	C	T	1434	0.18682	6.25e-05	934	415	85	-0.206654	7.27e-05	t	c	2664	-4.936	7.97e-07	--	0.93979	Imputed	0.79103	Imputed	rs5999113	LARGE	intron_variant	HDL_INV	Borderline		No		Yes	visceral adipose tissue measurement; diastolic blood pressure, response to cold pressor test; visceral:subcutaneous adipose tissue ratio	Established gene loci	0.2435	0.0203853
HDL_INV	22:34219167	T	A	1230	0.23087	0.00348244	752	396	82	-0.152125	0.00154686	T	A	1434	0.232355	0.0364891	865	479	90	-0.166773	0.000126704	a	t	2664	-4.963	6.94e-07	--	0.93867	Imputed	0.97662	Imputed	rs5754701	LARGE	intron_variant	HDL_INV	Borderline		No		Yes	visceral adipose tissue measurement; diastolic blood pressure, response to cold pressor test; visceral:subcutaneous adipose tissue ratio	Established gene loci	0.2455	0.613517
HDL_INV	4:190179504	C	CTT	1230	0.314116	0.000802722	616	473	141	-0.146294	0.00303113	C	CTT	1434	0.314173	0.0248768	793	524	117	-0.227448	4.22e-05	ctt	c	2664	-5.019	5.2e-07	--	0.73743	Imputed	0.51576	Imputed	rs34094209	LOC285442, HSP90AA4P	intergenic_variant	HDL_INV;HDL_RAW	Borderline		No		No	None	None	0.3549	0.113657
HDL_INV	16:56985514	G	A	1230	0.292737	0.0028919	696	431	103	0.213807	0.000212465	G	A	1434	0.277786	0.262	758	557	119	0.161057	9.86e-05	a	g	2664	5.374	7.72e-08	++	0.58084	Imputed	0.99001	Genotyped	rs72786786	HERPUD1, CETP	regulatory_region_variant	HDL_INV	Borderline		No		Yes	HDL cholesterol; LDL cholesterol;	Established gene loci	0.2992	0.643827
HDL_INV	4:190314680	G	A	1230	0.532385	0.000821	275	550	405	0.14785	0.00101046	G	A	1434	0.542424	0.0116	296	658	480	0.164769	0.000174212	a	g	2664	4.988	6.1e-07	++	0.76644	Imputed	0.7153	Imputed	rs34103196	LOC285442, HSP90AA4P	intergenic_variant	HDL_INV;HDL_RAW	Borderline		No		No	None	None	0.5487	0.734254
HDL_INV	4:190310654	A	C	1230	0.539944	0.000348622	276	546	408	0.140798	0.00174942	A	C	1434	0.553548	1.75e-05	290	618	526	0.172573	0.000117287	a	c	2664	-4.953	7.32e-07	--	0.77413	Imputed	0.68968	Imputed	rs35879456	LOC285442, HSP90AA4P	intergenic_variant	HDL_INV;HDL_RAW	Borderline		No		No	None	None	0.5427	0.947352
HDL_INV	6:166118582	C	T	1230	0.253692	0.176126	694	448	88	0.186083	0.000167313	C	T	1434	0.258059	0.0561322	794	527	113	0.149322	0.00098727	t	c	2664	4.974	6.55e-07	++	0.8677	Imputed	0.85372	Imputed	rs12208309	PDE10A	intron_variant,non_coding_transcript_variant	HDL_INV	Borderline		No		Yes	Diastolic blood pressure	Established gene loci	0.2783	0.406393
HDL_INV	4:190224089	G	T	1230	0.709597	0.0886605	84	431	715	0.171345	0.00240095	G	T	1434	0.690002	0.0300706	107	510	817	0.207123	2.25e-05	t	g	2664	5.172	2.31e-07	++	0.60961	Imputed	0.66385	Imputed	rs11936757	LOC285442, HSP90AA4P	intergenic_variant	HDL_INV;HDL_RAW	Borderline		No		No	None	None	0.6789	0.446875
HDL_INV	4:190239250	C	T	1230	0.240339	0.0875087	746	410	74	-0.147623	0.005442	C	T	1434	0.258726	0.258	817	520	97	-0.187675	2.59e-05	t	c	2664	-4.975	6.52e-07	--	0.76912	Imputed	0.89971	Imputed	rs35894611	LOC285442, HSP90AA4P	intergenic_variant	HDL_INV	Borderline		No		No	None	None	0.3052	0.0204429
HDL_INV	4:6304087	A	G	1230	0.752276	0.16463	83	436	711	-0.147519	0.00168758	A	G	1434	0.752711	0.775672	84	537	813	-0.178465	5.41e-05	a	g	2664	5.096	3.47e-07	++	0.96382	Imputed	0.98206	Imputed	rs1046316	WFS1	synonymous_variant	HDL_INV;HDL_RAW	Borderline		No		Yes	Type 2 diabetes; Type 2 diabetes and other traits	Established gene loci	0.6859	0.00483069
HDL_INV	16:57001581	AAAC	A	1230	0.393549	0.00281586	477	537	216	0.215672	9.82e-06	AAAC	A	1434	0.38263	0.130594	563	649	222	0.119489	0.00163221	a	aaac	2664	5.315	1.07e-07	++	0.70711	Imputed	0.99148	Imputed	rs200373219	CETP	intron_variant	HDL_INV	Borderline		No		Yes	HDL cholesterol; C-reactive protein levels or triglyceride levels (pleiotropy)	Established gene loci	0.4225	0.224636
HDL_INV	4:190177748	C	T	1230	0.313985	0.000993568	617	473	140	-0.147357	0.00295464	C	T	1434	0.314215	0.0171747	796	521	117	-0.229291	4.14e-05	t	c	2664	-5.027	4.98e-07	--	0.73107	Imputed	0.50895	Imputed	rs4522912	LOC285442, HSP90AA4P	intergenic_variant	HDL_INV;HDL_RAW	Borderline		No		No	None	None	0.3549	0.113657
HDL_INV	8:19744596	G	C	1230	0.111276	0.205652	992	230	8	0.265972	0.000286351	G	C	1434	0.110797	0.282244	1129	292	13	0.201937	0.000841606	c	g	2664	4.914	8.91e-07	++	0.82111	Imputed	0.99902	Genotyped	rs10503666	INTS10, LPL	regulatory_region_variant	HDL_INV	Borderline		No		Yes	Body mass index (adult); Metabolic syndrome	Established gene loci	0.17	0.000922909
HDL_INV	4:190215614	C	T	1230	0.24414	0.117804	752	407	71	-0.164925	0.00274903	C	T	1434	0.252087	0.392662	823	519	92	-0.19948	1.37e-05	t	c	2664	-5.225	1.74e-07	--	0.71084	Imputed	0.86661	Imputed	rs11724282	RP11-706F1.2	upstream_gene_variant	HDL_INV;HDL_RAW	Borderline		No		No	None	None	0.3022	0.0227971
HDL_INV	16:57000696	T	A	1230	0.203556	0.171884	806	370	54	-0.190593	0.000361384	T	A	1434	0.204879	0.746495	904	472	58	-0.174125	0.00018203	a	t	2664	-5.17	2.35e-07	--	0.86178	Imputed	0.99528	Imputed	rs8045855	CETP	intron_variant	HDL_INV	Borderline		No		Yes	HDL cholesterol; C-reactive protein levels or triglyceride levels (pleiotropy)	Established gene loci	0.2097	0.86454
HDL_INV	8:19755127	C	A	1230	0.108926	0.345214	990	231	9	0.275941	0.000207184	C	A	1434	0.107915	0.486	1142	279	13	0.201032	0.00108777	a	c	2664	4.918	8.75e-07	++	0.81099	Imputed	0.98493	Imputed	rs76085257	LPL	upstream_gene_variant	HDL_INV	Borderline		No		Yes	Body mass index (adult); Metabolic syndrome	Established gene loci	0.17	0.000427746
HDL_INV	4:190313770	A	G	1230	0.533975	0.00082055	275	550	405	0.14662	0.00101865	A	G	1434	0.543421	0.0135067	295	659	480	0.16389	0.000174172	a	g	2664	-4.986	6.15e-07	--	0.77794	Imputed	0.72321	Imputed	rs34895034	LOC285442, HSP90AA4P	intergenic_variant	HDL_INV;HDL_RAW	Borderline		No		No	None	None	0.5497	0.754322
HDL_INV	4:190224679	T	C	1230	0.35892	0.00568278	639	467	124	-0.184778	0.00128427	T	C	1434	0.35233	7.31e-05	809	496	129	-0.210093	3.44e-05	t	c	2664	5.226	1.73e-07	++	0.52279	Imputed	0.57794	Imputed	rs62341267	LOC285442, HSP90AA4P	intergenic_variant	HDL_INV;HDL_RAW	Borderline		No		No	None	None	0.4394	0.000883971
HDL_INV	22:34217765	A	T	1230	0.230645	0.00578371	751	398	81	-0.151636	0.00156491	A	T	1434	0.232733	0.0364891	865	479	90	-0.166429	0.000126187	a	t	2664	4.962	6.99e-07	++	0.94257	Imputed	0.9798	Imputed	rs9306282	LARGE	intron_variant	HDL_INV	Borderline		No		Yes	visceral adipose tissue measurement; diastolic blood pressure, response to cold pressor test; visceral:subcutaneous adipose tissue ratio	Established gene loci	0.2455	0.613517
HDL_INV	4:6301628	TTG	T	1230	0.805377	0.032864	56	355	819	-0.180482	0.000340488	TTG	T	1434	0.803	0.866117	55	447	932	-0.169282	0.000342934	t	ttg	2664	-5.061	4.17e-07	--	0.96375	Imputed	0.98246	Imputed	rs113629797	WFS1	intron_variant	HDL_INV;HDL_RAW	Borderline		No		Yes	Type 2 diabetes; Type 2 diabetes and other traits	Established gene loci	0.7296	0.000577014
HDL_INV	16:57005301	C	T	1230	0.407325	0.000892054	467	535	228	0.214657	1.38e-05	C	T	1434	0.390394	0.12	547	654	233	0.108913	0.00366453	t	c	2664	5.086	3.66e-07	++	0.68776	Imputed	0.99973	Genotyped	rs1532625	CETP	splice_region_variant,intron_variant	HDL_INV	Borderline		No		Yes	HDL cholesterol; C-reactive protein levels or triglyceride levels (pleiotropy)	Established gene loci	0.4274	0.331422
HDL_INV	22:34218355	C	T	1230	0.230605	0.00578371	751	398	81	-0.151821	0.00157561	C	T	1434	0.229944	0.0364891	865	479	90	-0.165407	0.000127113	t	c	2664	-4.959	7.09e-07	--	0.93963	Imputed	0.99853	Genotyped	rs5754699	LARGE	intron_variant	HDL_INV	Borderline		No		Yes	visceral adipose tissue measurement; diastolic blood pressure, response to cold pressor test; visceral:subcutaneous adipose tissue ratio	Established gene loci	0.2455	0.548246
HDL_INV	4:6320515	C	T	1230	0.623945	0.00100821	200	522	508	-0.140423	0.00119448	C	T	1434	0.61372	0.14665	224	652	558	-0.142984	0.000191566	t	c	2664	-4.938	7.88e-07	--	0.86995	Imputed	0.97887	Imputed	rs4326085	PPP2R2C	downstream_gene_variant	HDL_INV;HDL_RAW	Borderline		No		Yes	Type 2 diabetes	Established gene loci	0.6113	0.842307
HDL_INV	4:190297618	T	G	1230	0.219021	0.15183	765	399	66	-0.142541	0.00458923	T	G	1434	0.263697	0.00729693	924	433	77	-0.244176	3.02e-05	t	g	2664	4.987	6.14e-07	++	0.9103	Imputed	0.51643	Imputed	rs11736173	LOC285442, HSP90AA4P	intergenic_variant	HDL_INV;HDL_RAW	Borderline		No		No	None	None	0.2744	0.185554
HDL_INV	4:190245276	G	A	1230	0.257188	0.0266441	732	415	83	-0.156908	0.0028721	G	A	1434	0.282227	0.239	802	529	103	-0.219724	5.01e-06	a	g	2664	-5.374	7.69e-08	--	0.75434	Imputed	0.7397	Imputed	rs11723378	LOC285442, HSP90AA4P	intergenic_variant	HDL_INV;HDL_RAW	Borderline		No		No	None	None	0.2982	0.281691
HDL_INV	16:56992017	G	A	1230	0.177616	0.00109015	917	273	40	-0.217914	0.000823971	G	A	1434	0.198404	0.0124945	937	425	72	-0.192463	2.12e-05	a	g	2664	-5.392	6.96e-08	--	0.63558	Imputed	0.99995	Genotyped	rs6499863	CETP	upstream_gene_variant	HDL_INV	Borderline		No		Yes	HDL cholesterol; C-reactive protein levels or triglyceride levels (pleiotropy)	Established gene loci	0.167	0.357225
HDL_INV	4:190217900	T	C	1230	0.232323	0.0949306	761	400	69	-0.166836	0.00353794	T	C	1434	0.238923	0.432446	824	519	91	-0.207189	1.86e-05	t	c	2664	5.123	3e-07	++	0.6806	Imputed	0.80842	Imputed	rs112761868	LOC285442, HSP90AA4P	intergenic_variant	HDL_INV;HDL_RAW	Borderline		No		No	None	None	0.2823	0.0512684
HDL_INV	8:19732374	G	C	1230	0.110332	0.384081	1016	207	7	0.265897	0.000440789	G	C	1434	0.100661	0.380525	1157	266	11	0.227539	0.000299079	c	g	2664	5.041	4.63e-07	++	0.77996	Imputed	0.99851	Genotyped	rs74549553	INTS10, LPL	intergenic_variant	HDL_INV	Borderline		No		Yes	Body mass index (adult); Metabolic syndrome	Established gene loci	0.174	7.39071e-05
LDL_INV	2:21309122	C	T	1165	0.187621	0.922322	776	349	40	-0.205481	0.000287561	C	T	1415	0.190734	0.605517	923	444	48	-0.168801	0.000459625	t	c	2580	-5.031	4.88e-07	--	0.94722	Imputed	0.99962	Genotyped	rs28562532	APOB, LOC100287183	intergenic_variant	LDL_INV	Borderline		No		Yes	Total cholesterol, Triglyceride	Established gene loci	0.168	0.358212
LDL_INV	19:11271550	G	T	1165	0.364278	0.315904	526	525	114	-0.240256	0.000119388	G	T	1415	0.343739	0.00434173	644	585	186	-0.1496	0.000643207	t	g	2580	-5.113	3.18e-07	--	0.50891	Imputed	0.79896	Imputed	rs7260306	KANK2	downstream_gene_variant	LDL_INV;NON_HDL_INV	Borderline		No		Yes	Cholesterol, total	Established gene loci	0.4374	0.00087707
LDL_INV	2:21291529	G	A	1165	0.783531	0.667072	57	391	717	0.200892	0.000116251	G	A	1415	0.786328	0.18	56	493	866	0.168173	0.000314015	a	g	2580	5.258	1.45e-07	++	0.99603	Imputed	0.99998	Genotyped	rs668948	APOB, LOC100287183	intergenic_variant	LDL_INV;TC_INV;NON_HDL_INV;LDL_RAW;TC_RAW;NON_HDL_RAW	Borderline		Yes	Coronary artery disease	Yes		Established variant	0.7962	0.705813
LDL_INV	2:21289432	G	A	1165	0.766609	0.56512	66	408	691	0.191182	0.000180462	G	A	1415	0.767973	0.233336	68	521	826	0.160926	0.000375512	a	g	2580	5.15	2.6e-07	++	0.98475	Imputed	0.99871	Imputed	rs581411	APOB, LOC100287183	intergenic_variant	LDL_INV;TC_INV;LDL_RAW	Borderline		No		Yes	Total cholesterol, Triglyceride	Established gene loci	0.7962	0.224636
LDL_INV	2:21303616	C	T	1165	0.777085	0.864872	58	399	708	0.20233	0.000116968	C	T	1415	0.779175	0.104377	58	509	848	0.159958	0.000556392	t	c	2580	5.145	2.67e-07	++	0.96497	Imputed	0.9996	Genotyped	rs568938	APOB, LOC100287183	intergenic_variant	LDL_INV;LDL_RAW	Borderline		No		Yes	Total cholesterol, Triglyceride	Established gene loci	0.7724	0.866452
LDL_INV	8:96222321	G	C	1165	0.127877	0.884869	912	239	14	-0.241387	0.000669184	G	C	1415	0.108793	0.0242773	1156	237	22	-0.242762	0.000240731	c	g	2580	-5.005	5.58e-07	--	0.82799	Imputed	0.8171	Imputed	rs62522644	KB-1047C11.2/C8orf37-AS1	intron_variant,non_coding_transcript_variant	LDL_INV	Borderline		No		Yes	heart rate, response to beta blocker; heel bone mineral density; bone mineral accretion measurement, asthma, response to corticosteroid; eating behaviour, quality of life during menstruation measurement	Established gene loci	0.1392	0.281691
LDL_INV	19:11269726	G	T	1165	0.367993	0.69039	523	520	122	-0.226504	0.000224823	G	T	1415	0.358093	0.00163967	622	591	202	-0.147848	0.000653769	t	g	2580	-5.003	5.64e-07	--	0.51391	Imputed	0.80124	Imputed	rs11671372	SPC24	upstream_gene_variant	LDL_INV	Borderline		No		Yes	LDL cholesterol	Established gene loci	0.4374	0.00353655
LDL_INV	2:21294975	G	A	1165	0.78392	0.796319	56	393	716	0.202633	0.000101585	G	A	1415	0.786324	0.18	56	493	866	0.168174	0.000313817	a	g	2580	5.281	1.29e-07	++	0.99968	Genotyped	0.99999	Genotyped	rs541041	APOB, LOC100287183	intergenic_variant	LDL_INV;LDL_RAW	Borderline		No		Yes	Total cholesterol, Triglyceride	Established gene loci	0.7962	0.705813
LDL_INV	2:21303470	T	C	1165	0.18933	0.773378	768	358	39	-0.205944	0.000258451	T	C	1415	0.191262	0.605748	922	445	48	-0.171259	0.000380594	t	c	2580	5.087	3.65e-07	++	0.95283	Imputed	0.99821	Imputed	rs7567217	APOB, LOC100287183	intergenic_variant	LDL_INV;NON_HDL_INV	Borderline		No		Yes	Total cholesterol, Triglyceride	Established gene loci	0.168	0.331422
LDL_INV	19:11269158	CA	C	1165	0.444121	0.7628	402	560	203	-0.225337	0.000119324	CA	C	1415	0.43128	0.00571115	483	643	289	-0.138546	0.000496292	ca	c	2580	5.165	2.41e-07	++	0.54254	Imputed	0.87623	Imputed	rs59022802	SPC24	upstream_gene_variant	LDL_INV;LDL_RAW	Borderline		No		Yes	LDL cholesterol	Established gene loci	0.4871	0.0706706
LDL_INV	8:96214292	G	T	1165	0.0874753	0.62227	1018	144	3	-0.363211	0.000118665	G	T	1415	0.0702759	1	1223	185	7	-0.251466	0.00062359	t	g	2580	-5.12	3.06e-07	--	0.65837	Imputed	0.99717	Genotyped	rs12155945	KB-1047C11.2/C8orf37-AS1	upstream_gene_variant	LDL_INV	Borderline		No		Yes	heart rate, response to beta blocker; heel bone mineral density; bone mineral accretion measurement, asthma, response to corticosteroid; eating behaviour, quality of life during menstruation measurement	Established gene loci	0.1233	0.0055144
LDL_INV	2:21313577	G	A	1165	0.77697	0.490622	59	388	718	0.209994	7.07e-05	G	A	1415	0.780511	0.121258	58	505	852	0.156331	0.000752896	a	g	2580	5.166	2.39e-07	++	0.95248	Imputed	0.9988	Imputed	rs614303	APOB, LOC100287183	intergenic_variant	LDL_INV;LDL_RAW	Borderline		No		Yes	Total cholesterol, Triglyceride	Established gene loci	0.7763	0.963652
LDL_INV	19:11272895	A	AAAAAG	1165	0.404193	0.662556	450	554	161	-0.206426	0.000743718	A	AAAAAG	1415	0.395725	0.0131	564	623	228	-0.170791	0.000151964	a	aaaaag	2580	5.072	3.94e-07	++	0.50576	Imputed	0.71902	Imputed	rs139592207	KANK2	downstream_gene_variant	LDL_INV	Borderline		No		Yes	Cholesterol, total	Established gene loci	NA	NA
LDL_INV	19:11276256	T	C	1165	0.431833	0.430207	403	576	186	-0.243259	5.62e-05	T	C	1415	0.406928	0.019305	492	648	275	-0.151749	0.000374551	t	c	2580	5.341	9.23e-08	++	0.51645	Imputed	0.77011	Imputed	rs11668313	KANK2	3_prime_UTR_variant	LDL_INV;NON_HDL_INV;LDL_RAW	Borderline		No		Yes	Cholesterol, total	Established gene loci	0.4801	0.0204429
LDL_INV	8:96222990	G	A	1165	0.135807	0.889725	903	245	17	-0.230506	0.000855309	G	A	1415	0.113837	0.0598111	1145	248	22	-0.239307	0.000261354	a	g	2580	-4.944	7.64e-07	--	0.82406	Imputed	0.80755	Imputed	rs56001003	KB-1047C11.2/C8orf37-AS1	intron_variant,non_coding_transcript_variant	LDL_INV	Borderline		No		Yes	heart rate, response to beta blocker; heel bone mineral density; bone mineral accretion measurement, asthma, response to corticosteroid; eating behaviour, quality of life during menstruation measurement	Established gene loci	0.1392	0.504023
LDL_INV	2:21299867	T	A	1165	0.772105	0.866952	60	405	700	0.200732	0.00011825	T	A	1415	0.774781	0.195869	63	511	841	0.157128	0.000603352	a	t	2580	5.127	2.94e-07	++	0.965	Imputed	0.99853	Imputed	rs577584	APOB, LOC100287183	intergenic_variant	LDL_INV;LDL_RAW	Borderline		No		Yes	Total cholesterol, Triglyceride	Established gene loci	0.7753	0.979443
LDL_INV	2:21315664	C	T	1165	0.765488	0.0633838	69	382	714	0.207773	7.91e-05	C	T	1415	0.777365	0.191243	61	508	846	0.149782	0.00115684	t	c	2580	5.059	4.22e-07	++	0.91574	Imputed	0.99745	Genotyped	rs503105	APOB, LOC100287183	intergenic_variant	LDL_INV	Borderline		No		Yes	Total cholesterol, Triglyceride	Established gene loci	0.7734	0.979443
LDL_INV	8:96223793	T	C	1165	0.154753	0.313386	877	263	25	-0.258537	9.33e-05	T	C	1415	0.130548	0.0890934	1116	274	25	-0.232441	0.000290218	t	c	2580	5.309	1.1e-07	++	0.79769	Imputed	0.74909	Imputed	rs62522646	KB-1047C11.2/C8orf37-AS1	intron_variant,non_coding_transcript_variant	LDL_INV;LDL_RAW	Borderline		No		Yes	heart rate, response to beta blocker; heel bone mineral density; bone mineral accretion measurement, asthma, response to corticosteroid; eating behaviour, quality of life during menstruation measurement	Established gene loci	0.1481	0.876395
LDL_INV	19:11269893	C	T	1165	0.358767	0.175557	535	524	106	-0.237512	0.000155113	C	T	1415	0.342637	0.00421905	648	583	184	-0.146338	0.00079758	t	c	2580	-5.026	5.02e-07	--	0.51045	Imputed	0.80962	Imputed	rs76213248	SPC24	upstream_gene_variant	LDL_INV;NON_HDL_INV	Borderline		No		Yes	LDL cholesterol	Established gene loci	0.4324	0.00116687
LDL_INV	2:21469738	G	T	1165	0.210905	0.0182968	754	350	61	-0.200691	0.000363041	G	T	1415	0.199823	0.155806	918	433	64	-0.165637	0.000710011	t	g	2580	-4.903	9.42e-07	--	0.83309	Imputed	0.91393	Imputed	rs10170323	AC067959.1	intron_variant,non_coding_transcript_variant	LDL_INV;LDL_RAW	Borderline		No		Yes	coronary artery disease; LDL cholesterol; Lipid metabolism phenotypes; Total cholesterol levels; Pulse pressure; Hypertriglyceridemia; Cardiovascular disease	Established gene loci	0.161	0.0328107
LDL_INV	2:21288226	G	A	1165	0.773373	0.801179	60	403	702	0.194547	0.000169446	G	A	1415	0.775472	0.222278	63	509	843	0.158591	0.00054218	a	g	2580	5.089	3.61e-07	++	0.98209	Imputed	0.99853	Imputed	rs563290	APOB, LOC100287183	intergenic_variant	LDL_INV	Borderline		No		Yes	Total cholesterol, Triglyceride	Established gene loci	0.7962	0.370964
LDL_INV	2:21291312	T	C	1165	0.766485	0.621853	66	409	690	0.190773	0.000188947	T	C	1415	0.76862	0.204	67	521	827	0.160697	0.000392483	t	c	2580	-5.134	2.84e-07	--	0.98422	Imputed	0.99998	Genotyped	rs548145	APOB, LOC100287183	intergenic_variant	LDL_INV;TC_INV	Borderline		No		Yes	Total cholesterol, Triglyceride	Established gene loci	0.7962	0.237507
LDL_INV	2:21290067	C	T	1165	0.766612	0.681143	65	410	690	0.191818	0.000172989	C	T	1415	0.767932	0.233	68	521	826	0.161276	0.000362823	t	c	2580	5.164	2.41e-07	++	0.98453	Imputed	0.99999	Genotyped	rs580889	APOB, LOC100287183	regulatory_region_variant	LDL_INV;TC_INV;LDL_RAW	Borderline		No		Yes	Total cholesterol, Triglyceride	Established gene loci	0.7962	0.224636
LDL_INV	2:21297149	A	G	1165	0.772541	0.866952	60	405	700	0.198372	0.000133988	A	G	1415	0.775484	0.169603	62	511	842	0.157144	0.000619143	a	g	2580	-5.101	3.37e-07	--	0.97356	Imputed	0.99811	Imputed	rs478588	APOB, LOC100287183	intergenic_variant	LDL_INV	Borderline		No		Yes	Total cholesterol, Triglyceride	Established gene loci	0.7753	1
LDL_INV	2:21347689	GGT	G	1165	0.761749	0.932721	59	403	703	0.219363	4.42e-05	GGT	G	1415	0.764838	0.706648	71	504	840	0.164045	0.000345396	g	ggt	2580	5.395	6.86e-08	++	0.89552	Imputed	0.95895	Imputed	rs142138117	TDRD15	intron_variant	LDL_INV;LDL_RAW	Borderline		No		Yes	LDL cholesterol	Established gene loci	0.7336	0.245071
LDL_INV	2:21470987	C	T	1165	0.211359	0.0368145	752	353	60	-0.212711	0.000166661	C	T	1415	0.200489	0.181	917	434	64	-0.165539	0.000708639	t	c	2580	-5.038	4.71e-07	--	0.82952	Imputed	0.91455	Imputed	rs10183198	AC067959.1	intron_variant,non_coding_transcript_variant	LDL_INV;LDL_RAW	Borderline		No		Yes	coronary artery disease; LDL cholesterol; Lipid metabolism phenotypes; Total cholesterol levels; Pulse pressure; Hypertriglyceridemia; Cardiovascular disease	Established gene loci	0.161	0.0285853
LDL_INV	2:21288321	A	G	1165	0.776129	0.674714	61	401	703	0.200698	9.48e-05	A	G	1415	0.777919	0.106	59	510	846	0.167976	0.000284906	a	g	2580	-5.31	1.09e-07	--	0.99983	Genotyped	0.99802	Imputed	rs562338	APOB, LOC100287183	intergenic_variant	LDL_INV;NON_HDL_INV;TC_INV;LDL_RAW;TC_RAW;NON_HDL_RAW	Borderline		Yes	LDL cholesterol	Yes		Established variant	0.7952	0.466873
LDL_INV	2:21293335	T	TAG	1165	0.77409	0.932865	59	404	702	0.193868	0.000184968	T	TAG	1415	0.777312	0.248909	62	506	847	0.160172	0.000486899	t	tag	2580	-5.095	3.48e-07	--	0.98259	Imputed	0.99908	Imputed	rs10692845	APOB, LOC100287183	regulatory_region_variant	LDL_INV	Borderline		No		Yes	Total cholesterol, Triglyceride	Established gene loci	0.7962	0.416913
LDL_INV	8:19752207	A	G	1165	0.55513	0.0437205	249	541	375	-0.149198	0.000550833	A	G	1415	0.576508	0.827735	256	687	472	-0.133465	0.000436085	a	g	2580	4.926	8.38e-07	++	0.93586	Imputed	0.99898	Genotyped	rs11995314	INTS10, LPL	intergenic_variant	LDL_INV	Borderline		No		Yes	Body mass index (adult); Metabolic syndrome	Established gene loci	0.5447	0.479008
LDL_INV	8:19741197	C	CT	1165	0.504759	3.79e-05	288	510	367	-0.181523	0.000199413	C	CT	1415	0.516306	0.0118324	322	655	438	-0.143354	0.000491011	ct	c	2580	-5.081	3.76e-07	--	0.70771	Imputed	0.8243	Imputed	rs11385353	INTS10, LPL	intergenic_variant	LDL_INV	Borderline		No		Yes	Body mass index (adult); Metabolic syndrome	Established gene loci	0.4573	0.0423157
TG_INV	1:230313662	A	G	1234	0.203986	0.00251131	878	308	48	0.20083	0.000853087	A	G	1434	0.178522	0.588751	964	428	42	0.178858	0.000273774	a	g	2668	-4.936	7.98e-07	--	0.67243	Imputed	0.99997	Imputed	rs666718	GALNT2	intron_variant	TG_INV;TG_RAW	Borderline		No		Yes	HDL cholesterol	Established gene loci	0.171	0.383438
TG_INV	2:205414823	T	C	1234	0.923945	0.254873	8	150	1076	-0.375014	5.66e-06	T	C	1434	0.916928	0.84	6	191	1237	-0.265647	0.001298	t	c	2668	5.445	5.19e-08	++	0.8244	Imputed	0.67783	Imputed	rs1374714	PARD3B	intron_variant	TG_INV;TG_RAW	Borderline		No		Yes	Body mass index; Body fat percentage; Lean body mass	Established gene loci	0.9245	0.878384
TG_INV	2:205438485	A	G	1234	0.92768	0.133275	10	158	1066	-0.336146	1.26e-05	A	G	1434	0.92837	0.695	6	196	1232	-0.238597	0.00168114	a	g	2668	5.274	1.34e-07	++	0.97973	Imputed	0.92415	Imputed	rs12622755	PARD3B	intron_variant	TG_INV;TG_RAW	Borderline		No		Yes	Body mass index; Body fat percentage; Lean body mass	Established gene loci	0.9254	0.924822
TG_INV	5:56125696	T	A	1234	0.13326	0.804515	926	288	20	0.175486	0.00352457	T	A	1434	0.12708	0.183326	1136	275	23	0.281279	4.46e-05	a	t	2668	4.977	6.45e-07	++	0.98485	Imputed	0.64315	Imputed	rs16886383	MAP3K1	intron_variant	TG_INV;TG_RAW	Borderline		No		Yes	Type 2 diabetes	Established gene loci	0.0924	0.0228009
TG_INV	5:56028893	T	C	1234	0.138196	0.338	913	302	19	0.184304	0.00208083	T	C	1434	0.11812	0.264631	1111	297	26	0.263565	7.85e-05	t	c	2668	-4.989	6.08e-07	--	0.98644	Imputed	0.72262	Imputed	rs61103728	LOC101928448, MAP3K1	intergenic_variant	TG_INV;TG_RAW	Borderline		No		Yes	Homeostasis model assessment of insulin resistance (dietary factor interaction)	Established gene loci	0.1004	0.11309
TG_INV	19:19436229	C	G	1234	0.074258	0.0329422	1116	111	7	-0.360373	0.00017602	C	G	1434	0.076241	0.342926	1227	196	11	-0.222811	0.00134716	c	g	2668	4.901	9.52e-07	++	0.62315	Imputed	0.99569	Imputed	rs111234557	SUGP1	upstream_gene_variant	TG_INV;NON_HDL_RAW;TG_RAW	Borderline		No		Yes	Triglycerides	Established gene loci	0.1054	0.054799
TG_INV	11:116652423	G	A	1234	0.898499	0.158342	17	215	1002	-0.17781	0.006686	G	A	1434	0.891562	0.496469	14	283	1137	-0.263075	1.43e-05	a	g	2668	-5.026	5.02e-07	--	0.98989	Imputed	1	Genotyped	rs6589566	ZNF259	intron_variant	TG_INV;TG_RAW	Borderline		Yes	LDL cholesterol; Triglycerides; Triglyceride to HDL cholesterol ratio	Yes		Established variant	0.9085	0.479008
TG_INV	1:230314396	A	G	1234	0.20413	0.00179649	877	308	49	0.200732	0.000856199	A	G	1434	0.178913	0.588751	964	428	42	0.179798	0.000253993	a	g	2668	-4.949	7.45e-07	--	0.67231	Imputed	0.99752	Imputed	rs57992758	GALNT2	intron_variant	TG_INV;TG_RAW	Borderline		No		Yes	HDL cholesterol	Established gene loci	0.171	0.362188
TG_INV	5:56127866	G	A	1234	0.133164	0.804515	926	288	20	0.176869	0.00333927	G	A	1434	0.125534	0.183	1136	275	23	0.281801	4.8e-05	a	g	2668	4.976	6.48e-07	++	0.98186	Imputed	0.64203	Imputed	rs726501	MAP3K1	intron_variant	TG_INV;TG_RAW	Borderline		No		Yes	Type 2 diabetes	Established gene loci	0.0924	0.0266117
TG_INV	5:56006660	C	T	1234	0.136668	0.0683221	913	306	15	0.182683	0.00247221	C	T	1434	0.11751	0.0569986	1146	264	24	0.283799	0.000108246	t	c	2668	4.897	9.75e-07	++	0.99299	Imputed	0.59273	Imputed	rs116154674	LOC101928448, MAP3K1	intergenic_variant	TG_INV;TG_RAW	Borderline		No		Yes	Homeostasis model assessment of insulin resistance (dietary factor interaction)	Established gene loci	0.0984	0.0970797
TG_INV	5:56177148	A	G	1234	0.133163	0.539016	925	290	19	0.175375	0.0034971	A	G	1434	0.124332	0.083172	1137	272	25	0.283302	4.2e-05	a	g	2668	-4.989	6.06e-07	--	0.9928	Imputed	0.65036	Imputed	rs895380	MAP3K1	intron_variant	TG_INV;TG_RAW	Borderline		No		Yes	Type 2 diabetes	Established gene loci	0.0924	0.0266117
TG_INV	5:56094714	T	C	1234	0.13408	0.712378	924	290	20	0.180838	0.00254588	T	C	1434	0.127964	0.114874	1132	277	25	0.272741	4.8e-05	t	c	2668	-5.033	4.83e-07	--	0.98973	Imputed	0.67522	Imputed	rs62355938	LOC101928448, MAP3K1	intergenic_variant	TG_INV;TG_RAW	Borderline		No		Yes	Homeostasis model assessment of insulin resistance (dietary factor interaction)	Established gene loci	0.0905	0.0140352
TG_INV	1:230310740	C	T	1234	0.203827	0.00665242	876	311	47	0.201303	0.000868249	C	T	1434	0.177828	0.588634	966	426	42	0.179112	0.000271045	t	c	2668	4.934	8.04e-07	++	0.66932	Imputed	0.99994	Imputed	rs638116	GALNT2	intron_variant	TG_INV;TG_RAW	Borderline		No		Yes	HDL cholesterol	Established gene loci	0.173	0.438328
TG_INV	11:116677220	A	AATTATTT	1234	0.815282	0.84336	36	359	839	-0.179787	0.00119562	A	AATTATTT	1434	0.787373	0.02606	71	432	931	-0.207019	4.36e-05	a	aattattt	2668	5.2	1.99e-07	++	0.89249	Imputed	0.79131	Imputed	rs529068927	APOA5 - APOA4	intergenic_variant	TG_INV;TG_RAW	Borderline		No		Yes	LDL cholesterol; Triglycerides; Hypertriglyceridemia; Coronary artery disease	Established gene loci	0.8231	0.344137
TG_INV	1:230311176	A	G	1234	0.202877	0.00485991	877	310	47	0.202025	0.000808062	A	G	1434	0.178254	0.5885	965	427	42	0.17935	0.000265281	a	g	2668	-4.952	7.34e-07	--	0.67345	Imputed	0.99953	Imputed	rs1264081	GALNT2	intron_variant	TG_INV;TG_RAW	Borderline		No		Yes	HDL cholesterol	Established gene loci	0.171	0.383438
TG_INV	11:116631707	T	C	1234	0.897836	0.116805	18	215	1001	-0.173583	0.00797365	T	C	1434	0.891562	0.496469	14	283	1137	-0.263075	1.43e-05	t	c	2668	4.985	6.18e-07	++	0.98422	Imputed	1	Genotyped	rs3825041	BUD13	intron_variant	TG_INV;TG_RAW	Borderline		No		Yes	TG, HDL, metabolic syndrome	Established gene loci	0.9076	0.479008
TG_INV	5:56146693	A	G	1234	0.133293	0.62	926	289	19	0.176764	0.00330677	A	G	1434	0.126033	0.110674	1137	273	24	0.28251	4.38e-05	a	g	2668	-4.994	5.92e-07	--	0.98537	Imputed	0.64307	Imputed	rs16886424	MAP3K1	intron_variant	TG_INV;TG_RAW	Borderline		No		Yes	Type 2 diabetes	Established gene loci	0.0924	0.0228009
TG_INV	11:116671476	T	C	1234	0.877831	0.103745	17	207	1010	-0.13867	0.0474129	T	C	1434	0.870612	0.128827	26	287	1121	-0.289956	7.69e-07	t	c	2668	4.972	6.62e-07	++	0.75956	Imputed	0.8623	Imputed	rs6589569	APOA5 - APOA4	intergenic_variant	TG_INV;TG_RAW	Borderline		No		Yes	LDL cholesterol; Triglycerides; Hypertriglyceridemia; Coronary artery disease	Established gene loci	0.8658	0.744425
TG_INV	5:56143159	C	T	1234	0.133493	0.619832	926	289	19	0.174499	0.00375278	C	T	1434	0.126454	0.110674	1137	273	24	0.282385	4.41e-05	t	c	2668	4.966	6.84e-07	++	0.98292	Imputed	0.64145	Imputed	rs1862621	MAP3K1	intron_variant	TG_INV;TG_RAW	Borderline		No		Yes	Type 2 diabetes	Established gene loci	0.0924	0.0228009
TG_INV	5:56123702	A	T	1234	0.133249	0.804515	926	288	20	0.175328	0.00353875	A	T	1434	0.127193	0.183326	1136	275	23	0.280892	4.47e-05	a	t	2668	-4.976	6.49e-07	--	0.98588	Imputed	0.6443	Imputed	rs60985357	MAP3K1	intron_variant	TG_INV;TG_RAW	Borderline		No		Yes	Type 2 diabetes	Established gene loci	0.0924	0.0228009
TG_INV	12:48411102	G	T	1234	0.323263	0.0065129	582	500	152	0.161315	0.000189062	G	T	1434	0.265831	0.219539	789	537	108	0.173665	0.00113564	t	g	2668	4.925	8.44e-07	++	0.9342	Imputed	0.62106	Imputed	rs10875718	RP1-228P16.4	intron_variant,non_coding_transcript_variant	TG_INV;TG_RAW	Borderline		No		No	None	None	0.3787	0.000448248
TG_INV	1:230320156	C	T	1234	0.203219	0.00100427	873	310	51	0.198544	0.000908581	C	T	1434	0.178522	0.589	964	428	42	0.178858	0.000273774	t	c	2668	4.924	8.48e-07	++	0.68158	Imputed	0.99993	Imputed	rs2748117	GALNT2	intron_variant	TG_INV;TG_RAW	Borderline		No		Yes	HDL cholesterol	Established gene loci	0.171	0.383438
TG_INV	5:56159171	A	G	1234	0.13296	0.619832	926	289	19	0.176251	0.00335034	A	G	1434	0.125463	0.083172	1137	272	25	0.282109	4.35e-05	a	g	2668	-4.992	5.97e-07	--	0.99201	Imputed	0.64732	Imputed	rs62358104	MAP3K1	intron_variant	TG_INV;TG_RAW	Borderline		No		Yes	Type 2 diabetes	Established gene loci	0.0924	0.0266117
TG_INV	11:116624727	C	G	1234	0.88129	0.0724527	24	242	968	-0.152395	0.0140066	C	G	1434	0.870821	0.478824	20	329	1085	-0.260088	4.14e-06	c	g	2668	5.046	4.5e-07	++	0.96126	Imputed	0.99552	Imputed	rs7930786	BUD13	intron_variant	TG_INV;TG_RAW	Borderline		No		Yes	TG, HDL, metabolic syndrome	Established gene loci	0.9056	0.0810764
TG_INV	5:56114868	TC	T	1234	0.133407	0.804515	926	288	20	0.173654	0.00381701	TC	T	1434	0.127759	0.144171	1135	275	24	0.278484	4.66e-05	t	tc	2668	4.953	7.32e-07	++	0.98765	Imputed	0.65012	Imputed	rs150141663	MAP3K1	intron_variant	TG_INV;TG_RAW	Borderline		No		Yes	Type 2 diabetes	Established gene loci	0.0924	0.0203853
TG_INV	5:56038148	C	A	1234	0.139032	0.338946	911	304	19	0.180229	0.00232467	C	A	1434	0.123561	0.346134	1092	314	28	0.233676	9.32e-05	a	c	2668	4.936	7.98e-07	++	0.99845	Imputed	0.87284	Imputed	rs16886206	LOC101928448, MAP3K1	intergenic_variant	TG_INV;TG_RAW	Borderline		No		Yes	Homeostasis model assessment of insulin resistance (dietary factor interaction)	Established gene loci	0.1004	0.078453
TG_INV	2:205501337	T	G	1234	0.918846	0.0989691	11	163	1060	-0.284839	0.000205784	T	G	1434	0.915173	0.679907	8	183	1243	-0.260589	0.000714449	t	g	2668	5.005	5.58e-07	++	0.8886	Imputed	0.76634	Imputed	rs1978368	PARD3B	intron_variant	TG_INV;TG_RAW	Borderline		No		Yes	Body mass index; Body fat percentage; Lean body mass	Established gene loci	0.9254	0.686787
TG_INV	5:56141367	G	T	1234	0.133531	0.619521	927	288	19	0.1745	0.00375874	G	T	1434	0.12664	0.108815	1138	272	24	0.282159	4.44e-05	t	g	2668	4.964	6.9e-07	++	0.98215	Imputed	0.64112	Imputed	rs16886407	MAP3K1	intron_variant	TG_INV;TG_RAW	Borderline		No		Yes	Type 2 diabetes	Established gene loci	0.0924	0.0228009
TG_INV	1:230311677	G	A	1234	0.202516	0.00468666	878	309	47	0.202298	0.000796965	G	A	1434	0.177842	0.588634	966	426	42	0.179162	0.000270233	a	g	2668	4.951	7.38e-07	++	0.67414	Imputed	0.9998	Imputed	rs637180	GALNT2	intron_variant	TG_INV;TG_RAW	Borderline		No		Yes	HDL cholesterol	Established gene loci	0.171	0.411844
TG_INV	5:56094771	T	TACAC	1234	0.133896	0.712378	924	290	20	0.181317	0.00251058	T	TACAC	1434	0.127727	0.114874	1132	277	25	0.273411	4.82e-05	t	tacac	2668	-5.035	4.78e-07	--	0.9884	Imputed	0.67251	Imputed	rs139934192	LOC101928448, MAP3K1	intergenic_variant	TG_INV;TG_RAW	Borderline		No		Yes	Homeostasis model assessment of insulin resistance (dietary factor interaction)	Established gene loci	0.0915	0.0203853
TG_INV	1:230310736	C	A	1234	0.203799	0.00485991	877	310	47	0.201243	0.000871215	C	A	1434	0.177827	0.588634	966	426	42	0.179114	0.00027097	a	c	2668	4.934	8.06e-07	++	0.66942	Imputed	0.99997	Imputed	rs638112	GALNT2	intron_variant	TG_INV;TG_RAW	Borderline		No		Yes	HDL cholesterol	Established gene loci	0.173	0.438328
TG_INV	11:116660686	G	A	1234	0.897968	0.21195	17	218	999	-0.184933	0.00458206	G	A	1434	0.890469	0.496541	14	285	1135	-0.288382	1.89e-06	a	g	2668	-5.422	5.91e-08	--	0.99975	Genotyped	0.99607	Imputed	rs2266788	ZNF259	upstream_gene_variant	TG_INV;Weight_INV;WC_INV;TG_RAW;Weight_RAW;HT_RAW	Borderline		Yes	HDL Cholesterol - Triglycerides (HDLC-TG); Triglycerides-Blood Pressure (TG-BP); Waist Circumference - Triglycerides (WC-TG)	Yes		Established variant	0.9085	0.444192
TG_INV	11:116662579	C	T	1234	0.883236	0.0104136	23	217	994	-0.171521	0.00955198	C	T	1434	0.871341	0.724605	25	319	1090	-0.245636	9.62e-06	t	c	2668	-5.007	5.53e-07	--	0.85517	Imputed	0.99989	Genotyped	rs651821	ZNF259	upstream_gene_variant	TG_INV;TG_RAW;HT_RAW	Borderline		Yes	Lipid traits; Triglyceride levels; HDL cholesterol levels; Coronary artery disease	Yes		Established variant	0.9175	0.0112673
TG_INV	5:56188371	C	G	1234	0.134843	0.619832	926	289	19	0.176679	0.0033432	C	G	1434	0.123789	0.083172	1137	272	25	0.282981	4.18e-05	c	g	2668	-5	5.75e-07	--	0.9724	Imputed	0.65507	Imputed	rs57803105	MAP3K1	intron_variant	TG_INV;TG_RAW	Borderline		No		Yes	Type 2 diabetes	Established gene loci	0.0944	0.0388697
TG_INV	5:56039119	C	T	1234	0.149192	0.177574	888	325	21	0.158581	0.00602416	C	T	1434	0.13288	0.416	1087	319	28	0.250459	2.86e-05	t	c	2668	4.935	8e-07	++	0.99709	Imputed	0.82546	Imputed	rs751990	LOC101928448, MAP3K1	intergenic_variant	TG_INV;TG_RAW	Borderline		No		Yes	Homeostasis model assessment of insulin resistance (dietary factor interaction)	Established gene loci	0.1014	0.0218121
TG_INV	1:230314954	G	A	1234	0.20406	0.00251131	878	308	48	0.200695	0.000852528	G	A	1434	0.178522	0.588751	964	428	42	0.178858	0.000273774	a	g	2668	4.936	7.97e-07	++	0.67298	Imputed	0.99998	Imputed	rs585361	GALNT2	intron_variant	TG_INV;TG_RAW	Borderline		No		Yes	HDL cholesterol	Established gene loci	0.171	0.383438
TG_INV	5:56061730	T	C	1234	0.137157	0.539206	922	293	19	0.183052	0.00231737	T	C	1434	0.124862	0.267948	1109	299	26	0.254239	5.62e-05	t	c	2668	-5.025	5.04e-07	--	0.97346	Imputed	0.77979	Imputed	rs72756091	AC008940.1	upstream_gene_variant	TG_INV;TG_RAW	Borderline		No		Yes	type ii diabetes mellitus; radius bone mineral density; gestational blood glucose measurement; diabetic retinopathy	Established gene loci	0.0964	0.040081
TG_INV	5:56195647	G	A	1234	0.134851	0.710709	930	281	23	0.175498	0.00349263	G	A	1434	0.120001	0.0463714	1137	271	26	0.277465	5.24e-05	a	g	2668	4.952	7.36e-07	++	0.96673	Imputed	0.68069	Imputed	rs59715006	MAP3K1	downstream_gene_variant	TG_INV;TG_RAW	Borderline		No		Yes	Type 2 diabetes	Established gene loci	0.0954	0.0622312
TG_INV	5:56061564	A	G	1234	0.173589	0.686253	849	352	33	0.164478	0.00305333	A	G	1434	0.177603	0.226993	1066	334	34	0.252398	4.91e-05	a	g	2668	-4.991	6e-07	--	0.94219	Imputed	0.60853	Imputed	rs16886256	LOC101928448, MAP3K1	intergenic_variant	TG_INV;TG_RAW	Borderline		No		Yes	Homeostasis model assessment of insulin resistance (dietary factor interaction)	Established gene loci	0.0974	3.05376e-06
TG_INV	11:116661826	T	C	1234	0.906435	0.0417152	17	196	1021	-0.18715	0.00724272	T	C	1434	0.898186	0.666811	13	266	1155	-0.286272	4.08e-06	t	c	2668	5.204	1.95e-07	++	0.94303	Imputed	0.99998	Genotyped	rs2072560	ZNF259	upstream_gene_variant	TG_INV;TG_RAW	Borderline		No		Yes	TG,HDL, TC, LDL, metabolic syndrome, coronary artery disorder	Established gene loci	0.9185	0.357225
TG_INV	5:56028381	T	G	1234	0.137902	0.337972	913	302	19	0.18413	0.00215007	T	G	1434	0.117924	0.212039	1114	294	26	0.264195	8.05e-05	t	g	2668	-4.978	6.44e-07	--	0.984	Imputed	0.71739	Imputed	rs72756073	LOC101928448, MAP3K1	intergenic_variant	TG_INV;TG_RAW	Borderline		No		Yes	Homeostasis model assessment of insulin resistance (dietary factor interaction)	Established gene loci	0.1004	0.11309
TG_INV	11:116663707	G	A	1234	0.885542	0.0215096	21	214	999	-0.178014	0.00805634	G	A	1434	0.875172	0.716352	24	310	1100	-0.253155	6.52e-06	a	g	2668	-5.107	3.27e-07	--	0.84911	Imputed	0.99996	Genotyped	rs662799	ZNF259	upstream_gene_variant	TG_INV;Weight_INV;TG_RAW;Weight_RAW;HT_RAW	Borderline		Yes	Lipid traits; HDL cholesterol; Triglyceride levels; HDL cholesterol levels	Yes		Established variant	0.9165	0.0259342
TG_INV	5:56083597	G	A	1234	0.136354	0.712378	924	290	20	0.179635	0.00283585	G	A	1434	0.128985	0.157444	1125	284	25	0.266729	5.73e-05	a	g	2668	4.98	6.36e-07	++	0.96928	Imputed	0.68762	Imputed	rs62355911	LOC101928448, MAP3K1	intergenic_variant	TG_INV;TG_RAW	Borderline		No		Yes	Homeostasis model assessment of insulin resistance (dietary factor interaction)	Established gene loci	0.0905	0.0100997
TG_INV	1:230324173	C	T	1234	0.203083	0.000563513	867	313	54	0.196659	0.000923907	C	T	1434	0.177554	0.588634	966	426	42	0.180919	0.000240479	t	c	2668	4.945	7.61e-07	++	0.69211	Imputed	0.99789	Imputed	rs611701	GALNT2	intron_variant	TG_INV;TG_RAW	Borderline		No		Yes	HDL cholesterol	Established gene loci	0.171	0.411844
TG_INV	11:116656788	C	A	1234	0.883223	0.12099	22	239	973	-0.162933	0.00948746	C	A	1434	0.870989	0.290695	19	332	1083	-0.265827	2.55e-06	a	c	2668	-5.213	1.86e-07	--	0.95402	Imputed	0.99998	Genotyped	rs10750096	ZNF259	intron_variant	TG_INV;TG_RAW	Borderline		No		Yes	TG,HDL, TC, LDL, metabolic syndrome, coronary artery disorder	Established gene loci	0.9066	0.0795954
TG_INV	5:56062821	T	G	1234	0.134769	0.530885	929	287	18	0.179307	0.00334615	T	G	1434	0.123925	0.257	1117	292	25	0.256463	5.88e-05	t	g	2668	-4.941	7.78e-07	--	0.9597	Imputed	0.76659	Imputed	rs16886257	AC008940.1	upstream_gene_variant	TG_INV;TG_RAW	Borderline		No		Yes	type ii diabetes mellitus; radius bone mineral density; gestational blood glucose measurement; diabetic retinopathy	Established gene loci	0.0865	0.00877898
TG_INV	5:56068014	T	G	1234	0.13675	0.538703	923	292	19	0.184244	0.00219093	T	G	1434	0.125315	0.165667	1118	290	26	0.258506	5.35e-05	t	g	2668	-5.045	4.54e-07	--	0.97217	Imputed	0.75604	Imputed	rs56008823	AC008940.1	non_coding_transcript_exon_variant	TG_INV;TG_RAW	Borderline		No		Yes	type ii diabetes mellitus; radius bone mineral density; gestational blood glucose measurement; diabetic retinopathy	Established gene loci	0.0964	0.040081
TG_INV	11:116607368	A	C	1234	0.894572	0.124131	18	218	998	-0.175382	0.00823623	A	C	1434	0.891562	0.496469	14	283	1137	-0.267721	1.01e-05	a	c	2668	5.034	4.8e-07	++	0.93643	Imputed	0.9999	Genotyped	rs1558860	APOA5 - APOA4	intergenic_variant	TG_INV;TG_RAW	Borderline		No		Yes	LDL cholesterol; Triglycerides; Hypertriglyceridemia; Coronary artery disease	Established gene loci	0.9066	0.446481
TG_INV	5:56226605	G	A	1234	0.149926	0.908861	902	307	25	0.176739	0.00269525	G	A	1434	0.139139	0.26914	1068	333	33	0.211552	7.28e-05	a	g	2668	4.949	7.46e-07	++	0.92842	Imputed	0.99152	Imputed	rs12657396	MIER3	downstream_gene_variant	TG_INV;TG_RAW	Borderline		No		No	None	None	0.0835	0.000147255
TG_INV	2:205433434	A	T	1234	0.92781	0.133275	10	158	1066	-0.342179	1.14e-05	A	T	1434	0.92722	0.841	6	193	1235	-0.2464	0.00145262	a	t	2668	5.319	1.04e-07	++	0.95758	Imputed	0.87442	Imputed	rs1838995	PARD3B	intron_variant	TG_INV;TG_RAW	Borderline		No		Yes	Body mass index; Body fat percentage; Lean body mass	Established gene loci	0.9245	0.875182
TG_INV	5:56093845	G	A	1234	0.134149	0.712378	924	290	20	0.18113	0.00251413	G	A	1434	0.127977	0.114874	1132	277	25	0.272583	4.78e-05	a	g	2668	5.036	4.76e-07	++	0.98869	Imputed	0.67624	Imputed	rs58774999	LOC101928448, MAP3K1	intergenic_variant	TG_INV;TG_RAW	Borderline		No		Yes	Homeostasis model assessment of insulin resistance (dietary factor interaction)	Established gene loci	0.0905	0.0140352
TG_INV	1:230320428	G	A	1234	0.203222	0.00100427	873	310	51	0.198349	0.00091219	G	A	1434	0.178522	0.588751	964	428	42	0.178858	0.000273774	a	g	2668	4.923	8.52e-07	++	0.68231	Imputed	1	Genotyped	rs677990	GALNT2	intron_variant	TG_INV;TG_RAW	Borderline		No		Yes	HDL cholesterol	Established gene loci	0.171	0.383438
TG_INV	5:56006175	G	A	1234	0.136595	0.0683	913	306	15	0.182543	0.00250426	G	A	1434	0.117522	0.0554	1147	263	24	0.284365	0.00010887	a	g	2668	4.893	9.93e-07	++	0.99281	Imputed	0.58954	Imputed	rs76453619	LOC101928448, MAP3K1	intergenic_variant	TG_INV;TG_RAW	Borderline		No		Yes	Homeostasis model assessment of insulin resistance (dietary factor interaction)	Established gene loci	0.0984	0.0970797
TG_INV	1:230320600	G	A	1234	0.203571	0.00100427	873	310	51	0.199113	0.000875574	G	A	1434	0.178877	0.653595	964	427	43	0.177387	0.000295844	a	g	2668	4.916	8.82e-07	++	0.68112	Imputed	0.99997	Genotyped	rs678578	GALNT2	intron_variant	TG_INV;TG_RAW	Borderline		No		Yes	HDL cholesterol	Established gene loci	0.171	0.383438
TG_INV	5:56103809	G	A	1234	0.152355	0.659046	886	322	26	0.154023	0.00710957	G	A	1434	0.152508	0.098804	1121	286	27	0.27882	2.83e-05	a	g	2668	4.9	9.59e-07	++	0.98005	Imputed	0.59612	Imputed	rs9292123	LOC101928448, MAP3K1	intergenic_variant	TG_INV;TG_RAW	Borderline		No		Yes	Homeostasis model assessment of insulin resistance (dietary factor interaction)	Established gene loci	0.0924	0.000303322
TG_INV	5:56110684	C	A	1234	0.133354	0.804515	926	288	20	0.177462	0.00310218	C	A	1434	0.127583	0.0855	1135	274	25	0.277579	4.61e-05	a	c	2668	4.999	5.78e-07	++	0.98906	Imputed	0.65594	Imputed	rs72758038	MAP3K1	upstream_gene_variant	TG_INV;TG_RAW	Borderline		No		Yes	Type 2 diabetes	Established gene loci	0.0915	0.0228009
TG_INV	5:56058696	AATG	A	1234	0.137393	0.397818	916	299	19	0.182312	0.00238738	AATG	A	1434	0.124961	0.225156	1105	302	27	0.251782	5.78e-05	a	aatg	2668	5.014	5.33e-07	++	0.97501	Imputed	0.79203	Imputed	rs140580980	LOC101928448, MAP3K1	intergenic_variant	TG_INV;TG_RAW	Borderline		No		Yes	Homeostasis model assessment of insulin resistance (dietary factor interaction)	Established gene loci	0.0964	0.040081
TG_INV	5:56198441	G	C	1234	0.148343	0.730981	900	310	24	0.158725	0.00655802	G	C	1434	0.143151	0.173488	1080	322	32	0.247555	2.6e-05	c	g	2668	4.932	8.12e-07	++	0.96511	Imputed	0.79921	Imputed	rs62358114	AC008937.3	intron_variant,non_coding_transcript_variant	TG_INV;TG_RAW	Borderline		No		Yes	Urate levels (BMI interaction)	Established gene loci	0.0835	0.000116546
TG_INV	5:56095910	ACT	A	1234	0.13395	0.712378	924	290	20	0.180428	0.00258672	ACT	A	1434	0.127935	0.0890187	1133	276	25	0.273123	4.78e-05	a	act	2668	5.03	4.91e-07	++	0.99146	Imputed	0.67362	Imputed	rs200641782	LOC101928448, MAP3K1	intergenic_variant	TG_INV;TG_RAW	Borderline		No		Yes	Homeostasis model assessment of insulin resistance (dietary factor interaction)	Established gene loci	0.0905	0.0140352
TG_INV	11:116653296	C	T	1234	0.883353	0.0907787	22	237	975	-0.15548	0.0133812	C	T	1434	0.87185	0.343573	19	329	1086	-0.261315	4.05e-06	t	c	2668	-5.061	4.17e-07	--	0.9531	Imputed	0.99806	Genotyped	rs2075290	ZNF259	intron_variant	TG_INV;TG_RAW	Borderline		Yes	HDL Cholesterol - Triglycerides (HDLC-TG); Waist Circumference - Triglycerides (WC-TG)	Yes		Established variant	0.9076	0.0784639
TG_INV	5:56026843	T	C	1234	0.138088	0.338275	914	301	19	0.184346	0.00210146	T	C	1434	0.117961	0.212039	1114	294	26	0.265011	8.22e-05	t	c	2668	-4.979	6.41e-07	--	0.98575	Imputed	0.7107	Imputed	rs12656399	LOC101928448, MAP3K1	intergenic_variant	TG_INV;TG_RAW	Borderline		No		Yes	Homeostasis model assessment of insulin resistance (dietary factor interaction)	Established gene loci	0.0984	0.0866164
TG_INV	5:56243303	C	T	1234	0.150474	0.817286	903	307	24	0.172696	0.00365106	C	T	1434	0.143835	0.26914	1068	333	33	0.233263	5.96e-05	t	c	2668	4.92	8.65e-07	++	0.90977	Imputed	0.81221	Imputed	rs58568222	MIER3	intron_variant	TG_INV;TG_RAW	Borderline		No		No	None	None	0.0835	9.09705e-05
TG_INV	5:56140686	AAAG	A	1234	0.133418	0.619521	927	288	19	0.176945	0.00329789	AAAG	A	1434	0.126569	0.110674	1137	273	24	0.282165	4.42e-05	a	aaag	2668	4.993	5.96e-07	++	0.98265	Imputed	0.64172	Imputed	rs138198429	MAP3K1	intron_variant	TG_INV;TG_RAW	Borderline		No		Yes	Type 2 diabetes	Established gene loci	0.0924	0.0228009
TG_INV	2:205507838	C	CAAAA	1234	0.902885	0.0592152	14	178	1042	-0.254605	0.000523718	C	CAAAA	1434	0.897569	0.0304	14	184	1236	-0.27478	0.000228929	caaaa	c	2668	-5.06	4.19e-07	--	0.82138	Imputed	0.67493	Imputed	rs557257879	PARD3B	intron_variant	TG_INV;TG_RAW	Borderline		No		Yes	Body mass index; Body fat percentage; Lean body mass	Established gene loci	NA	NA
TG_INV	5:56076308	T	A	1234	0.135621	0.619832	926	289	19	0.186654	0.00194567	T	A	1434	0.127962	0.159664	1124	285	25	0.265171	5.23e-05	a	t	2668	5.073	3.92e-07	++	0.97292	Imputed	0.70785	Imputed	rs12658918	LOC101928448, MAP3K1	intergenic_variant	TG_INV;TG_RAW	Borderline		No		Yes	Homeostasis model assessment of insulin resistance (dietary factor interaction)	Established gene loci	0.0905	0.0121671
TG_INV	5:56017675	C	T	1234	0.1374	0.14986	913	304	17	0.184287	0.00220099	C	T	1434	0.116895	0.0950717	1126	282	26	0.277161	8.74e-05	t	c	2668	4.958	7.11e-07	++	0.98672	Imputed	0.64471	Imputed	rs61204357	LOC101928448, MAP3K1	intergenic_variant	TG_INV;TG_RAW	Borderline		No		Yes	Homeostasis model assessment of insulin resistance (dietary factor interaction)	Established gene loci	0.0984	0.0970797
TG_INV	5:56163813	A	G	1234	0.13297	0.619832	926	289	19	0.176115	0.00338497	A	G	1434	0.125005	0.083172	1137	272	25	0.282319	4.31e-05	a	g	2668	-4.992	5.98e-07	--	0.9917	Imputed	0.64955	Imputed	rs61243567	MAP3K1	intron_variant	TG_INV;TG_RAW	Borderline		No		Yes	Type 2 diabetes	Established gene loci	0.0924	0.0266117
TG_INV	5:56011740	A	G	1234	0.133369	0.114741	914	304	16	0.190276	0.00211713	A	G	1434	0.113479	0.024391	1157	253	24	0.289239	0.000105123	a	g	2668	-4.934	8.08e-07	--	0.96208	Imputed	0.58947	Imputed	rs10461615	LOC101928448, MAP3K1	intergenic_variant	TG_INV;TG_RAW	Borderline		No		Yes	Homeostasis model assessment of insulin resistance (dietary factor interaction)	Established gene loci	0.0984	0.163141
TG_INV	5:56058487	A	G	1234	0.161706	0.455018	870	337	27	0.162984	0.00437175	A	G	1434	0.152081	0.412901	1089	317	28	0.255552	4.73e-05	a	g	2668	-4.921	8.61e-07	--	0.94765	Imputed	0.67277	Imputed	rs12654176	LOC101928448, MAP3K1	intergenic_variant	TG_INV;TG_RAW	Borderline		No		Yes	Homeostasis model assessment of insulin resistance (dietary factor interaction)	Established gene loci	0.0974	0.000396736
TG_INV	5:56142820	CTACATT	C	1234	0.13363	0.619521	927	288	19	0.175887	0.00348713	CTACATT	C	1434	0.126499	0.110674	1137	273	24	0.282123	4.47e-05	ctacatt	c	2668	-4.979	6.39e-07	--	0.98146	Imputed	0.64122	Imputed	rs144483566	MAP3K1	intron_variant	TG_INV;TG_RAW	Borderline		No		Yes	Type 2 diabetes	Established gene loci	0.0924	0.0228009
TG_INV	5:56183743	T	G	1234	0.133698	0.539016	925	290	19	0.174889	0.00366506	T	G	1434	0.123887	0.0632	1138	271	25	0.283485	4.14e-05	t	g	2668	-4.982	6.3e-07	--	0.98175	Imputed	0.65274	Imputed	rs3817119	MAP3K1	intron_variant	TG_INV;TG_RAW	Borderline		No		Yes	Type 2 diabetes	Established gene loci	0.0924	0.0266117
TG_INV	5:56181369	T	G	1234	0.133429	0.539016	925	290	19	0.175299	0.00355693	T	G	1434	0.124055	0.083172	1137	272	25	0.28341	4.17e-05	t	g	2668	-4.987	6.15e-07	--	0.9861	Imputed	0.65171	Imputed	rs62358106	MAP3K1	intron_variant	TG_INV;TG_RAW	Borderline		No		Yes	Type 2 diabetes	Established gene loci	0.0924	0.0266117
TG_INV	5:56139182	C	G	1234	0.133435	0.619521	927	288	19	0.176912	0.00330533	C	G	1434	0.126711	0.110674	1137	273	24	0.282106	4.41e-05	c	g	2668	-4.993	5.95e-07	--	0.9823	Imputed	0.6417	Imputed	rs58151318	MAP3K1	intron_variant	TG_INV;TG_RAW	Borderline		No		Yes	Type 2 diabetes	Established gene loci	0.0924	0.0228009
TG_INV	12:48411158	T	C	1234	0.32582	0.00799946	579	502	153	0.157572	0.000257825	T	C	1434	0.268639	0.221214	786	539	109	0.17625	0.00096056	t	c	2668	-4.906	9.3e-07	--	0.93655	Imputed	0.61703	Imputed	rs10875719	RP1-228P16.4	intron_variant,non_coding_transcript_variant	TG_INV;TG_RAW	Borderline		No		No	None	None	0.3787	0.000648054
TG_INV	1:230316444	T	A	1234	0.204137	0.00124233	877	307	50	0.200203	0.000865095	T	A	1434	0.178522	0.588751	964	428	42	0.178861	0.000273716	a	t	2668	4.933	8.09e-07	++	0.6742	Imputed	1	Genotyped	rs607553	GALNT2	intron_variant	TG_INV;TG_RAW	Borderline		No		Yes	HDL cholesterol	Established gene loci	0.171	0.383438
TG_INV	5:56153092	A	G	1234	0.133181	0.619832	926	289	19	0.176628	0.0033119	A	G	1434	0.125932	0.110674	1137	273	24	0.282215	4.43e-05	a	g	2668	-4.992	5.99e-07	--	0.98799	Imputed	0.64373	Imputed	rs16886429	MAP3K1	intron_variant	TG_INV;TG_RAW	Borderline		No		Yes	Type 2 diabetes	Established gene loci	0.0924	0.0228009
TG_INV	5:56233737	C	A	1234	0.150277	0.817419	902	308	24	0.175419	0.00303473	C	A	1434	0.141202	0.26914	1068	333	33	0.220823	6.6e-05	a	c	2668	4.941	7.76e-07	++	0.91824	Imputed	0.90918	Imputed	rs16886518	MIER3	intron_variant	TG_INV;TG_RAW	Borderline		No		No	None	None	0.0835	0.000116546
TG_INV	5:56243966	A	G	1234	0.150686	1	903	306	25	0.172219	0.00371084	A	G	1434	0.144176	0.26914	1068	333	33	0.233845	5.87e-05	a	g	2668	-4.919	8.69e-07	--	0.9106	Imputed	0.80811	Imputed	rs62356565	MIER3	intron_variant	TG_INV	Borderline		No		No	None	None	0.0835	9.09705e-05
TG_INV	5:56033671	T	C	1234	0.139111	0.338946	911	304	19	0.180738	0.00227146	T	C	1434	0.124129	0.346134	1092	314	28	0.235937	0.000101369	t	c	2668	-4.926	8.41e-07	--	0.99724	Imputed	0.84217	Imputed	rs2113084	LOC101928448, MAP3K1	intergenic_variant	TG_INV;TG_RAW	Borderline		No		Yes	Homeostasis model assessment of insulin resistance (dietary factor interaction)	Established gene loci	0.1024	0.0910969
TG_INV	5:56025180	C	T	1234	0.137885	0.398304	915	300	19	0.184705	0.00209662	C	T	1434	0.116868	0.162766	1120	288	26	0.271128	7.85e-05	t	c	2668	4.987	6.13e-07	++	0.98479	Imputed	0.68585	Imputed	rs62355875	LOC101928448, MAP3K1	intergenic_variant	TG_INV;TG_RAW	Borderline		No		Yes	Homeostasis model assessment of insulin resistance (dietary factor interaction)	Established gene loci	0.0984	0.0970797
TG_INV	2:205559076	C	T	1234	0.0767822	0.177129	1073	152	9	0.331322	4.39e-05	C	T	1434	0.0772316	1	1257	172	5	0.251747	0.00336804	t	c	2668	4.928	8.3e-07	++	0.84133	Imputed	0.66542	Imputed	rs78096276	PARD3B	intron_variant	TG_INV;TG_RAW	Borderline		No		Yes	Body mass index; Body fat percentage; Lean body mass	Established gene loci	0.0805	0.928093
TG_INV	5:56126840	A	G	1234	0.131854	0.804515	926	288	20	0.178004	0.00342377	A	G	1434	0.122967	0.179673	1138	273	23	0.287214	4.92e-05	a	g	2668	-4.967	6.81e-07	--	0.9723	Imputed	0.62624	Imputed	rs62358073	MAP3K1	intron_variant	TG_INV;TG_RAW	Borderline		No		Yes	Type 2 diabetes	Established gene loci	0.0924	0.0371489
TG_INV	12:48376969	C	A	1234	0.255252	0.0105352	704	433	97	0.180404	6.8e-05	C	A	1434	0.227613	0.330791	859	493	82	0.16643	0.00172208	a	c	2668	5.007	5.54e-07	++	0.968	Imputed	0.69749	Imputed	rs11168338	COL2A1	intron_variant	TG_INV;TG_RAW	Borderline		No		No	Diabetes Incidence and Response to Metformin and Lifestyle Intervention [PMID: 20682687]	Literature	0.3588	1.0884e-07
TG_INV	5:56065507	C	A	1234	0.137003	0.538703	923	292	19	0.183684	0.00225462	C	A	1434	0.125316	0.212039	1114	294	26	0.256779	5.47e-05	a	c	2668	5.035	4.77e-07	++	0.97196	Imputed	0.76424	Imputed	rs16886263	AC008940.1	upstream_gene_variant	TG_INV;TG_RAW	Borderline		No		Yes	type ii diabetes mellitus; radius bone mineral density; gestational blood glucose measurement; diabetic retinopathy	Established gene loci	0.0964	0.040081
TG_INV	8:126500031	C	G	1234	0.348667	0.00106061	554	506	174	-0.174219	0.000100693	C	G	1434	0.359434	0.0853793	603	630	201	-0.121538	0.00140604	c	g	2668	4.986	6.17e-07	++	0.84136	Imputed	0.99665	Imputed	rs28601761	RP11-136O12.2	intron_variant,non_coding_transcript_variant	TG_INV;TC_INV;NON_HDL_INV;TG_RAW;TC_RAW;NON_HDL_RAW	Borderline		Yes	Coronary artery disease	Yes		Established variant	0.4076	0.0367577
TG_INV	11:116647607	C	T	1234	0.882417	0.122729	22	240	972	-0.160973	0.0101098	C	T	1434	0.871339	0.291055	19	331	1084	-0.264009	3.04e-06	t	c	2668	-5.171	2.32e-07	--	0.95504	Imputed	1	Genotyped	rs2160669	ZNF259	downstream_gene_variant	TG_INV;TG_RAW	Borderline		Yes	Triglycerides; Obesity-related traits	Yes		Established variant	0.9066	0.0795954
TG_INV	5:56139246	T	C	1234	0.133433	0.619521	927	288	19	0.176911	0.00330545	T	C	1434	0.126699	0.110674	1137	273	24	0.28212	4.41e-05	t	c	2668	-4.993	5.95e-07	--	0.98232	Imputed	0.64169	Imputed	rs16886403	MAP3K1	intron_variant	TG_INV;TG_RAW	Borderline		No		Yes	Type 2 diabetes	Established gene loci	0.0924	0.0228009
TG_INV	5:56110299	G	A	1234	0.133584	0.804515	926	288	20	0.175112	0.00350019	G	A	1434	0.127874	0.089	1133	276	25	0.276904	4.72e-05	a	g	2668	4.969	6.73e-07	++	0.9892	Imputed	0.65621	Imputed	rs62355943	MAP3K1	upstream_gene_variant	TG_INV;TG_RAW	Borderline		No		Yes	Type 2 diabetes	Established gene loci	0.0915	0.0203853
TG_INV	5:56029961	T	TC	1234	0.137636	0.337972	913	302	19	0.183596	0.00214356	T	TC	1434	0.115045	0.265	1111	297	26	0.262751	6.86e-05	t	tc	2668	-5.006	5.55e-07	--	0.99018	Imputed	0.75897	Imputed	rs138441325	LOC101928448, MAP3K1	intergenic_variant	TG_INV;TG_RAW	Borderline		No		Yes	Homeostasis model assessment of insulin resistance (dietary factor interaction)	Established gene loci	0.1014	0.169496
TG_INV	5:56098370	G	A	1234	0.133712	0.712378	924	290	20	0.179572	0.0026769	G	A	1434	0.127977	0.0890187	1133	276	25	0.273886	4.73e-05	a	g	2668	5.025	5.04e-07	++	0.99472	Imputed	0.67047	Imputed	rs1862620	LOC101928448, MAP3K1	intergenic_variant	TG_INV;TG_RAW	Borderline		No		Yes	Homeostasis model assessment of insulin resistance (dietary factor interaction)	Established gene loci	0.0915	0.0203853
TG_INV	5:56142861	A	G	1234	0.133495	0.619521	927	288	19	0.174502	0.00375349	A	G	1434	0.126492	0.110674	1137	273	24	0.28235	4.41e-05	a	g	2668	-4.966	6.84e-07	--	0.98277	Imputed	0.64138	Imputed	rs16886419	MAP3K1	intron_variant	TG_INV;TG_RAW	Borderline		No		Yes	Type 2 diabetes	Established gene loci	0.0924	0.0228009
TG_INV	5:56137432	C	T	1234	0.133556	0.619521	927	288	19	0.177021	0.00328786	C	T	1434	0.127209	0.110674	1137	273	24	0.282434	4.33e-05	t	c	2668	4.997	5.83e-07	++	0.98123	Imputed	0.63921	Imputed	rs16886400	MAP3K1	intron_variant	TG_INV;TG_RAW	Borderline		No		Yes	Type 2 diabetes	Established gene loci	0.0924	0.0228009
TG_INV	5:56195773	G	A	1234	0.134881	0.710709	930	281	23	0.175417	0.00351695	G	A	1434	0.120119	0.0454591	1138	270	26	0.277572	5.24e-05	a	g	2668	4.95	7.42e-07	++	0.96608	Imputed	0.67951	Imputed	rs61663138	MAP3K1	downstream_gene_variant	TG_INV;TG_RAW	Borderline		No		Yes	Type 2 diabetes	Established gene loci	0.0954	0.05388
TG_INV	1:230309481	C	A	1234	0.202146	0.00355654	876	310	48	0.202047	0.000796118	C	A	1434	0.17777	0.650867	967	425	42	0.18007	0.000280946	a	c	2668	4.944	7.65e-07	++	0.67723	Imputed	0.97967	Imputed	rs611841	GALNT2	intron_variant	TG_INV;TG_RAW	Borderline		No		Yes	HDL cholesterol	Established gene loci	0.171	0.411844
TG_INV	5:56045110	C	T	1234	0.138918	0.339	911	304	19	0.180192	0.00232674	C	T	1434	0.123645	0.346134	1092	314	28	0.234727	8.51e-05	t	c	2668	4.952	7.36e-07	++	0.99888	Imputed	0.87486	Imputed	rs62355882	LOC101928448, MAP3K1	intergenic_variant	TG_INV;TG_RAW	Borderline		No		Yes	Homeostasis model assessment of insulin resistance (dietary factor interaction)	Established gene loci	0.1004	0.078453
TG_INV	1:230313651	C	G	1234	0.204027	0.00251131	878	308	48	0.200815	0.000854136	C	G	1434	0.178537	0.588751	964	428	42	0.178857	0.000273848	c	g	2668	-4.936	7.99e-07	--	0.67237	Imputed	0.99987	Imputed	rs671682	GALNT2	intron_variant	TG_INV;TG_RAW	Borderline		No		Yes	HDL cholesterol	Established gene loci	0.171	0.383438
TG_INV	5:56058171	T	A	1234	0.172059	0.476889	849	354	31	0.162816	0.0035353	T	A	1434	0.173269	0.22812	1065	335	34	0.250429	4.99e-05	a	t	2668	4.957	7.15e-07	++	0.94397	Imputed	0.62924	Imputed	rs6882255	LOC101928448, MAP3K1	intergenic_variant	TG_INV;TG_RAW	Borderline		No		Yes	Homeostasis model assessment of insulin resistance (dietary factor interaction)	Established gene loci	0.0974	6.89269e-06
TG_INV	5:56035268	G	T	1234	0.139035	0.338946	911	304	19	0.180553	0.00228929	G	T	1434	0.123832	0.346134	1092	314	28	0.235142	9.99e-05	t	g	2668	4.927	8.36e-07	++	0.99791	Imputed	0.85174	Imputed	rs12657013	LOC101928448, MAP3K1	intergenic_variant	TG_INV;TG_RAW	Borderline		No		Yes	Homeostasis model assessment of insulin resistance (dietary factor interaction)	Established gene loci	0.1004	0.078453
TG_INV	2:205520621	G	T	1234	0.0771262	0.121812	1070	154	10	0.331059	3.63e-05	G	T	1434	0.0777932	0.828295	1254	175	5	0.272738	0.00161357	t	g	2668	5.121	3.05e-07	++	0.8558	Imputed	0.65566	Imputed	rs78980179	PARD3B	intron_variant	TG_INV;TG_RAW	Borderline		No		Yes	Body mass index; Body fat percentage; Lean body mass	Established gene loci	0.0775	1
TG_INV	11:116640237	A	G	1234	0.898026	0.116805	18	215	1001	-0.17561	0.0072933	A	G	1434	0.891816	0.58268	14	282	1138	-0.261076	1.7e-05	a	g	2668	4.978	6.42e-07	++	0.98753	Imputed	0.99947	Imputed	rs6589565	BUD13	intron_variant	TG_INV;TG_RAW	Borderline		No		Yes	TG, HDL, metabolic syndrome	Established gene loci	0.9085	0.479008
TG_INV	11:116667083	A	G	1234	0.893061	0.0797731	15	191	1028	-0.171382	0.0179005	A	G	1434	0.880059	0.696721	20	288	1126	-0.281582	2.53e-06	a	g	2668	5.06	4.19e-07	++	0.79568	Imputed	0.90648	Imputed	rs7123666	APOA5	upstream_gene_variant	TG_INV;TG_RAW	Borderline		No		Yes	LDL cholesterol; Triglycerides; Hypertriglyceridemia; Coronary artery disease	Established gene loci	0.8857	1
TG_INV	11:116684164	T	C	1234	0.812273	0.770948	41	359	834	-0.157639	0.00432266	T	C	1434	0.805778	0.0631314	59	407	968	-0.214741	4.1e-05	t	c	2668	4.948	7.5e-07	++	0.88689	Imputed	0.79526	Imputed	rs7396851	AP006216.5	splice_region_variant,non_coding_transcript_exon_variant	TG_INV	Borderline		No		Yes	metabolic syndrome; triglyceride measurement; high density lipoprotein cholesterol measurement; apolipoprotein A-IV measurement; Total cholesterol levels; LDL cholesterol	Established gene loci	0.8231	0.569792
TG_INV	5:56020509	GT	G	1234	0.14169	0.23044	912	304	18	0.185307	0.00205451	GT	G	1434	0.120302	0.129	1121	287	26	0.272117	0.000104032	g	gt	2668	4.941	7.75e-07	++	0.9608	Imputed	0.63784	Imputed	rs200520587	LOC101928448, MAP3K1	intergenic_variant	TG_INV;TG_RAW	Borderline		No		Yes	Homeostasis model assessment of insulin resistance (dietary factor interaction)	Established gene loci	0.1054	0.156898
TG_INV	11:116648917	G	C	1234	0.797916	0.351453	49	367	818	-0.20127	0.000148608	G	C	1434	0.768096	0.414605	71	523	840	-0.170359	0.000140788	c	g	2668	-5.371	7.84e-08	--	0.87384	Imputed	0.99948	Imputed	rs964184	ZNF259	3_prime_UTR_variant	TG_INV;TG_RAW	Borderline		Yes	HDL cholesterol; LDL cholesterol; Triglycerides; Cholesterol, total; Hypertriglyceridemia; Coronary heart disease; Triglyceride levels; Coronary artery disease; Coronary artery disease (myocardial infarction, percutaneous transluminal coronary angioplasty, coronary artery bypass grafting, angina or chromic ischemic heart disease); LDL cholesterol levels; Total cholesterol levels	Yes		Established variant	0.838	0.00768206
TG_INV	15:77973391	G	C	1234	0.267895	0.000634713	700	427	107	-0.198174	0.000215048	G	C	1434	0.234281	0.484368	807	531	96	-0.205883	0.00073787	c	g	2668	-4.991	6e-07	--	0.70079	Imputed	0.52406	Imputed	rs61521110	LINGO1	intron_variant	TG_INV;TG_RAW	Borderline		No		Yes	body mass index	Established gene loci	0.2048	0.040081
TG_INV	1:230313911	T	C	1234	0.204009	0.00172384	878	307	49	0.20091	0.000848191	T	C	1434	0.178522	0.588751	964	428	42	0.178858	0.000273774	t	c	2668	-4.937	7.94e-07	--	0.67249	Imputed	1	Genotyped	rs678050	GALNT2	intron_variant	TG_INV;TG_RAW	Borderline		No		Yes	HDL cholesterol	Established gene loci	0.171	0.383438
TG_INV	11:116686288	T	C	1234	0.792076	0.323144	54	380	800	-0.13669	0.0100032	T	C	1434	0.788551	0.00897775	76	432	926	-0.212339	1.72e-05	t	c	2668	4.903	9.45e-07	++	0.88912	Imputed	0.81768	Imputed	rs7107757	AP006216.5	upstream_gene_variant	TG_INV	Borderline		No		Yes	metabolic syndrome; triglyceride measurement; high density lipoprotein cholesterol measurement; apolipoprotein A-IV measurement; Total cholesterol levels; LDL cholesterol	Established gene loci	0.7962	0.86454
TG_INV	5:56135816	G	T	1234	0.133175	0.619521	927	288	19	0.177447	0.00327262	G	T	1434	0.126439	0.110674	1137	273	24	0.282191	4.63e-05	t	g	2668	4.987	6.14e-07	++	0.97987	Imputed	0.63897	Imputed	rs58292679	MAP3K1	intron_variant	TG_INV;TG_RAW	Borderline		No		Yes	Type 2 diabetes	Established gene loci	0.0924	0.0228009
TG_INV	12:48376213	G	A	1234	0.283642	0.0062513	653	462	119	0.172412	8.33e-05	G	A	1434	0.266142	0.498334	779	549	106	0.153587	0.00244501	a	g	2668	4.897	9.71e-07	++	0.96773	Imputed	0.69788	Imputed	rs12811832	COL2A1	intron_variant	TG_INV	Borderline		No		No	Diabetes Incidence and Response to Metformin and Lifestyle Intervention [PMID: 20682687]	Literature	0.3678	6.91324e-05
TG_INV	5:56229653	A	G	1234	0.150532	0.908861	902	307	25	0.177696	0.00263198	A	G	1434	0.140817	0.269	1068	333	33	0.216359	6.69e-05	a	g	2668	-4.969	6.74e-07	--	0.92057	Imputed	0.94792	Imputed	rs62356561	MIER3	downstream_gene_variant	TG_INV;TG_RAW	Borderline		No		No	None	None	0.0835	0.000116546
TG_INV	11:116639104	A	G	1234	0.898064	0.116805	18	215	1001	-0.175258	0.00741262	A	G	1434	0.891597	0.496469	14	283	1137	-0.263057	1.44e-05	a	g	2668	5.001	5.7e-07	++	0.9875	Imputed	0.99976	Genotyped	rs10790162	BUD13	intron_variant	TG_INV;TG_RAW	Borderline		Yes	TG, HDL, metabolic syndrome	Yes		Established variant	0.9085	0.479008
TG_INV	5:56138778	C	T	1234	0.133436	0.619521	927	288	19	0.176917	0.00330482	C	T	1434	0.126736	0.111	1137	273	24	0.282118	4.4e-05	t	c	2668	4.993	5.94e-07	++	0.98227	Imputed	0.64171	Imputed	rs61141156	MAP3K1	intron_variant	TG_INV;TG_RAW	Borderline		No		Yes	Type 2 diabetes	Established gene loci	0.0924	0.0228009
TG_INV	8:126491733	G	T	1234	0.276007	0.183	684	457	93	-0.160621	0.00105152	G	T	1434	0.267445	0.313	777	547	110	-0.159235	0.000129427	t	g	2668	-5.034	4.8e-07	--	0.84536	Imputed	0.99985	Genotyped	rs2954031	RP11-136O12.2	intron_variant,non_coding_transcript_variant	TG_INV;NON_HDL_INV;TG_RAW;NON_HDL_RAW	Borderline		Yes	Triglycerides	Yes		Established variant	0.4284	6.18206e-12
TG_INV	5:56121794	CT	C	1234	0.14379	0.71267	923	291	20	0.167381	0.00570323	CT	C	1434	0.138483	0.152026	1131	279	24	0.284611	3.73e-05	ct	c	2668	-4.903	9.44e-07	--	0.9179	Imputed	0.59729	Imputed	rs200937350	MAP3K1	intron_variant	TG_INV;TG_RAW	Borderline		No		Yes	Type 2 diabetes	Established gene loci	0.1004	0.0182421
TG_INV	1:230317018	C	T	1234	0.204149	0.000877387	878	306	50	0.200105	0.000865614	C	T	1434	0.178522	0.588751	964	428	42	0.178859	0.000273773	t	c	2668	4.933	8.09e-07	++	0.6747	Imputed	0.99995	Imputed	rs636810	GALNT2	intron_variant	TG_INV;TG_RAW	Borderline		No		Yes	HDL cholesterol	Established gene loci	0.171	0.383438
TG_INV	5:56150960	CTCCTTTCTTCTCT	C	1234	0.132676	0.619832	926	289	19	0.176504	0.00347356	CTCCTTTCTTCTCT	C	1434	0.125247	0.110674	1137	273	24	0.284999	3.96e-05	ctcctttcttctct	c	2668	-5	5.72e-07	--	0.98277	Imputed	0.6422	Imputed	rs75418764	MAP3K1	intron_variant	TG_INV;TG_RAW	Borderline		No		Yes	Type 2 diabetes	Established gene loci	0.0915	0.0266117
TG_INV	5:56131350	G	T	1234	0.133445	0.619832	926	289	19	0.176736	0.00332621	G	T	1434	0.127151	0.111	1137	273	24	0.281248	4.47e-05	t	g	2668	4.989	6.07e-07	++	0.9824	Imputed	0.64276	Imputed	rs62358074	MAP3K1	intron_variant	TG_INV;TG_RAW	Borderline		No		Yes	Type 2 diabetes	Established gene loci	0.0924	0.0228009
TG_INV	5:56016635	G	A	1234	0.138926	0.14986	913	304	17	0.185964	0.00205519	G	A	1434	0.118712	0.121819	1128	281	25	0.279225	8.66e-05	a	g	2668	4.974	6.56e-07	++	0.97529	Imputed	0.62757	Imputed	rs12655060	LOC101928448, MAP3K1	intergenic_variant	TG_INV;TG_RAW	Borderline		No		Yes	Homeostasis model assessment of insulin resistance (dietary factor interaction)	Established gene loci	0.0984	0.0766193
TG_INV	1:230315242	A	G	1234	0.204076	0.00251131	878	308	48	0.200511	0.000860401	A	G	1434	0.178522	0.588751	964	428	42	0.178858	0.000273774	a	g	2668	-4.934	8.05e-07	--	0.67314	Imputed	1	Genotyped	rs586712	GALNT2	intron_variant	TG_INV;TG_RAW	Borderline		No		Yes	HDL cholesterol	Established gene loci	0.171	0.383438
TG_INV	11:116672013	T	C	1234	0.87837	0.101957	17	206	1011	-0.138939	0.0474496	T	C	1434	0.870728	0.126812	26	286	1122	-0.290049	8.13e-07	t	c	2668	4.964	6.9e-07	++	0.75869	Imputed	0.85849	Imputed	rs11216140	APOA5 - APOA4	intergenic_variant	TG_INV;TG_RAW	Borderline		No		Yes	LDL cholesterol; Triglycerides; Hypertriglyceridemia; Coronary artery disease	Established gene loci	0.8668	0.744425
TG_INV	5:56025200	G	C	1234	0.137894	0.398304	915	300	19	0.184718	0.00209321	G	C	1434	0.11686	0.164029	1119	289	26	0.270885	7.87e-05	c	g	2668	4.987	6.13e-07	++	0.9848	Imputed	0.68696	Imputed	rs62355876	LOC101928448, MAP3K1	intergenic_variant	TG_INV;TG_RAW	Borderline		No		Yes	Homeostasis model assessment of insulin resistance (dietary factor interaction)	Established gene loci	0.0984	0.0970797
TG_INV	2:205400216	T	C	1234	0.923871	0.241915	8	147	1079	-0.374503	6.21e-06	T	C	1434	0.912094	1	6	184	1244	-0.273864	0.00143561	t	c	2668	5.41	6.3e-08	++	0.82074	Imputed	0.59342	Imputed	rs4675468	LOC100132669, PARD3B	intergenic_variant	TG_INV;TG_RAW	Borderline		No		Yes	Body mass index; Fat-free mass; Body fat percentage	Established gene loci	0.9254	0.731543
TG_INV	5:56057940	G	A	1234	0.17404	0.482	845	357	32	0.165975	0.00276853	G	A	1434	0.177504	0.23	1064	336	34	0.25053	4.95e-05	a	g	2668	5.01	5.44e-07	++	0.94445	Imputed	0.61735	Imputed	rs6895844	LOC101928448, MAP3K1	intergenic_variant	TG_INV;TG_RAW	Borderline		No		Yes	Homeostasis model assessment of insulin resistance (dietary factor interaction)	Established gene loci	0.0974	3.05376e-06
TG_INV	5:56058415	T	G	1234	0.171919	0.476889	849	354	31	0.16168	0.00376724	T	G	1434	0.173005	0.188	1067	333	34	0.254404	3.87e-05	t	g	2668	-4.987	6.12e-07	--	0.94435	Imputed	0.62766	Imputed	rs12654584	LOC101928448, MAP3K1	intergenic_variant	TG_INV;TG_RAW	Borderline		No		Yes	Homeostasis model assessment of insulin resistance (dietary factor interaction)	Established gene loci	0.0974	9.10134e-06
TG_INV	5:56033093	T	C	1234	0.1392	0.338946	911	304	19	0.180809	0.00226403	T	C	1434	0.124188	0.346134	1092	314	28	0.236199	0.000103868	t	c	2668	-4.922	8.57e-07	--	0.99684	Imputed	0.83713	Imputed	rs62355881	LOC101928448, MAP3K1	regulatory_region_variant	TG_INV;TG_RAW	Borderline		No		Yes	Homeostasis model assessment of insulin resistance (dietary factor interaction)	Established gene loci	0.1024	0.0910969
TG_INV	1:230312704	C	T	1234	0.201416	0.00636177	879	309	46	0.203075	0.000766124	C	T	1434	0.174692	0.854553	975	417	42	0.180977	0.000244864	t	c	2668	4.977	6.45e-07	++	0.67504	Imputed	0.99997	Genotyped	rs652108	GALNT2	intron_variant	TG_INV;TG_RAW	Borderline		No		Yes	HDL cholesterol	Established gene loci	0.17	0.438328
TG_INV	5:56032619	A	G	1234	0.139223	0.338946	911	304	19	0.180839	0.00226073	A	G	1434	0.124237	0.346134	1092	314	28	0.236601	0.000104605	a	g	2668	-4.921	8.61e-07	--	0.99671	Imputed	0.83297	Imputed	rs12659430	LOC101928448, MAP3K1	regulatory_region_variant	TG_INV;TG_RAW	Borderline		No		Yes	Homeostasis model assessment of insulin resistance (dietary factor interaction)	Established gene loci	0.1024	0.0910969
TG_INV	5:56024356	A	G	1234	0.137843	0.398304	915	300	19	0.184659	0.00211145	A	G	1434	0.117128	0.128827	1121	287	26	0.271411	8.2e-05	a	g	2668	-4.978	6.42e-07	--	0.98471	Imputed	0.67927	Imputed	rs57850701	LOC101928448, MAP3K1	intergenic_variant	TG_INV;TG_RAW	Borderline		No		Yes	Homeostasis model assessment of insulin resistance (dietary factor interaction)	Established gene loci	0.0984	0.0970797
TG_INV	17:37637888	T	G	1234	0.0617414	0.0102998	1156	73	5	0.417979	0.000127699	T	G	1434	0.0525844	0.00382	1331	96	7	0.301593	0.0016568	t	g	2668	-4.912	9.04e-07	--	0.54996	Imputed	0.70829	Imputed	rs12940667	RNU6-981P	downstream_gene_variant	TG_INV;TG_RAW	Borderline		No		No	None	None	0.0467	0.479008
TG_INV	2:205471124	G	A	1234	0.0744006	0.27922	1066	159	9	0.350227	1.04e-05	G	A	1434	0.0725959	0.839972	1238	190	6	0.272382	0.00121544	a	g	2668	5.37	7.87e-08	++	0.90567	Imputed	0.74294	Imputed	rs80291185	PARD3B	intron_variant	TG_INV;TG_RAW	Borderline		No		Yes	Body mass index; Body fat percentage; Lean body mass	Established gene loci	0.0746	0.963652
TG_INV	1:230309771	T	C	1234	0.202596	0.00345157	877	309	48	0.202379	0.000785041	T	C	1434	0.177825	0.589	966	426	42	0.179108	0.000271098	t	c	2668	-4.953	7.29e-07	--	0.67553	Imputed	0.99998	Genotyped	rs618520	GALNT2	intron_variant	TG_INV;TG_RAW	Borderline		No		Yes	HDL cholesterol	Established gene loci	0.171	0.411844
TG_INV	11:116657561	C	T	1234	0.695309	0.00913753	126	474	634	-0.163276	0.000544335	C	T	1434	0.673589	0.279556	162	612	660	-0.160364	4.34e-05	t	c	2668	-5.349	8.83e-08	--	0.82152	Imputed	0.9993	Genotyped	rs3741298	ZNF259	intron_variant	TG_INV;TG_RAW	Borderline		Yes	Obesity-related traits	Yes		Established variant	0.7654	0.000338181
TG_INV	1:230317820	G	A	1234	0.20418	0.00134459	875	309	50	0.199765	0.000872854	G	A	1434	0.178521	0.588751	964	428	42	0.178847	0.000274036	a	g	2668	4.931	8.17e-07	++	0.6758	Imputed	0.99992	Imputed	rs650808	GALNT2	intron_variant	TG_INV;TG_RAW	Borderline		No		Yes	HDL cholesterol	Established gene loci	0.171	0.383438
TG_INV	1:230311918	G	A	1234	0.202603	0.0086804	878	310	46	0.202512	0.000788383	G	A	1434	0.177861	0.588634	966	426	42	0.179182	0.000270062	a	g	2668	4.953	7.3e-07	++	0.67366	Imputed	0.99962	Imputed	rs648456	GALNT2	intron_variant	TG_INV;TG_RAW	Borderline		No		Yes	HDL cholesterol	Established gene loci	0.171	0.411844
TG_INV	5:56164458	G	A	1234	0.133002	0.619832	926	289	19	0.173852	0.00382818	G	A	1434	0.124637	0.083172	1137	272	25	0.282279	4.47e-05	a	g	2668	4.959	7.07e-07	++	0.99103	Imputed	0.64874	Imputed	rs2897974	MAP3K1	intron_variant	TG_INV;TG_RAW	Borderline		No		Yes	Type 2 diabetes	Established gene loci	0.0924	0.0266117
TG_INV	5:56022920	T	C	1234	0.13793	0.398304	915	300	19	0.183682	0.00224344	T	C	1434	0.118117	0.163	1120	288	26	0.272485	8.11e-05	t	c	2668	-4.968	6.78e-07	--	0.98383	Imputed	0.66884	Imputed	rs60856350	LOC101928448, MAP3K1	intergenic_variant	TG_INV;TG_RAW	Borderline		No		Yes	Homeostasis model assessment of insulin resistance (dietary factor interaction)	Established gene loci	0.1004	0.11309
TG_INV	11:116611733	C	G	1234	0.89446	0.116805	18	215	1001	-0.17868	0.00689523	C	G	1434	0.888424	0.894686	17	286	1131	-0.272701	4.47e-06	c	g	2668	5.201	1.98e-07	++	0.93893	Imputed	1	Genotyped	rs9326246	APOA5 - APOA4	intergenic_variant	TG_INV;TG_RAW	Borderline		Yes	Coronary artery disease	Yes		Established variant	0.9066	0.383438
TG_INV	2:205441717	G	A	1234	0.925144	0.0958542	11	162	1061	-0.319721	1.9e-05	G	A	1434	0.925352	0.849156	7	200	1227	-0.243088	0.000658848	a	g	2668	-5.405	6.47e-08	--	0.99926	Genotyped	0.9984	Genotyped	rs1374713	PARD3B	intron_variant	TG_INV;TG_RAW	Borderline		No		Yes	Body mass index; Body fat percentage; Lean body mass	Established gene loci	0.9245	1
TG_INV	5:56070497	G	GT	1234	0.138389	0.712378	924	290	20	0.191097	0.00171668	G	GT	1434	0.129305	0.247194	1124	286	24	0.271589	4.23e-05	g	gt	2668	-5.134	2.84e-07	--	0.93779	Imputed	0.68855	Imputed	rs370194202	AC008940.1	downstream_gene_variant	TG_INV;TG_RAW	Borderline		No		Yes	type ii diabetes mellitus; radius bone mineral density; gestational blood glucose measurement; diabetic retinopathy	Established gene loci	0.0934	0.0152883
TG_INV	5:56226211	A	C	1234	0.15092	0.908861	902	307	25	0.177449	0.00261222	A	C	1434	0.139502	0.270503	1067	334	33	0.21075	7.21e-05	a	c	2668	-4.957	7.15e-07	--	0.92298	Imputed	0.99851	Genotyped	rs12655082	MIER3	intron_variant	TG_INV;TG_RAW	Borderline		No		No	None	None	0.0835	0.000147255
TG_INV	5:56071330	A	C	1234	0.136079	0.539016	925	290	19	0.187869	0.00181065	A	C	1434	0.12799	0.203	1121	288	25	0.262323	5.33e-05	a	c	2668	-5.084	3.7e-07	--	0.972	Imputed	0.72153	Imputed	rs62355907	AC008940.1	downstream_gene_variant	TG_INV;TG_RAW	Borderline		No		Yes	type ii diabetes mellitus; radius bone mineral density; gestational blood glucose measurement; diabetic retinopathy	Established gene loci	0.0905	0.0121671
TG_INV	19:19425025	C	T	1234	0.0847169	0.127902	1091	135	8	-0.335858	0.000254582	C	T	1434	0.0818313	0.21651	1213	208	13	-0.223104	0.000909684	t	c	2668	-4.919	8.68e-07	--	0.60872	Imputed	0.99081	Imputed	rs57962361	SUGP1	intron_variant	TG_INV;NON_HDL_INV;TG_RAW;NON_HDL_RAW	Borderline		No		Yes	Triglycerides	Established gene loci	0.1064	0.172149
TG_INV	5:56103698	G	A	1234	0.134532	0.712378	924	290	20	0.180833	0.00251538	G	A	1434	0.128591	0.0890187	1133	276	25	0.274647	4.93e-05	a	g	2668	5.031	4.89e-07	++	0.98732	Imputed	0.66082	Imputed	rs62355941	LOC101928448, MAP3K1	intergenic_variant	TG_INV;TG_RAW	Borderline		No		Yes	Homeostasis model assessment of insulin resistance (dietary factor interaction)	Established gene loci	0.0915	0.0174407
TG_INV	1:230310069	A	G	1234	0.199709	0.0086804	878	310	46	0.204105	0.000720619	A	G	1434	0.174025	0.854433	977	415	42	0.181451	0.000238601	a	g	2668	-4.993	5.93e-07	--	0.67949	Imputed	0.99979	Imputed	rs619899	GALNT2	intron_variant	TG_INV;TG_RAW	Borderline		No		Yes	HDL cholesterol	Established gene loci	0.17	0.463692
TG_INV	1:230310728	C	T	1234	0.20379	0.00485991	877	310	47	0.201257	0.000870362	C	T	1434	0.177825	0.588634	966	426	42	0.179109	0.000271067	t	c	2668	4.934	8.06e-07	++	0.66947	Imputed	0.99999	Genotyped	rs638097	GALNT2	intron_variant	TG_INV;TG_RAW	Borderline		No		Yes	HDL cholesterol	Established gene loci	0.173	0.438328
TG_INV	5:56054065	T	C	1234	0.139135	0.338195	912	303	19	0.183811	0.00209384	T	C	1434	0.124556	0.286	1095	311	28	0.241873	7.38e-05	t	c	2668	-4.998	5.79e-07	--	0.9752	Imputed	0.8325	Imputed	rs10513090	LOC101928448, MAP3K1	intergenic_variant	TG_INV;TG_RAW	Borderline		No		Yes	Homeostasis model assessment of insulin resistance (dietary factor interaction)	Established gene loci	0.1014	0.0795954
TG_INV	5:56050465	A	G	1234	0.14311	0.414481	905	308	21	0.190286	0.00123664	A	G	1434	0.126751	0.344839	1093	313	28	0.237135	8.8e-05	a	g	2668	-5.072	3.94e-07	--	0.98139	Imputed	0.83602	Imputed	rs62355899	LOC101928448, MAP3K1	intergenic_variant	TG_INV;TG_RAW	Borderline		No		Yes	Homeostasis model assessment of insulin resistance (dietary factor interaction)	Established gene loci	0.1024	0.0616596
TG_INV	5:56100803	C	T	1234	0.133552	0.712378	924	290	20	0.178965	0.00276809	C	T	1434	0.127773	0.0890187	1133	276	25	0.274829	4.73e-05	t	c	2668	5.018	5.23e-07	++	0.9958	Imputed	0.66661	Imputed	rs1833897	LOC101928448, MAP3K1	intergenic_variant	TG_INV;TG_RAW	Borderline		No		Yes	Homeostasis model assessment of insulin resistance (dietary factor interaction)	Established gene loci	0.0915	0.0203853
TG_INV	5:56144016	T	C	1234	0.133359	0.619832	926	289	19	0.176908	0.00329422	T	C	1434	0.126266	0.110674	1137	273	24	0.282512	4.37e-05	t	c	2668	-4.995	5.88e-07	--	0.98394	Imputed	0.64226	Imputed	rs62358076	MAP3K1	intron_variant	TG_INV;TG_RAW	Borderline		No		Yes	Type 2 diabetes	Established gene loci	0.0924	0.0228009
TG_INV	5:56179341	G	A	1234	0.133232	0.539016	925	290	19	0.175535	0.00348728	G	A	1434	0.124169	0.083172	1137	272	25	0.283375	4.18e-05	a	g	2668	4.99	6.03e-07	++	0.98966	Imputed	0.65107	Imputed	rs16886463	MAP3K1	intron_variant	TG_INV;TG_RAW	Borderline		No		Yes	Type 2 diabetes	Established gene loci	0.0924	0.0266117
TG_INV	5:56064107	A	G	1234	0.142219	0.718074	916	297	21	0.19207	0.00125261	A	G	1434	0.128501	0.216369	1112	296	26	0.254185	6.24e-05	a	g	2668	-5.129	2.91e-07	--	0.96232	Imputed	0.75252	Imputed	rs12657172	AC008940.1	upstream_gene_variant	TG_INV;TG_RAW	Borderline		No		Yes	type ii diabetes mellitus; radius bone mineral density; gestational blood glucose measurement; diabetic retinopathy	Established gene loci	0.0964	0.0226879
TG_INV	2:27753878	A	C	1234	0.324245	0.000346766	592	485	157	0.185957	0.000114188	A	C	1434	0.33354	0.00149754	674	579	181	0.131408	0.00110343	a	c	2668	-5.016	5.28e-07	--	0.7586	Imputed	0.89269	Imputed	rs4665985	GCKR, LOC100420668	intergenic_variant	TG_INV;TG_RAW	Borderline		No		Yes	Triglycerides	Established gene loci	0.2763	0.0293725
TG_INV	5:56143929	C	CAA	1234	0.133214	0.619521	927	288	19	0.178604	0.00317097	C	CAA	1434	0.125968	0.110674	1137	273	24	0.283859	4.37e-05	caa	c	2668	5.003	5.64e-07	++	0.97438	Imputed	0.63708	Imputed	rs11399910	MAP3K1	intron_variant	TG_INV;TG_RAW	Borderline		No		Yes	Type 2 diabetes	Established gene loci	0.0925	0.0228009
TG_INV	11:116607437	C	T	1234	0.893913	0.124131	18	218	998	-0.179173	0.00683323	C	T	1434	0.889117	0.591555	15	288	1131	-0.276427	4.05e-06	t	c	2668	-5.219	1.8e-07	--	0.93291	Imputed	0.99997	Genotyped	rs1558861	APOA5 - APOA4	regulatory_region_variant	TG_INV;TG_RAW	Borderline		Yes	LDL cholesterol; Triglycerides; Hypertriglyceridemia	Yes		Established variant	0.9056	0.447494
TG_INV	1:230314291	A	G	1234	0.204024	0.00172384	878	307	49	0.200825	0.000850862	A	G	1434	0.178522	0.588751	964	428	42	0.178858	0.000273774	a	g	2668	-4.936	7.96e-07	--	0.67259	Imputed	0.99999	Imputed	rs2748115	GALNT2	intron_variant	TG_INV;TG_RAW	Borderline		No		Yes	HDL cholesterol	Established gene loci	0.171	0.383438
TG_INV	5:56065456	A	G	1234	0.137013	0.538703	923	292	19	0.183654	0.00225793	A	G	1434	0.125319	0.212039	1114	294	26	0.256703	5.47e-05	a	g	2668	-5.035	4.78e-07	--	0.97197	Imputed	0.76464	Imputed	rs16886260	AC008940.1	upstream_gene_variant	TG_INV;TG_RAW	Borderline		No		Yes	type ii diabetes mellitus; radius bone mineral density; gestational blood glucose measurement; diabetic retinopathy	Established gene loci	0.0964	0.040081
TG_INV	5:56176306	T	C	1234	0.133154	0.539016	925	290	19	0.175398	0.00349438	T	C	1434	0.124368	0.083172	1137	272	25	0.28333	4.19e-05	t	c	2668	-4.99	6.05e-07	--	0.99266	Imputed	0.65023	Imputed	rs16886449	MAP3K1	intron_variant	TG_INV;TG_RAW	Borderline		No		Yes	Type 2 diabetes	Established gene loci	0.0924	0.0266117
TG_INV	1:230318402	C	T	1234	0.204106	0.00190481	874	310	50	0.199153	0.000894361	C	T	1434	0.178519	0.588751	964	428	42	0.178841	0.000274239	t	c	2668	4.927	8.37e-07	++	0.67723	Imputed	0.99983	Imputed	rs653523	GALNT2	intron_variant	TG_INV;TG_RAW	Borderline		No		Yes	HDL cholesterol	Established gene loci	0.171	0.383438
TG_INV	11:116606766	G	A	1234	0.894473	0.124131	18	218	998	-0.175526	0.00818858	G	A	1434	0.891388	0.496469	14	283	1137	-0.266771	1.07e-05	a	g	2668	-5.025	5.03e-07	--	0.93565	Imputed	0.99861	Imputed	rs1974718	APOA5 - APOA4	intergenic_variant	TG_INV;TG_RAW	Borderline		No		Yes	LDL cholesterol; Triglycerides; Hypertriglyceridemia; Coronary artery disease	Established gene loci	0.9056	0.482954
TG_INV	11:116652491	A	G	1234	0.898513	0.158342	17	215	1002	-0.17788	0.00666497	A	G	1434	0.891558	0.496469	14	283	1137	-0.263075	1.43e-05	a	g	2668	5.026	5e-07	++	0.99003	Imputed	0.99996	Imputed	rs7483863	ZNF259	intron_variant	TG_INV;TG_RAW	Borderline		Yes	High density lipoprotein cholesterol levels	Yes		Established variant	0.9085	0.479008
NON_HDL_INV	19:11271550	G	T	1230	0.36668	0.242585	550	559	121	-0.266037	1.28e-05	G	T	1434	0.344531	0.00558407	650	595	189	-0.125502	0.00395909	t	g	2664	-5.079	3.8e-07	--	0.50891	Imputed	0.79896	Imputed	rs7260306	KANK2	downstream_gene_variant	LDL_INV;NON_HDL_INV	Borderline		No		Yes	Cholesterol, total	Established gene loci	0.4374	0.00119866
NON_HDL_INV	10:20397814	G	C	1230	0.796228	0.0167626	64	369	797	0.199796	0.000107834	G	C	1434	0.840894	0.648	46	409	979	0.20253	0.00147592	c	g	2664	4.964	6.91e-07	++	0.95408	Imputed	0.63397	Imputed	rs2460580	PLXDC2	intron_variant,non_coding_transcript_variant	NON_HDL_INV	Borderline		No		Yes	Diabetic retinopathy	Established gene loci	0.8936	1.69943e-05
NON_HDL_INV	2:21303470	T	C	1230	0.18846	0.77682	814	376	40	-0.19664	0.000358519	T	C	1434	0.191011	0.549036	935	451	48	-0.161396	0.000767529	t	c	2664	4.893	9.92e-07	++	0.95283	Imputed	0.99821	Imputed	rs7567217	APOB, LOC100287183	intergenic_variant	LDL_INV;NON_HDL_INV	Borderline		No		Yes	Total cholesterol, Triglyceride	Established gene loci	0.168	0.331422
NON_HDL_INV	19:11269893	C	T	1230	0.360996	0.130913	559	558	113	-0.260816	2.06e-05	C	T	1434	0.343414	0.00459644	654	593	187	-0.122555	0.00470066	t	c	2664	-4.967	6.78e-07	--	0.51045	Imputed	0.80962	Imputed	rs76213248	SPC24	upstream_gene_variant	LDL_INV;NON_HDL_INV	Borderline		No		Yes	LDL cholesterol	Established gene loci	0.4324	0.00136551
NON_HDL_INV	1:109817192	A	G	1230	0.157608	0.197773	878	315	37	-0.185643	0.00122582	A	G	1434	0.157372	0.618	1021	375	38	-0.197754	0.000102759	a	g	2664	5.046	4.51e-07	++	0.94906	Imputed	0.99949	Genotyped	rs7528419	CELSR2	3_prime_UTR_variant	NON_HDL_INV;TC_INV;LDL_INV;NON_HDL_RAW;TC_RAW;LDL_RAW	Borderline		Yes	Total Cholesterol; Myocardial infarction; Coronary artery disease; Coronary artery disease (myocardial infarction, percutaneous transluminal coronary angioplasty, coronary artery bypass grafting, angina or chromic ischemic heart disease)	Yes		Established variant	0.2127	0.00591212
NON_HDL_INV	19:19450254	CA	C	1230	0.0892901	0.113837	1096	127	7	-0.361536	0.000179875	CA	C	1434	0.0971699	0.0271456	1225	194	15	-0.231869	0.000787075	ca	c	2664	5.008	5.49e-07	++	0.5408	Imputed	0.81426	Imputed	rs34366787	MAU2	intron_variant	NON_HDL_INV	Borderline		No		Yes	LDL cholesterol change in response to fenofibrate in statin-treated type 2 diabetes	Established gene loci	0.1223	0.0909868
NON_HDL_INV	10:20415387	C	G	1230	0.816051	0.00490398	55	333	842	0.226491	4.83e-05	C	G	1434	0.843363	0.0893255	39	341	1054	0.226104	0.00154733	c	g	2664	-5.084	3.7e-07	--	0.89625	Imputed	0.50759	Imputed	rs192827957	PLXDC2	intron_variant,non_coding_transcript_variant	NON_HDL_INV;TC_INV;NON_HDL_RAW	Borderline		No		Yes	Diabetic retinopathy	Established gene loci	0.9155	1.0884e-07
NON_HDL_INV	19:19425025	C	T	1230	0.0850337	0.13121	1086	136	8	-0.320423	0.00065387	C	T	1434	0.0818313	0.21651	1213	208	13	-0.248053	0.000226021	t	c	2664	-5.022	5.12e-07	--	0.60872	Imputed	0.99081	Imputed	rs57962361	SUGP1	intron_variant	TG_INV;NON_HDL_INV;TG_RAW;NON_HDL_RAW	Borderline		No		Yes	Triglycerides	Established gene loci	0.1064	0.172149
NON_HDL_INV	19:11276256	T	C	1230	0.434104	0.316522	421	612	197	-0.2406	4.38e-05	T	C	1434	0.4076	0.0200567	497	657	280	-0.122944	0.00372138	t	c	2664	4.905	9.34e-07	++	0.51645	Imputed	0.77011	Imputed	rs11668313	KANK2	3_prime_UTR_variant	LDL_INV;NON_HDL_INV;LDL_RAW	Borderline		No		Yes	Cholesterol, total	Established gene loci	0.4801	0.0245509
NON_HDL_INV	9:4311864	T	C	1230	0.669466	0.606376	139	536	555	-0.15008	0.000540103	T	C	1434	0.653271	0.952	154	635	645	-0.160253	0.000383864	t	c	2664	4.956	7.18e-07	++	0.99106	Genotyped	0.79156	Imputed	rs10974450	GLIS3	intron_variant,non_coding_transcript_variant	NON_HDL_INV;TC_INV;NON_HDL_RAW;TC_RAW	Borderline		No		Yes	T2D	Established gene loci	0.6799	0.505114
NON_HDL_INV	8:19745039	T	TAA	1230	0.500235	0.0140845	313	571	346	-0.129475	0.00256282	T	TAA	1434	0.505641	0.10125	353	685	396	-0.160187	3.68e-05	t	taa	2664	5.077	3.84e-07	++	0.86563	Imputed	0.91547	Imputed	rs10635970	INTS10, LPL	intergenic_variant	LDL_INV;NON_HDL_INV;TC_INV;LDL_RAW	Borderline		No		Yes	Body mass index (adult)	Established gene loci	0.505	0.979443
NON_HDL_INV	19:19393890	A	AG	1230	0.0501456	0.0340762	1139	86	5	-0.414831	0.000183441	A	AG	1434	0.0509414	0.406506	1294	135	5	-0.309305	0.000253323	a	ag	2664	5.226	1.73e-07	++	0.69627	Imputed	0.9887	Imputed	rs200210321	SUGP1	intron_variant	NON_HDL_INV;NON_HDL_RAW	Borderline		No		Yes	Triglycerides	Established gene loci	0.0676	0.224636
NON_HDL_INV	2:21288321	A	G	1230	0.776435	0.934567	62	426	742	0.185482	0.000228038	A	G	1434	0.777636	0.0788108	59	519	856	0.149875	0.00113778	a	g	2664	-4.892	9.99e-07	--	0.99983	Genotyped	0.99802	Imputed	rs562338	APOB, LOC100287183	intergenic_variant	LDL_INV;NON_HDL_INV;TC_INV;LDL_RAW;TC_RAW;NON_HDL_RAW	Borderline		Yes	LDL cholesterol	Yes		Established variant	0.7952	0.466873
NON_HDL_INV	1:109817590	G	T	1230	0.156452	0.197773	878	315	37	-0.184169	0.00131391	G	T	1434	0.156904	0.764354	1021	376	37	-0.191794	0.000172776	t	g	2664	-4.939	7.86e-07	--	0.95867	Imputed	1	Genotyped	rs12740374,CR105220	CELSR2	3_prime_UTR_variant	NON_HDL_INV;TC_INV;LDL_INV;NON_HDL_RAW;TC_RAW;LDL_RAW	Borderline		Yes	LDL cholesterol; Total Cholesterol; Coronary artery disease	Yes		Established variant	0.2127	0.00591212
TC_INV	2:21289432	G	A	1236	0.766507	0.749586	68	436	732	0.164692	0.000954853	G	A	1434	0.767829	0.183	68	530	836	0.162972	0.000295319	a	g	2670	4.9	9.58e-07	++	0.98475	Imputed	0.99871	Imputed	rs581411	APOB, LOC100287183	intergenic_variant	LDL_INV;TC_INV;LDL_RAW	Borderline		No		Yes	Total cholesterol, Triglyceride	Established gene loci	0.7962	0.224636
TC_INV	3:129667456	G	A	1236	0.175613	0.0354965	859	330	47	0.22646	4.09e-05	G	A	1434	0.187519	0.0933961	966	410	58	0.1369	0.00397234	a	g	2670	4.902	9.49e-07	++	0.91913	Imputed	0.96763	Imputed	rs1708241	LOC100507032, TRH	intergenic_variant	TC_INV	Borderline		No		Yes	Visceral adipose tissue adjusted for BMI	Established gene loci	0.1928	0.692022
TC_INV	3:129660421	A	G	1236	0.17082	0.046443	856	333	47	0.228376	3.02e-05	A	G	1434	0.184224	0.134378	964	413	57	0.138432	0.00346254	a	g	2670	-4.981	6.32e-07	--	0.95773	Imputed	0.99243	Imputed	rs11929246	LOC100507032, TRH	intergenic_variant	TC_INV	Borderline		No		Yes	Visceral adipose tissue adjusted for BMI	Established gene loci	0.1859	0.787006
TC_INV	3:149856116	A	G	1236	0.811419	0.104276	43	330	863	-0.197605	0.000449319	A	G	1434	0.77298	0.199131	51	399	984	-0.204294	0.000632637	a	g	2670	4.892	9.98e-07	++	0.85118	Imputed	0.5712	Imputed	rs4681582	RP11-167H9.4	intron_variant,non_coding_transcript_variant	TC_INV;TC_RAW	Borderline		No		No	None	None	0.7674	0.298433
TC_INV	3:129657316	T	<CN0>	1236	0.168777	0.0203652	862	326	48	0.223961	4.67e-05	T	<CN0>	1434	0.183839	0.133357	965	412	57	0.138677	0.00347795	<cn0>	t	2670	4.912	9.03e-07	++	0.95027	Imputed	0.98989	Imputed	3_129657316_CN0	LOC100507032, TRH	regulatory_region_variant	TC_INV	Borderline		No		Yes	Visceral adipose tissue adjusted for BMI	Established gene loci	NA	NA
TC_INV	3:129671420	T	G	1236	0.165312	0.0244209	868	322	46	0.252564	1.11e-05	T	G	1434	0.180131	0.0933961	966	410	58	0.140563	0.0049105	t	g	2670	-5.052	4.37e-07	--	0.89162	Imputed	0.90347	Imputed	rs1708237	RP11-93K22.6	downstream_gene_variant	TC_INV;TC_RAW	Borderline		No		No	None	None	0.175	0.979443
TC_INV	10:20415387	C	G	1236	0.816181	0.00506177	55	335	846	0.20972	0.000168084	C	G	1434	0.843363	0.0893255	39	341	1054	0.238815	0.000826937	c	g	2670	-5.01	5.43e-07	--	0.89625	Imputed	0.50759	Imputed	rs192827957	PLXDC2	intron_variant,non_coding_transcript_variant	NON_HDL_INV;TC_INV;NON_HDL_RAW	Borderline		No		Yes	Diabetic retinopathy	Established gene loci	0.9155	1.0884e-07
TC_INV	9:4311864	T	C	1236	0.669791	0.607392	139	539	558	-0.13798	0.00145325	T	C	1434	0.653271	0.952291	154	635	645	-0.17117	0.000148945	t	c	2670	4.946	7.58e-07	++	0.99106	Genotyped	0.79156	Imputed	rs10974450	GLIS3	intron_variant,non_coding_transcript_variant	NON_HDL_INV;TC_INV;NON_HDL_RAW;TC_RAW	Borderline		No		Yes	T2D	Established gene loci	0.6799	0.53452
TC_INV	2:21291312	T	C	1236	0.766391	0.81063	68	437	731	0.164367	0.000987425	T	C	1434	0.768475	0.158498	67	530	837	0.163328	0.000293904	t	c	2670	-4.895	9.85e-07	--	0.98422	Imputed	0.99998	Genotyped	rs548145	APOB, LOC100287183	intergenic_variant	LDL_INV;TC_INV	Borderline		No		Yes	Total cholesterol, Triglyceride	Established gene loci	0.7962	0.224636
TC_INV	2:21290067	C	T	1236	0.766511	0.8732	67	438	731	0.165386	0.000913709	C	T	1434	0.767785	0.18265	68	530	836	0.163388	0.00028356	t	c	2670	4.916	8.82e-07	++	0.98453	Imputed	0.99999	Genotyped	rs580889	APOB, LOC100287183	regulatory_region_variant	LDL_INV;TC_INV;LDL_RAW	Borderline		No		Yes	Total cholesterol, Triglyceride	Established gene loci	0.7962	0.224636
TC_INV	3:129663454	A	G	1236	0.169617	0.046443	856	333	47	0.22869	2.81e-05	A	G	1434	0.184151	0.062834	970	406	58	0.137701	0.00368279	a	g	2670	-4.978	6.42e-07	--	0.96771	Imputed	0.98709	Imputed	rs784719	LOC100507032, TRH	intergenic_variant	TC_INV	Borderline		No		Yes	Visceral adipose tissue adjusted for BMI	Established gene loci	0.1859	0.744425
TC_INV	8:19745039	T	TAA	1236	0.501034	0.0122022	314	573	349	-0.128685	0.00260379	T	TAA	1434	0.505641	0.10125	353	685	396	-0.152438	8.6e-05	t	taa	2670	4.927	8.36e-07	++	0.86563	Imputed	0.91547	Imputed	rs10635970	INTS10, LPL	intergenic_variant	LDL_INV;NON_HDL_INV;TC_INV;LDL_RAW	Borderline		No		Yes	Body mass index (adult); Metabolic syndrome	Established gene loci	0.505	0.979443
TC_INV	2:21288321	A	G	1236	0.775509	0.934871	63	429	744	0.17449	0.000503489	A	G	1434	0.777636	0.0788108	59	519	856	0.165839	0.000317426	a	g	2670	-5.006	5.57e-07	--	0.99983	Genotyped	0.99802	Imputed	rs562338	APOB, LOC100287183	intergenic_variant	LDL_INV;NON_HDL_INV;TC_INV;LDL_RAW;TC_RAW;NON_HDL_RAW	Borderline		Yes	LDL cholesterol	Yes		Established variant	0.7952	0.466873
TC_INV	3:129660842	A	T	1236	0.170507	0.046443	856	333	47	0.22875	2.94e-05	A	T	1434	0.18406	0.134378	964	413	57	0.13814	0.00357552	a	t	2670	-4.978	6.43e-07	--	0.95863	Imputed	0.98984	Imputed	rs2718844	LOC100507032, TRH	regulatory_region_variant	TC_INV	Borderline		No		Yes	Visceral adipose tissue adjusted for BMI	Established gene loci	0.1859	0.744425
TC_INV	3:129658706	G	A	1236	0.168737	0.0203652	862	326	48	0.223648	4.57e-05	G	A	1434	0.183408	0.133357	965	412	57	0.138703	0.00333192	a	g	2670	4.925	8.44e-07	++	0.95579	Imputed	0.99997	Genotyped	rs938196	LOC100507032, TRH	intergenic_variant	TC_INV	Borderline		No		Yes	Visceral adipose tissue adjusted for BMI	Established gene loci	0.1829	0.82319
TC_INV	3:129663810	T	C	1236	0.821497	0.05204	50	342	844	-0.220974	2.55e-05	T	C	1434	0.810074	0.0976598	59	415	960	-0.131576	0.0055305	t	c	2670	4.898	9.7e-07	++	0.99989	Genotyped	0.97165	Imputed	rs9880871	LOC100507032, TRH	intergenic_variant	TC_INV	Borderline		No		Yes	Visceral adipose tissue adjusted for BMI	Established gene loci	0.8131	0.960792
TC_INV	3:129661763	G	A	1236	0.16965	0.046443	856	333	47	0.229121	2.77e-05	G	A	1434	0.183915	0.0943298	965	411	58	0.138346	0.00353845	a	g	2670	4.989	6.07e-07	++	0.96534	Imputed	0.98809	Imputed	rs784724	LOC100507032, TRH	regulatory_region_variant	TC_INV	Borderline		No		Yes	Visceral adipose tissue adjusted for BMI	Established gene loci	0.1859	0.744425
WC_INV	5:112335348	G	A	1274	0.509909	0.341245	316	620	338	-0.178005	1.28e-05	G	A	1423	0.525264	0.558675	326	698	399	-0.10636	0.00492707	a	g	2697	-5.042	4.62e-07	--	0.98287	Imputed	0.98286	Imputed	rs13171553	DCP2	intron_variant	WC_INV;WC_RAW	Borderline		No		No	DCP2 downstream interacter, PNRC2 regulates and energy expenditure and adiposity[PMID: 29348139, PMID: 17971453]	Literature	0.495	0.438328
WC_INV	5:112336015	G	T	1274	0.511215	0.313638	315	619	340	-0.179161	1.11e-05	G	T	1423	0.530594	0.394875	326	693	404	-0.107803	0.00457301	t	g	2697	-5.08	3.78e-07	--	0.98136	Imputed	0.97257	Imputed	rs13176362	DCP2	intron_variant	WC_INV;WC_RAW	Borderline		No		No	DCP2 downstream interacter, PNRC2 regulates and energy expenditure and adiposity[PMID: 29348139, PMID: 17971453]	Literature	0.497	0.42096
WC_INV	5:112326410	G	A	1274	0.510297	0.501738	313	625	336	-0.175707	1.44e-05	G	A	1423	0.52762	0.221334	331	686	406	-0.110298	0.00734147	a	g	2697	-4.929	8.28e-07	--	0.99351	Imputed	0.82742	Imputed	rs1549182	DCP2	intron_variant	WC_INV;WC_RAW	Borderline		No		No	DCP2 downstream interacter, PNRC2 regulates and energy expenditure and adiposity[PMID: 29348139, PMID: 17971453]	Literature	0.5318	0.711375
WC_INV	5:112345943	A	G	1274	0.50869	0.370414	315	621	338	-0.180454	8.37e-06	A	G	1423	0.526104	0.489474	327	696	400	-0.108438	0.0048574	a	g	2697	5.108	3.26e-07	++	0.9924	Imputed	0.94972	Imputed	rs13159449	DCP2	intron_variant	WC_INV;WC_RAW	Borderline		No		No	DCP2 downstream interacter, PNRC2 regulates and energy expenditure and adiposity[PMID: 29348139, PMID: 17971453]	Literature	0.5119	0.919516
WC_INV	5:112355908	A	G	1274	0.511798	0.86642	306	633	335	-0.177451	1.33e-05	A	G	1423	0.53009	0.16687	334	683	406	-0.107255	0.00598964	a	g	2697	4.99	6.05e-07	++	0.99703	Imputed	0.91883	Imputed	rs13445	MCC	downstream_gene_variant	WC_INV;WC_RAW	Borderline		No		Yes	Type 2 diabetes	Established gene loci	0.496	0.399367
WC_INV	5:112336634	T	C	1274	0.509792	0.370414	315	621	338	-0.177986	1.29e-05	T	C	1423	0.525845	0.558675	326	698	399	-0.105458	0.00493733	t	c	2697	5.04	4.66e-07	++	0.98242	Imputed	0.99871	Imputed	rs17312754	DCP2	intron_variant	WC_INV;WC_RAW	Borderline		No		No	DCP2 downstream interacter, PNRC2 regulates and energy expenditure and adiposity[PMID: 29348139, PMID: 17971453]	Literature	0.495	0.438328
WC_INV	5:112335650	C	T	1274	0.502456	0.341151	324	620	330	-0.176422	1.4e-05	C	T	1423	0.520531	0.559193	329	699	395	-0.107962	0.0045781	t	c	2697	-5.045	4.54e-07	--	0.98544	Imputed	0.97315	Imputed	rs13171773	DCP2	intron_variant	WC_INV;WC_RAW	Borderline		No		No	DCP2 downstream interacter, PNRC2 regulates and energy expenditure and adiposity[PMID: 29348139, PMID: 17971453]	Literature	0.493	0.562921
WC_INV	5:112349379	T	C	1274	0.501547	0.654201	321	629	324	-0.176149	1.36e-05	T	C	1423	0.508825	0.313131	342	691	390	-0.104962	0.00767459	t	c	2697	4.927	8.37e-07	++	0.99953	Genotyped	0.90601	Imputed	rs4705749	DCP2	3_prime_UTR_variant	WC_INV;WC_RAW	Borderline	Yes	No		No	DCP2 downstream interacter, PNRC2 regulates and energy expenditure and adiposity[PMID: 29348139, PMID: 17971453]	Literature	0.5099	0.919516
WC_INV	5:112356066	CTA	C	1274	0.508292	0.736956	311	631	332	-0.174123	1.81e-05	CTA	C	1423	0.523592	0.288211	336	690	397	-0.106682	0.0059101	cta	c	2697	4.946	7.56e-07	++	0.99939	Imputed	0.93315	Imputed	rs67458678	MCC	downstream_gene_variant	WC_INV;WC_RAW	Borderline		No		Yes	Type 2 diabetes	Established gene loci	0.494	0.460978
WC_INV	5:112335175	G	A	1274	0.509915	0.341245	316	620	338	-0.177974	1.28e-05	G	A	1423	0.525218	0.558675	326	698	399	-0.106517	0.00491666	a	g	2697	-5.042	4.62e-07	--	0.98281	Imputed	0.98045	Imputed	rs4334876	DCP2	intron_variant	WC_INV;WC_RAW	Borderline		No		No	DCP2 downstream interacter, PNRC2 regulates and energy expenditure and adiposity[PMID: 29348139, PMID: 17971453]	Literature	0.495	0.438328
WC_INV	5:112344655	C	T	1274	0.49384	0.73692	327	631	316	-0.175848	1.62e-05	C	T	1423	0.502778	0.524	336	698	389	-0.10464	0.00790215	t	c	2697	-4.892	9.96e-07	--	0.98541	Imputed	0.90488	Imputed	rs12517398	DCP2	intron_variant	WC_INV;WC_RAW	Borderline		No		No	DCP2 downstream interacter, PNRC2 regulates and energy expenditure and adiposity[PMID: 29348139, PMID: 17971453]	Literature	0.493	0.919516
WC_INV	5:112337959	G	A	1274	0.508805	0.239703	319	616	339	-0.176784	1.32e-05	G	A	1423	0.529596	0.366011	327	692	404	-0.108332	0.00440034	a	g	2697	-5.063	4.13e-07	--	0.98466	Imputed	0.9721	Imputed	rs13183347	DCP2	intron_variant	WC_INV;WC_RAW	Borderline		No		No	DCP2 downstream interacter, PNRC2 regulates and energy expenditure and adiposity[PMID: 29348139, PMID: 17971453]	Literature	0.497	0.460978
WC_INV	5:112357402	AG	A	1274	0.508583	0.654275	311	629	334	-0.172018	2.28e-05	AG	A	1423	0.523479	0.0631308	339	675	409	-0.106587	0.00600891	a	ag	2697	-4.907	9.26e-07	--	0.9984	Imputed	0.93011	Imputed	rs34654580	MCC	downstream_gene_variant	WC_INV;WC_RAW	Borderline		No		Yes	Type 2 diabetes	Established gene loci	0.494	0.460978
WC_INV	5:112334976	T	C	1274	0.510077	0.341245	316	620	338	-0.177839	1.29e-05	T	C	1423	0.525229	0.558675	326	698	399	-0.106609	0.00492324	t	c	2697	5.04	4.66e-07	++	0.98335	Imputed	0.97842	Imputed	rs12654474	DCP2	intron_variant	WC_INV;WC_RAW	Borderline		No		No	DCP2 downstream interacter, PNRC2 regulates and energy expenditure and adiposity[PMID: 29348139, PMID: 17971453]	Literature	0.495	0.438328
WC_INV	5:112354898	C	G	1274	0.511139	0.613841	310	627	337	-0.176459	1.34e-05	C	G	1423	0.530697	0.055537	334	673	416	-0.108903	0.0053475	t	g	2697	5.015	5.3e-07	++	0.99694	Imputed	0.91772	Imputed	rs17372511	MCC	downstream_gene_variant	WC_INV;WC_RAW	Borderline		No		Yes	Type 2 diabetes	Established gene loci	0.5139	0.866452
WC_INV	5:112341248	T	C	1274	0.54223	0.259033	278	612	384	-0.187035	3.78e-06	T	C	1423	0.554526	0.668396	290	696	437	-0.103867	0.00834926	t	c	2697	5.093	3.52e-07	++	0.98295	Imputed	0.92661	Imputed	rs4705745	DCP2	intron_variant	WC_INV;WC_RAW	Borderline		No		No	DCP2 downstream interacter, PNRC2 regulates and energy expenditure and adiposity[PMID: 29348139, PMID: 17971453]	Literature	0.5447	0.963652
WC_INV	5:112347828	A	G	1274	0.511831	0.86642	306	633	335	-0.180252	9.9e-06	A	G	1423	0.526518	0.456712	328	695	400	-0.106947	0.00547157	t	g	2697	5.055	4.3e-07	++	0.99071	Imputed	0.94789	Imputed	rs7701781	DCP2	intron_variant	WC_INV;WC_RAW	Borderline		No		No	DCP2 downstream interacter, PNRC2 regulates and energy expenditure and adiposity[PMID: 29348139, PMID: 17971453]	Literature	0.5109	0.846444
WC_INV	5:112340516	T	A	1274	0.534533	0.338916	284	617	373	-0.184789	4.89e-06	T	A	1423	0.546718	0.556366	298	694	431	-0.0999061	0.0108438	t	t	2697	-4.991	6e-07	--	0.98856	Imputed	0.93381	Imputed	rs4705531	DCP2	intron_variant	WC_INV;WC_RAW	Borderline		No		No	DCP2 downstream interacter, PNRC2 regulates and energy expenditure and adiposity[PMID: 29348139, PMID: 17971453]	Literature	0.5328	0.846444
WC_INV	5:112325869	C	T	1274	0.499692	0.73691	322	631	321	-0.174508	1.61e-05	C	T	1423	0.516911	0.457232	333	696	394	-0.109529	0.00755144	t	c	2697	-4.905	9.36e-07	--	0.99986	Genotyped	0.83602	Imputed	rs9784647	DCP2	intron_variant	WC_INV;WC_RAW	Borderline		No		No	DCP2 downstream interacter, PNRC2 regulates and energy expenditure and adiposity[PMID: 29348139, PMID: 17971453]	Literature	0.5209	0.711375
WC_INV	5:112326580	AT	A	1274	0.506164	0.695116	316	630	328	-0.175458	1.65e-05	AT	A	1423	0.522878	0.313151	331	691	401	-0.109912	0.00745229	t	at	2697	-4.904	9.37e-07	--	0.98565	Imputed	0.83074	Imputed	rs10714092	DCP2	intron_variant	WC_INV;WC_RAW	Borderline		No		No	DCP2 downstream interacter, PNRC2 regulates and energy expenditure and adiposity[PMID: 29348139, PMID: 17971453]	Literature	0.5219	0.866452
WC_INV	5:112369760	C	CTT	1274	0.415699	0.0561466	366	601	307	-0.21337	1.1e-05	C	CTT	1423	0.423895	0.100178	362	680	381	-0.124709	0.0100186	t	c	2697	-4.892	9.98e-07	--	0.71357	Imputed	0.61851	Imputed	rs71882285	MCC	intron_variant	WC_INV;WC_RAW	Borderline		No		Yes	Type 2 diabetes	Established gene loci	0.4304	0.786729
WC_INV	5:112336588	C	T	1274	0.509794	0.370414	315	621	338	-0.177991	1.29e-05	C	T	1423	0.525847	0.558675	326	698	399	-0.105453	0.00493611	t	c	2697	-5.04	4.65e-07	--	0.98239	Imputed	0.99894	Genotyped	rs13177101	DCP2	intron_variant	WC_INV;WC_RAW	Borderline		No		No	DCP2 downstream interacter, PNRC2 regulates and energy expenditure and adiposity[PMID: 29348139, PMID: 17971453]	Literature	0.495	0.438328
WC_INV	5:112356649	G	A	1274	0.508085	0.695148	312	630	332	-0.1737	1.86e-05	G	A	1423	0.522634	0.222	336	687	400	-0.106813	0.00596233	t	g	2697	-4.94	7.83e-07	--	0.99963	Genotyped	0.92865	Imputed	rs7670	MCC	downstream_gene_variant	WC_INV;WC_RAW	Borderline		No		Yes	Type 2 diabetes	Established gene loci	0.494	0.482198
DBP_INV	3:53103981	C	G	1246	0.378861	0.00301072	513	534	199	-0.162463	0.000117673	C	G	1430	0.377688	0.0211124	575	631	224	-0.121982	0.00131042	c	g	2676	-4.977	6.46e-07	--	0.95762	Imputed	0.97783	Imputed	rs60579898	SERBP1P3	upstream_gene_variant	DBP_INV	Borderline		No		No	None	None	0.326	0.0408818
DBP_INV	2:55358675	G	A	1246	0.836459	0.171725	39	323	884	0.118526	0.0333764	G	A	1430	0.817788	0.0205504	47	353	1030	0.258139	2.28e-06	a	g	2676	-4.907	9.24e-07	--	0.96384	Imputed	0.7519	Imputed	rs62138262	RTN4, CLHC1	intergenic_variant	DBP_INV;SBP_INV;DBP_RAW;SBP_RAW	Borderline		No		Yes	Coronary heart disease [PMID: 24778558]	Established gene loci	0.8509	0.259152
DBP_INV	3:53134985	CAAAAAAAAA	C	1246	0.356719	0.0217537	540	532	174	-0.168496	7.63e-05	CAAAAAAAAA	C	1430	0.356463	0.00338355	613	607	210	-0.131038	0.00130167	caaaaaaaaa	c	2676	-5.05	4.42e-07	--	0.9681	Imputed	0.86876	Imputed	rs74496775	RFT1	intron_variant	DBP_INV	Borderline		No		Yes	Hip circumference adjusted for BMI; Height	Established gene loci	0.2913	0.00709789
DBP_INV	2:55358826	C	T	1246	0.836508	0.171725	39	323	884	0.11854	0.0333681	C	T	1430	0.818236	0.0205504	47	353	1030	0.259222	2.09e-06	t	c	2676	-4.92	8.66e-07	--	0.9638	Imputed	0.75294	Imputed	rs56181849	RTN4, CLHC1	intergenic_variant	DBP_INV;SBP_INV;DBP_RAW;SBP_RAW	Borderline		No		Yes	Coronary heart disease [PMID: 24778558]	Established gene loci	0.8509	0.259152
DBP_INV	3:53116230	C	T	1246	0.622011	0.00936615	197	541	508	0.162597	0.000106525	C	T	1430	0.624189	0.0710732	218	638	574	0.121515	0.00128454	t	c	2676	-4.998	5.8e-07	--	0.97441	Imputed	0.9964	Imputed	rs2336724	RP11-894J14.5	intron_variant,NMD_transcript_variant	DBP_INV	Borderline		No		Yes	body height; Hip circumference adjusted for BMI; Heel bone mineral density	Established gene loci	0.672	0.0570825
DBP_INV	22:34538579	T	C	1246	0.26569	4.85e-05	771	385	90	0.234617	6.94e-05	T	C	1430	0.282004	0.947992	736	581	113	0.134553	0.00123562	t	c	2676	5.076	3.85e-07	++	0.60043	Imputed	0.99721	Genotyped	rs5749739	LL22NC03-86D4.1/LINC01643	intron_variant,non_coding_transcript_variant	DBP_INV;DBP_RAW	Borderline		No		Yes	Blood pressure measurement (cold pressor test)	Established gene loci	0.1879	4.41548e-05
DBP_INV	3:53125469	A	G	1246	0.619153	0.0112996	199	543	504	0.166994	7.02e-05	A	G	1430	0.623892	0.0486357	220	636	574	0.126691	0.00100189	a	g	2676	5.118	3.09e-07	++	0.9689	Imputed	0.9546	Imputed	rs2564922	RFT1	3_prime_UTR_variant	DBP_INV;DBP_RAW	Borderline		No		Yes	Hip circumference adjusted for BMI; Height	Established gene loci	0.672	0.0515172
DBP_INV	3:53119329	C	T	1246	0.628678	0.00608799	191	534	521	0.157898	0.000173578	C	T	1430	0.633977	0.0998907	209	637	584	0.122933	0.0014045	t	c	2676	-4.897	9.75e-07	--	0.97829	Imputed	0.97741	Imputed	rs930122	RFT1	downstream_gene_variant	DBP_INV	Borderline		No		Yes	Hip circumference adjusted for BMI; Height	Established gene loci	0.673	0.108281
SBP_INV	2:165791607	T	C	1246	0.0939812	0.501561	1026	207	13	0.171449	0.0156214	T	C	1430	0.0812957	0.184028	1283	140	7	0.418924	7.32e-06	t	c	2676	4.928	8.32e-07	++	0.91997	Imputed	0.53718	Imputed	rs12991763	SLC38A11	intron_variant	SBP_INV;SBP_RAW	Borderline		No		Yes	Type 2 diabetes; Waist-hip ratio; Obstructive sleep apnea trait (apnea hypopnea index)	Established gene loci	0.0686	0.224636
SBP_INV	8:40122258	C	T	1246	0.172256	0.00905545	949	264	33	-0.213648	0.00183965	C	T	1430	0.145863	0.000371748	1065	318	47	-0.230175	0.00014973	t	c	2676	4.897	9.72e-07	++	0.57696	Imputed	0.73134	Imputed	rs2061110	LOC105379385, LOC105379387	intergenic_variant	SBP_INV;SBP_RAW	Borderline		No		No	None	None	0.0507	1.18205e-13
SBP_INV	2:165798655	A	T	1246	0.0943541	0.503722	1025	208	13	0.174077	0.0148945	A	T	1430	0.0793112	0.184028	1283	140	7	0.422074	8.82e-06	a	t	2676	4.91	9.1e-07	++	0.90086	Imputed	0.53165	Imputed	rs72884486	SLC38A11	intron_variant	SBP_INV;SBP_RAW	Borderline		No		Yes	Type 2 diabetes; Waist-hip ratio; Obstructive sleep apnea trait (apnea hypopnea index)	Established gene loci	0.0696	0.281691
SBP_INV	10:53323410	G	A	1246	0.405963	0.00462413	473	550	223	0.153493	0.000284509	G	A	1430	0.4543	0.214569	570	648	212	0.198491	9e-05	a	g	2676	-5.339	9.34e-08	--	0.92244	Imputed	0.53507	Imputed	rs4145285	PRKG1	intron_variant	SBP_INV;SBP_RAW	Borderline		No		Yes	Obesity-related traits	Established gene loci	0.4006	0.309215
SBP_INV	8:40120466	T	C	1246	0.159811	0.00433715	977	240	29	-0.217286	0.00220132	T	C	1430	0.130879	3.27e-05	1140	254	36	-0.259833	8.64e-05	t	c	2676	-4.959	7.08e-07	--	0.57183	Imputed	0.66515	Imputed	rs2924995	LOC105379385, LOC105379387	intergenic_variant	SBP_INV;SBP_RAW	Borderline		No		No	None	None	0.0497	2.13339e-11
SBP_INV	2:165791732	C	T	1246	0.0939962	0.501561	1026	207	13	0.171566	0.0155688	C	T	1430	0.0812285	0.184028	1283	140	7	0.419	7.39e-06	t	c	2676	-4.927	8.35e-07	--	0.91937	Imputed	0.5369	Imputed	rs3067	SLC38A11	intron_variant	SBP_INV;SBP_RAW	Borderline		No		Yes	Type 2 diabetes; Waist-hip ratio; Obstructive sleep apnea trait (apnea hypopnea index)	Established gene loci	0.0686	0.224636
SBP_INV	2:165795727	G	T	1246	0.0941939	0.503722	1025	208	13	0.173267	0.0149771	G	T	1430	0.0800753	0.184028	1283	140	7	0.421099	8.22e-06	t	g	2676	-4.92	8.65e-07	--	0.90958	Imputed	0.5335	Imputed	rs17353652	SLC38A11	intron_variant	SBP_INV;SBP_RAW	Borderline		No		Yes	Type 2 diabetes; Waist-hip ratio; Obstructive sleep apnea trait (apnea hypopnea index)	Established gene loci	0.0696	0.281691
SBP_INV	2:165798757	C	G	1246	0.0945232	0.503722	1025	208	13	0.17426	0.0148224	C	G	1430	0.0793287	0.119806	1284	139	7	0.422186	8.81e-06	c	g	2676	4.912	9.03e-07	++	0.89885	Imputed	0.53133	Imputed	rs115419830	SLC38A11	intron_variant	SBP_INV;SBP_RAW	Borderline		No		Yes	Type 2 diabetes; Waist-hip ratio; Obstructive sleep apnea trait (apnea hypopnea index)	Established gene loci	0.0696	0.281691
SBP_INV	10:53335416	A	T	1246	0.321647	0.437367	577	533	136	0.14876	0.000579431	A	T	1430	0.320157	0.0780995	751	552	127	0.188508	0.000364781	a	t	2676	4.954	7.28e-07	++	0.97492	Imputed	0.56541	Imputed	rs10740301	PRKG1	intron_variant	SBP_INV;SBP_RAW	Borderline		No		Yes	Obesity-related traits	Established gene loci	0.3121	0.802017
SBP_INV	2:165799949	C	T	1246	0.0944411	0.503722	1025	208	13	0.174491	0.0148236	C	T	1430	0.0789544	0.115057	1285	138	7	0.422783	8.96e-06	t	c	2676	-4.909	9.16e-07	--	0.89709	Imputed	0.53098	Imputed	rs11902500	SLC38A11	intron_variant	SBP_INV;SBP_RAW	Borderline		No		Yes	Type 2 diabetes; Waist-hip ratio; Obstructive sleep apnea trait (apnea hypopnea index)	Established gene loci	0.0696	0.281691
SBP_INV	2:165786050	G	T	1246	0.0936435	0.503722	1025	208	13	0.167113	0.0176388	G	T	1430	0.0831525	0.189643	1281	142	7	0.41258	6.96e-06	t	g	2676	-4.905	9.34e-07	--	0.93798	Imputed	0.54557	Imputed	rs7570927	SLC38A11	intron_variant	SBP_INV;SBP_RAW	Borderline		No		Yes	Type 2 diabetes; Waist-hip ratio; Obstructive sleep apnea trait (apnea hypopnea index)	Established gene loci	0.0686	0.224636
SBP_INV	8:40119370	T	C	1246	0.159665	0.00400213	979	238	29	-0.217971	0.00221606	T	C	1430	0.130841	5.14e-05	1142	253	35	-0.261811	8.53e-05	t	c	2676	-4.96	7.05e-07	--	0.56794	Imputed	0.6566	Imputed	rs2980832	LOC105379385, LOC105379387	intergenic_variant	SBP_INV;SBP_RAW	Borderline		No		No	None	None	0.0497	2.13339e-11
SBP_INV	2:165790867	T	G	1246	0.0939201	0.501561	1026	207	13	0.170856	0.0158862	T	G	1430	0.0815786	0.18667	1282	141	7	0.418038	7.25e-06	t	g	2676	4.925	8.44e-07	++	0.92246	Imputed	0.53833	Imputed	rs7608863	SLC38A11	intron_variant	SBP_INV;SBP_RAW	Borderline		No		Yes	Type 2 diabetes; Waist-hip ratio; Obstructive sleep apnea trait (apnea hypopnea index)	Established gene loci	0.0686	0.224636
SBP_INV	2:165788512	A	G	1246	0.0937943	0.503722	1025	208	13	0.169436	0.0165271	A	G	1430	0.0822323	0.189643	1281	142	7	0.416087	7.07e-06	a	g	2676	4.919	8.69e-07	++	0.92849	Imputed	0.54101	Imputed	rs56211480	SLC38A11	intron_variant	SBP_INV;SBP_RAW	Borderline		No		Yes	Type 2 diabetes; Waist-hip ratio; Obstructive sleep apnea trait (apnea hypopnea index)	Established gene loci	0.0686	0.224636
SBP_INV	2:165800853	A	T	1246	0.0944425	0.503722	1025	208	13	0.174716	0.014757	A	T	1430	0.0787844	0.110551	1286	137	7	0.423133	9e-06	a	t	2676	4.909	9.14e-07	++	0.89591	Imputed	0.53094	Imputed	rs35425405	SLC38A11	intron_variant	SBP_INV;SBP_RAW	Borderline		No		Yes	Type 2 diabetes; Waist-hip ratio; Obstructive sleep apnea trait (apnea hypopnea index)	Established gene loci	0.0696	0.281691
SBP_INV	8:40120089	A	T	1246	0.160152	0.00414939	978	239	29	-0.217602	0.00219621	A	T	1430	0.131804	5.51e-05	1141	254	35	-0.258198	9.89e-05	a	t	2676	-4.936	7.99e-07	--	0.56937	Imputed	0.65958	Imputed	rs2924994	LOC105379385, LOC105379387	intergenic_variant	SBP_INV;SBP_RAW	Borderline		No		No	None	None	0.0497	1.45967e-11
SBP_INV	3:12982343	G	T	1246	0.163713	0.00460976	905	298	43	-0.140455	0.018507	G	T	1430	0.143576	0.102513	1062	332	36	-0.319107	6.68e-07	t	g	2676	5.241	1.6e-07	++	0.78794	Imputed	0.66842	Imputed	rs1116553	IQSEC1	intron_variant	SBP_INV;SBP_RAW	Borderline		No		Yes	Conotruncal heart defects (inherited effects); Peripheral arterial disease (traffic-related air pollution interaction)	Established gene loci	0.1521	0.979443
SBP_INV	21:38920501	G	A	1246	0.144182	1	957	270	19	0.205631	0.00248462	G	A	1430	0.129935	0.556117	1088	316	26	0.241852	1.57e-05	a	g	2676	-5.221	1.78e-07	--	0.7137	Imputed	0.97179	Genotyped	rs2835799	DYRK1A, KCNJ6	regulatory_region_variant	SBP_INV;SBP_RAW	Borderline		No		Yes	Body mass index, Metabolic syndrom	Established gene loci	0.164	0.188523
SBP_INV	8:11646454	TGT	AGT	1246	0.161664	0.000813564	915	287	44	0.280949	2.32e-06	TGT	AGT	1430	0.154522	0.0494573	1063	329	38	0.14147	0.00944809	agt	tgt	2676	-5.12	3.05e-07	--	0.72344	Imputed	0.78944	Imputed	rs4841597	NEIL2, FDFT1	intergenic_variant	SBP_INV;SBP_RAW	Borderline		No		No	NEIL family glycosylases initiate the first step in base excision repair by cleaving bases damaged by reactive oxygen species and introducing a DNA strand break via the associated lyase reaction. Deletion of NEIL1 results in metabolic syndrome [PMID: 16446448]. NEIL2 is found to damage macrovascular system in diabetic mouse model[PMID: 28321468].	Literature	0.1988	0.0463553
SBP_INV	2:165802818	C	T	1246	0.0945357	0.736971	1025	209	12	0.174967	0.0147593	C	T	1430	0.0784779	0.110551	1286	137	7	0.423239	9.36e-06	t	c	2676	-4.903	9.43e-07	--	0.89234	Imputed	0.53028	Imputed	rs13009067	SLC38A11	intron_variant	SBP_INV;SBP_RAW	Borderline		No		Yes	Type 2 diabetes; Waist-hip ratio; Obstructive sleep apnea trait (apnea hypopnea index)	Established gene loci	0.0696	0.281691
SBP_INV	3:12992628	A	G	1246	0.843114	0.0393913	40	307	899	0.141367	0.0173313	A	G	1430	0.863995	0.145906	20	251	1159	0.367306	5.32e-07	a	g	2676	5.289	1.23e-07	++	0.83589	Imputed	0.54272	Imputed	rs1987539	IQSEC1	intron_variant	SBP_INV;SBP_RAW	Borderline		No		Yes	Conotruncal heart defects (inherited effects); Peripheral arterial disease (traffic-related air pollution interaction)	Established gene loci	0.8529	1
SBP_INV	2:165789489	C	T	1246	0.0938671	0.501561	1026	207	13	0.16985	0.0163615	C	T	1430	0.0820372	0.189643	1281	142	7	0.416602	7.2e-06	t	c	2676	-4.919	8.71e-07	--	0.92602	Imputed	0.53978	Imputed	rs13022981	SLC38A11	intron_variant	SBP_INV;SBP_RAW	Borderline		No		Yes	Type 2 diabetes; Waist-hip ratio; Obstructive sleep apnea trait (apnea hypopnea index)	Established gene loci	0.0686	0.224636
SBP_INV	2:165790908	G	C	1246	0.0939232	0.501561	1026	207	13	0.170876	0.0158816	G	C	1430	0.0815587	0.18667	1282	141	7	0.418114	7.25e-06	c	g	2676	-4.925	8.44e-07	--	0.9223	Imputed	0.53825	Imputed	rs7608710	SLC38A11	intron_variant	SBP_INV;SBP_RAW	Borderline		No		Yes	Type 2 diabetes; Waist-hip ratio; Obstructive sleep apnea trait (apnea hypopnea index)	Established gene loci	0.0686	0.224636
SBP_INV	2:165789137	C	T	1246	0.0938241	0.503722	1025	208	13	0.169707	0.0164144	C	T	1430	0.0820913	0.189643	1281	142	7	0.416574	7.09e-06	t	c	2676	-4.92	8.64e-07	--	0.92711	Imputed	0.54035	Imputed	rs11891245	SLC38A11	intron_variant	SBP_INV;SBP_RAW	Borderline		No		Yes	Type 2 diabetes; Waist-hip ratio; Obstructive sleep apnea trait (apnea hypopnea index)	Established gene loci	0.0686	0.224636
SBP_INV	2:165793318	A	G	1246	0.0940707	0.503722	1025	208	13	0.172406	0.0151849	A	G	1430	0.0808837	0.184028	1283	140	7	0.420022	7.51e-06	a	g	2676	4.931	8.19e-07	++	0.91632	Imputed	0.53551	Imputed	rs13000693	SLC38A11	intron_variant	SBP_INV;SBP_RAW	Borderline		No		Yes	Type 2 diabetes; Waist-hip ratio; Obstructive sleep apnea trait (apnea hypopnea index)	Established gene loci	0.0686	0.254116
SBP_INV	2:165799123	A	C	1246	0.0943903	0.503722	1025	208	13	0.174237	0.0148746	A	C	1430	0.0791505	0.119806	1284	139	7	0.422483	8.85e-06	a	c	2676	4.91	9.1e-07	++	0.89922	Imputed	0.53135	Imputed	rs72884489	SLC38A11	intron_variant	SBP_INV;SBP_RAW	Borderline		No		Yes	Type 2 diabetes; Waist-hip ratio; Obstructive sleep apnea trait (apnea hypopnea index)	Established gene loci	0.0696	0.281691
SBP_INV	2:165801672	G	A	1246	0.0944638	0.503722	1025	208	13	0.174813	0.0147519	G	A	1430	0.0786595	0.110551	1286	137	7	0.423063	9.18e-06	a	g	2676	-4.906	9.28e-07	--	0.89471	Imputed	0.53077	Imputed	rs17353680	SLC38A11	intron_variant	SBP_INV;SBP_RAW	Borderline		No		Yes	Type 2 diabetes; Waist-hip ratio; Obstructive sleep apnea trait (apnea hypopnea index)	Established gene loci	0.0696	0.281691
SBP_INV	10:53337255	C	T	1246	0.391838	0.373081	468	579	199	0.134521	0.000897388	C	T	1430	0.385438	0.118637	610	627	193	0.200372	8.53e-05	t	c	2676	-5.138	2.77e-07	--	0.9998	Genotyped	0.55353	Imputed	rs10823230	PRKG1	intron_variant	SBP_INV;SBP_RAW	Borderline		No		Yes	Obesity-related traits	Established gene loci	0.3966	0.842307
SBP_INV	9:18754211	C	T	1246	0.847079	0.82791	30	322	894	-0.187728	0.00074719	C	T	1430	0.894614	0.622368	9	236	1185	-0.303995	0.000316203	t	c	2676	4.934	8.08e-07	++	0.99398	Genotyped	0.53363	Imputed	rs10733356	ADAMTSL1	intron_variant	SBP_INV;DBP_RAW;SBP_RAW	Borderline		No		Yes	Fat distribution (HIV)	Established gene loci	0.8996	0.0999718
SBP_INV	2:55361866	G	GC	1246	0.835042	0.143427	40	324	882	0.153752	0.00458478	G	GC	1430	0.809622	0.012727	49	355	1026	0.244741	8.46e-06	g	gc	2676	5.19	2.11e-07	++	0.95614	Imputed	0.71418	Imputed	rs56377199	RTN4, CLHC1	intergenic_variant	SBP_INV;SBP_RAW	Borderline		No		Yes	Coronary heart disease [PMID: 24778558]	Established gene loci	0.8489	0.20761
SBP_INV	8:11638878	G	C	1246	0.169971	0.000142174	885	307	54	0.267592	1.78e-06	G	C	1430	0.164499	0.00806976	1038	345	47	0.154665	0.0039745	c	g	2676	-5.365	8.09e-08	--	0.83981	Imputed	0.84344	Imputed	rs1874546	NEIL2	intron_variant	SBP_INV;SBP_RAW	Borderline		No		No	NEIL family glycosylases initiate the first step in base excision repair by cleaving bases damaged by reactive oxygen species and introducing a DNA strand break via the associated lyase reaction. Deletion of NEIL1 results in metabolic syndrome [PMID: 16446448]. NEIL2 is found to damage macrovascular system in diabetic mouse model[PMID: 28321468].	Literature	0.2097	0.040081
SBP_INV	10:53322703	ATTATTTTTATTTTTATTTG	A	1246	0.404966	0.00461121	472	550	224	0.153616	0.000283289	ATTATTTTTATTTTTATTTG	A	1430	0.452536	0.235574	571	648	211	0.198619	9.02e-05	a	attatttttatttttatttg	2676	-5.339	9.33e-08	--	0.85126	Imputed	0.94376	Imputed	rs113532758	PRKG1	intron_variant	SBP_INV;SBP_RAW	Borderline		No		Yes	Obesity-related traits	Established gene loci	NA	NA
SBP_INV	8:40120734	C	A	1246	0.171226	0.00552851	954	259	33	-0.220513	0.00142989	C	A	1430	0.144664	0.000489972	1068	316	46	-0.231652	0.000174193	a	c	2676	4.92	8.66e-07	++	0.57093	Imputed	0.71112	Imputed	rs34661068	C8orf4,LOC100996474	intergenic_variant	SBP_INV;SBP_RAW	Borderline		No		No	C8orf4 is a novel regulator for adipose stem cells. It is obsereved that c8of4 deleted mice lead to Adipose tissue hyperplasia [PMID: 27775060]	Literature	0.0507	1.74242e-13
SBP_INV	2:165794477	T	C	1246	0.0939869	0.503722	1025	208	13	0.173144	0.0148879	T	C	1430	0.0800565	0.184028	1283	140	7	0.421191	7.79e-06	t	c	2676	4.93	8.22e-07	++	0.91409	Imputed	0.53607	Imputed	rs1840329	SLC38A11	intron_variant	SBP_INV;SBP_RAW	Borderline		No		Yes	Type 2 diabetes; Waist-hip ratio; Obstructive sleep apnea trait (apnea hypopnea index)	Established gene loci	0.0686	0.254116
SBP_INV	8:11645189	T	C	1246	0.168652	6.59e-05	894	299	53	0.269826	1.62e-06	T	C	1430	0.162105	0.00471014	1049	335	46	0.138272	0.00954556	t	c	2676	5.167	2.38e-07	++	0.83807	Imputed	0.87027	Imputed	rs8191677	NEIL2	downstream_gene_variant	SBP_INV;SBP_RAW	Borderline		No		No	NEIL family glycosylases initiate the first step in base excision repair by cleaving bases damaged by reactive oxygen species and introducing a DNA strand break via the associated lyase reaction. Deletion of NEIL1 results in metabolic syndrome [PMID: 16446448]. NEIL2 is found to damage macrovascular system in diabetic mouse model[PMID: 28321468].	Literature	0.2147	0.0163054
SBP_INV	2:165795265	A	G	1246	0.0941516	0.503722	1025	208	13	0.173172	0.0149619	A	G	1430	0.0801746	0.184028	1283	140	7	0.420987	8.1e-06	a	g	2676	4.922	8.55e-07	++	0.91124	Imputed	0.53402	Imputed	rs13014827	SLC38A11	intron_variant	SBP_INV;SBP_RAW	Borderline		No		Yes	Type 2 diabetes; Waist-hip ratio; Obstructive sleep apnea trait (apnea hypopnea index)	Established gene loci	0.0696	0.281691
SBP_INV	2:55358826	C	T	1246	0.836508	0.171725	39	323	884	0.149745	0.00573574	C	T	1430	0.818236	0.0205504	47	353	1030	0.247467	5.92e-06	t	c	2676	-5.196	2.04e-07	--	0.9638	Imputed	0.75294	Imputed	rs56181849	RTN4, CLHC1	intergenic_variant	DBP_INV;SBP_INV;DBP_RAW;SBP_RAW	Borderline		No		Yes	Coronary heart disease [PMID: 24778558]	Established gene loci	0.8509	0.259152
SBP_INV	8:40119724	G	A	1246	0.159707	0.00400213	979	238	29	-0.217824	0.00221062	G	A	1430	0.130854	5.14e-05	1142	253	35	-0.261187	8.62e-05	a	g	2676	4.959	7.1e-07	++	0.5689	Imputed	0.65872	Imputed	rs2924992	C8orf4,LOC100996474	intergenic_variant	SBP_INV;SBP_RAW	Borderline		No		No	C8orf4 is a novel regulator for adipose stem cells. It is obsereved that c8of4 deleted mice lead to Adipose tissue hyperplasia [PMID: 27775060]	Literature	0.0497	2.13339e-11
SBP_INV	2:165786985	C	T	1246	0.0937252	0.501561	1026	207	13	0.168358	0.017042	C	T	1430	0.0826832	0.189643	1281	142	7	0.414628	6.94e-06	t	c	2676	-4.914	8.91e-07	--	0.93278	Imputed	0.54303	Imputed	rs56884077	SLC38A11	intron_variant	SBP_INV;SBP_RAW	Borderline		No		Yes	Type 2 diabetes; Waist-hip ratio; Obstructive sleep apnea trait (apnea hypopnea index)	Established gene loci	0.0686	0.224636
SBP_INV	2:165793968	A	G	1246	0.0947538	0.503722	1025	208	13	0.179904	0.0113684	A	G	1430	0.0805793	0.184028	1283	140	7	0.418311	8.79e-06	a	g	2676	4.976	6.48e-07	++	0.90865	Imputed	0.53402	Imputed	rs17353624	SLC38A11	intron_variant	SBP_INV;SBP_RAW	Borderline		No		Yes	Type 2 diabetes; Waist-hip ratio; Obstructive sleep apnea trait (apnea hypopnea index)	Established gene loci	0.0686	0.224636
SBP_INV	8:11639991	T	C	1246	0.153069	0.00417419	908	295	43	0.26121	8.41e-06	T	C	1430	0.147417	0.0127917	1079	313	38	0.152661	0.00672739	t	c	2676	5.021	5.15e-07	++	0.84958	Imputed	0.8506	Imputed	rs8180912	NEIL2	intron_variant	SBP_INV;SBP_RAW	Borderline		No		No	NEIL family glycosylases initiate the first step in base excision repair by cleaving bases damaged by reactive oxygen species and introducing a DNA strand break via the associated lyase reaction. Deletion of NEIL1 results in metabolic syndrome [PMID: 16446448]. NEIL2 is found to damage macrovascular system in diabetic mouse model[PMID: 28321468].	Literature	0.1918	0.0371489
SBP_INV	10:53332225	T	G	1246	0.317592	0.474818	580	532	134	0.148266	0.000745858	T	G	1430	0.31627	0.0773976	752	551	127	0.185334	0.000357229	t	g	2676	4.911	9.08e-07	++	0.94992	Imputed	0.5901	Imputed	rs10823219	PRKG1	intron_variant	SBP_INV;SBP_RAW	Borderline		No		Yes	Obesity-related traits	Established gene loci	0.3111	0.88324
SBP_INV	2:165801882	C	T	1246	0.0944709	0.503722	1025	208	13	0.174827	0.0147585	C	T	1430	0.0786274	0.110551	1286	137	7	0.422974	9.25e-06	t	c	2676	-4.905	9.34e-07	--	0.89437	Imputed	0.53072	Imputed	rs35727572	SLC38A11	intron_variant	SBP_INV;SBP_RAW	Borderline		No		Yes	Type 2 diabetes; Waist-hip ratio; Obstructive sleep apnea trait (apnea hypopnea index)	Established gene loci	0.0696	0.281691
SBP_INV	10:53325181	C	T	1246	0.39114	0.000807098	499	534	213	0.144059	0.000584206	C	T	1430	0.380526	0.0368706	619	616	195	0.179578	0.000112055	t	c	2676	-5.17	2.34e-07	--	0.93817	Imputed	0.67057	Imputed	rs10998179	PRKG1	intron_variant	SBP_INV;SBP_RAW	Borderline		No		Yes	Obesity-related traits	Established gene loci	0.3966	0.748508
SBP_INV	2:165789966	T	C	1246	0.0938792	0.501561	1026	207	13	0.170327	0.0161289	T	C	1430	0.0818337	0.189643	1281	142	7	0.417266	7.21e-06	t	c	2676	4.922	8.56e-07	++	0.92458	Imputed	0.53916	Imputed	rs1454413	SLC38A11	intron_variant	SBP_INV;SBP_RAW	Borderline		No		Yes	Type 2 diabetes; Waist-hip ratio; Obstructive sleep apnea trait (apnea hypopnea index)	Established gene loci	0.0686	0.224636
SBP_INV	2:165798559	T	C	1246	0.0943306	0.503722	1025	208	13	0.174009	0.014877	T	C	1430	0.079428	0.184028	1283	140	7	0.422032	8.7e-06	t	c	2676	4.913	8.98e-07	++	0.90216	Imputed	0.5319	Imputed	rs17353673	SLC38A11	intron_variant	SBP_INV;SBP_RAW	Borderline		No		Yes	Type 2 diabetes; Waist-hip ratio; Obstructive sleep apnea trait (apnea hypopnea index)	Established gene loci	0.0696	0.281691
SBP_INV	2:165798863	G	T	1246	0.0945588	0.503722	1025	208	13	0.174218	0.0148942	G	T	1430	0.0794576	0.119806	1284	139	7	0.422409	8.9e-06	t	g	2676	-4.909	9.16e-07	--	0.89812	Imputed	0.52931	Imputed	rs72884488	SLC38A11	intron_variant	SBP_INV;SBP_RAW	Borderline		No		Yes	Type 2 diabetes; Waist-hip ratio; Obstructive sleep apnea trait (apnea hypopnea index)	Established gene loci	0.0696	0.281691
SBP_INV	2:165795628	T	C	1246	0.0941608	0.503722	1025	208	13	0.173267	0.0149419	T	C	1430	0.0801029	0.184028	1283	140	7	0.421169	8.12e-06	t	c	2676	4.922	8.55e-07	++	0.91041	Imputed	0.53382	Imputed	rs13019962	SLC38A11	intron_variant	SBP_INV;SBP_RAW	Borderline		No		Yes	Type 2 diabetes; Waist-hip ratio; Obstructive sleep apnea trait (apnea hypopnea index)	Established gene loci	0.0696	0.281691
SBP_INV	2:165799984	C	A	1246	0.0944425	0.503722	1025	208	13	0.17453	0.0148085	C	A	1430	0.0789365	0.115057	1285	138	7	0.422937	8.92e-06	a	c	2676	-4.91	9.11e-07	--	0.89691	Imputed	0.53095	Imputed	rs11886210	SLC38A11	intron_variant	SBP_INV;SBP_RAW	Borderline		No		Yes	Type 2 diabetes; Waist-hip ratio; Obstructive sleep apnea trait (apnea hypopnea index)	Established gene loci	0.0696	0.281691
SBP_INV	8:11644525	A	AT	1246	0.204632	8.89e-05	854	329	63	0.278693	3.45e-07	A	AT	1430	0.200112	0.0122039	994	380	56	0.131702	0.0120598	a	at	2676	5.313	1.08e-07	++	0.77144	Imputed	0.77147	Imputed	rs71725096	NEIL2, FDFT1	intergenic_variant	SBP_INV;SBP_RAW	Borderline		No		No	NEIL family glycosylases initiate the first step in base excision repair by cleaving bases damaged by reactive oxygen species and introducing a DNA strand break via the associated lyase reaction. Deletion of NEIL1 results in metabolic syndrome [PMID: 16446448]. NEIL2 is found to damage macrovascular system in diabetic mouse model[PMID: 28321468].	Literature	0.2237	0.369156
SBP_INV	10:53336030	A	G	1246	0.314426	0.647578	583	533	130	0.14929	0.000667823	A	G	1430	0.315933	0.116597	751	554	125	0.191373	0.000343864	a	g	2676	4.939	7.87e-07	++	0.96679	Imputed	0.5566	Imputed	rs10762230	PRKG1	intron_variant	SBP_INV;SBP_RAW	Borderline		No		Yes	Obesity-related traits	Established gene loci	0.3111	0.944235
SBP_INV	2:165786850	T	C	1246	0.0936901	0.501561	1026	207	13	0.168037	0.0171877	T	C	1430	0.0827747	0.189643	1281	142	7	0.41418	6.93e-06	t	c	2676	4.912	9e-07	++	0.93433	Imputed	0.54382	Imputed	rs72884467	SLC38A11	intron_variant	SBP_INV;SBP_RAW	Borderline		No		Yes	Type 2 diabetes; Waist-hip ratio; Obstructive sleep apnea trait (apnea hypopnea index)	Established gene loci	0.0686	0.224636
SBP_INV	2:213584688	A	C	1246	0.738344	0.187593	95	464	687	-0.141944	0.00149438	A	C	1430	0.756498	0.773865	82	532	816	-0.166618	0.000143872	a	c	2676	-4.946	7.58e-07	--	0.99858	Genotyped	0.99748	Genotyped	rs10932444	AC079610.1	intron_variant,non_coding_transcript_variant	SBP_INV;SBP_RAW	Borderline		No		Yes	Body mass index (change over time); Systolic blood pressure; Body mass index; BMI (adjusted for smoking behaviour); BMI in non-smokers	Established gene loci	0.7704	0.3682
SBP_INV	2:55358675	G	A	1246	0.836459	0.171725	39	323	884	0.149716	0.00574159	G	A	1430	0.817788	0.0205504	47	353	1030	0.246459	6.39e-06	a	g	2676	-5.184	2.17e-07	--	0.96384	Imputed	0.7519	Imputed	rs62138262	RTN4, CLHC1	intergenic_variant	DBP_INV;SBP_INV;DBP_RAW;SBP_RAW	Borderline		No		Yes	Coronary heart disease [PMID: 24778558]	Established gene loci	0.8509	0.259152
SBP_INV	2:165786407	A	C	1246	0.0939395	0.503722	1025	208	13	0.167353	0.0175891	A	C	1430	0.0832552	0.189643	1281	142	7	0.413716	6.81e-06	a	c	2676	4.909	9.14e-07	++	0.93363	Imputed	0.54312	Imputed	rs35868310	SLC38A11	intron_variant	SBP_INV;SBP_RAW	Borderline		No		Yes	Type 2 diabetes; Waist-hip ratio; Obstructive sleep apnea trait (apnea hypopnea index)	Established gene loci	0.0686	0.205536
SBP_INV	8:40119877	C	T	1246	0.171079	0.00552851	954	259	33	-0.221214	0.00143888	C	T	1430	0.144656	0.000465504	1069	315	46	-0.233499	0.000171826	t	c	2676	4.921	8.61e-07	++	0.56706	Imputed	0.70143	Imputed	rs2924993	C8orf4,LOC100996474	intergenic_variant	SBP_INV;SBP_RAW	Borderline		No		No	C8orf4 is a novel regulator for adipose stem cells. It is obsereved that c8of4 deleted mice lead to Adipose tissue hyperplasia [PMID: 27775060]	Literature	0.0507	1.74242e-13
SBP_INV	2:165797511	G	A	1246	0.0942775	0.503722	1025	208	13	0.173659	0.0149457	G	A	1430	0.0797083	0.184028	1283	140	7	0.421741	8.45e-06	a	g	2676	-4.916	8.82e-07	--	0.90521	Imputed	0.53252	Imputed	rs17438179	SLC38A11	intron_variant	SBP_INV;SBP_RAW	Borderline		No		Yes	Type 2 diabetes; Waist-hip ratio; Obstructive sleep apnea trait (apnea hypopnea index)	Established gene loci	0.0696	0.281691
SBP_INV	8:11641324	C	G	1246	0.192531	0.000578551	839	343	64	0.254623	1.06e-06	C	G	1430	0.189325	0.00918327	977	392	61	0.130115	0.0088642	c	g	2676	5.243	1.58e-07	++	0.88201	Imputed	0.88031	Imputed	rs4143456	NEIL2	intron_variant	SBP_INV;SBP_RAW	Borderline		No		No	NEIL family glycosylases initiate the first step in base excision repair by cleaving bases damaged by reactive oxygen species and introducing a DNA strand break via the associated lyase reaction. Deletion of NEIL1 results in metabolic syndrome [PMID: 16446448]. NEIL2 is found to damage macrovascular system in diabetic mouse model[PMID: 28321468].	Literature	0.2177	0.245405
SBP_INV	2:165791765	C	CCT	1246	0.0942816	0.501561	1026	207	13	0.171502	0.0156444	C	CCT	1430	0.0818694	0.18667	1282	141	7	0.420315	6.86e-06	cct	c	2676	-4.937	7.92e-07	--	0.91621	Imputed	0.53315	Imputed	rs34575224	SLC38A11	intron_variant	SBP_INV;SBP_RAW	Borderline		No		Yes	Type 2 diabetes; Waist-hip ratio; Obstructive sleep apnea trait (apnea hypopnea index)	Established gene loci	0.0696	0.256761
SBP_INV	3:12989847	G	A	1246	0.847242	0.0312772	37	293	916	0.143559	0.0188684	G	A	1430	0.870446	0.164468	17	235	1178	0.376469	4.56e-07	a	g	2676	-5.29	1.23e-07	--	0.80909	Imputed	0.54824	Imputed	rs892285	IQSEC1	intron_variant	SBP_INV;SBP_RAW	Borderline		No		Yes	Conotruncal heart defects (inherited effects); Peripheral arterial disease (traffic-related air pollution interaction)	Established gene loci	0.8519	0.803636
SBP_INV	2:165776888	G	A	1246	0.0917793	0.499806	1027	206	13	0.168204	0.0198576	G	A	1430	0.0826779	0.184028	1283	140	7	0.419176	3.82e-06	a	g	2676	-4.967	6.79e-07	--	0.90601	Imputed	0.55983	Imputed	rs17353513	SLC38A11	intron_variant	SBP_INV;SBP_RAW	Borderline		No		Yes	Type 2 diabetes; Waist-hip ratio; Obstructive sleep apnea trait (apnea hypopnea index)	Established gene loci	0.0676	0.224636
Weight_INV	22:29450923	A	G	1294	0.501093	0.000242578	356	581	357	-0.125053	0.00117123	A	G	1431	0.509841	0.00505158	371	662	398	-0.0881204	0.014774	a	g	2725	4.003	6.246e-05	++	0.99848	Genotyped	0.99856	Genotyped	rs2179129	ZNRF3	3_prime_UTR_variant	Weight_INV;Weight_RAW	Suggestive	Yes	Yes	Waist-to-hip ratio adjusted for body mass index; Waist-to-hip ratio adjusted for BMI (joint analysis for main effect and physical activity interaction); Waist-to-hip ratio adjusted for BMI in active individuals; Waist-hip ratio; Waist-to-hip ratio adjusted for BMI; Waist-to-hip ratio adjusted for BMI x sex x age interaction (4df test)	Yes		Established variant	0.3996	2.13025e-05
Weight_INV	7:2869985	T	C	1294	0.193734	0.737346	946	319	29	-0.180495	0.0102447	T	C	1431	0.156789	0.308909	1030	362	39	-0.103238	0.0470112	t	c	2725	3.209	0.001334	++	0.54363	Imputed	0.96922	Imputed	rs1182188	GNA12	intron_variant	Weight_INV;HT_INV;HT_RAW	Suggestive		Yes	Height	Yes		Established variant	0.2952	4.17478e-09
Weight_INV	1:155969428	C	G	1294	0.573307	0.0166871	251	589	454	0.12974	0.00222351	C	G	1431	0.525146	0.0429128	256	654	521	0.132973	0.00396762	c	g	2725	-4.195	2.725e-05	--	0.89021	Imputed	0.6429	Imputed	rs4330912	LOC107985210, LOC107985208	intron_variant	Weight_INV;BMI_INV;Weight_RAW;BMI_RAW	Suggestive		Yes	Birth weight	Yes		Established variant	0.6153	0.0112673
Weight_INV	19:7224431	G	A	1294	0.446335	0.694026	393	647	254	0.090169	0.0293726	G	A	1431	0.461745	0.264116	425	690	316	0.0804232	0.0305717	a	g	2725	3.068	0.002153	++	0.96857	Imputed	0.99964	Genotyped	rs7248104	INSR, LOC107985283	intron_variant	Weight_INV;WC_INV;BMI_INV;Weight_RAW;WC_RAW	Suggestive		Yes	Triglycerides; Triglyceride levels; Systolic blood pressure	Yes		Established variant	0.4215	0.259152
Weight_INV	2:621558	C	T	1294	0.827116	0.011528	52	344	898	0.108972	0.035729	C	T	1431	0.813986	0.662251	52	428	951	0.0997927	0.0389772	t	c	2725	2.943	0.003249	++	0.99314	Imputed	0.99773	Imputed	rs939584	LOC105373352 - TMEM18	intergenic_variant	Weight_INV;WC_INV;BMI_INV;WC_RAW;BMI_RAW	Suggestive		Yes	Body mass index	Yes		Established variant	0.83	0.742881
Weight_INV	11:116660686	G	A	1294	0.896429	0.13275	19	230	1045	-0.143817	0.0246598	G	A	1431	0.890623	0.496292	14	284	1133	-0.145704	0.0170073	a	g	2725	-3.278	0.001047	--	0.99975	Genotyped	0.99607	Imputed	rs2266788	APOA5	3_prime_UTR_variant	TG_INV;Weight_INV;WC_INV;TG_RAW;Weight_RAW;HT_RAW	Suggestive		Yes	HDL Cholesterol - Triglycerides (HDLC-TG); Triglycerides-Blood Pressure (TG-BP); Waist Circumference - Triglycerides (WC-TG)	Yes		Established variant	0.9085	0.444192
Weight_INV	3:136618909	G	C	1294	0.250266	0.183301	736	468	90	0.113206	0.024819	G	C	1431	0.252638	0.141359	810	519	102	0.090035	0.0405957	c	g	2725	3.03	0.002443	++	0.91392	Imputed	0.99981	Genotyped	rs9867325	NCK1, RAD51AP1P1	non_coding_transcript_exon_variant	Weight_INV;BMI_RAW	Suggestive		Yes	Body mass index	Yes		Established variant	0.1889	0.00400172
Weight_INV	1:96924097	C	T	1294	0.393083	0.379786	493	599	202	0.148026	0.00052	C	T	1431	0.388086	0.504166	542	667	222	0.0977191	0.0115301	t	c	2725	4.222	2.421e-05	++	0.94056	Imputed	0.99916	Genotyped	rs11165643	EEF1A1P11 - LOC105378866	intergenic_variant	Weight_INV;BMI_INV;Weight_RAW;BMI_RAW	Suggestive		Yes	BMI (adjusted for smoking behaviour); Body mass index (joint analysis main effects and smoking interaction); Body mass index	Yes		Established variant	0.5825	6.81603e-16
Weight_INV	1:115755197	C	A	1294	0.275605	0.0275547	711	475	108	0.103207	0.0236706	C	A	1431	0.256684	0.36969	794	535	102	0.0987901	0.0212302	a	c	2725	3.229	0.001244	++	0.93562	Imputed	0.98466	Imputed	rs12136712	LOC105378916 - LOC105378917	intergenic_variant	Weight_INV;BMI_INV;Weight_RAW;BMI_RAW	Suggestive		Yes	Coronary artery disease	Yes		Established variant	0.325	0.014361
Weight_INV	2:164444356	G	T	1294	0.160771	0.613348	992	280	22	-0.143804	0.0411806	G	T	1431	0.138999	0.630237	1091	320	20	-0.153863	0.020663	t	g	2725	-3.084	0.002043	--	0.64637	Imputed	0.67633	Imputed	rs77559470	LOC107985829 - FIGN	intergenic_variant	Weight_INV;BMI_INV;BMI_RAW	Suggestive		Yes	Mean arterial pressure	Yes		Established variant	0.1581	0.765328
Weight_INV	1:96893000	G	A	1294	0.352846	0.807783	543	587	164	0.136837	0.00148324	G	A	1431	0.350475	0.907542	605	649	177	0.0808056	0.0414736	a	g	2725	3.667	0.0002451	++	0.9714	Imputed	0.99905	Genotyped	rs11165623	UBE2WP1 - EEF1A1P11	intergenic_variant	Weight_INV;BMI_INV;Weight_RAW;BMI_RAW	Suggestive		Yes	Waist circumference; Hip circumference	Yes		Established variant	0.5	3.97631e-10
Weight_INV	9:22029547	T	C	1294	0.214108	0.0373357	816	407	71	0.12362	0.0122091	T	C	1431	0.201653	0.217548	920	445	66	0.170178	0.000231135	t	c	2725	-4.395	1.106e-05	--	0.94603	Imputed	0.99995	Genotyped	rs564398	CDKN2B-AS1	3_prime_UTR_variant	Weight_INV;BMI_INV;Weight_RAW;WC_RAW;BMI_RAW	Suggestive		Yes	Type 2 diabetes; Coronary heart disease	Yes		Established variant	0.4135	2.19028e-21
Weight_INV	8:41630405	G	A	1294	0.255734	0.000328452	799	406	89	0.114838	0.0363868	G	A	1431	0.249875	0.0777185	818	511	102	0.127303	0.00280016	a	g	2725	3.608	0.0003087	++	0.67533	Imputed	0.99846	Genotyped	rs4737009	ANK1	intron_variant	Weight_INV;WC_INV;BMI_INV;Weight_RAW	Suggestive		Yes	Glycated hemoglobin levels	Yes		Established variant	0.2525	1
Weight_INV	11:116663707	G	A	1294	0.884249	0.0253893	22	227	1045	-0.13345	0.0437219	G	A	1431	0.875332	0.629496	24	309	1098	-0.147491	0.00875392	a	g	2725	-3.289	0.001004	--	0.84911	Imputed	0.99996	Genotyped	rs662799	APOA5 - APOA4	regulatory_region_variant	TG_INV;Weight_INV;TG_RAW;Weight_RAW;HT_RAW	Suggestive		Yes	Lipid traits; HDL cholesterol; Triglyceride levels; HDL cholesterol levels	Yes		Established variant	0.9165	0.0259342
Weight_INV	3:138113353	T	C	1294	0.7874	0.803832	60	431	803	-0.0986037	0.0475136	T	C	1431	0.778207	0.592043	74	487	870	-0.0907973	0.0435749	t	c	2725	2.828	0.004683	++	0.98556	Imputed	0.99965	Genotyped	rs253664	MRAS	intron_variant	Weight_INV;BMI_INV;Weight_RAW;BMI_RAW	Suggestive		Yes	Body mass index	Yes		Established variant	0.8161	0.141137
Weight_INV	2:624678	G	A	1294	0.82663	0.011528	52	344	898	0.107962	0.0374227	G	A	1431	0.814127	0.662251	52	428	951	0.0992894	0.0398238	a	g	2725	2.924	0.003459	++	0.99262	Imputed	1	Genotyped	rs2903492	LOC105373352 - TMEM18	intergenic_variant	Weight_INV;WC_INV;BMI_INV;WC_RAW;BMI_RAW	Suggestive		Yes	Body mass index	Yes		Established variant	0.83	0.711921
Weight_INV	22:29451671	A	G	1294	0.532812	0.00034964	314	580	400	-0.129294	0.000972257	A	G	1431	0.546235	0.0189289	317	665	449	-0.0862421	0.0179878	a	g	2725	3.987	6.68e-05	++	0.9766	Imputed	0.99968	Genotyped	rs4823006	ZNRF3	3_prime_UTR_variant	Weight_INV;WC_INV;Weight_RAW;WC_RAW	Suggestive		Yes	Waist-hip ratio; Waist-to-hip ratio adjusted for BMI in active individuals; Waist-to-hip ratio adjusted for BMI (joint analysis for main effect and physical activity interaction); Mean arterial pressure; Systolic blood pressure; Diastolic blood pressure	Yes		Established variant	0.4274	4.233e-06
Weight_INV	22:29449477	A	G	1294	0.496307	0.000460443	360	584	350	-0.131043	0.000660389	A	G	1431	0.50716	0.044459	367	677	387	-0.08057	0.0272395	a	g	2725	3.947	7.918e-05	++	0.99922	Genotyped	0.99878	Genotyped	rs2294239	ZNRF3	intron_variant	Weight_INV	Suggestive		Yes	Waist-to-hip ratio adjusted for body mass index; Waist-to-hip ratio adjusted for BMI in active individuals; Waist-to-hip ratio adjusted for BMI (joint analysis for main effect and physical activity interaction); Waist-to-hip ratio adjusted for BMI (adjusted for smoking behaviour); Waist circumference adjusted for body mass index	Yes		Established variant	0.4056	0.00012056
Weight_INV	15:66051299	C	T	1294	0.209109	0.678278	916	343	35	0.153973	0.0265306	C	T	1431	0.186435	0.234888	979	401	51	0.119483	0.0242866	t	c	2725	3.161	0.001572	++	0.51204	Imputed	0.82042	Imputed	rs12899850	DENND4A	intron_variant	Weight_INV;Weight_RAW	Suggestive		Yes	Body mass index	Yes		Established variant	0.164	0.10969
Weight_INV	5:131686146	G	A	1294	0.320879	0.0127502	618	524	152	-0.138226	0.00204966	G	A	1431	0.310789	0.354083	689	597	145	-0.100459	0.0234645	a	g	2725	-3.766	0.0001656	--	0.93413	Imputed	0.86939	Imputed	rs10058074	LOC553103	intron_variant	Weight_INV;BMI_INV;Weight_RAW;BMI_RAW	Suggestive		Yes	Height	Yes		Established variant	0.4344	5.81162e-07
Weight_INV	1:96944797	A	C	1294	0.414969	1	442	629	223	0.116145	0.00485093	A	C	1431	0.45611	0.346689	534	666	231	0.110499	0.0186999	a	c	2725	-3.645	0.0002673	--	0.99451	Imputed	0.6513	Imputed	rs1555543	EEF1A1P11 - LOC105378866	intergenic_variant	Weight_INV;BMI_INV;Weight_RAW;BMI_RAW	Suggestive		Yes	Body mass index	Yes		Established variant	0.5845	6.20765e-10
Weight_INV	1:96943994	T	C	1294	0.393504	0.351273	486	601	207	0.127652	0.00215348	T	C	1431	0.414135	0.436342	541	666	224	0.110311	0.0125873	t	c	2725	-3.923	8.763e-05	--	0.98655	Imputed	0.74975	Imputed	rs1973993	EEF1A1P11 - LOC105378866	intergenic_variant	Weight_INV;BMI_INV;Weight_RAW;BMI_RAW	Suggestive		Yes	Weight	Yes		Established variant	0.5875	7.39686e-15
Weight_INV	1:96886267	G	A	1294	0.161478	0.421125	906	349	39	0.235339	0.000165307	G	A	1431	0.149897	0.550386	1095	311	25	0.142827	0.0444327	a	g	2725	4.052	5.071e-05	++	0.78843	Imputed	0.55528	Imputed	rs587242	UBE2WP1 - EEF1A1P11	intergenic_variant	Weight_INV;BMI_INV;Weight_RAW;BMI_RAW	Suggestive		Yes	Body mass index; Body mass index in physically inactive individuals; Body mass index (joint analysis main effects and physical activity interaction)	Yes		Established variant	0.2674	1.73223e-08
Weight_INV	2:624034	G	C	1294	0.826817	0.011528	52	344	898	0.108031	0.0370816	G	C	1431	0.814127	0.662251	52	428	951	0.0992894	0.0398238	c	g	2725	2.926	0.00343	++	0.99484	Imputed	1	Imputed	rs6711012	LOC105373352 - TMEM18	intergenic_variant	Weight_INV;WC_INV;BMI_INV;WC_RAW;BMI_RAW	Suggestive		Yes	Obesity	Yes		Established variant	0.83	0.711921
Weight_INV	7:129663496	C	T	1294	0.245987	1.75e-05	833	377	84	-0.130574	0.0275346	C	T	1431	0.220247	0.14328	880	472	79	-0.15032	0.000719422	t	c	2725	-3.97	7.201e-05	--	0.58648	Imputed	0.99836	Genotyped	rs11556924	ZC3HC1	missense_variant	Weight_INV;WC_INV;Weight_RAW;WC_RAW;BMI_RAW	Suggestive		Yes	Coronary heart disease; Myocardial infarction; Systolic blood pressure; Diastolic blood pressure; Coronary artery disease (myocardial infarction, percutaneous transluminal coronary angioplasty, coronary artery bypass grafting, angina or chromic ischemic heart disease)	Yes		Established variant	0.3767	5.48648e-11
Weight_INV	19:10765819	C	T	1294	0.526289	0.503603	296	633	365	-0.0793769	0.0485224	C	T	1431	0.539846	0.0016472	281	639	511	-0.10181	0.0271762	t	c	2725	-2.96	0.003074	--	0.99596	Imputed	0.66232	Imputed	rs7250071	ILF3	5_prime_UTR_variant	Weight_INV;Weight_RAW	Suggestive		Yes	Height	Yes		Established variant	0.5994	0.0117546
Weight_INV	3:136107549	G	A	1294	0.259735	0.365407	687	503	104	0.132138	0.0101666	G	A	1431	0.268662	0.285149	767	550	114	0.103075	0.0237753	a	g	2725	3.409	0.0006512	++	0.86653	Imputed	0.90352	Imputed	rs9880211	STAG1	intron_variant	Weight_INV;Weight_RAW;BMI_RAW	Suggestive		Yes	Body mass index; Height	Yes		Established variant	0.1978	0.0024353
Weight_INV	9:22051670	G	C	1294	0.783916	0.0401117	73	413	808	-0.135161	0.00544341	G	C	1431	0.798674	0.138939	67	442	922	-0.182513	7.69e-05	c	g	2725	-4.781	1.747e-06	--	0.96706	Imputed	0.99992	Genotyped	rs944801	CDKN2B-AS1	intron_variant	Weight_INV;WC_INV;BMI_INV;Weight_RAW;WC_RAW;BMI_RAW	Suggestive		Yes	Type 2 diabetes	Yes		Established variant	0.5795	3.12738e-22
Weight_INV	3:135888642	A	G	1294	0.342572	0.0762433	563	559	172	0.111569	0.0239666	A	G	1431	0.353603	0.0072619	662	589	180	0.12745	0.0025191	a	g	2725	-3.745	0.0001804	--	0.76434	Imputed	0.88108	Imputed	rs73222236	MSL2	intron_variant	Weight_INV;Weight_RAW	Suggestive		Yes	Coronary artery disease	Yes		Established variant	0.2952	0.0326298
Weight_INV	11:116670676	A	C	1294	0.871531	0.0927205	19	225	1050	-0.152429	0.0268717	A	C	1431	0.86763	0.212639	26	294	1111	-0.135106	0.0219234	a	c	2725	3.186	0.001443	++	0.74406	Imputed	0.85985	Imputed	rs6589567	APOA5 - APOA4	intergenic_variant	Weight_INV;WC_INV;Weight_RAW	Suggestive		Yes	Triglyceride levels; Total cholesterol levels	Yes		Established variant	0.8668	0.947352
Weight_INV	9:22031005	G	A	1294	0.784816	0.038	71	408	815	-0.128114	0.00940938	G	A	1431	0.796704	0.191267	67	447	917	-0.1655	0.000334411	a	g	2725	-4.389	1.139e-05	--	0.94377	Imputed	0.99851	Genotyped	rs7865618	CDKN2B-AS1	non_coding_transcript_exon_variant	Weight_INV;BMI_INV;Weight_RAW;WC_RAW;BMI_RAW	Suggestive		Yes	Coronary heart disease	Yes		Established variant	0.5746	4.09115e-23
Weight_INV	2:233998481	C	A	1294	0.560333	0.611512	254	628	412	-0.0819492	0.043625	C	A	1431	0.554579	0.914837	285	705	441	-0.084328	0.0252164	a	c	2725	-3.012	0.002593	--	0.99129	Imputed	0.99986	Genotyped	rs10933436	INPP5D	intron_variant	Weight_INV;WC_INV;BMI_INV;WC_RAW;BMI_RAW	Suggestive		Yes	Coronary heart disease	Yes		Established variant	0.4573	6.25086e-05
Weight_INV	9:22077085	A	C	1294	0.704895	0.34857	119	523	652	-0.103288	0.0200867	A	C	1431	0.719202	0.431814	118	565	748	-0.143653	0.000636025	a	c	2725	4.077	4.557e-05	++	0.9876	Imputed	0.99431	Imputed	rs10811652	CDKN2B-AS1	intron_variant	Weight_INV;Weight_RAW	Suggestive		Yes	Coronary artery disease in diabetes	Yes		Established variant	0.494	2.12813e-21
Weight_INV	17:29630970	A	G	1294	0.191392	0.200441	863	379	52	0.13523	0.0113439	A	G	1431	0.19317	0.0172701	946	417	68	0.103986	0.025465	a	g	2725	-3.364	0.0007686	--	0.91382	Imputed	0.99838	Genotyped	rs3087591	EVI2B, NF1	3_prime_UTR_variant	Weight_INV;WC_INV;BMI_INV;Weight_RAW;WC_RAW;BMI_RAW	Suggestive		Yes	Hip circumference	Yes		Established variant	0.2674	0.000434863
Weight_INV	2:23948953	G	T	1294	0.579013	0.49434	235	619	440	-0.0801561	0.0499947	G	T	1431	0.577991	0.101698	257	663	511	-0.125793	0.00219925	t	g	2725	-3.57	0.0003577	--	0.99898	Genotyped	0.85005	Imputed	rs7608623	ATAD2B	intergenic_variant	Weight_INV	Suggestive		Yes	Obesity-related traits	Yes		Established variant	0.5924	0.707465
Weight_INV	1:97037083	T	C	1294	0.246874	0.339696	782	440	72	0.190473	0.000471899	T	C	1431	0.246863	0.00467826	883	458	90	0.114664	0.0178511	t	c	2725	-4.126	3.695e-05	--	0.75896	Imputed	0.80487	Imputed	rs10783050	LOC105378866 - RN7SL831P	intergenic_variant	Weight_INV;BMI_INV;Weight_RAW;BMI_RAW	Suggestive		Yes	Body mass index	Yes		Established variant	0.3559	1.22322e-06
Weight_INV	9:124412948	T	G	1294	0.216843	0.666544	827	412	55	-0.171807	0.00331444	T	G	1431	0.223499	0.437426	881	477	73	-0.102654	0.0363879	t	g	2725	3.54	0.0003997	++	0.68403	Imputed	0.82561	Imputed	rs10818576	DAB2IP	intron_variant	Weight_INV;WC_INV;BMI_INV;Weight_RAW;WC_RAW;BMI_RAW	Suggestive		Yes	Coronary artery disease	Yes		Established variant	0.2008	0.438328
Weight_INV	2:622827	T	C	1294	0.827035	0.011528	52	344	898	0.10796	0.036717	T	C	1431	0.814127	0.662251	52	428	951	0.0992894	0.0398238	t	c	2725	-2.929	0.0034	--	0.99986	Genotyped	1	Genotyped	rs2867125	LOC105373352 - TMEM18	intergenic_variant	Weight_INV;WC_INV;BMI_INV;WC_RAW;BMI_RAW	Suggestive		Yes	Body mass index; Body mass index in physically active individuals; Body mass index in physically inactive individuals; Body mass index (joint analysis main effects and physical activity interaction); Type 2 diabetes; Body mass index (age <50); Body mass index (age>50); Body mass index x sex x age interaction (4df test); Body mass index x age interaction	Yes		Established variant	0.83	0.742881
WC_INV	9:124412948	T	G	1274	0.216209	0.601512	815	404	55	-0.130942	0.0255737	T	G	1423	0.223383	0.391377	877	473	73	-0.108251	0.0276706	t	g	2697	3.134	0.001725	++	0.68403	Imputed	0.82561	Imputed	rs10818576	DAB2IP	intron_variant	Weight_INV;WC_INV;BMI_INV;Weight_RAW;WC_RAW;BMI_RAW	Suggestive		Yes	Coronary artery disease	Yes		Established variant	0.2008	0.438328
WC_INV	2:629244	A	C	1274	0.820934	0.0267831	52	348	874	0.142947	0.00648688	A	C	1423	0.803977	0.674832	57	444	922	0.0969965	0.0407283	a	c	2697	-3.357	0.0007872	--	0.96103	Imputed	0.99937	Genotyped	rs12463617	LOC105373352 - TMEM18	intergenic_variant	WC_INV;WC_RAW	Suggestive		Yes	Body mass index; Obesity (early onset extreme)	Yes		Established variant	0.827	0.531622
WC_INV	2:621558	C	T	1274	0.826681	0.0107152	52	338	884	0.13246	0.0108188	C	T	1423	0.814751	0.72511	51	425	947	0.105893	0.0290229	t	c	2697	3.337	0.0008457	++	0.99314	Imputed	0.99773	Imputed	rs939584	LOC105373352 - TMEM18	intergenic_variant	Weight_INV;WC_INV;BMI_INV;WC_RAW;BMI_RAW	Suggestive		Yes	Body mass index	Yes		Established variant	0.83	0.742881
WC_INV	2:622531	C	T	1274	0.829372	0.0131146	50	335	889	0.121609	0.0199633	C	T	1423	0.817323	0.790047	49	422	952	0.099386	0.0416142	t	c	2697	3.079	0.002075	++	0.9951	Imputed	0.99956	Imputed	rs939583	LOC105373352 - TMEM18	intergenic_variant	WC_INV;BMI_INV;BMI_RAW	Suggestive		Yes	Body mass index	Yes		Established variant	0.83	0.820152
WC_INV	1:184020945	G	A	1274	0.283216	0.509185	709	477	88	0.117517	0.0461733	G	A	1423	0.28848	1	720	585	118	0.0912202	0.0301689	a	g	2697	2.945	0.003229	++	0.60155	Imputed	0.97232	Imputed	rs2274432	TSEN15	missense_variant	WC_INV;WC_RAW	Suggestive		Yes	Height; Waist circumference adjusted for BMI in inactive individuals; Waist circumference adjusted for BMI (joint analysis main effects and physical activity interaction); Waist circumference adjusted for BMI (adjusted for smoking behaviour); Waist circumference adjusted for BMI (joint analysis main effects and smoking interaction); Waist circumference adjusted for BMI in non-smokers; Waist circu…	Yes		Established variant	0.327	0.105843
WC_INV	15:73485160	A	G	1274	0.385624	0.00414609	487	561	226	-0.0864981	0.0459236	A	G	1423	0.394937	0.0149715	537	638	248	-0.0865464	0.0252808	a	g	2697	2.997	0.002728	++	0.86061	Imputed	0.94216	Imputed	rs11072405	NEO1	intron_variant	WC_INV	Suggestive		Yes	Waist-to-hip ratio adjusted for BMI; Waist-to-hip ratio adjusted for BMI x sex x age interaction (4df test)	Yes		Established variant	0.4453	0.0362157
WC_INV	16:53809247	G	A	1274	0.493382	0.401006	334	622	318	0.0783711	0.0498058	G	A	1423	0.490558	1	370	711	342	0.0791971	0.0354606	a	g	2697	2.876	0.00403	++	0.99964	Genotyped	0.99962	Genotyped	rs1121980	FTO	intron_variant	WC_INV	Suggestive	Yes	Yes	Body mass index; Obesity (early onset extreme); HDL cholesterol; Triglycerides; HDL cholesterol levels; Waist-hip ratio	Yes		Established variant	0.4433	0.0706706
WC_INV	2:635721	T	C	1274	0.826504	0.024	50	341	883	0.145328	0.00529173	T	C	1423	0.815915	0.597551	51	422	950	0.0980614	0.0431723	t	c	2697	-3.385	0.0007106	--	0.99538	Imputed	1	Genotyped	rs6755502	LOC105373352 - TMEM18	intergenic_variant	WC_INV;WC_RAW;BMI_RAW	Suggestive		Yes	Body fat percentage; Waist circumference; Hip circumference	Yes		Established variant	0.826	0.884589
WC_INV	11:116660686	G	A	1274	0.898783	0.218125	17	224	1033	-0.131889	0.0434652	G	A	1423	0.891268	0.408464	13	282	1128	-0.128394	0.0370285	a	g	2697	-2.903	0.003701	--	0.99975	Genotyped	0.99607	Imputed	rs2266788	APOA5	3_prime_UTR_variant	TG_INV;Weight_INV;WC_INV;TG_RAW;Weight_RAW;HT_RAW	Suggestive		Yes	HDL Cholesterol - Triglycerides (HDLC-TG); Triglycerides-Blood Pressure (TG-BP); Waist Circumference - Triglycerides (WC-TG)	Yes		Established variant	0.9085	0.479008
WC_INV	3:51208646	T	A	1274	0.948775	0.118869	6	113	1155	0.264866	0.00594289	T	A	1423	0.944861	0.0178267	8	124	1291	0.290512	0.00782538	a	t	2697	3.823	0.0001321	++	0.95151	Imputed	0.5553	Imputed	rs4378999	DOCK3	intron_variant	WC_INV;WC_RAW	Suggestive		Yes	Waist circumference adjusted for BMI (adjusted for smoking behaviour); Waist circumference adjusted for BMI (joint analysis main effects and smoking interaction); Waist circumference adjusted for BMI in non-smokers	Yes		Established variant	0.9076	0.0042178
WC_INV	16:53800568	G	A	1274	0.479764	0.537317	350	625	299	0.081888	0.0410818	G	A	1423	0.474583	0.873282	395	706	322	0.0819255	0.0293359	a	g	2697	2.987	0.00282	++	0.99977	Genotyped	1	Genotyped	rs9939973	FTO	intron_variant	WC_INV	Suggestive		Yes	Hip circumference	Yes		Established variant	0.4433	0.230499
WC_INV	10:17260290	A	G	1274	0.63074	0.30401	178	573	523	0.116082	0.00580298	A	G	1423	0.637399	0.491865	193	646	584	0.0935228	0.0158294	a	g	2697	-3.649	0.0002636	--	0.97523	Imputed	0.99907	Genotyped	rs10904908	VIM-AS1	intron_variant	WC_INV;WC_RAW	Suggestive		Yes	Cholesterol, total; Total cholesterol levels	Yes		Established variant	0.4513	7.75957e-15
WC_INV	2:630323	C	A	1274	0.826442	0.014599	51	340	883	0.142495	0.00610331	C	A	1423	0.815915	0.597551	51	422	950	0.0980614	0.0431723	a	c	2697	3.353	0.0007981	++	0.99776	Imputed	1	Genotyped	rs6725549	LOC105373352 - TMEM18	intergenic_variant	WC_INV;WC_RAW;BMI_RAW	Suggestive		Yes	Body mass index	Yes		Established variant	0.826	0.884589
WC_INV	9:126590687	C	T	1274	0.263796	0.000182088	741	427	106	0.114441	0.0463175	C	T	1423	0.292378	0.0257319	752	541	130	0.096346	0.0327901	t	c	2697	2.92	0.0035	++	0.63858	Imputed	0.84424	Imputed	rs541160	DENND1A	intron_variant	WC_INV;BMI_INV	Suggestive		Yes	Body mass index	Yes		Established variant	0.1421	2.20994e-12
WC_INV	8:41630405	G	A	1274	0.255921	0.00029435	787	399	88	0.126648	0.0215497	G	A	1423	0.249667	0.0657941	814	507	102	0.0898674	0.0351137	a	g	2697	3.11	0.00187	++	0.67533	Imputed	0.99846	Genotyped	rs4737009	ANK1	intron_variant	Weight_INV;WC_INV;BMI_INV;Weight_RAW	Suggestive		Yes	Glycated hemoglobin levels	Yes		Established variant	0.2525	1
WC_INV	2:624678	G	A	1274	0.826212	0.0107152	52	338	884	0.132852	0.0105751	G	A	1423	0.814896	0.72511	51	425	947	0.106165	0.0284901	a	g	2697	3.348	0.0008136	++	0.99262	Imputed	1	Genotyped	rs2903492	LOC105373352 - TMEM18	intergenic_variant	Weight_INV;WC_INV;BMI_INV;WC_RAW;BMI_RAW	Suggestive		Yes	Body mass index	Yes		Established variant	0.83	0.742881
WC_INV	9:124420173	T	C	1274	0.210658	0.189562	857	367	50	-0.175247	0.0052649	T	C	1423	0.217752	1	871	485	67	-0.0972036	0.0331798	t	c	2697	3.465	0.0005304	++	0.59948	Imputed	0.9992	Genotyped	rs885150	DAB2IP	intron_variant	WC_INV;Weight_RAW;BMI_RAW	Suggestive		Yes	Coronary artery disease	Yes		Established variant	0.2187	0.898316
WC_INV	22:29451671	A	G	1274	0.532118	0.000894304	308	575	391	-0.11971	0.00243831	A	G	1423	0.547407	0.0246627	313	663	447	-0.0763358	0.0371218	a	g	2697	3.597	0.0003217	++	0.9766	Imputed	0.99968	Genotyped	rs4823006	ZNRF3	3_prime_UTR_variant	Weight_INV;WC_INV;Weight_RAW;WC_RAW	Suggestive		Yes	Waist-hip ratio; Waist-to-hip ratio adjusted for BMI in active individuals; Waist-to-hip ratio adjusted for BMI (joint analysis for main effect and physical activity interaction); Mean arterial pressure; Systolic blood pressure; Diastolic blood pressure	Yes		Established variant	0.4274	4.233e-06
WC_INV	16:53799977	T	G	1274	0.478455	0.537317	350	625	299	0.0829151	0.0402849	T	G	1423	0.473261	0.87327	396	706	321	0.0845167	0.0248252	t	g	2697	-3.04	0.002369	--	0.98483	Imputed	0.99662	Imputed	rs9930333	FTO	intron_variant	WC_INV	Suggestive		Yes	Body mass index; Body mass index in physically active individuals; Body mass index (joint analysis main effects and physical activity interaction); Triglyceride levels	Yes		Established variant	0.4443	0.261771
WC_INV	1:184018475	T	C	1274	0.283937	0.505583	715	473	86	0.119631	0.0432735	T	C	1423	0.287923	1	720	585	118	0.0937307	0.0272115	t	c	2697	-2.993	0.00276	--	0.59489	Imputed	0.95519	Imputed	rs1926872	COLGALT2	intergenic_variant	WC_INV;WC_RAW	Suggestive		Yes	Waist circumference adjusted for body mass index; Height	Yes		Established variant	0.326	0.114293
WC_INV	2:624034	G	C	1274	0.826401	0.0107152	52	338	884	0.132715	0.0105641	G	C	1423	0.814896	0.72511	51	425	947	0.106165	0.0284901	t	g	2697	3.348	0.0008128	++	0.99484	Imputed	1	Imputed	rs6711012	LOC105373352 - TMEM18	intergenic_variant	Weight_INV;WC_INV;BMI_INV;WC_RAW;BMI_RAW	Suggestive		Yes	Obesity	Yes		Established variant	0.83	0.742881
WC_INV	7:129663496	C	T	1274	0.245361	1.48e-05	821	370	83	-0.157912	0.00793332	C	T	1423	0.219963	0.12214	876	468	79	-0.138762	0.00183598	t	c	2697	-4.088	4.355e-05	--	0.58648	Imputed	0.99836	Genotyped	rs11556924	ZC3HC1	missense_variant	Weight_INV;WC_INV;Weight_RAW;WC_RAW;BMI_RAW	Suggestive		Yes	Coronary heart disease; Myocardial infarction; Systolic blood pressure; Diastolic blood pressure; Coronary artery disease (myocardial infarction, percutaneous transluminal coronary angioplasty, coronary artery bypass grafting, angina or chromic ischemic heart disease)	Yes		Established variant	0.3767	5.48648e-11
WC_INV	2:633660	C	T	1274	0.826539	0.0141694	51	339	884	0.144592	0.0055159	C	T	1423	0.815915	0.597551	51	422	950	0.0980614	0.0431723	t	c	2697	3.376	0.000735	++	0.99475	Imputed	1	Imputed	rs62105306	LOC105373352 - TMEM18	intergenic_variant	WC_INV;WC_RAW;BMI_RAW	Suggestive		Yes	Body mass index (adult)	Yes		Established variant	0.827	0.854886
WC_INV	2:632028	C	T	1274	0.826589	0.0141694	51	339	884	0.143571	0.00581316	C	T	1423	0.815915	0.597551	51	422	950	0.0980614	0.0431723	t	c	2697	3.364	0.000767	++	0.99558	Imputed	0.99997	Imputed	rs11127485	LOC105373352 - TMEM18	intergenic_variant	WC_INV;WC_RAW;BMI_RAW	Suggestive		Yes	Obesity (early onset extreme)	Yes		Established variant	0.827	0.854886
WC_INV	16:53824226	A	G	1274	0.396724	0.119195	452	591	231	0.108021	0.0304551	A	G	1423	0.403075	0.783093	505	690	228	0.101989	0.00824543	t	g	2697	-3.406	0.0006583	--	0.70089	Imputed	0.9998	Genotyped	rs62033406	FTO	intron_variant	WC_INV;TG_INV;BMI_INV;TG_RAW	Suggestive		Yes	Mean arterial pressure x alcohol consumption interaction (2df test)	Yes		Established variant	0.4384	0.17275
WC_INV	17:29630970	A	G	1274	0.192021	0.196758	849	373	52	0.154163	0.00396003	A	G	1423	0.193607	0.0138088	940	415	68	0.106407	0.0222078	t	g	2697	-3.641	0.0002712	--	0.91382	Imputed	0.99838	Genotyped	rs3087591	EVI2B, NF1	3_prime_UTR_variant	Weight_INV;WC_INV;BMI_INV;Weight_RAW;WC_RAW;BMI_RAW	Suggestive		Yes	Hip circumference	Yes		Established variant	0.2674	0.000542709
WC_INV	9:22051670	G	C	1274	0.783147	0.0389225	73	407	794	-0.0976644	0.0449131	G	C	1423	0.798442	0.137365	67	439	917	-0.189944	3.96e-05	t	g	2697	-4.364	1.279e-05	--	0.96706	Imputed	0.99992	Genotyped	rs944801	CDKN2B-AS1	intron_variant	Weight_INV;WC_INV;BMI_INV;Weight_RAW;WC_RAW;BMI_RAW	Suggestive		Yes	Type 2 diabetes	Yes		Established variant	0.5795	3.12738e-22
WC_INV	11:116670676	A	C	1274	0.872963	0.117385	18	219	1037	-0.152677	0.0290961	A	C	1423	0.867907	0.261773	25	293	1105	-0.127704	0.0313694	t	c	2697	3.063	0.00219	++	0.74406	Imputed	0.85985	Imputed	rs6589567	APOA5 - APOA4	intergenic_variant	Weight_INV;WC_INV;Weight_RAW	Suggestive		Yes	Triglyceride levels; Total cholesterol levels	Yes		Established variant	0.8668	0.947352
WC_INV	2:233998481	C	A	1274	0.56088	0.649023	249	619	406	-0.0895248	0.0281463	C	A	1423	0.555589	0.957185	282	701	440	-0.0905823	0.0165491	t	c	2697	-3.25	0.001156	--	0.99129	Imputed	0.99986	Genotyped	rs10933436	INPP5D	intron_variant	Weight_INV;WC_INV;BMI_INV;WC_RAW;BMI_RAW	Suggestive		Yes	Coronary heart disease	Yes		Established variant	0.4573	5.10863e-05
WC_INV	19:7184762	A	G	1274	0.340929	0.17472	604	531	139	0.110462	0.0285317	A	G	1423	0.316823	0.759559	661	622	140	0.121942	0.00268374	t	g	2697	-3.686	0.0002282	--	0.73074	Imputed	0.99947	Genotyped	rs891088	INSR	intron_variant	WC_INV;WC_RAW	Suggestive		Yes	Height; Hip circumference adjusted for BMI	Yes		Established variant	0.2714	0.0167058
WC_INV	19:7224431	G	A	1274	0.446343	0.692	387	637	250	0.121615	0.00343478	G	A	1423	0.461139	0.286167	423	687	313	0.0959191	0.010154	t	g	2697	3.878	0.0001053	++	0.96857	Imputed	0.99964	Genotyped	rs7248104	INSR, LOC107985283	intron_variant	Weight_INV;WC_INV;BMI_INV;Weight_RAW;WC_RAW	Suggestive		Yes	Triglycerides; Triglyceride levels; Systolic blood pressure	Yes		Established variant	0.4215	0.259152
WC_INV	16:53800754	G	A	1274	0.479862	0.537317	350	625	299	0.0816152	0.0419265	G	A	1423	0.474237	0.831588	396	705	322	0.0824407	0.0282458	t	g	2697	2.992	0.002774	++	0.99817	Imputed	1	Genotyped	rs9940128	FTO	intron_variant	WC_INV	Suggestive		Yes	Body mass index	Yes		Established variant	0.4433	0.230499
WC_INV	2:647861	T	C	1274	0.804039	0.00176856	67	365	842	0.129698	0.00847268	T	C	1423	0.789253	0.380512	69	462	892	0.096645	0.0346572	t	c	2697	-3.344	0.0008265	--	0.99687	Imputed	1	Genotyped	rs4854349	LOC105373352 - TMEM18	intergenic_variant	WC_INV;WC_RAW	Suggestive		Yes	Childhood body mass index	Yes		Established variant	0.825	0.21629
WC_INV	18:5762618	G	A	1274	0.170566	1.48e-05	940	284	50	0.161945	0.00757303	G	A	1423	0.173885	0.580068	974	403	46	0.0988455	0.0441032	t	g	2697	3.298	0.0009747	++	0.69762	Imputed	0.99814	Genotyped	rs11662748	MIR3976HG	intron_variant	WC_INV	Suggestive		Yes	Obesity-related traits	Yes		Established variant	0.2396	0.00101966
WC_INV	16:53825488	C	T	1274	0.403325	0.32646	446	601	227	0.101205	0.0324723	C	T	1423	0.394588	0.955733	523	678	222	0.108435	0.00491421	t	c	2697	3.513	0.0004434	++	0.77954	Imputed	0.99968	Genotyped	rs9941349	FTO	intron_variant	WC_INV;BMI_INV	Suggestive		Yes	Obesity (extreme); Body mass index in physically inactive individuals	Yes		Established variant	0.4235	0.390329
WC_INV	16:53830465	A	G	1274	0.412933	0.605771	427	613	234	0.0994841	0.0361705	A	G	1423	0.411706	0.784373	490	695	238	0.104617	0.00659	t	g	2697	-3.413	0.0006414	--	0.77175	Imputed	0.99926	Imputed	rs9930506	FTO	intron_variant	WC_INV;BMI_INV	Suggestive		Yes	Obesity-related traits	Yes		Established variant	0.4384	0.377293
WC_INV	2:630075	C	T	1274	0.827432	0.014599	51	340	883	0.142919	0.0062634	C	T	1423	0.816521	0.597551	51	422	950	0.0979273	0.044071	t	c	2697	3.341	0.0008338	++	0.99186	Imputed	0.9964	Imputed	rs73139123	LOC105373352 - TMEM18	intergenic_variant	WC_INV;WC_RAW;BMI_RAW	Suggestive		Yes	Body mass index	Yes		Established variant	0.828	0.854886
WC_INV	2:634905	T	C	1274	0.826319	0.0235984	50	340	884	0.145316	0.00530539	T	C	1423	0.815915	0.597551	51	422	950	0.0980614	0.0431723	t	c	2697	-3.385	0.0007121	--	0.99364	Imputed	1	Genotyped	rs6548238	LOC105373352 - TMEM18	regulatory_region_variant	WC_INV;WC_RAW;BMI_RAW	Suggestive		Yes	Body mass index	Yes		Established variant	0.826	0.884589
WC_INV	2:632348	A	G	1274	0.826678	0.0141694	51	339	884	0.143977	0.00571639	A	G	1423	0.815917	0.597551	51	422	950	0.0980612	0.0431748	t	g	2697	-3.368	0.0007567	--	0.99463	Imputed	0.99999	Genotyped	rs13021737	LOC105373352 - TMEM18	intergenic_variant	WC_INV;WC_RAW;BMI_RAW	Suggestive		Yes	Childhood body mass index; BMI (adjusted for smoking behaviour); Body mass index (joint analysis main effects and smoking interaction); BMI in smokers; BMI in non-smokers; Body mass index	Yes		Established variant	0.826	0.884589
WC_INV	2:622827	T	C	1274	0.826622	0.0107152	52	338	884	0.132367	0.0105648	T	C	1423	0.814896	0.72511	51	425	947	0.106165	0.0284901	t	c	2697	-3.348	0.0008129	--	0.99986	Genotyped	1	Genotyped	rs2867125	LOC105373352 - TMEM18	intergenic_variant	Weight_INV;WC_INV;BMI_INV;WC_RAW;BMI_RAW	Suggestive		Yes	Body mass index; Body mass index in physically active individuals; Body mass index in physically inactive individuals; Body mass index (joint analysis main effects and physical activity interaction); Type 2 diabetes; Body mass index (age <50); Body mass index (age>50); Body mass index x sex x age interaction (4df test); Body mass index x age interaction	Yes		Established variant	0.83	0.742881
WC_INV	3:135926622	G	T	1274	0.750379	0.0434121	93	450	731	0.118258	0.0114359	G	T	1423	0.724044	0.842174	110	565	748	0.0902082	0.0331023	t	g	2697	3.286	0.001016	++	0.98179	Imputed	0.99956	Genotyped	rs645040	RPL31P23 - PCCB	intergenic_variant	WC_INV;BMI_INV;Weight_RAW;WC_RAW;BMI_RAW	Suggestive		Yes	Triglycerides; C-reactive protein levels or triglyceride levels (pleiotropy)	Yes		Established variant	0.7714	0.162906
WC_INV	2:644953	A	G	1274	0.815094	0.015306	57	357	860	0.135603	0.00738236	A	G	1423	0.797692	0.565215	62	452	909	0.0986657	0.0342688	t	g	2697	-3.379	0.0007275	--	0.99992	Genotyped	0.99995	Genotyped	rs7561317	LOC105373352 - TMEM18	intergenic_variant	WC_INV;WC_RAW;BMI_RAW	Suggestive		Yes	Weight; Body mass index	Yes		Established variant	0.826	0.38722
TC_INV	2:21291529	G	A	1236	0.783508	0.801508	59	416	761	0.160338	0.00160909	G	A	1434	0.785918	0.136281	56	502	876	0.161333	0.000511178	a	g	2670	4.693	2.697e-06	++	0.99603	Imputed	0.99998	Genotyped	rs668948	APOB - TDRD15	intergenic_variant	LDL_INV;TC_INV;NON_HDL_INV;LDL_RAW;TC_RAW;NON_HDL_RAW	Suggestive		Yes	Coronary artery disease	Yes		Established variant	0.7962	0.705813
TC_INV	3:27472936	C	T	1236	0.157639	0.186333	925	282	29	0.15624	0.0369736	C	T	1434	0.175388	0.361874	980	405	49	0.0978269	0.0436414	t	c	2670	2.898	0.003757	++	0.59009	Imputed	0.99993	Genotyped	rs3755652	SLC4A7	missense_variant	TC_INV;TC_RAW;NON_HDL_RAW	Suggestive		Yes	Mean arterial pressure; Diastolic blood pressure	Yes		Established variant	0.2266	0.00371598
TC_INV	2:21319016	T	G	1236	0.81024	1	43	379	814	0.148129	0.00663563	T	G	1434	0.806131	0.673077	51	454	929	0.143395	0.0025367	t	g	2670	-4.059	4.92e-05	--	0.95696	Imputed	0.99978	Genotyped	rs672889	APOB - TDRD15	intergenic_variant	TC_INV;NON_HDL_INV;LDL_INV;TC_RAW;NON_HDL_RAW;LDL_RAW	Suggestive		Yes	Cholesterol, total	Yes		Established variant	0.8211	0.611393
TC_INV	1:63049593	C	G	1236	0.359645	0.00120529	586	493	157	-0.112367	0.0444099	C	G	1434	0.319857	0.274906	672	606	156	-0.103408	0.00877457	c	g	2670	3.288	0.001008	++	0.58282	Imputed	0.99883	Imputed	rs1748195	DOCK7	intron_variant	TC_INV;TG_INV;TG_RAW	Suggestive		Yes	Triglycerides	Yes		Established variant	0.3052	0.188523
TC_INV	5:122476457	G	A	1236	0.196071	0.0429908	841	344	51	0.112118	0.0462096	G	A	1434	0.181604	0.0618864	971	405	58	0.104255	0.0274222	a	g	2670	2.973	0.002953	++	0.85282	Imputed	0.99758	Imputed	rs13359291	PRDM6	intron_variant	TC_INV;NON_HDL_INV;TC_RAW;NON_HDL_RAW	Suggestive		Yes	Systolic blood pressure	Yes		Established variant	0.17	0.411844
TC_INV	8:126500350	C	G	1236	0.184456	0.334033	837	354	45	0.115638	0.0345669	C	G	1434	0.190377	0.548874	936	450	48	0.14031	0.00343322	c	g	2670	-3.582	0.0003406	--	0.92215	Imputed	1	Genotyped	rs8180991	TRIB1 - LOC105375746	intron_variant	TC_INV;TC_RAW	Suggestive		Yes	C-reactive protein levels or LDL-cholesterol levels (pleiotropy)	Yes		Established variant	0.2207	0.129876
TC_INV	8:126500031	C	G	1236	0.348486	0.00107464	555	507	174	-0.124148	0.00691263	C	G	1434	0.359434	0.0853793	603	630	201	-0.090241	0.0177362	c	g	2670	3.575	0.0003497	++	0.84136	Imputed	0.99665	Imputed	rs28601761	TRIB1 - LOC105375746	intron_variant	TG_INV;TC_INV;NON_HDL_INV;TG_RAW;TC_RAW;NON_HDL_RAW	Suggestive		Yes	Coronary artery disease	Yes		Established variant	0.4076	0.0367577
TC_INV	3:27446285	T	A	1236	0.16964	0.460752	875	326	35	0.149404	0.0300932	T	A	1434	0.180122	0.311898	984	401	49	0.104574	0.0330192	a	t	2670	3.038	0.002382	++	0.655	Imputed	0.95383	Imputed	rs13063291	SLC4A7	intron_variant	TC_INV;TC_RAW;NON_HDL_RAW	Suggestive		Yes	Diastolic blood pressure x smoking status (current vs non-current) interaction (2df test); Systolic blood pressure x smoking status (ever vs never) interaction (2df test); Diastolic blood pressure x smoking status (ever vs never) interaction (2df test)	Yes		Established variant	0.2465	0.00062399
TC_INV	2:21270554	A	C	1236	0.819996	0.499937	36	372	828	0.108301	0.0474293	A	C	1434	0.821346	0.718551	43	426	965	0.159155	0.00121138	a	c	2670	-3.72	0.0001988	--	0.99842	Genotyped	0.99706	Genotyped	rs585967	APOB - TDRD15	regulatory_region_variant	TC_INV;NON_HDL_INV;LDL_INV;TC_RAW;NON_HDL_RAW;LDL_RAW	Suggestive		Yes	Coronary artery disease (myocardial infarction, percutaneous transluminal coronary angioplasty, coronary artery bypass grafting, angina or chromic ischemic heart disease)	Yes		Established variant	0.8111	0.716248
TC_INV	6:105378954	C	T	1236	0.65628	0.130006	158	533	545	-0.117787	0.00587703	C	T	1434	0.650316	0.00634784	199	605	630	-0.0828931	0.0282339	t	c	2670	-3.482	0.0004976	--	0.99959	Genotyped	0.99956	Genotyped	rs7759938	LOC100422315 - LINC00577	intron_variant	TC_INV;NON_HDL_INV;LDL_INV;TC_RAW;LDL_RAW	Suggestive		Yes	Height; Waist circumference adjusted for body mass index; Waist circumference adjusted for BMI in active individuals; Waist circumference adjusted for BMI in inactive individuals; Waist circumference adjusted for BMI (joint analysis main effects and physical activity interaction); Hip circumference adjusted for BMI	Yes		Established variant	0.6531	1
TC_INV	15:98876029	G	C	1236	0.163608	0.0014501	899	292	45	0.140606	0.0244399	G	C	1434	0.180855	0.372919	967	415	52	0.134421	0.00506347	c	g	2670	3.585	0.0003369	++	0.74551	Imputed	0.99723	Genotyped	rs970843	LOC105371011	intergenic_variant	TC_INV;NON_HDL_INV;TC_RAW;NON_HDL_RAW	Suggestive		Yes	Obesity (extreme)	Yes		Established variant	0.2038	0.144355
TC_INV	6:105407662	A	C	1236	0.793422	0.794699	54	402	780	-0.115659	0.0227227	A	C	1434	0.791069	0.29929	69	461	904	-0.0901631	0.0465393	a	c	2670	3.009	0.002624	++	0.99919	Genotyped	0.99884	Genotyped	rs314277	LIN28B	intron_variant	TC_INV	Suggestive		Yes	Height	Yes		Established variant	0.8449	0.00916379
TC_INV	1:109819296	C	A	1236	0.713456	0.0820356	101	461	674	0.0987246	0.0451652	C	A	1434	0.695217	0.574756	137	598	699	0.110926	0.00611743	a	c	2670	3.372	0.0007464	++	0.8557	Imputed	0.99136	Imputed	rs3902354	CELSR2 - PSRC1	intergenic_variant	TC_INV;NON_HDL_INV;TC_RAW;NON_HDL_RAW;LDL_RAW	Suggestive		Yes	Cholesterol, total	Yes		Established variant	0.663	0.108281
TC_INV	1:109817838	T	C	1236	0.830824	0.264873	41	336	859	0.126358	0.0199576	T	C	1434	0.828954	0.136848	50	391	993	0.12422	0.0106828	t	c	2670	-3.454	0.0005518	--	0.999	Genotyped	0.99955	Genotyped	rs660240	CELSR2	3_prime_UTR_variant	TC_INV;NON_HDL_INV;LDL_INV;TC_RAW;NON_HDL_RAW;LDL_RAW	Suggestive		Yes	Cardiovascular disease risk factors; LDL cholesterol	Yes		Established variant	0.8012	0.192062
TC_INV	5:74604742	G	A	1236	0.459945	0.136785	371	588	277	0.11036	0.0128756	G	A	1434	0.433593	0.178948	474	679	281	0.0778812	0.036071	a	g	2670	3.228	0.001245	++	0.88429	Imputed	0.9958	Genotyped	rs6871667	ANKRD31 - HMGCR	intergenic_variant	TC_INV	Suggestive		Yes	LDL cholesterol; Cholesterol, total	Yes		Established variant	0.4205	0.357225
TC_INV	8:126488250	C	T	1236	0.367425	0.197077	511	551	174	-0.0939832	0.0360366	C	T	1434	0.36576	0.0305192	596	627	211	-0.0823627	0.0287625	t	c	2670	-3.029	0.002454	--	0.89896	Imputed	0.99999	Genotyped	rs2980869	TRIB1 - LOC105375746	intron_variant	TC_INV;NON_HDL_INV;TG_INV;TC_RAW;NON_HDL_RAW;TG_RAW	Suggestive		Yes	LDL cholesterol levels; Total cholesterol levels	Yes		Established variant	0.4602	0.000168626
TC_INV	2:21419650	GA	AA	1236	0.263583	0.221578	708	444	84	-0.174142	0.00073621	GA	AA	1434	0.282548	0.687186	769	558	107	-0.119988	0.00631681	aa	ga	2670	-4.298	1.723e-05	--	0.92611	Imputed	0.99544	Imputed	rs10221742	TDRD15 - LOC105374317	intergenic_variant	TC_INV;NON_HDL_INV;LDL_INV;TC_RAW;NON_HDL_RAW;LDL_RAW	Suggestive		Yes	Coronary artery disease	Yes		Established variant	0.2714	0.979443
TC_INV	3:49913705	T	C	1236	0.114373	0.0262031	992	222	22	-0.150423	0.0416595	T	C	1434	0.113973	0.00460604	1158	249	27	-0.137483	0.0329714	t	c	2670	2.949	0.003192	++	0.74453	Imputed	0.79197	Imputed	rs36022378	ACTBP13	non_coding_transcript_exon_variant	TC_INV;LDL_INV;LDL_RAW	Suggestive		Yes	Diastolic blood pressure	Yes		Established variant	0.1978	2.58697e-06
TC_INV	13:79580919	G	A	1236	0.746699	0.706854	76	472	688	0.0983614	0.0381507	G	A	1434	0.725539	0.465737	102	583	749	0.0962737	0.0229161	a	g	2670	3.078	0.002086	++	0.99686	Genotyped	0.99694	Genotyped	rs1441264	LOC105370273 - NIPA2P5	intergenic_variant	TC_INV;NON_HDL_INV;LDL_INV;TC_RAW;NON_HDL_RAW;LDL_RAW	Suggestive		Yes	BMI (adjusted for smoking behaviour); Body mass index (joint analysis main effects and smoking interaction); Body mass index	Yes		Established variant	0.6262	1.42585e-06
TC_INV	1:109817590	G	T	1236	0.155766	0.164173	884	315	37	-0.169069	0.00319378	G	T	1434	0.156904	0.764354	1021	376	37	-0.167645	0.00102737	t	g	2670	-4.412	1.024e-05	--	0.95867	Imputed	1	Genotyped	rs12740374	CELSR2	3_prime_UTR_variant	NON_HDL_INV;TC_INV;LDL_INV;NON_HDL_RAW;TC_RAW;LDL_RAW	Suggestive		Yes	LDL cholesterol; Total Cholesterol; Coronary artery disease	Yes		Established variant	0.2127	0.00490187
TC_INV	8:19876746	G	C	1236	0.0941572	1	1092	140	4	0.313985	0.00125345	G	C	1434	0.0875174	0.739805	1195	227	12	0.153632	0.0194152	c	g	2670	3.908	9.297e-05	++	0.52065	Imputed	1	Genotyped	rs7016880	LPL - LOC105379311	intergenic_variant	TC_INV;NON_HDL_INV;LDL_INV;TC_RAW;NON_HDL_RAW;LDL_RAW	Suggestive		Yes	Hypertriglyceridemia	Yes		Established variant	0.1332	0.0123136
TC_INV	8:19819328	T	C	1236	0.0947043	0.191256	1097	132	7	0.318092	0.000915827	T	C	1434	0.0882148	1	1192	231	11	0.131583	0.0456143	t	c	2670	-3.721	0.0001988	--	0.52235	Imputed	1	Genotyped	rs325	LPL	intron_variant	TC_INV;LDL_INV;TC_RAW;NON_HDL_RAW;LDL_RAW	Suggestive		Yes	HDL cholesterol; High density lipoprotein cholesterol levels	Yes		Established variant	0.1302	0.0201678
TC_INV	1:109817192	A	G	1236	0.156918	0.164173	884	315	37	-0.16982	0.00311419	A	G	1434	0.157372	0.61817	1021	375	38	-0.176138	0.000541298	a	g	2670	4.547	5.451e-06	++	0.94906	Imputed	0.99949	Genotyped	rs7528419	CELSR2	3_prime_UTR_variant	NON_HDL_INV;TC_INV;LDL_INV;NON_HDL_RAW;TC_RAW;LDL_RAW	Suggestive		Yes	Total Cholesterol; Myocardial infarction; Coronary artery disease; Coronary artery disease (myocardial infarction, percutaneous transluminal coronary angioplasty, coronary artery bypass grafting, angina or chromic ischemic heart disease)	Yes		Established variant	0.2127	0.00591212
TC_INV	7:46008110	G	A	1236	0.449795	0.0581657	390	579	267	-0.104864	0.00957611	G	A	1434	0.446987	0.0064668	464	658	312	-0.0800007	0.027501	a	g	2670	-3.378	0.0007297	--	0.99819	Genotyped	0.99734	Genotyped	rs11977526	LOC102723446	intergenic_variant	TC_INV;NON_HDL_INV;LDL_INV;TC_RAW;NON_HDL_RAW;LDL_RAW	Suggestive		Yes	Insulin-like growth factors; Diastolic blood pressure; Blood pressure traits (multi-trait analysis); Systolic blood pressure	Yes		Established variant	0.4026	0.0963647
TC_INV	8:19819724	C	G	1236	0.0946538	0.187701	1098	131	7	0.31709	0.000941268	C	G	1434	0.0882437	1	1192	231	11	0.132162	0.0446823	c	g	2670	-3.722	0.0001979	--	0.52344	Imputed	0.9995	Imputed	rs328	LPL	stop_gained	TC_INV;LDL_INV;TC_RAW;NON_HDL_RAW;LDL_RAW	Suggestive		Yes	Triglycerides; HDL cholesterol; Lipid traits; HDL cholesterol levels	Yes		Established variant	0.1302	0.0201678
TC_INV	1:169094459	C	T	1236	0.446722	0.818143	377	607	252	-0.0957948	0.0245053	C	T	1434	0.458856	0.151073	406	740	288	-0.111605	0.00347684	t	c	2670	-3.672	0.0002409	--	0.94961	Imputed	1	Genotyped	rs1892094	ATP1B1	intron_variant	TC_INV;TC_RAW	Suggestive		Yes	Coronary artery disease	Yes		Established variant	0.5209	0.00973225
TC_INV	1:109818306	G	T	1236	0.827987	0.270385	42	340	854	0.140971	0.00906869	G	T	1434	0.825825	0.232048	50	399	985	0.135012	0.00533249	t	g	2670	3.817	0.0001349	++	0.99619	Imputed	0.99816	Imputed	rs629301	CELSR2	3_prime_UTR_variant	TC_INV;NON_HDL_INV;LDL_INV;TC_RAW;NON_HDL_RAW;LDL_RAW	Suggestive		Yes	LDL cholesterol; Cholesterol, total; C-reactive protein levels or total cholesterol levels (pleiotropy)	Yes		Established variant	0.7863	0.054799
TC_INV	2:21428289	A	G	1236	0.140648	0.211388	939	271	26	-0.171458	0.0092191	A	G	1434	0.154116	0.612485	1023	380	31	-0.171354	0.00100529	a	g	2670	4.182	2.89e-05	++	0.83345	Imputed	0.99999	Genotyped	rs71435601	TDRD15 - LOC105374317	intergenic_variant	TC_INV;NON_HDL_INV;LDL_INV;TC_RAW;NON_HDL_RAW;LDL_RAW	Suggestive		Yes	Cholesterol, total	Yes		Established variant	0.17	0.281298
TC_INV	8:126482077	A	G	1236	0.413422	0.48192	419	612	205	-0.0883817	0.0385422	A	G	1434	0.421256	0.00485098	506	647	281	-0.104302	0.00424998	a	g	2670	3.503	0.0004601	++	0.98501	Imputed	0.99882	Imputed	rs2954021	TRIB1 - LOC105375746	intron_variant	TC_INV;NON_HDL_INV;TG_INV;TC_RAW;NON_HDL_RAW;TG_RAW	Suggestive		Yes	LDL cholesterol; Triglyceride levels	Yes		Established variant	0.499	0.00129142
TC_INV	8:19885726	T	C	1236	0.0937974	1	1090	142	4	0.302557	0.00176838	T	C	1434	0.0870345	0.612244	1200	222	12	0.157667	0.0174386	t	c	2670	-3.87	0.000109	--	0.52894	Imputed	0.98461	Imputed	rs11984636	LPL - LOC105379311	intergenic_variant	TC_INV;NON_HDL_INV;LDL_INV;TC_RAW;NON_HDL_RAW;LDL_RAW	Suggestive		Yes	HDL cholesterol levels; Triglyceride levels	Yes		Established variant	0.1332	0.0100997
TC_INV	5:74625487	C	A	1236	0.418447	0.0255419	449	560	227	0.0942506	0.033769	C	A	1434	0.391911	0.0674215	547	650	237	0.112829	0.00249534	a	c	2670	3.66	0.0002518	++	0.91788	Imputed	1	Genotyped	rs7703051	ANKRD31 - HMGCR	intron_variant	TC_INV;LDL_INV;TC_RAW	Suggestive		Yes	LDL cholesterol	Yes		Established variant	0.3907	0.678193
TC_INV	8:19819439	A	G	1236	0.36973	0.02627	487	548	201	0.0961474	0.040415	A	G	1434	0.369048	0.496755	565	680	189	0.0808595	0.0383446	a	g	2670	-2.912	0.003588	--	0.80059	Imputed	0.99942	Genotyped	rs326	LPL	intron_variant	TC_INV;LDL_INV;HDL_INV;Weight_RAW;LDL_RAW;BMI_RAW	Suggestive		Yes	Triglycerides; HDL cholesterol	Yes		Established variant	0.327	0.108281
TC_INV	8:19824492	T	C	1236	0.367671	0.0914664	487	555	194	0.0959385	0.0359811	T	C	1434	0.357261	0.328429	584	676	174	0.0784285	0.047033	t	c	2670	-2.882	0.003948	--	0.85014	Imputed	0.99922	Genotyped	rs13702	LPL	3_prime_UTR_variant	TC_INV;LDL_INV;LDL_RAW	Suggestive		Yes	HDL Cholesterol - Triglycerides (HDLC-TG)	Yes		Established variant	0.3201	0.107116
TC_INV	1:109821511	T	G	1236	0.784732	0.239245	65	404	767	0.101301	0.0433653	T	G	1434	0.782052	0.214462	76	472	886	0.132497	0.00290678	t	g	2670	-3.557	0.0003758	--	0.98793	Imputed	0.99877	Genotyped	rs602633	CELSR2 - PSRC1	intergenic_variant	TC_INV;NON_HDL_INV;TC_RAW;NON_HDL_RAW	Suggestive		Yes	Coronary artery disease	Yes		Established variant	0.7932	0.734254
TC_INV	3:27457208	G	A	1236	0.156045	0.171855	906	297	33	0.143956	0.0465769	G	A	1434	0.172332	0.311898	984	401	49	0.0990654	0.0447398	a	g	2670	2.825	0.004729	++	0.63555	Imputed	0.97875	Imputed	rs11716531	SLC4A7	intron_variant	TC_INV;TC_RAW;NON_HDL_RAW	Suggestive		Yes	Diastolic blood pressure	Yes		Established variant	0.2237	0.00349645
TC_INV	19:19407718	T	C	1236	0.0729985	0.0347493	1098	129	9	-0.233296	0.0154939	T	C	1434	0.0721758	0.320507	1237	187	10	-0.182479	0.0103387	t	c	2670	3.526	0.0004216	++	0.64448	Imputed	1	Genotyped	rs10401969	SUGP1	intron_variant	TC_INV;NON_HDL_INV;TG_INV;TC_RAW;NON_HDL_RAW;TG_RAW	Suggestive		Yes	LDL cholesterol; Triglycerides; Cholesterol, total; C-reactive protein levels or triglyceride levels (pleiotropy); LDL cholesterol levels; Total cholesterol levels; Triglyceride levels; Type 2 diabetes	Yes		Established variant	0.0706	0.963652
TC_INV	3:123093541	G	C	1236	0.263986	0.37705	681	465	90	0.115622	0.0141578	G	C	1434	0.282781	0.794502	735	587	112	0.110549	0.00789867	c	g	2670	3.616	0.0002993	++	0.95677	Imputed	0.99998	Genotyped	rs2124499	ADCY5	intron_variant	TC_INV;TC_RAW	Suggestive		Yes	Body mass index	Yes		Established variant	0.3728	1.59713e-05
TC_INV	2:21286057	T	C	1236	0.781362	0.866161	58	415	763	0.151537	0.00349379	T	C	1434	0.788006	0.342916	58	492	884	0.158733	0.000602567	t	c	2670	-4.501	6.759e-06	--	0.94983	Imputed	0.99984	Genotyped	rs515135	APOB - TDRD15	intergenic_variant	TC_INV;NON_HDL_INV;LDL_INV;TC_RAW;NON_HDL_RAW;LDL_RAW	Suggestive		Yes	LDL cholesterol; Coronary artery disease	Yes		Established variant	0.7962	0.705813
TC_INV	8:19824563	T	C	1236	0.117001	0.213613	1061	165	10	0.271583	0.00159339	T	C	1434	0.110181	0.68539	1137	278	19	0.142463	0.0161922	t	c	2670	-3.91	9.22e-05	--	0.53168	Imputed	1	Genotyped	rs1059611	LPL	3_prime_UTR_variant	TC_INV;NON_HDL_INV;LDL_INV;TC_RAW;NON_HDL_RAW;LDL_RAW	Suggestive		Yes	Triglyceride levels	Yes		Established variant	0.1362	0.253843
TC_INV	8:126486409	A	G	1236	0.36562	0.268856	509	554	173	-0.0925094	0.0374059	A	G	1434	0.36543	0.026424	597	626	211	-0.0838175	0.0261691	a	g	2670	3.046	0.002321	++	0.91728	Imputed	0.99941	Imputed	rs17321515	TRIB1 - LOC105375746	intron_variant	TC_INV;NON_HDL_INV;TG_INV;TC_RAW;NON_HDL_RAW;TG_RAW	Suggestive		Yes	Triglycerides; Lipid traits	Yes		Established variant	0.4592	0.000168626
TC_INV	1:109818530	C	T	1236	0.828517	0.270385	42	340	854	0.142021	0.00853142	C	T	1434	0.826011	0.232048	50	399	985	0.134929	0.00534795	t	c	2670	3.831	0.0001277	++	0.99995	Genotyped	0.99998	Genotyped	rs646776	CELSR2 - PSRC1	regulatory_region_variant	TC_INV;NON_HDL_INV;LDL_INV;TC_RAW;NON_HDL_RAW;LDL_RAW	Suggestive		Yes	Cholesterol, total; LDL cholesterol; Coronary artery disease; Myocardial infarction (early onset); Coronary heart disease; C-reactive protein levels or LDL-cholesterol levels (pleiotropy); C-reactive protein levels or HDL-cholesterol levels (pleiotropy); Total cholesterol levels	Yes		Established variant	0.7873	0.0620118
TC_INV	1:109822166	G	A	1236	0.780821	0.214247	67	409	760	0.112067	0.023822	G	A	1434	0.77837	0.320205	77	482	875	0.139153	0.0017279	a	g	2670	3.834	0.0001261	++	0.99829	Genotyped	0.99634	Imputed	rs599839	CELSR2 - PSRC1	intergenic_variant	TC_INV;NON_HDL_INV;TC_RAW;NON_HDL_RAW;LDL_RAW	Suggestive		Yes	LDL cholesterol; Coronary heart disease; LDL cholesterol levels; Total cholesterol levels	Yes		Established variant	0.7783	0.979443
TC_INV	19:11229218	A	G	1236	0.418492	0.560858	412	594	230	0.122979	0.00775717	A	G	1434	0.433001	0.015532	484	659	291	0.0913627	0.0125694	a	g	2670	-3.641	0.0002721	--	0.81163	Imputed	0.99587	Imputed	rs2738452	LDLR	intron_variant	TC_INV;NON_HDL_INV;LDL_INV;TC_RAW;NON_HDL_RAW;LDL_RAW	Suggestive		Yes	LDL cholesterol levels	Yes		Established variant	0.4443	0.560219
NON_HDL_INV	2:21291529	G	A	1230	0.784097	0.866201	58	414	758	0.177528	0.000498794	G	A	1434	0.785918	0.136281	56	502	876	0.145746	0.0016946	a	g	2664	4.669	3.031e-06	++	0.99603	Imputed	0.99998	Genotyped	rs668948	APOB - TDRD15	intergenic_variant	LDL_INV;TC_INV;NON_HDL_INV;LDL_RAW;TC_RAW;NON_HDL_RAW	Suggestive		Yes	Coronary artery disease	Yes		Established variant	0.7962	0.705813
NON_HDL_INV	2:21319016	T	G	1230	0.810537	1	43	376	811	0.173725	0.00146688	T	G	1434	0.806131	0.673077	51	454	929	0.145756	0.00215046	t	g	2664	-4.413	1.02e-05	--	0.95696	Imputed	0.99978	Genotyped	rs672889	APOB - TDRD15	intergenic_variant	TC_INV;NON_HDL_INV;LDL_INV;TC_RAW;NON_HDL_RAW;LDL_RAW	Suggestive		Yes	Cholesterol, total	Yes		Established variant	0.8211	0.611393
NON_HDL_INV	5:122476457	G	A	1230	0.196438	0.0429383	836	343	51	0.120835	0.0316535	G	A	1434	0.181604	0.0618864	971	405	58	0.0963223	0.0415851	a	g	2664	2.955	0.003126	++	0.85282	Imputed	0.99758	Imputed	rs13359291	PRDM6	intron_variant	TC_INV;NON_HDL_INV;TC_RAW;NON_HDL_RAW	Suggestive		Yes	Systolic blood pressure	Yes		Established variant	0.17	0.411844
NON_HDL_INV	8:126500031	C	G	1230	0.348881	0.00103942	552	504	174	-0.145313	0.001576	C	G	1434	0.359434	0.0853793	603	630	201	-0.0893714	0.0188626	c	g	2664	3.87	0.0001087	++	0.84136	Imputed	0.99665	Imputed	rs28601761	TRIB1 - LOC105375746	intron_variant	TG_INV;TC_INV;NON_HDL_INV;TG_RAW;TC_RAW;NON_HDL_RAW	Suggestive		Yes	Coronary artery disease	Yes		Established variant	0.4076	0.0367577
NON_HDL_INV	19:11227480	A	C	1230	0.614042	0.306765	192	566	472	0.10502	0.014948	A	C	1434	0.61414	0.541071	221	670	543	0.0923848	0.0159487	a	c	2664	-3.422	0.0006219	--	0.93524	Imputed	0.9823	Imputed	rs2738447	LDLR	intron_variant	NON_HDL_INV;LDL_INV;NON_HDL_RAW;LDL_RAW	Suggestive		Yes	Coronary artery disease	Yes		Established variant	0.5646	0.0659771
NON_HDL_INV	2:21270554	A	C	1230	0.82037	0.560961	36	369	825	0.152399	0.00532073	A	C	1434	0.821346	0.718551	43	426	965	0.150413	0.002225	a	c	2664	-4.138	3.509e-05	--	0.99842	Genotyped	0.99706	Genotyped	rs585967	APOB - TDRD15	regulatory_region_variant	TC_INV;NON_HDL_INV;LDL_INV;TC_RAW;NON_HDL_RAW;LDL_RAW	Suggestive		Yes	Coronary artery disease (myocardial infarction, percutaneous transluminal coronary angioplasty, coronary artery bypass grafting, angina or chromic ischemic heart disease)	Yes		Established variant	0.8111	0.716248
NON_HDL_INV	19:11224265	A	G	1230	0.613141	0.9043	185	581	464	0.10145	0.01525	A	G	1434	0.610859	0.739257	220	676	538	0.0860943	0.0238708	a	g	2664	-3.306	0.0009455	--	0.99875	Genotyped	0.99964	Genotyped	rs5930	LDLR	synonymous_variant	NON_HDL_INV;LDL_INV;NON_HDL_RAW;LDL_RAW	Suggestive		Yes	Total cholesterol levels	Yes		Established variant	0.5785	0.224636
NON_HDL_INV	6:105378954	C	T	1230	0.655745	0.146352	157	532	541	-0.120759	0.00481289	C	T	1434	0.650316	0.00634784	199	605	630	-0.075335	0.0461551	t	c	2664	-3.379	0.0007285	--	0.99959	Genotyped	0.99956	Genotyped	rs7759938	LOC100422315 - LINC00577	intron_variant	TC_INV;NON_HDL_INV;LDL_INV;TC_RAW;LDL_RAW	Suggestive		Yes	Height; Waist circumference adjusted for body mass index; Waist circumference adjusted for BMI in active individuals; Waist circumference adjusted for BMI in inactive individuals; Waist circumference adjusted for BMI (joint analysis main effects and physical activity interaction); Hip circumference adjusted for BMI	Yes		Established variant	0.6531	1
NON_HDL_INV	15:98876029	G	C	1230	0.164022	0.0014402	894	291	45	0.17064	0.00634535	G	C	1434	0.180855	0.372919	967	415	52	0.132542	0.00571334	c	g	2664	3.882	0.0001035	++	0.74551	Imputed	0.99723	Genotyped	rs970843	LOC105371011	intergenic_variant	TC_INV;NON_HDL_INV;TC_RAW;NON_HDL_RAW	Suggestive		Yes	Obesity (extreme)	Yes		Established variant	0.2038	0.144355
NON_HDL_INV	8:126479362	C	T	1230	0.461285	0.456228	349	625	256	-0.0897433	0.0348976	C	T	1434	0.480469	0.0263987	408	674	352	-0.0937112	0.00982289	t	c	2664	-3.328	0.0008754	--	0.99819	Genotyped	0.99998	Genotyped	rs6982502	TRIB1 - LOC105375746	intron_variant	NON_HDL_INV;TG_INV;NON_HDL_RAW;TG_RAW	Suggestive		Yes	Hypertriglyceridemia; Coronary artery disease; Total cholesterol levels	Yes		Established variant	0.5179	0.0852795
NON_HDL_INV	8:41488038	G	C	1230	0.29827	0.00664118	664	453	113	-0.115532	0.0247599	G	C	1434	0.309719	0.01087	783	527	124	-0.103717	0.0490578	c	g	2664	-2.97	0.002983	--	0.75947	Imputed	0.58369	Imputed	rs6986080	AGPAT6 - NKX6-3	intergenic_variant	NON_HDL_INV;NON_HDL_RAW	Suggestive		Yes	Type 2 diabetes	Yes		Established variant	0.2326	0.00183986
NON_HDL_INV	1:109817838	T	C	1230	0.830465	0.26466	41	335	854	0.144886	0.00764244	T	C	1434	0.828954	0.136848	50	391	993	0.150555	0.00197386	t	c	2664	-4.083	4.453e-05	--	0.999	Genotyped	0.99955	Genotyped	rs660240	CELSR2	3_prime_UTR_variant	TC_INV;NON_HDL_INV;LDL_INV;TC_RAW;NON_HDL_RAW;LDL_RAW	Suggestive		Yes	Cardiovascular disease risk factors; LDL cholesterol	Yes		Established variant	0.8012	0.192062
NON_HDL_INV	2:21419650	GA	AA	1230	0.263286	0.168693	706	440	84	-0.185084	0.000336	GA	AA	1434	0.282548	0.687186	769	558	107	-0.117263	0.00761096	g	ga	2664	2.023	1.11e-05	--	0.92611	Imputed	0.99544	Imputed	rs10221742	TDRD15 - LOC105374317	intergenic_variant	TC_INV;NON_HDL_INV;LDL_INV;TC_RAW;NON_HDL_RAW;LDL_RAW	Suggestive		Yes	Coronary artery disease	Yes		Established variant	0.2714	0.979443
NON_HDL_INV	7:117705257	C	T	1230	0.117235	0.0828317	979	230	21	0.16094	0.0190883	C	T	1434	0.129256	0.149285	1161	253	20	0.1602	0.0364253	t	c	2664	3.128	0.001763	++	0.85414	Imputed	0.51715	Imputed	rs39745	CTTNBP2 - LOC105375470	intergenic_variant	NON_HDL_INV;TC_RAW;NON_HDL_RAW	Suggestive		Yes	Triglyceride levels	Yes		Established variant	0.1948	9.04653e-05
NON_HDL_INV	13:79580919	G	A	1230	0.747784	0.649195	74	470	686	0.124221	0.00917245	G	A	1434	0.725539	0.465737	102	583	749	0.0996707	0.0185178	a	g	2664	3.498	0.0004681	++	0.99686	Genotyped	0.99694	Genotyped	rs1441264	LOC105370273 - NIPA2P5	intergenic_variant	TC_INV;NON_HDL_INV;LDL_INV;TC_RAW;NON_HDL_RAW;LDL_RAW	Suggestive		Yes	BMI (adjusted for smoking behaviour); Body mass index (joint analysis main effects and smoking interaction); Body mass index	Yes		Established variant	0.6262	1.13453e-06
NON_HDL_INV	8:126478450	T	C	1230	0.461567	0.456228	349	625	256	-0.0916945	0.0324096	T	C	1434	0.480825	0.0230098	408	673	353	-0.0938418	0.00966913	t	c	2664	3.352	0.0008023	++	0.98496	Imputed	0.99999	Imputed	rs2001846	TRIB1 - LOC105375746	regulatory_region_variant	NON_HDL_INV;TG_INV;TC_RAW;NON_HDL_RAW;TG_RAW	Suggestive	Yes	Yes	Myocardial infarction	Yes		Established variant	0.5189	0.0783606
NON_HDL_INV	7:46008110	G	A	1230	0.451098	0.0654738	386	577	267	-0.0902064	0.0259742	G	A	1434	0.446987	0.0064668	464	658	312	-0.0831138	0.0220149	a	g	2664	-3.193	0.001407	--	0.99819	Genotyped	0.99734	Genotyped	rs11977526	LOC102723446	intergenic_variant	TC_INV;NON_HDL_INV;LDL_INV;TC_RAW;NON_HDL_RAW;LDL_RAW	Suggestive		Yes	Insulin-like growth factors; Diastolic blood pressure; Blood pressure traits (multi-trait analysis); Systolic blood pressure	Yes		Established variant	0.4026	0.089041
NON_HDL_INV	8:126490972	A	T	1230	0.322197	0.262665	583	515	132	-0.108807	0.0213218	A	T	1434	0.318311	0.201265	677	601	156	-0.0818578	0.037871	a	t	2664	3.088	0.002017	++	0.86539	Imputed	0.998	Imputed	rs2954029	TRIB1 - LOC105375746	intron_variant	NON_HDL_INV;TG_INV;TC_RAW;NON_HDL_RAW;TG_RAW	Suggestive		Yes	HDL cholesterol; LDL cholesterol; Triglycerides; Cholesterol, total; Coronary artery disease; Coronary artery disease (myocardial infarction, percutaneous transluminal coronary angioplasty, coronary artery bypass grafting, angina or chromic ischemic heart disease); LDL cholesterol levels; Total cholesterol levels; Triglyceride levels	Yes		Established variant	0.4483	5.21104e-08
NON_HDL_INV	19:19407718	T	C	1230	0.073229	0.0352292	1092	129	9	-0.259321	0.00708397	T	C	1434	0.0721758	0.320507	1237	187	10	-0.224885	0.00157659	t	c	2664	4.148	3.348e-05	++	0.64448	Imputed	1	Genotyped	rs10401969	SUGP1	intron_variant	TC_INV;NON_HDL_INV;TG_INV;TC_RAW;NON_HDL_RAW;TG_RAW	Suggestive		Yes	LDL cholesterol; Triglycerides; Cholesterol, total; C-reactive protein levels or triglyceride levels (pleiotropy); LDL cholesterol levels; Total cholesterol levels; Triglyceride levels; Type 2 diabetes	Yes		Established variant	0.0706	0.963652
NON_HDL_INV	8:19876746	G	C	1230	0.0944709	1	1086	140	4	0.285766	0.00330651	G	C	1434	0.0875174	0.739805	1195	227	12	0.153011	0.0199118	c	g	2664	3.704	0.0002121	++	0.52065	Imputed	1	Genotyped	rs7016880	LPL - LOC105379311	intergenic_variant	TC_INV;NON_HDL_INV;LDL_INV;TC_RAW;NON_HDL_RAW;LDL_RAW	Suggestive		Yes	Hypertriglyceridemia	Yes		Established variant	0.1332	0.0123136
NON_HDL_INV	1:109819296	C	A	1230	0.713015	0.0814746	101	459	670	0.111303	0.024022	C	A	1434	0.695217	0.574756	137	598	699	0.115587	0.00428192	a	c	2664	3.629	0.0002842	++	0.8557	Imputed	0.99136	Imputed	rs3902354	CELSR2 - PSRC1	intergenic_variant	TC_INV;NON_HDL_INV;TC_RAW;NON_HDL_RAW;LDL_RAW	Suggestive		Yes	Cholesterol, total	Yes		Established variant	0.663	0.108281
NON_HDL_INV	13:26781528	G	A	1230	0.20506	0.0250596	803	366	61	0.123195	0.0243758	G	A	1434	0.20955	0.42544	901	465	68	0.120618	0.00784413	a	g	2664	3.48	0.0005009	++	0.8642	Imputed	0.99957	Genotyped	rs10507349	RNF6	intron_variant	NON_HDL_INV;LDL_INV;NON_HDL_RAW;LDL_RAW	Suggestive		Yes	Type 2 diabetes	Yes		Established variant	0.2247	0.467747
NON_HDL_INV	1:109818306	G	T	1230	0.827625	0.270189	42	339	849	0.16116	0.00286174	G	T	1434	0.825825	0.232048	50	399	985	0.156851	0.00120827	t	g	2664	4.401	1.076e-05	++	0.99619	Imputed	0.99816	Imputed	rs629301	CELSR2	3_prime_UTR_variant	TC_INV;NON_HDL_INV;LDL_INV;TC_RAW;NON_HDL_RAW;LDL_RAW	Suggestive		Yes	LDL cholesterol; Cholesterol, total; C-reactive protein levels or total cholesterol levels (pleiotropy)	Yes		Established variant	0.7863	0.054799
NON_HDL_INV	8:126488250	C	T	1230	0.367983	0.195897	508	548	174	-0.11159	0.0128531	C	T	1434	0.36576	0.0305192	596	627	211	-0.0802112	0.0332042	t	c	2664	-3.253	0.001142	--	0.89896	Imputed	0.99999	Genotyped	rs2980869	TRIB1 - LOC105375746	intron_variant	TC_INV;NON_HDL_INV;TG_INV;TC_RAW;NON_HDL_RAW;TG_RAW	Suggestive		Yes	LDL cholesterol levels; Total cholesterol levels	Yes		Established variant	0.4602	0.000168626
NON_HDL_INV	2:21428289	A	G	1230	0.140931	0.210644	934	270	26	-0.18859	0.0041876	A	G	1434	0.154116	0.612485	1023	380	31	-0.171056	0.00102593	a	g	2664	4.355	1.332e-05	++	0.83345	Imputed	0.99999	Genotyped	rs71435601	TDRD15 - LOC105374317	intergenic_variant	TC_INV;NON_HDL_INV;LDL_INV;TC_RAW;NON_HDL_RAW;LDL_RAW	Suggestive		Yes	Cholesterol, total	Yes		Established variant	0.17	0.30238
NON_HDL_INV	8:126482077	A	G	1230	0.414301	0.518023	416	609	205	-0.102573	0.0164165	A	G	1434	0.421256	0.00485098	506	647	281	-0.10458	0.00414888	a	g	2664	3.734	0.0001887	++	0.98501	Imputed	0.99882	Imputed	rs2954021	TRIB1 - LOC105375746	intron_variant	TC_INV;NON_HDL_INV;TG_INV;TC_RAW;NON_HDL_RAW;TG_RAW	Suggestive		Yes	LDL cholesterol; Triglyceride levels	Yes		Established variant	0.499	0.00150602
NON_HDL_INV	8:19885726	T	C	1230	0.0941103	1	1084	142	4	0.278434	0.00399363	T	C	1434	0.0870345	0.612244	1200	222	12	0.157152	0.0178093	t	c	2664	-3.695	0.0002203	--	0.52894	Imputed	0.98461	Imputed	rs11984636	LPL - LOC105379311	intergenic_variant	TC_INV;NON_HDL_INV;LDL_INV;TC_RAW;NON_HDL_RAW;LDL_RAW	Suggestive		Yes	HDL cholesterol levels; Triglyceride levels	Yes		Established variant	0.1332	0.0123136
NON_HDL_INV	1:109821511	T	G	1230	0.784615	0.207411	65	402	763	0.103681	0.0387734	T	G	1434	0.782052	0.214462	76	472	886	0.139782	0.00168286	t	g	2664	-3.709	0.0002082	--	0.98793	Imputed	0.99877	Genotyped	rs602633	CELSR2 - PSRC1	intergenic_variant	TC_INV;NON_HDL_INV;TC_RAW;NON_HDL_RAW	Suggestive		Yes	Coronary artery disease	Yes		Established variant	0.7932	0.734254
NON_HDL_INV	12:90643524	T	C	1230	0.693239	0.502332	110	534	586	-0.0913619	0.0422826	T	C	1434	0.678527	0.662602	129	616	689	-0.114291	0.0414507	t	c	2664	2.876	0.00403	++	0.99654	Imputed	0.51156	Imputed	rs10777237	LOC105369890 - LOC105369892	intergenic_variant	NON_HDL_INV;TC_RAW;NON_HDL_RAW	Suggestive		Yes	Body mass index	Yes		Established variant	0.6938	0.830759
NON_HDL_INV	19:19610596	C	T	1230	0.0681081	0.775386	1102	124	4	-0.253114	0.013261	C	T	1434	0.0662497	0.670966	1251	176	7	-0.148373	0.047038	t	c	2664	-3.14	0.00169	--	0.64281	Imputed	0.99998	Genotyped	rs3794991	GATAD2A	intron_variant	NON_HDL_INV;TG_INV;NON_HDL_RAW;TG_RAW	Suggestive		Yes	Type 2 diabetes	Yes		Established variant	0.0775	0.502185
NON_HDL_INV	8:126506694	G	A	1230	0.247763	0.0428695	745	408	77	-0.122962	0.0196723	G	A	1434	0.241618	0.051046	840	497	97	-0.102273	0.0183384	a	g	2664	-3.315	0.0009148	--	0.80167	Imputed	0.96839	Imputed	rs112875651	TRIB1 - LOC105375746	intron_variant	NON_HDL_INV;TG_INV;NON_HDL_RAW;TG_RAW	Suggestive		Yes	Cholesterol, total; LDL cholesterol	Yes		Established variant	0.3847	3.07512e-10
NON_HDL_INV	8:41533514	A	G	1230	0.251479	0.761003	694	457	79	-0.110939	0.021869	A	G	1434	0.284588	1	746	577	111	-0.0904906	0.0406912	a	g	2664	3.059	0.002218	++	0.95941	Imputed	0.87754	Imputed	rs13266210	ANK1	intron_variant	NON_HDL_INV;NON_HDL_RAW	Suggestive		Yes	Birth weight	Yes		Established variant	0.2157	0.0224952
NON_HDL_INV	2:21286057	T	C	1230	0.781895	0.799447	58	411	761	0.154516	0.00292933	T	C	1434	0.788006	0.342916	58	492	884	0.145279	0.00169121	t	c	2664	-4.325	1.525e-05	--	0.94983	Imputed	0.99984	Genotyped	rs515135	APOB - TDRD15	intergenic_variant	TC_INV;NON_HDL_INV;LDL_INV;TC_RAW;NON_HDL_RAW;LDL_RAW	Suggestive		Yes	LDL cholesterol; Coronary artery disease	Yes		Established variant	0.7962	0.705813
NON_HDL_INV	8:41519248	T	C	1230	0.714264	0.208818	110	484	636	0.102709	0.0215414	T	C	1434	0.684221	0.271056	152	601	681	0.0798734	0.0436517	t	c	2664	-3.042	0.002351	--	0.99879	Genotyped	0.99844	Genotyped	rs516946	ANK1	non_coding_transcript_exon_variant	NON_HDL_INV;NON_HDL_RAW	Suggestive		Yes	Type 2 diabetes	Yes		Established variant	0.7694	0.00212001
NON_HDL_INV	8:19824563	T	C	1230	0.117332	0.215168	1055	165	10	0.250899	0.00355419	T	C	1434	0.110181	0.68539	1137	278	19	0.137752	0.02007	t	c	2664	-3.687	0.0002272	--	0.53168	Imputed	1	Genotyped	rs1059611	LPL	3_prime_UTR_variant	TC_INV;NON_HDL_INV;LDL_INV;TC_RAW;NON_HDL_RAW;LDL_RAW	Suggestive		Yes	Triglyceride levels	Yes		Established variant	0.1362	0.253843
NON_HDL_INV	20:18885738	G	A	1230	0.442474	0.862358	380	611	239	-0.0863938	0.0350815	G	A	1434	0.451473	0.872949	433	707	294	-0.118245	0.00159429	a	g	2664	-3.748	0.0001781	--	0.99966	Genotyped	0.99718	Genotyped	rs742731	C20orf78 - LOC102724734	intergenic_variant	NON_HDL_INV;LDL_INV;LDL_RAW	Suggestive		Yes	Homeostasis model assessment of insulin resistance (dietary factor interaction); Fasting insulin (dietary factor interaction)	Yes		Established variant	0.3678	0.00174467
NON_HDL_INV	8:126486409	A	G	1230	0.366214	0.242751	506	551	173	-0.109808	0.0135428	A	G	1434	0.36543	0.026424	597	626	211	-0.081727	0.030141	a	g	2664	3.269	0.001081	++	0.91728	Imputed	0.99941	Imputed	rs17321515	TRIB1 - LOC105375746	intron_variant	TC_INV;NON_HDL_INV;TG_INV;TC_RAW;NON_HDL_RAW;TG_RAW	Suggestive		Yes	Triglycerides; Lipid traits	Yes		Established variant	0.4592	0.000168626
NON_HDL_INV	20:39672618	T	A	1230	0.527538	0.689064	283	606	341	0.087172	0.0424795	T	A	1434	0.51925	0.427872	340	701	393	0.0877715	0.0181431	a	t	2664	3.112	0.001858	++	0.94568	Imputed	0.99306	Imputed	rs6029526	TOP1	intron_variant	NON_HDL_INV	Suggestive		Yes	LDL cholesterol; Cholesterol, total	Yes		Established variant	0.4573	0.0123136
NON_HDL_INV	8:126491733	G	T	1230	0.276021	0.160074	682	455	93	-0.107599	0.0322583	G	T	1434	0.267445	0.312501	777	547	110	-0.0830283	0.0459597	t	g	2664	-2.919	0.00351	--	0.84536	Imputed	0.99985	Genotyped	rs2954031	TRIB1 - LOC105375746	intron_variant	TG_INV;NON_HDL_INV;TG_RAW;NON_HDL_RAW	Suggestive		Yes	Triglycerides	Yes		Established variant	0.4284	6.18206e-12
NON_HDL_INV	8:126477978	G	C	1230	0.453759	0.35738	358	627	245	-0.0869363	0.0438983	G	C	1434	0.469665	0.0170319	426	669	339	-0.0898806	0.0131536	c	g	2664	-3.188	0.00143	--	0.97157	Imputed	1	Genotyped	rs2001945	TRIB1 - LOC105375746	regulatory_region_variant	NON_HDL_INV;TG_INV;NON_HDL_RAW;TG_RAW	Suggestive		Yes	Triglycerides; Hypertriglyceridemia; Waist-to-hip ratio adjusted for BMI (adjusted for smoking behaviour); Waist-to-hip ratio adjusted for BMI in non-smokers; Waist-to-hip ratio adjusted for BMI (joint analysis main effects and smoking interaction)	Yes		Established variant	0.5169	0.0388697
NON_HDL_INV	2:28635740	T	C	1230	0.409371	0.443061	437	581	212	0.0861072	0.0389719	T	C	1434	0.419433	0.786317	487	693	254	0.093574	0.0132547	t	c	2664	-3.22	0.001282	--	0.99717	Genotyped	0.99714	Genotyped	rs7562	FOSL2	3_prime_UTR_variant	NON_HDL_INV	Suggestive		Yes	Systolic blood pressure	Yes		Established variant	0.4602	0.0900229
NON_HDL_INV	8:126482621	C	A	1230	0.317617	0.0730495	595	501	134	-0.111404	0.0165607	C	A	1434	0.321081	0.2258	671	605	158	-0.0914203	0.0201227	a	c	2664	-3.333	0.0008579	--	0.90229	Imputed	0.99983	Genotyped	rs2954022	TRIB1 - LOC105375746	intron_variant	NON_HDL_INV;TG_INV;TC_RAW;NON_HDL_RAW;TG_RAW	Suggestive		Yes	HDL cholesterol; Triglyceride levels	Yes		Established variant	0.4533	1.08386e-08
NON_HDL_INV	1:109818530	C	T	1230	0.828159	0.270189	42	339	849	0.162325	0.00265221	C	T	1434	0.826011	0.232048	50	399	985	0.156726	0.00121539	t	c	2664	4.416	1.006e-05	++	0.99995	Genotyped	0.99998	Genotyped	rs646776	CELSR2 - PSRC1	regulatory_region_variant	TC_INV;NON_HDL_INV;LDL_INV;TC_RAW;NON_HDL_RAW;LDL_RAW	Suggestive		Yes	Cholesterol, total; LDL cholesterol; Coronary artery disease; Myocardial infarction (early onset); Coronary heart disease; C-reactive protein levels or LDL-cholesterol levels (pleiotropy); C-reactive protein levels or HDL-cholesterol levels (pleiotropy); Total cholesterol levels	Yes		Established variant	0.7873	0.0620118
NON_HDL_INV	1:109822166	G	A	1230	0.780695	0.212765	67	407	756	0.115969	0.0194105	G	A	1434	0.77837	0.320205	77	482	875	0.144081	0.0011771	a	g	2664	3.969	7.227e-05	++	0.99829	Genotyped	0.99634	Imputed	rs599839	CELSR2 - PSRC1	intergenic_variant	TC_INV;NON_HDL_INV;TC_RAW;NON_HDL_RAW;LDL_RAW	Suggestive		Yes	LDL cholesterol; Coronary heart disease; LDL cholesterol levels; Total cholesterol levels	Yes		Established variant	0.7783	0.979443
NON_HDL_INV	19:11229218	A	G	1230	0.418842	0.559904	410	591	229	0.14451	0.00177735	A	G	1434	0.433001	0.015532	484	659	291	0.0854762	0.0195465	a	g	2664	-3.837	0.0001247	--	0.81163	Imputed	0.99587	Imputed	rs2738452	LDLR	intron_variant	TC_INV;NON_HDL_INV;LDL_INV;TC_RAW;NON_HDL_RAW;LDL_RAW	Suggestive		Yes	LDL cholesterol levels	Yes		Established variant	0.4443	0.560219
TG_INV	7:139695144	A	G	1234	0.350035	0.0124429	540	522	172	-0.131021	0.00128681	A	G	1434	0.364407	0.33253	588	647	199	-0.0822415	0.0318858	a	g	2668	3.762	0.0001683	++	0.99884	Genotyped	0.99741	Genotyped	rs7795996	TBXAS1	intron_variant	TG_INV;TG_RAW	Suggestive		Yes	Coronary artery disease	Yes		Established variant	0.332	0.377653
TG_INV	11:61570783	T	C	1234	0.257107	0.941449	671	477	86	0.128548	0.00894818	T	C	1434	0.231172	0.603564	851	503	80	0.0981575	0.025567	t	c	2668	-3.415	0.0006386	--	0.87629	Imputed	1	Genotyped	rs174547	FADS1	intron_variant	TG_INV;TG_RAW	Suggestive		Yes	HDL cholesterol; Triglycerides; Height; Total cholesterol levels; High density lipoprotein cholesterol levels	Yes		Established variant	0.3469	4.38065e-06
TG_INV	1:63085997	T	A	1234	0.326227	0.0154537	615	486	133	-0.167497	0.000647997	T	A	1434	0.310814	0.459613	688	602	144	-0.1014	0.0112399	a	t	2668	-4.178	2.939e-05	--	0.72314	Imputed	0.99683	Imputed	rs12239736	DOCK7	intron_variant	TG_INV;TG_RAW	Suggestive		Yes	Cholesterol, total	Yes		Established variant	0.3042	0.617152
TG_INV	20:4098567	A	G	1234	0.282149	0.399557	641	488	105	-0.101494	0.0312209	A	G	1434	0.262114	0.010132	745	549	140	-0.125482	0.00747826	a	g	2668	3.426	0.0006125	++	0.90584	Imputed	0.78691	Imputed	rs7273787	RPL21P2 - SMOX	intergenic_variant	TG_INV;TG_RAW	Suggestive		Yes	Height	Yes		Established variant	0.3101	0.132182
TG_INV	16:81534790	T	C	1234	0.69065	0.46283	123	515	596	-0.106602	0.0133772	T	C	1434	0.671459	0.401887	162	618	654	-0.0824526	0.0358469	t	c	2668	3.221	0.001278	++	0.99911	Genotyped	0.99829	Genotyped	rs2925979	CMIP	intron_variant	TG_INV;TG_RAW;HT_RAW	Suggestive		Yes	HDL cholesterol; Adiponectin levels; Waist-to-hip ratio adjusted for body mass index; Waist-to-hip ratio adjusted for BMI (joint analysis for main effect and physical activity interaction); Waist-to-hip ratio adjusted for BMI (adjusted for smoking behaviour); Type 2 diabetes; HDL cholesterol levels; Waist-to-hip ratio adjusted for BMI x sex interaction; Waist-to-hip ratio adjusted for BMI x sex x…	Yes		Established variant	0.7117	0.238552
TG_INV	1:63049593	C	G	1234	0.359703	0.00119144	585	492	157	-0.181722	0.000642588	C	G	1434	0.319857	0.274906	672	606	156	-0.0919016	0.0198534	c	g	2668	4.029	5.61e-05	++	0.58282	Imputed	0.99883	Imputed	rs1748195	DOCK7	intron_variant	TC_INV;TG_INV;TG_RAW	Suggestive		Yes	Triglycerides	Yes		Established variant	0.3052	0.188523
TG_INV	8:126479362	C	T	1234	0.459721	0.491759	353	626	255	-0.152681	0.000183234	C	T	1434	0.480469	0.0263987	408	674	352	-0.114712	0.00157426	t	c	2668	-4.861	1.165e-06	--	0.99819	Genotyped	0.99998	Genotyped	rs6982502	TRIB1 - LOC105375746	intron_variant	NON_HDL_INV;TG_INV;NON_HDL_RAW;TG_RAW	Suggestive		Yes	Hypertriglyceridemia; Coronary artery disease; Total cholesterol levels	Yes		Established variant	0.5179	0.0783606
TG_INV	2:27730940	T	C	1234	0.532196	0.0596011	290	582	362	-0.140289	0.000407647	T	C	1434	0.527077	0.168765	334	689	411	-0.12332	0.000924818	t	c	2668	4.833	1.347e-06	++	0.98659	Genotyped	0.98897	Genotyped	rs1260326	GCKR	missense_variant	TG_INV;TG_RAW	Suggestive		Yes	Cardiovascular disease risk factors; Triglycerides; Cholesterol, total; Hypertriglyceridemia; Waist circumference and related phenotypes; C-reactive protein levels; Lipid traits; Glycemic traits (pregnancy); Two-hour glucose challenge; C-reactive protein levels or total cholesterol levels (pleiotropy); C-reactive protein levels or triglyceride levels (pleiotropy); Triglyceride levels; Total chole…	Yes		Established variant	0.5895	0.0226879
TG_INV	1:63118196	A	C	1234	0.298653	0.0137546	654	464	116	-0.1431	0.00322039	A	C	1434	0.286262	0.332668	738	571	125	-0.0901683	0.026938	a	c	2668	3.625	0.0002885	++	0.7678	Imputed	1	Genotyped	rs10889353	DOCK7	intron_variant	TG_INV;TG_RAW	Suggestive		Yes	Cholesterol, total; LDL cholesterol; Triglycerides	Yes		Established variant	0.3012	0.796966
TG_INV	1:63078222	A	T	1234	0.296771	0.00566063	663	456	115	-0.152601	0.00347874	A	T	1434	0.279087	0.295017	752	562	120	-0.0928048	0.0250238	a	t	2668	3.63	0.0002833	++	0.66968	Imputed	0.98387	Imputed	rs10889348	DOCK7	intron_variant	TG_INV;TG_RAW	Suggestive		Yes	LDL cholesterol	Yes		Established variant	0.3032	0.613124
TG_INV	11:61549025	G	A	1234	0.265432	0.941849	667	480	87	0.130559	0.0060455	G	A	1434	0.239482	0.246068	838	506	90	0.104061	0.0163191	a	g	2668	3.628	0.0002858	++	0.92142	Imputed	0.99214	Imputed	rs174533	MYRF	intron_variant	TG_INV;TG_RAW	Suggestive		Yes	LDL cholesterol levels; Total cholesterol levels	Yes		Established variant	0.3479	2.48966e-05
TG_INV	1:63094207	A	G	1234	0.304237	0.0240504	654	466	114	-0.146621	0.00327685	A	G	1434	0.288356	0.33431	734	573	127	-0.0907017	0.0256645	a	g	2668	3.636	0.0002773	++	0.7235	Imputed	0.99999	Genotyped	rs11485618	DOCK7	3_prime_UTR_variant	TG_INV;TG_RAW	Suggestive		Yes	LDL cholesterol levels	Yes		Established variant	0.3012	0.915687
TG_INV	4:95012684	C	A	1234	0.568065	0.297062	241	588	405	-0.0871704	0.0314399	C	A	1434	0.590323	0.0336624	265	656	513	-0.114278	0.00288128	a	c	2668	-3.648	0.0002643	--	0.97476	Imputed	0.92645	Imputed	rs1904096	ATOH1 - LOC101929210	intergenic_variant	TG_INV;TG_RAW	Suggestive		Yes	Type 2 diabetes	Yes		Established variant	0.4533	2.1057e-07
TG_INV	3:185302098	G	A	1234	0.423315	0.0705882	427	571	236	0.0873897	0.0276831	G	A	1434	0.4161	0.0170324	507	654	273	0.0799518	0.0366464	a	g	2668	3.029	0.00245	++	0.99999	Genotyped	0.92485	Imputed	rs13095912	LOC107986055 - SENP2	intron_variant	TG_INV;TG_RAW	Suggestive		Yes	Systolic blood pressure	Yes		Established variant	0.3221	4.808e-05
TG_INV	8:126490972	A	T	1234	0.321986	0.26386	585	517	132	-0.14238	0.00203669	A	T	1434	0.318311	0.201265	677	601	156	-0.112596	0.00429148	a	t	2668	4.192	2.769e-05	++	0.86539	Imputed	0.998	Imputed	rs2954029	TRIB1 - LOC105375746	intron_variant	NON_HDL_INV;TG_INV;TC_RAW;NON_HDL_RAW;TG_RAW	Suggestive		Yes	HDL cholesterol; LDL cholesterol; Triglycerides; Cholesterol, total; Coronary artery disease; Coronary artery disease (myocardial infarction, percutaneous transluminal coronary angioplasty, coronary artery bypass grafting, angina or chromic ischemic heart disease); LDL cholesterol levels; Total cholesterol levels; Triglyceride levels	Yes		Established variant	0.4483	5.21104e-08
TG_INV	2:27741237	T	C	1234	0.538384	0.35962	273	597	364	-0.120252	0.00252195	T	C	1434	0.527852	0.458766	327	701	406	-0.0988501	0.00761253	t	c	2668	4.011	6.049e-05	++	0.99881	Genotyped	0.99949	Genotyped	rs780094	GCKR	intron_variant	TG_INV;TG_RAW	Suggestive		Yes	Triglycerides; C-reactive protein; LDL cholesterol; Hypertriglyceridemia; Fasting plasma glucose; Height; Type 2 diabetes; Triglyceride levels; Fasting blood insulin; Homeostasis model assessment of insulin resistance; Fasting blood glucose; Fasting blood insulin (BMI interaction); Fasting blood glucose (BMI interaction); Blood glucose levels; Total cholesterol levels; Glycemic traits (multi-trai…	Yes		Established variant	0.5895	0.0298733
TG_INV	1:63049819	G	A	1234	0.317652	0.0441782	640	477	117	-0.178144	0.0014063	G	A	1434	0.293503	0.65622	719	588	127	-0.090288	0.0267374	a	g	2668	-3.796	0.0001471	--	0.5662	Imputed	0.99759	Imputed	rs12042319	DOCK7	3_prime_UTR_variant	TG_INV;TG_RAW	Suggestive		Yes	Triglycerides; Cholesterol, total	Yes		Established variant	0.3022	0.944235
TG_INV	8:126493746	A	G	1234	0.647234	0.851359	154	559	521	-0.122332	0.00551306	A	G	1434	0.672038	0.674837	150	640	644	-0.092542	0.0207604	a	g	2668	3.583	0.00034	++	0.9245	Imputed	0.99913	Imputed	rs2954033	TRIB1 - LOC105375746	intron_variant	TG_INV;TG_RAW	Suggestive		Yes	Triglycerides-Blood Pressure (TG-BP)	Yes		Established variant	0.6819	0.438165
TG_INV	19:45392254	C	T	1234	0.0701113	0.461169	1135	96	3	0.250388	0.0206738	C	T	1434	0.0809791	0.444151	1229	195	10	0.175833	0.0169338	t	c	2668	3.324	0.0008859	++	0.53108	Imputed	0.84947	Imputed	rs6857	PVRL2	3_prime_UTR_variant	TG_INV;HDL_INV;TG_RAW	Suggestive		Yes	Body fat percentage; Type 2 diabetes	Yes		Established variant	0.165	1.56699e-08
TG_INV	3:64710253	G	A	1234	0.709315	0.835796	105	505	624	-0.0950629	0.031672	G	A	1434	0.702648	0.0431289	143	567	724	-0.0924127	0.0201643	a	g	2668	-3.164	0.001554	--	0.99756	Genotyped	0.9997	Genotyped	rs918466	ADAMTS9-AS2	intron_variant	TG_INV;TG_RAW	Suggestive		Yes	Diastolic blood pressure	Yes		Established variant	0.4245	8.87052e-35
TG_INV	8:126478450	T	C	1234	0.46	0.491759	353	626	255	-0.154559	0.000170642	T	C	1434	0.480825	0.0230098	408	673	353	-0.11464	0.0015728	t	c	2668	4.874	1.1e-06	++	0.98496	Imputed	0.99999	Imputed	rs2001846	TRIB1 - LOC105375746	regulatory_region_variant	NON_HDL_INV;TG_INV;TC_RAW;NON_HDL_RAW;TG_RAW	Suggestive		Yes	Myocardial infarction	Yes		Established variant	0.5189	0.0710908
TG_INV	15:95267483	A	G	1234	0.572854	0.60105	220	613	401	-0.112869	0.00588172	A	G	1434	0.57538	0.552729	253	712	469	-0.113827	0.00277811	a	g	2668	4.066	4.779e-05	++	0.99985	Genotyped	0.99934	Genotyped	rs7181659	LOC105370986 - LOC105370987	intergenic_variant	TG_INV;TG_RAW	Suggestive		Yes	Body mass index	Yes		Established variant	0.4871	0.000593267
TG_INV	8:126488250	C	T	1234	0.367157	0.218154	511	550	173	-0.136541	0.00177323	C	T	1434	0.36576	0.0305192	596	627	211	-0.0982257	0.00911023	t	c	2668	-4.038	5.397e-05	--	0.89896	Imputed	0.99999	Genotyped	rs2980869	TRIB1 - LOC105375746	intron_variant	TC_INV;NON_HDL_INV;TG_INV;TC_RAW;NON_HDL_RAW;TG_RAW	Suggestive		Yes	LDL cholesterol levels; Total cholesterol levels	Yes		Established variant	0.4602	0.000144314
TG_INV	20:23268637	T	C	1234	0.781063	1	59	424	751	0.101897	0.0363682	T	C	1434	0.782216	0.0864944	88	485	861	0.109055	0.0410206	t	c	2668	-2.921	0.003486	--	0.99891	Genotyped	0.69454	Imputed	rs4815191	LOC100505664 - LOC105372572	intergenic_variant	TG_INV;TG_RAW	Suggestive		Yes	Obesity-related traits	Yes		Established variant	0.66	1.66891e-08
TG_INV	12:48409054	C	A	1234	0.345439	0.000759577	565	500	169	0.147517	0.000652939	C	A	1434	0.32841	0.0388564	682	589	163	0.143067	0.00294406	a	c	2668	4.498	6.855e-06	++	0.90401	Imputed	0.68172	Imputed	rs12819124	LOC105369750	intron_variant	TG_INV;TG_RAW	Suggestive		Yes	Glycated hemoglobin levels	Yes		Established variant	0.4573	4.88136e-07
TG_INV	3:64718258	G	C	1234	0.551966	0.00910782	255	561	418	-0.0950469	0.0279467	G	C	1434	0.561425	0.14776	289	679	466	-0.0875129	0.0178392	c	g	2668	-3.232	0.001231	--	0.84601	Imputed	0.99768	Imputed	rs2371767	ADAMTS9-AS2	intron_variant	TG_INV;TG_RAW	Suggestive		Yes	Waist-to-hip ratio adjusted for body mass index; Waist-to-hip ratio adjusted for BMI in active individuals; Waist-to-hip ratio adjusted for BMI (joint analysis for main effect and physical activity interaction); Waist-to-hip ratio adjusted for BMI (adjusted for smoking behaviour); Waist-to-hip ratio adjusted for BMI in non-smokers; Body mass index; Waist-to-hip ratio adjusted for BMI in smokers; …	Yes		Established variant	0.2644	4.60979e-38
TG_INV	11:61579463	A	G	1234	0.256189	1	672	477	85	0.130932	0.00911122	A	G	1434	0.231862	0.553582	850	503	81	0.0931026	0.0338375	a	g	2668	-3.329	0.0008707	--	0.84141	Imputed	0.99957	Imputed	rs174554	FADS1	intron_variant	TG_INV;TG_RAW	Suggestive		Yes	Cholesterol, total	Yes		Established variant	0.3449	6.91033e-06
TG_INV	20:4101800	C	T	1234	0.694603	1	115	524	595	0.104827	0.0166906	C	T	1434	0.696684	0.104388	145	580	709	0.108585	0.00635364	t	c	2668	3.628	0.0002851	++	0.99551	Genotyped	0.99758	Genotyped	rs1741344	RPL21P2 - SMOX	non_coding_transcript_exon_variant	TG_INV;TG_RAW	Suggestive		Yes	Height	Yes		Established variant	0.663	0.219274
TG_INV	18:57854694	C	T	1234	0.284743	0.00635092	651	463	120	0.10771	0.0455872	C	T	1434	0.271997	0.000379801	790	512	132	0.0955675	0.0179394	t	c	2668	3.095	0.001969	++	0.67242	Imputed	0.94206	Imputed	rs34633411	RNU4-17P - LOC342784	intergenic_variant	TG_INV	Suggestive		Yes	Coronary artery disease	Yes		Established variant	0.2465	0.205357
TG_INV	17:37745979	A	G	1234	0.829646	0.070076	45	331	858	-0.149873	0.0040388	A	G	1434	0.838307	0.0648094	47	370	1017	-0.139659	0.00477842	a	g	2668	4.024	5.72e-05	++	0.99931	Genotyped	0.99911	Genotyped	rs11654954	LOC105371770 - LOC105371771	intergenic_variant	TG_INV;TG_RAW	Suggestive		Yes	Triglyceride levels	Yes		Established variant	0.8062	0.206637
TG_INV	22:38595411	G	A	1234	0.521006	0.909268	293	614	327	0.125946	0.00320381	G	A	1434	0.510833	0.634351	348	707	379	0.0755541	0.0416334	a	g	2668	3.498	0.0004687	++	0.90143	Imputed	0.99893	Genotyped	rs3761445	PLA2G6 - MAFF	intron_variant	TG_INV;FPG_INV;TG_RAW;FPG_RAW	Suggestive		Yes	Body fat percentage; Triglyceride levels	Yes		Established variant	0.5885	0.00550538
TG_INV	1:56577346	A	C	1234	0.323718	0.17372	571	521	142	0.122168	0.00923332	A	C	1434	0.317946	0.366738	661	614	159	0.0957371	0.0239408	a	c	2668	-3.426	0.0006127	--	0.83106	Imputed	0.87193	Imputed	rs72675530	LOC105378741	intergenic_variant	TG_INV;TG_RAW	Suggestive		Yes	Coronary artery disease	Yes		Established variant	0.3429	0.438165
TG_INV	9:22125503	G	C	1234	0.55029	0.00654899	261	560	413	-0.0926604	0.0429903	G	C	1434	0.485928	0.153486	395	689	350	-0.0985443	0.00823924	c	g	2668	-3.313	0.0009218	--	0.74654	Imputed	0.97115	Imputed	rs1333049	CDKN2B-AS1 - DMRTA1	intergenic_variant	TG_INV;TG_RAW	Suggestive		Yes	Coronary heart disease; Coronary artery disease	Yes		Established variant	0.4722	0.0915875
TG_INV	3:185317674	G	C	1234	0.42702	0.062417	424	571	239	0.0844401	0.0341506	G	C	1434	0.419585	0.0125933	507	652	275	0.0742253	0.0436304	c	g	2668	2.92	0.003503	++	0.99053	Imputed	0.99484	Imputed	rs12374077	SENP2	intron_variant	TG_INV;TG_RAW	Suggestive		Yes	Diastolic blood pressure	Yes		Established variant	0.3231	3.26647e-05
TG_INV	20:47456856	C	T	1234	0.130825	0.418357	1008	212	14	0.172166	0.0312124	C	T	1434	0.184761	0.062834	970	406	58	0.153882	0.0020144	t	c	2668	3.729	0.0001921	++	0.55302	Imputed	0.90792	Imputed	rs56313611	LOC105372648	intron_variant	TG_INV;TG_RAW	Suggestive		Yes	Coronary artery disease	Yes		Established variant	0.1461	0.613127
TG_INV	17:37832366	G	A	1234	0.749967	0.111204	88	442	704	-0.139407	0.00212811	G	A	1434	0.764296	0.272532	87	502	845	-0.115711	0.0075946	a	g	2668	-4.046	5.205e-05	--	1	Genotyped	1	Genotyped	rs2934952	PGAP3	intron_variant	TG_INV;TG_RAW	Suggestive		Yes	Triglyceride levels	Yes		Established variant	0.6948	0.00820636
TG_INV	9:22115286	T	C	1234	0.642537	0.804058	159	562	513	-0.0910419	0.029994	T	C	1434	0.647152	0.225029	189	634	611	-0.0981828	0.0106289	t	c	2668	3.349	0.0008116	++	0.99201	Imputed	0.99996	Genotyped	rs944797	CDKN2B-AS1	intron_variant	TG_INV;TG_RAW	Suggestive		Yes	Coronary heart disease	Yes		Established variant	0.507	6.58134e-09
TG_INV	8:126484526	T	G	1234	0.648563	0.755213	156	558	520	-0.123193	0.00366183	T	G	1434	0.674328	0.763674	149	636	649	-0.0974221	0.0148848	t	g	2668	3.762	0.0001688	++	0.98937	Imputed	0.99997	Genotyped	rs2954026	TRIB1 - LOC105375746	intron_variant	TG_INV;TG_RAW	Suggestive		Yes	HDL Cholesterol - Triglycerides (HDLC-TG)	Yes		Established variant	0.6819	0.454666
TG_INV	1:182150978	C	A	1234	0.351954	0.116468	538	534	162	0.0922802	0.049235	C	A	1434	0.358494	0.774023	593	654	187	0.103267	0.0076949	a	c	2668	3.291	0.0009971	++	0.81028	Imputed	0.99957	Genotyped	rs1689797	ZNF648	intron_variant	TG_INV	Suggestive		Yes	HDL cholesterol levels	Yes		Established variant	0.3221	0.224636
TG_INV	16:53824226	A	G	1234	0.393376	0.377139	441	581	212	0.102397	0.0431742	A	G	1434	0.403042	0.783795	508	696	230	0.0950866	0.0128033	a	g	2668	-3.2	0.001374	--	0.70089	Imputed	0.9998	Genotyped	rs62033406	FTO	intron_variant	WC_INV;TG_INV;BMI_INV;TG_RAW	Suggestive		Yes	Mean arterial pressure x alcohol consumption interaction (2df test)	Yes		Established variant	0.4384	0.145987
TG_INV	9:22124477	A	G	1234	0.544284	0.00184121	271	555	408	-0.102364	0.021829	A	G	1434	0.477887	0.15297	405	688	341	-0.106796	0.00358295	a	g	2668	3.695	0.0002198	++	0.76956	Imputed	0.99918	Imputed	rs10757278	CDKN2B-AS1 - DMRTA1	intergenic_variant	TG_INV;TG_RAW	Suggestive		Yes	Myocardial infarction	Yes		Established variant	0.4742	0.1929
TG_INV	8:126486409	A	G	1234	0.36535	0.268472	509	553	172	-0.134649	0.00187829	A	G	1434	0.36543	0.026424	597	626	211	-0.0991888	0.00850097	a	g	2668	4.044	5.266e-05	++	0.91728	Imputed	0.99941	Imputed	rs17321515	TRIB1 - LOC105375746	intron_variant	TC_INV;NON_HDL_INV;TG_INV;TC_RAW;NON_HDL_RAW;TG_RAW	Suggestive		Yes	Triglycerides; Lipid traits	Yes		Established variant	0.4592	0.00014423
TG_INV	19:19407718	T	C	1234	0.0729631	0.0335805	1097	128	9	-0.250585	0.00764346	T	C	1434	0.0721758	0.320507	1237	187	10	-0.194104	0.00637857	t	c	2668	3.814	0.0001368	++	0.64448	Imputed	1	Genotyped	rs10401969	SUGP1	intron_variant	TC_INV;NON_HDL_INV;TG_INV;TC_RAW;NON_HDL_RAW;TG_RAW	Suggestive		Yes	LDL cholesterol; Triglycerides; Cholesterol, total; C-reactive protein levels or triglyceride levels (pleiotropy); LDL cholesterol levels; Total cholesterol levels; Triglyceride levels; Type 2 diabetes	Yes		Established variant	0.0706	0.963652
TG_INV	2:27815510	A	C	1234	0.32133	0.0676387	582	510	142	0.15656	0.000925938	A	C	1434	0.312791	0.243033	687	597	150	0.103237	0.00917621	a	c	2668	-4.163	3.146e-05	--	0.82902	Imputed	0.99938	Imputed	rs13022873	ZNF512	intron_variant	TG_INV;TG_RAW	Suggestive		Yes	Waist Circumference - Triglycerides (WC-TG)	Yes		Established variant	0.2654	0.0309066
TG_INV	8:126481475	A	T	1234	0.606705	0.952438	190	591	453	-0.0861332	0.0371867	A	T	1434	0.61855	0.313689	218	658	558	-0.0798165	0.0351459	a	t	2668	2.962	0.003061	++	0.99642	Imputed	1	Genotyped	rs2980879	TRIB1 - LOC105375746	intron_variant	TG_INV;TG_RAW	Suggestive		Yes	Adiponectin levels	Yes		Established variant	0.667	0.0343866
TG_INV	1:63107526	C	T	1234	0.301105	0.0287963	654	467	113	-0.14508	0.00328166	C	T	1434	0.286262	0.332668	738	571	125	-0.0901683	0.026938	t	c	2668	-3.621	0.0002929	--	0.74262	Imputed	1	Genotyped	rs995000	DOCK7	intron_variant	TG_INV;TG_RAW	Suggestive		Yes	Triglyceride levels	Yes		Established variant	0.3012	0.854886
TG_INV	15:95268494	T	C	1234	0.578146	0.682758	215	610	409	-0.122963	0.00271374	T	C	1434	0.58084	0.664317	247	707	480	-0.120438	0.00155725	t	c	2668	4.359	1.309e-05	++	0.99988	Genotyped	0.99871	Genotyped	rs4984406	LOC105370987	intergenic_variant	TG_INV;TG_RAW	Suggestive		Yes	Body mass index	Yes		Established variant	0.4871	0.000254631
TG_INV	3:64702275	C	G	1234	0.555271	0.00518936	249	555	430	-0.0973522	0.0230853	C	G	1434	0.567583	0.236386	279	681	474	-0.0917313	0.0135752	c	g	2668	3.355	0.0007943	++	0.8697	Imputed	0.99612	Imputed	rs4616635	ADAMTS9-AS2	intron_variant	TG_INV;TG_RAW	Suggestive		Yes	Waist-to-hip ratio adjusted for BMI x sex interaction; Waist-to-hip ratio adjusted for BMI (age <50); Waist-to-hip ratio adjusted for BMI (age >50); Waist-to-hip ratio adjusted for BMI; Waist-to-hip ratio adjusted for BMI x sex x age interaction (4df test)	Yes		Established variant	0.2664	1.93533e-38
TG_INV	8:126534671	A	G	1234	0.442391	0.644739	387	601	246	0.104426	0.00943903	A	G	1434	0.430265	0.360088	474	686	274	0.0764873	0.0399401	a	g	2668	-3.271	0.00107	--	0.99896	Genotyped	1	Genotyped	rs921720	TRIB1 - LOC105375746	intron_variant	TG_INV;TG_RAW	Suggestive		Yes	Obesity-related traits	Yes		Established variant	0.6312	1.52586e-16
TG_INV	18:57852948	A	C	1234	0.300217	0.025259	621	485	128	0.11112	0.0354336	A	C	1434	0.281356	0.000410883	768	525	141	0.0851982	0.0316965	a	c	2668	-3.005	0.002652	--	0.68458	Imputed	0.99979	Genotyped	rs11152213	RNU4-17P - LOC342784	intergenic_variant	TG_INV;TG_RAW	Suggestive		Yes	Obesity; Height	Yes		Established variant	0.2465	0.0608465
TG_INV	17:37807698	A	C	1234	0.75657	0.10509	84	434	716	-0.130148	0.00446398	A	C	1434	0.763237	0.107938	92	496	846	-0.0946786	0.0294082	a	c	2668	3.53	0.0004148	++	0.99991	Genotyped	0.97519	Imputed	rs9972882	STARD3	intron_variant	TG_INV;TG_RAW	Suggestive		Yes	Triglyceride levels	Yes		Established variant	0.7336	0.30238
TG_INV	2:27801759	A	G	1234	0.311597	0.0635817	597	502	135	0.17832	0.000161937	A	G	1434	0.305788	0.135943	703	585	146	0.110334	0.00547493	a	g	2668	-4.602	4.191e-06	--	0.83889	Imputed	1	Genotyped	rs1919128	C2orf16	missense_variant	TG_INV;TG_RAW	Suggestive		Yes	Waist Circumference - Triglycerides (WC-TG)	Yes		Established variant	0.2644	0.0667921
TG_INV	11:61571478	T	C	1234	0.256972	0.941449	671	477	86	0.12904	0.00880269	T	C	1434	0.231172	0.603564	851	503	80	0.0981575	0.025567	t	c	2668	-3.418	0.0006298	--	0.87333	Imputed	1	Genotyped	rs174550	FADS1	5_prime_UTR_variant	TG_INV;TG_RAW	Suggestive		Yes	HDL cholesterol levels; Triglyceride levels; Homeostasis model assessment of beta-cell function; Fasting blood glucose; Fasting blood glucose (BMI interaction)	Yes		Established variant	0.3469	4.38065e-06
TG_INV	8:126495818	C	T	1234	0.278519	0.0155223	685	446	103	-0.162487	0.000734372	C	T	1434	0.280566	0.150397	753	557	124	-0.13717	0.000769274	t	c	2668	-4.762	1.915e-06	--	0.844	Imputed	0.99944	Genotyped	rs10808546	TRIB1 - LOC105375746	intron_variant	TG_INV;TG_RAW	Suggestive		Yes	HDL cholesterol levels	Yes		Established variant	0.4314	3.6924e-11
TG_INV	2:27851918	G	A	1234	0.280651	0.112621	632	486	116	0.159991	0.00129801	G	A	1434	0.305442	0.135943	703	585	146	0.0930719	0.0193321	a	g	2668	3.902	9.529e-05	++	0.80092	Imputed	0.99787	Imputed	rs3749147	GPN1	missense_variant	TG_INV;TG_RAW	Suggestive		Yes	Waist Circumference - Triglycerides (WC-TG)	Yes		Established variant	0.2535	0.112091
TG_INV	2:27742603	T	C	1234	0.543709	0.251282	268	592	374	-0.128119	0.00125762	T	C	1434	0.533145	0.524845	318	702	414	-0.0913435	0.0137808	t	c	2668	3.999	6.354e-05	++	0.99888	Genotyped	0.99905	Genotyped	rs780093	GCKR	intron_variant	TG_INV;TG_RAW	Suggestive		Yes	Triglycerides-Blood Pressure (TG-BP); Waist Circumference - Triglycerides (WC-TG); Hypertriglyceridemia; Type 2 diabetes; Glucose homeostasis traits; Triglycerides; circulating leptin levels; circulating leptin levels adjusted for BMI; Total cholesterol levels	Yes		Established variant	0.5885	0.0620118
TG_INV	8:126482077	A	G	1234	0.413193	0.481198	419	611	204	-0.128675	0.00196609	A	G	1434	0.421256	0.00485098	506	647	281	-0.11044	0.00246802	a	g	2668	4.324	1.529e-05	++	0.98501	Imputed	0.99882	Imputed	rs2954021	TRIB1 - LOC105375746	intron_variant	TC_INV;NON_HDL_INV;TG_INV;TC_RAW;NON_HDL_RAW;TG_RAW	Suggestive		Yes	LDL cholesterol; Triglyceride levels	Yes		Established variant	0.499	0.00129142
TG_INV	22:38577515	G	A	1234	0.51505	0.458922	302	603	329	0.131555	0.00150129	G	A	1434	0.529107	0.0301793	358	675	401	0.0889402	0.0268318	a	g	2668	3.782	0.0001556	++	0.93624	Imputed	0.84612	Imputed	rs2277844	PLA2G6	intron_variant	TG_INV;FPG_INV;TG_RAW;FPG_RAW	Suggestive		Yes	C-reactive protein levels or triglyceride levels (pleiotropy)	Yes		Established variant	0.5656	0.10753
TG_INV	1:93854517	T	C	1234	0.592212	0.110575	216	567	451	0.0899636	0.0311221	T	C	1434	0.568131	0.210415	257	672	505	0.115958	0.00665473	t	c	2668	-3.455	0.0005495	--	0.94945	Imputed	0.74968	Imputed	rs2114273	LOC100421273 - FNBP1L	intergenic_variant	TG_INV;TG_RAW	Suggestive		Yes	Triglyceride levels	Yes		Established variant	0.6173	0.183728
TG_INV	9:22088094	A	G	1234	0.570819	0.270266	238	586	410	-0.0961778	0.0167449	A	G	1434	0.570969	0.105772	279	672	483	-0.101548	0.00597142	a	g	2668	3.643	0.0002699	++	0.99371	Imputed	0.99853	Genotyped	rs10738607	CDKN2B-AS1	intron_variant	TG_INV;TG_RAW	Suggestive		Yes	Coronary artery disease; Myocardial infarction	Yes		Established variant	0.4881	0.00113417
TG_INV	1:63049551	A	C	1234	0.310155	0.0245875	651	468	115	-0.164524	0.00349575	A	C	1434	0.28666	0.366824	736	573	125	-0.0901098	0.0271758	a	c	2668	3.606	0.0003114	++	0.56251	Imputed	0.99873	Imputed	rs11207995	DOCK7	intron_variant	TG_INV;TG_RAW	Suggestive		Yes	Lipid traits; Cholesterol, total	Yes		Established variant	0.3012	0.963652
TG_INV	19:19610596	C	T	1234	0.0677939	0.773061	1107	123	4	-0.247103	0.0133512	C	T	1434	0.0662497	0.670966	1251	176	7	-0.150377	0.0441377	t	c	2668	-3.158	0.001587	--	0.64281	Imputed	0.99998	Genotyped	rs3794991	GATAD2A	intron_variant	NON_HDL_INV;TG_INV;NON_HDL_RAW;TG_RAW	Suggestive		Yes	Type 2 diabetes	Yes		Established variant	0.0775	0.502185
TG_INV	1:63145439	G	A	1234	0.289424	0.00635092	651	463	120	-0.133911	0.00331302	G	A	1434	0.283466	0.32935	744	567	123	-0.0911668	0.025648	a	g	2668	-3.633	0.0002796	--	0.88242	Imputed	0.99993	Genotyped	rs11208004	DOCK7	intron_variant	TG_INV;TG_RAW	Suggestive		Yes	Total cholesterol levels	Yes		Established variant	0.3012	0.612843
TG_INV	16:81524274	A	C	1234	0.7175	0.0104785	113	458	663	-0.0948368	0.0473123	A	C	1434	0.699597	0.000200222	159	542	733	-0.105622	0.0197103	a	c	2668	3.058	0.002225	++	0.85859	Imputed	0.8033	Imputed	rs12443634	CMIP	intron_variant	TG_INV	Suggestive		Yes	Waist-to-hip ratio adjusted for BMI x sex interaction; Waist-to-hip ratio adjusted for BMI (age >50); Waist-to-hip ratio adjusted for BMI; Waist-to-hip ratio adjusted for BMI x sex x age interaction (4df test)	Yes		Established variant	0.7177	0.794539
TG_INV	16:53845487	C	A	1234	0.359452	0.801667	528	555	151	0.163328	0.0043836	C	A	1434	0.367083	0.776254	572	672	190	0.133882	0.000580057	a	c	2668	4.46	8.188e-06	++	0.58959	Imputed	0.9973	Genotyped	rs11642841	FTO	intron_variant	TG_INV;DBP_INV;TG_RAW;DBP_RAW	Suggestive		Yes	Type 2 diabetes	Yes		Established variant	0.4076	0.0909868
TG_INV	2:27598097	T	C	1234	0.574447	0.065081	258	577	399	-0.145333	0.00081078	T	C	1434	0.557103	0.0546527	308	673	453	-0.115701	0.0028358	t	c	2668	4.466	7.967e-06	++	0.85713	Imputed	0.91839	Imputed	rs4665972	SNX17	intron_variant	TG_INV;TG_RAW	Suggestive		Yes	Triglycerides	Yes		Established variant	0.5845	0.560219
TG_INV	3:64708114	C	T	1234	0.616839	0.366473	188	568	478	-0.0897643	0.0280623	C	T	1434	0.607844	0.202485	232	660	542	-0.0828486	0.0275501	t	c	2668	-3.109	0.001875	--	0.99836	Genotyped	0.99904	Genotyped	rs4132228	ADAMTS9-AS2	intron_variant	TG_INV;BMI_INV;TG_RAW	Suggestive		Yes	Hip circumference	Yes		Established variant	0.2813	3.73836e-47
TG_INV	11:61573684	T	C	1234	0.256672	0.941449	671	477	86	0.130137	0.00856921	T	C	1434	0.2315	0.55263	851	502	81	0.0958181	0.0292204	t	c	2668	-3.386	0.0007082	--	0.86515	Imputed	0.9984	Imputed	rs174551	FADS1	5_prime_UTR_variant	TG_INV;TG_RAW	Suggestive		Yes	LDL cholesterol; Triglyceride levels	Yes		Established variant	0.3469	4.38065e-06
TG_INV	3:64705365	C	T	1234	0.711498	0.675523	103	497	634	-0.0920792	0.0402391	C	T	1434	0.709203	0.140712	133	568	733	-0.084186	0.0366576	t	c	2668	-2.927	0.003423	--	0.97643	Imputed	0.99967	Genotyped	rs6795735	ADAMTS9-AS2	intron_variant	TG_INV;TG_RAW	Suggestive		Yes	Waist-hip ratio; Type 2 diabetes	Yes		Established variant	0.4354	3.08037e-33
TG_INV	8:126477978	G	C	1234	0.452216	0.358114	362	628	244	-0.143439	0.000571222	G	C	1434	0.469665	0.0170319	426	669	339	-0.0980132	0.00685228	c	g	2668	-4.325	1.524e-05	--	0.97157	Imputed	1	Genotyped	rs2001945	TRIB1 - LOC105375746	regulatory_region_variant	NON_HDL_INV;TG_INV;NON_HDL_RAW;TG_RAW	Suggestive		Yes	Triglycerides; Hypertriglyceridemia; Waist-to-hip ratio adjusted for BMI (adjusted for smoking behaviour); Waist-to-hip ratio adjusted for BMI in non-smokers; Waist-to-hip ratio adjusted for BMI (joint analysis main effects and smoking interaction)	Yes		Established variant	0.5169	0.035142
TG_INV	11:61569830	C	T	1234	0.25696	0.941449	671	477	86	0.128389	0.00891549	C	T	1434	0.231172	0.603564	851	503	80	0.0981575	0.025567	t	c	2668	3.415	0.0006367	++	0.87941	Imputed	1	Genotyped	rs174546	FADS1	3_prime_UTR_variant	TG_INV;TG_RAW	Suggestive		Yes	HDL cholesterol; LDL cholesterol; Triglycerides; Cholesterol, total; C-reactive protein levels or triglyceride levels (pleiotropy); C-reactive protein levels or HDL-cholesterol levels (pleiotropy)	Yes		Established variant	0.3469	4.38065e-06
TG_INV	8:126506694	G	A	1234	0.247981	0.0436422	747	410	77	-0.115743	0.0241556	G	A	1434	0.241618	0.051046	840	497	97	-0.165781	0.000131618	a	g	2668	-4.336	1.448e-05	--	0.80167	Imputed	0.96839	Imputed	rs112875651	TRIB1 - LOC105375746	intron_variant	NON_HDL_INV;TG_INV;NON_HDL_RAW;TG_RAW	Suggestive		Yes	Cholesterol, total; LDL cholesterol	Yes		Established variant	0.3847	3.07512e-10
TG_INV	3:64703394	G	T	1234	0.546099	0.00261965	262	555	417	-0.0988389	0.02081	G	T	1434	0.557476	0.284355	291	687	456	-0.0783294	0.034668	t	g	2668	-3.12	0.001805	--	0.86884	Imputed	0.99704	Imputed	rs66815886	ADAMTS9-AS2	intron_variant	TG_INV;TG_RAW	Suggestive		Yes	Waist-to-hip ratio adjusted for body mass index	Yes		Established variant	0.2644	6.95307e-37
TG_INV	8:126482621	C	A	1234	0.317402	0.073189	598	502	134	-0.149939	0.000963341	C	A	1434	0.321081	0.2258	671	605	158	-0.126231	0.00133204	a	c	2668	-4.598	4.274e-06	--	0.90229	Imputed	0.99983	Genotyped	rs2954022	TRIB1 - LOC105375746	intron_variant	NON_HDL_INV;TG_INV;TC_RAW;NON_HDL_RAW;TG_RAW	Suggestive		Yes	HDL cholesterol; Triglyceride levels	Yes		Established variant	0.4533	1.08386e-08
TG_INV	2:27801418	C	A	1234	0.553796	0.226936	256	589	389	0.131872	0.000915864	C	A	1434	0.537657	0.15182	320	686	428	0.0939028	0.0105728	a	c	2668	4.129	3.646e-05	++	0.99991	Genotyped	1	Genotyped	rs1919126	C2orf16	missense_variant	TG_INV;TG_RAW	Suggestive		Yes	Mean arterial pressure	Yes		Established variant	0.498	0.0783606
LDL_INV	9:4290085	G	C	1165	0.510682	0.681737	278	590	297	-0.08643	0.0427753	G	C	1415	0.483409	0.166256	392	680	343	-0.0835492	0.0244322	c	g	2580	-3.028	0.002463	--	0.98811	Imputed	0.99048	Imputed	rs4237150	GLIS3	intron_variant	LDL_INV;LDL_RAW	Suggestive		Yes	Fasting plasma glucose	Yes		Established variant	0.4473	0.0639944
LDL_INV	15:91521337	C	A	1165	0.520597	0.860296	265	585	315	-0.124138	0.00609076	C	A	1415	0.524607	0.311731	330	687	398	-0.0736684	0.0473664	a	c	2580	-3.312	0.0009273	--	0.90968	Imputed	0.99677	Imputed	rs8042680	PRC1, PRC1-AS1	intron_variant	LDL_INV	Suggestive		Yes	Type 2 diabetes	Yes		Established variant	0.331	2.29734e-16
LDL_INV	2:21244000	G	T	1165	0.297222	0.102082	598	457	110	0.12833	0.00991344	G	T	1415	0.294746	0.0404015	721	555	139	0.0795463	0.0473896	t	g	2580	3.201	0.001368	++	0.86082	Imputed	0.99926	Genotyped	rs10199768	APOB	intron_variant	LDL_INV;LDL_RAW	Suggestive		Yes	Cardiovascular disease risk factors	Yes		Established variant	0.4046	3.34235e-06
LDL_INV	1:150958836	A	G	1165	0.13353	0.0578301	941	205	19	0.157567	0.0405235	A	G	1415	0.111273	0.442348	1097	302	16	0.185251	0.010395	a	g	2580	-3.274	0.00106	--	0.64547	Imputed	0.71011	Imputed	rs267733	ANXA9	missense_variant	LDL_INV	Suggestive		Yes	LDL cholesterol; LDL cholesterol levels	Yes		Established variant	0.1382	0.438165
LDL_INV	20:18885738	G	A	1165	0.44378	0.905564	361	573	231	-0.0827353	0.048376	G	A	1415	0.45253	0.788595	427	696	292	-0.112939	0.00270314	a	g	2580	-3.548	0.0003882	--	0.99966	Genotyped	0.99718	Genotyped	rs742731	C20orf78 - LOC102724734	intergenic_variant	NON_HDL_INV;LDL_INV;LDL_RAW	Suggestive		Yes	Homeostasis model assessment of insulin resistance (dietary factor interaction); Fasting insulin (dietary factor interaction)	Yes		Established variant	0.3678	0.00149098
LDL_INV	15:91544076	A	G	1165	0.401588	0.625423	415	568	182	-0.094648	0.0301847	A	G	1415	0.404189	0.911994	503	684	228	-0.100921	0.00876276	a	g	2580	3.398	0.0006793	++	0.99514	Genotyped	0.99556	Imputed	rs12899811	VPS33B	non_coding_transcript_exon_variant	LDL_INV;LDL_RAW	Suggestive		Yes	Type 2 diabetes	Yes		Established variant	0.3062	4.83181e-05
LDL_INV	8:19824667	C	T	1165	0.367707	0.0715636	461	520	184	0.144479	0.00203639	C	T	1415	0.357618	0.297313	575	669	171	0.0804736	0.0431036	t	c	2580	3.571	0.0003557	++	0.85522	Imputed	0.99987	Genotyped	rs15285	LPL	3_prime_UTR_variant	LDL_INV;HDL_INV;LDL_RAW	Suggestive		Yes	Triglycerides-Blood Pressure (TG-BP); HDL cholesterol; Coronary artery disease	Yes		Established variant	0.3171	0.075034
LDL_INV	11:116584987	C	T	1165	0.626861	0.41155	162	527	476	0.127588	0.00533952	C	T	1415	0.591324	0.15295	250	658	507	0.078961	0.0351774	t	c	2580	3.432	0.0005994	++	0.92115	Imputed	0.99995	Genotyped	rs4938303	LOC101929011 - BUD13	intergenic_variant	LDL_INV;LDL_RAW	Suggestive		Yes	Triglycerides	Yes		Established variant	0.7068	3.32614e-05
LDL_INV	8:19827848	C	A	1165	0.422243	0.149	401	544	220	0.118221	0.00502878	C	A	1415	0.416644	0.352313	491	670	254	0.0795581	0.0344719	a	c	2580	3.451	0.0005586	++	0.99911	Genotyped	0.99968	Genotyped	rs10105606	LPL - LOC105379311	intergenic_variant	LDL_INV;LDL_RAW;BMI_RAW	Suggestive		Yes	Triglycerides	Yes		Established variant	0.3439	0.00276949
LDL_INV	2:21319016	T	G	1165	0.809274	1	42	358	765	0.190553	0.000647745	T	G	1415	0.80608	0.79858	51	447	917	0.152138	0.00143779	t	g	2580	-4.652	3.285e-06	--	0.95696	Imputed	0.99978	Genotyped	rs672889	APOB - TDRD15	intergenic_variant	TC_INV;NON_HDL_INV;LDL_INV;TC_RAW;NON_HDL_RAW;LDL_RAW	Suggestive		Yes	Cholesterol, total	Yes		Established variant	0.8211	0.611393
LDL_INV	19:11224265	A	G	1165	0.614887	0.756949	175	546	444	0.127192	0.00295344	A	G	1415	0.610671	0.78005	217	668	530	0.0863679	0.0244279	a	g	2580	-3.664	0.0002483	--	0.99875	Genotyped	0.99964	Genotyped	rs5930	LDLR	synonymous_variant	NON_HDL_INV;LDL_INV;NON_HDL_RAW;LDL_RAW	Suggestive		Yes	Total cholesterol levels	Yes		Established variant	0.5785	0.214107
LDL_INV	20:6470094	G	A	1165	0.341396	0.327723	499	539	127	-0.0988487	0.0309679	G	A	1415	0.350522	0.381298	589	660	166	-0.0914846	0.0218469	a	g	2580	-3.148	0.001644	--	0.98978	Imputed	0.99767	Genotyped	rs2326788	CASC20	intron_variant	LDL_INV;LDL_RAW	Suggestive		Yes	Hip circumference adjusted for BMI	Yes		Established variant	0.3857	0.135195
LDL_INV	1:109817590	G	T	1165	0.156889	0.442098	828	304	33	-0.161178	0.00656349	G	T	1415	0.158569	0.765373	1003	375	37	-0.177269	0.000537843	t	g	2580	-4.39	1.134e-05	--	0.95867	Imputed	1	Genotyped	rs12740374	CELSR2	3_prime_UTR_variant	NON_HDL_INV;TC_INV;LDL_INV;NON_HDL_RAW;TC_RAW;LDL_RAW	Suggestive		Yes	LDL cholesterol; Total Cholesterol; Coronary artery disease	Yes		Established variant	0.2127	0.00709789
LDL_INV	6:105364421	T	G	1165	0.519557	0.00181582	284	527	354	-0.100369	0.0244237	T	G	1415	0.500007	0.594929	359	697	359	-0.0814999	0.0288277	t	g	2580	3.131	0.001742	++	0.87194	Imputed	0.99997	Genotyped	rs11156429	LOC100422315 - LINC00577	intron_variant	LDL_INV;LDL_RAW	Suggestive		Yes	Waist circumference adjusted for body mass index; Waist circumference adjusted for BMI in active individuals; Waist circumference adjusted for BMI in inactive individuals; Waist circumference adjusted for BMI (joint analysis main effects and physical activity interaction)	Yes		Established variant	0.5298	0.508672
LDL_INV	1:109817838	T	C	1165	0.829179	0.534843	37	324	804	0.119794	0.0327087	T	C	1415	0.827061	0.163511	50	390	975	0.134255	0.0059452	t	c	2580	-3.472	0.0005161	--	0.999	Genotyped	0.99955	Genotyped	rs660240	CELSR2	3_prime_UTR_variant	TC_INV;NON_HDL_INV;LDL_INV;TC_RAW;NON_HDL_RAW;LDL_RAW	Suggestive		Yes	Cardiovascular disease risk factors; LDL cholesterol	Yes		Established variant	0.8012	0.224636
LDL_INV	2:21419650	GA	AA	1165	0.26482	0.136191	667	416	82	-0.187219	0.000394523	GA	AA	1415	0.281716	0.786818	759	552	104	-0.12838	0.00373722	aa	ga	2580	-4.529	5.937e-06	--	0.92611	Imputed	0.99544	Imputed	rs10221742	TDRD15 - LOC105374317	intergenic_variant	TC_INV;NON_HDL_INV;LDL_INV;TC_RAW;NON_HDL_RAW;LDL_RAW	Suggestive		Yes	Coronary artery disease	Yes		Established variant	0.2714	0.979443
LDL_INV	3:49913705	T	C	1165	0.113816	0.0203232	938	206	21	-0.15161	0.0469119	T	C	1415	0.112848	0.00410279	1146	243	26	-0.154669	0.0178183	t	c	2580	3.09	0.002002	++	0.74453	Imputed	0.79197	Imputed	rs36022378	ACTBP13	non_coding_transcript_exon_variant	TC_INV;LDL_INV;LDL_RAW	Suggestive		Yes	Diastolic blood pressure	Yes		Established variant	0.1978	1.81185e-06
LDL_INV	10:63467553	G	C	1165	0.179341	0.693779	777	352	36	0.141397	0.0159755	G	C	1415	0.18355	0.249174	950	411	54	0.111156	0.0200816	c	g	2580	3.341	0.0008354	++	0.91316	Imputed	1	Genotyped	rs4590817	C10orf107	intron_variant	LDL_INV;LDL_RAW	Suggestive		Yes	Blood pressure; Diastolic blood pressure; Systolic blood pressure; Diastolic blood pressure (cigarette smoking interaction); Systolic blood pressure (cigarette smoking interaction)	Yes		Established variant	0.1531	0.19098
LDL_INV	8:19830921	C	T	1165	0.210285	1.19e-05	803	300	62	0.182833	0.00290194	C	T	1415	0.192344	0.931741	924	438	53	0.159404	0.000812124	t	c	2580	4.481	7.429e-06	++	0.65785	Imputed	0.99944	Genotyped	rs10096633	LPL - LOC105379311	intergenic_variant	LDL_INV;LDL_RAW	Suggestive		Yes	Triglycerides; HDL cholesterol	Yes		Established variant	0.169	0.141478
LDL_INV	19:11227480	A	C	1165	0.615198	0.215648	182	531	452	0.133496	0.00247859	A	C	1415	0.614009	0.575887	218	662	535	0.102582	0.0078779	a	c	2580	-4.001	6.301e-05	--	0.93524	Imputed	0.9823	Imputed	rs2738447	LDLR	intron_variant	NON_HDL_INV;LDL_INV;NON_HDL_RAW;LDL_RAW	Suggestive		Yes	Coronary artery disease	Yes		Established variant	0.5646	0.0597937
LDL_INV	8:19876746	G	C	1165	0.0946122	1	1028	133	4	0.380069	0.000137118	G	C	1415	0.0874926	0.738248	1179	224	12	0.177308	0.00729899	c	g	2580	4.549	5.382e-06	++	0.52065	Imputed	1	Genotyped	rs7016880	LPL - LOC105379311	intergenic_variant	TC_INV;NON_HDL_INV;LDL_INV;TC_RAW;NON_HDL_RAW;LDL_RAW	Suggestive		Yes	Hypertriglyceridemia	Yes		Established variant	0.1332	0.0123136
LDL_INV	8:19849757	G	A	1165	0.185665	0.00306453	863	264	38	0.200819	0.0032612	G	A	1415	0.16757	1	980	396	39	0.11526	0.0222044	a	g	2580	3.671	0.0002421	++	0.58818	Imputed	0.99859	Genotyped	rs17091905	LPL - LOC105379311	intergenic_variant	LDL_INV;LDL_RAW	Suggestive		Yes	Cardiovascular disease risk factors	Yes		Established variant	0.167	0.711921
LDL_INV	8:19819328	T	C	1165	0.0948002	0.11218	1035	123	7	0.386565	9.26e-05	T	C	1415	0.0886681	1	1175	229	11	0.146817	0.0263346	t	c	2580	-4.272	1.938e-05	--	0.52235	Imputed	1	Genotyped	rs325	LPL	intron_variant	TC_INV;LDL_INV;TC_RAW;NON_HDL_RAW;LDL_RAW	Suggestive		Yes	HDL cholesterol; High density lipoprotein cholesterol levels	Yes		Established variant	0.1302	0.0228009
LDL_INV	1:109817192	A	G	1165	0.158075	0.442098	828	304	33	-0.163521	0.00591688	A	G	1415	0.159059	0.62049	1003	374	38	-0.185931	0.000271542	a	g	2580	4.546	5.468e-06	++	0.94906	Imputed	0.99949	Genotyped	rs7528419	CELSR2	3_prime_UTR_variant	NON_HDL_INV;TC_INV;LDL_INV;NON_HDL_RAW;TC_RAW;LDL_RAW	Suggestive		Yes	Total Cholesterol; Myocardial infarction; Coronary artery disease; Coronary artery disease (myocardial infarction, percutaneous transluminal coronary angioplasty, coronary artery bypass grafting, angina or chromic ischemic heart disease)	Yes		Established variant	0.2127	0.00841839
LDL_INV	7:46008110	G	A	1165	0.447261	0.0440216	372	542	251	-0.107233	0.00983711	G	A	1415	0.446398	0.00606866	459	648	308	-0.0932018	0.0106848	a	g	2580	-3.625	0.0002887	--	0.99819	Genotyped	0.99734	Genotyped	rs11977526	LOC102723446	intergenic_variant	TC_INV;NON_HDL_INV;LDL_INV;TC_RAW;NON_HDL_RAW;LDL_RAW	Suggestive		Yes	Insulin-like growth factors; Diastolic blood pressure; Blood pressure traits (multi-trait analysis); Systolic blood pressure	Yes		Established variant	0.4026	0.104838
LDL_INV	8:19845376	C	T	1165	0.167526	0.000513352	901	231	33	0.199834	0.00476998	C	T	1415	0.153378	0.356071	1019	358	38	0.113675	0.0271856	t	c	2580	3.532	0.0004121	++	0.5836	Imputed	0.99947	Genotyped	rs7841189	LPL - LOC105379311	intergenic_variant	LDL_INV;LDL_RAW	Suggestive		Yes	HDL cholesterol levels	Yes		Established variant	0.164	0.919516
LDL_INV	10:63462365	G	A	1165	0.140164	0.615911	874	268	23	0.215715	0.00101709	G	A	1415	0.132089	0.907526	1067	323	25	0.116753	0.0352328	a	g	2580	3.767	0.000165	++	0.87881	Imputed	1	Genotyped	rs7922049	C10orf107	intron_variant	LDL_INV;LDL_RAW	Suggestive		Yes	Diastolic blood pressure x alcohol consumption (light vs heavy) interaction (2df test); Mean arterial pressure x alcohol consumption (light vs heavy) interaction (2df test)	Yes		Established variant	0.1382	0.979385
LDL_INV	8:19819724	C	G	1165	0.0947479	0.107	1036	122	7	0.385787	9.43e-05	C	G	1415	0.0886978	1	1175	229	11	0.147309	0.0258423	c	g	2580	-4.274	1.917e-05	--	0.52344	Imputed	0.9995	Imputed	rs328	LPL	stop_gained	TC_INV;LDL_INV;TC_RAW;NON_HDL_RAW;LDL_RAW	Suggestive		Yes	Triglycerides; HDL cholesterol; Lipid traits; HDL cholesterol levels	Yes		Established variant	0.1302	0.0228009
LDL_INV	8:19832646	G	T	1165	0.0944978	0.187712	1031	127	7	0.375242	0.00013269	G	T	1415	0.0872253	0.867989	1179	225	11	0.137805	0.0381696	t	g	2580	4.103	4.076e-05	++	0.52858	Imputed	0.99999	Genotyped	rs17482753	LPL - LOC105379311	intergenic_variant	LDL_INV;TC_RAW;LDL_RAW	Suggestive		Yes	HDL cholesterol; Lipid traits; Triglycerides; Triglyceride levels; High density lipoprotein cholesterol levels	Yes		Established variant	0.1302	0.0201678
LDL_INV	1:109818306	G	T	1165	0.826671	0.538498	38	327	800	0.131252	0.0186894	G	T	1415	0.823866	0.270795	50	398	967	0.140951	0.00373357	t	g	2580	3.728	0.0001932	++	0.99619	Imputed	0.99816	Imputed	rs629301	CELSR2	3_prime_UTR_variant	TC_INV;NON_HDL_INV;LDL_INV;TC_RAW;NON_HDL_RAW;LDL_RAW	Suggestive		Yes	LDL cholesterol; Cholesterol, total; C-reactive protein levels or total cholesterol levels (pleiotropy)	Yes		Established variant	0.7863	0.0710908
LDL_INV	13:26781528	G	A	1165	0.204478	0.0210468	761	345	59	0.132803	0.0178985	G	A	1415	0.211205	0.426081	885	462	68	0.134488	0.00315001	a	g	2580	3.778	0.0001583	++	0.8642	Imputed	0.99957	Genotyped	rs10507349	RNF6	intron_variant	NON_HDL_INV;LDL_INV;NON_HDL_RAW;LDL_RAW	Suggestive		Yes	Type 2 diabetes	Yes		Established variant	0.2247	0.498993
LDL_INV	6:105378954	C	T	1165	0.649714	0.1381	154	506	505	-0.109024	0.0127	C	T	1415	0.651159	0.00409874	197	593	625	-0.074652	0.0492848	t	c	2580	-3.13	0.00175	--	0.99959	Genotyped	0.99956	Genotyped	rs7759938	LOC100422315 - LINC00577	intron_variant	TC_INV;NON_HDL_INV;LDL_INV;TC_RAW;LDL_RAW	Suggestive		Yes	Height; Waist circumference adjusted for body mass index; Waist circumference adjusted for BMI in active individuals; Waist circumference adjusted for BMI in inactive individuals; Waist circumference adjusted for BMI (joint analysis main effects and physical activity interaction); Hip circumference adjusted for BMI	Yes		Established variant	0.6531	0.963652
LDL_INV	2:21428289	A	G	1165	0.141212	0.199937	884	256	25	-0.204618	0.00249074	A	G	1415	0.154252	0.683519	1009	375	31	-0.190252	0.000279831	a	g	2580	4.723	2.323e-06	++	0.83345	Imputed	0.99999	Genotyped	rs71435601	TDRD15 - LOC105374317	intergenic_variant	TC_INV;NON_HDL_INV;LDL_INV;TC_RAW;NON_HDL_RAW;LDL_RAW	Suggestive		Yes	Cholesterol, total	Yes		Established variant	0.17	0.30238
LDL_INV	13:79580919	G	A	1165	0.748178	0.876278	72	442	651	0.108636	0.0258077	G	A	1415	0.724331	0.424693	101	577	737	0.0987621	0.0203886	a	g	2580	3.215	0.001303	++	0.99686	Genotyped	0.99694	Genotyped	rs1441264	LOC105370273 - NIPA2P5	intergenic_variant	TC_INV;NON_HDL_INV;LDL_INV;TC_RAW;NON_HDL_RAW;LDL_RAW	Suggestive		Yes	BMI (adjusted for smoking behaviour); Body mass index (joint analysis main effects and smoking interaction); Body mass index	Yes		Established variant	0.6262	1.42585e-06
LDL_INV	8:19885726	T	C	1165	0.0944122	1	1026	135	4	0.367407	0.000206064	T	C	1415	0.0869616	0.609557	1184	219	12	0.177582	0.00775262	t	c	2580	-4.466	7.973e-06	--	0.52894	Imputed	0.98461	Imputed	rs11984636	LPL - LOC105379311	intergenic_variant	TC_INV;NON_HDL_INV;LDL_INV;TC_RAW;NON_HDL_RAW;LDL_RAW	Suggestive		Yes	HDL cholesterol levels; Triglyceride levels	Yes		Established variant	0.1332	0.0123136
LDL_INV	8:19819439	A	G	1165	0.371191	0.018867	459	514	192	0.141922	0.00318329	A	G	1415	0.370493	0.392911	554	675	186	0.0846957	0.0314805	a	g	2580	-3.575	0.0003504	--	0.80059	Imputed	0.99942	Genotyped	rs326	LPL	intron_variant	TC_INV;LDL_INV;HDL_INV;Weight_RAW;LDL_RAW;BMI_RAW	Suggestive		Yes	Triglycerides; HDL cholesterol	Yes		Established variant	0.327	0.0910969
LDL_INV	8:19824492	T	C	1165	0.368638	0.054597	461	519	185	0.143742	0.00218	T	C	1415	0.358545	0.247607	573	671	171	0.0841752	0.0345854	t	c	2580	-3.624	0.0002902	--	0.85014	Imputed	0.99922	Genotyped	rs13702	LPL	3_prime_UTR_variant	TC_INV;LDL_INV;LDL_RAW	Suggestive		Yes	HDL Cholesterol - Triglycerides (HDLC-TG)	Yes		Established variant	0.3201	0.0901741
LDL_INV	5:74625487	C	A	1165	0.415129	0.0336094	427	527	211	0.0895436	0.049796	C	A	1415	0.390684	0.0833792	541	642	232	0.104372	0.00552305	a	c	2580	3.373	0.000743	++	0.91788	Imputed	1	Genotyped	rs7703051	ANKRD31 - HMGCR	intron_variant	TC_INV;LDL_INV;TC_RAW	Suggestive		Yes	LDL cholesterol	Yes		Established variant	0.3907	0.729193
LDL_INV	20:6469596	G	A	1165	0.309383	0.836953	559	494	112	-0.0945098	0.042245	G	A	1415	0.282664	0.75986	658	610	147	-0.115083	0.0193207	a	g	2580	-3.097	0.001953	--	0.97874	Imputed	0.75125	Imputed	rs17721822	CASC20	intron_variant	LDL_INV	Suggestive		Yes	Height	Yes		Established variant	0.3698	0.00232354
LDL_INV	8:19848080	G	A	1165	0.167823	0.000828064	902	231	32	0.198411	0.00521553	G	A	1415	0.15295	0.41254	1019	359	37	0.114821	0.0262647	a	g	2580	3.523	0.0004269	++	0.57951	Imputed	0.99968	Genotyped	rs17410962	LPL - LOC105379311	intergenic_variant	LDL_INV;LDL_RAW	Suggestive		Yes	Triglycerides; Triglyceride levels; High density lipoprotein cholesterol levels	Yes		Established variant	0.164	0.919516
LDL_INV	2:21270554	A	C	1165	0.820058	0.488522	34	352	779	0.154478	0.00586377	A	C	1415	0.821453	0.785621	43	419	953	0.162133	0.00104146	a	c	2580	-4.28	1.87e-05	--	0.99842	Genotyped	0.99706	Genotyped	rs585967	APOB - TDRD15	regulatory_region_variant	TC_INV;NON_HDL_INV;LDL_INV;TC_RAW;NON_HDL_RAW;LDL_RAW	Suggestive		Yes	Coronary artery disease (myocardial infarction, percutaneous transluminal coronary angioplasty, coronary artery bypass grafting, angina or chromic ischemic heart disease)	Yes		Established variant	0.8111	0.716248
LDL_INV	20:45558831	A	G	1165	0.403017	0.000284118	460	496	209	-0.0932045	0.0453001	A	G	1415	0.439718	0.195476	457	673	285	-0.102124	0.00610688	a	g	2580	3.376	0.0007359	++	0.84467	Imputed	0.99781	Genotyped	rs6090583	EYA2	intron_variant	LDL_INV	Suggestive		Yes	Waist-to-hip ratio adjusted for body mass index; Waist-to-hip ratio adjusted for BMI in active individuals; Waist-to-hip ratio adjusted for BMI (joint analysis for main effect and physical activity interaction); Waist-to-hip ratio adjusted for BMI (adjusted for smoking behaviour); Waist-to-hip ratio adjusted for BMI (joint analysis main effects and smoking interaction)	Yes		Established variant	0.5189	8.93262e-05
LDL_INV	2:21286057	T	C	1165	0.780824	0.66506	57	389	719	0.174002	0.00103833	T	C	1415	0.788041	0.426009	58	484	873	0.164276	0.000411472	t	c	2580	-4.82	1.434e-06	--	0.94983	Imputed	0.99984	Genotyped	rs515135	APOB - TDRD15	intergenic_variant	TC_INV;NON_HDL_INV;LDL_INV;TC_RAW;NON_HDL_RAW;LDL_RAW	Suggestive		Yes	LDL cholesterol; Coronary artery disease	Yes		Established variant	0.7962	0.67084
LDL_INV	2:21241505	A	G	1165	0.1533	0.558896	844	299	22	-0.13015	0.0404783	A	G	1415	0.147758	0.752113	1026	360	29	-0.109301	0.0400684	a	g	2580	2.897	0.003765	++	0.88942	Imputed	0.99906	Genotyped	rs12713956	APOB	intron_variant	LDL_INV	Suggestive		Yes	LDL cholesterol	Yes		Established variant	0.1193	0.0900229
LDL_INV	8:19824563	T	C	1165	0.117162	0.285584	1000	156	9	0.328945	0.000212715	T	C	1415	0.110945	0.685249	1120	276	19	0.165477	0.00538643	t	c	2580	-4.55	5.375e-06	--	0.53168	Imputed	1	Genotyped	rs1059611	LPL	3_prime_UTR_variant	TC_INV;NON_HDL_INV;LDL_INV;TC_RAW;NON_HDL_RAW;LDL_RAW	Suggestive		Yes	Triglyceride levels	Yes		Established variant	0.1362	0.253843
LDL_INV	1:109818530	C	T	1165	0.827204	0.538498	38	327	800	0.13251	0.017527	C	T	1415	0.824053	0.270795	50	398	967	0.140911	0.0037338	t	c	2580	3.744	0.0001813	++	0.99995	Genotyped	0.99998	Genotyped	rs646776	CELSR2 - PSRC1	regulatory_region_variant	TC_INV;NON_HDL_INV;LDL_INV;TC_RAW;NON_HDL_RAW;LDL_RAW	Suggestive		Yes	Cholesterol, total; LDL cholesterol; Coronary artery disease; Myocardial infarction (early onset); Coronary heart disease; C-reactive protein levels or LDL-cholesterol levels (pleiotropy); C-reactive protein levels or HDL-cholesterol levels (pleiotropy); Total cholesterol levels	Yes		Established variant	0.7873	0.0706706
LDL_INV	19:11229218	A	G	1165	0.419851	0.309018	391	553	221	0.1837	9.77e-05	A	G	1415	0.432585	0.0171287	478	650	287	0.0991691	0.00712082	a	g	2580	-4.611	4.005e-06	--	0.81163	Imputed	0.99587	Imputed	rs2738452	LDLR	intron_variant	TC_INV;NON_HDL_INV;LDL_INV;TC_RAW;NON_HDL_RAW;LDL_RAW	Suggestive		Yes	LDL cholesterol levels	Yes		Established variant	0.4443	0.560219
LDL_INV	8:19843171	T	C	1165	0.191572	7.18e-05	851	267	47	0.200567	0.00254138	T	C	1415	0.171836	0.851509	970	405	40	0.116027	0.0204325	t	c	2580	-3.745	0.0001803	--	0.60733	Imputed	0.99891	Genotyped	rs17091891	LPL - LOC105379311	intergenic_variant	LDL_INV;LDL_RAW	Suggestive		Yes	Coronary artery disease	Yes		Established variant	0.167	0.525081
HT_INV	7:2801803	C	T	1298	0.125308	0.504615	1014	264	20	-0.200747	0.00445088	C	T	1430	0.130851	0.560289	1083	320	27	-0.175626	0.00151489	t	c	2728	-4.258	2.059e-05	--	0.71657	Imputed	0.99951	Genotyped	rs798489	GNA12, AMZ1	splice_donor_variant	HT_INV;HT_RAW	Suggestive		Yes	Height; Waist circumference adjusted for body mass index; Waist circumference adjusted for BMI in active individuals; Waist circumference adjusted for BMI (joint analysis main effects and physical activity interaction); Birth weight	Yes		Established variant	0.2763	7.39686e-15
HT_INV	4:145839264	A	G	1298	0.575928	0.0045614	262	585	451	-0.102652	0.00993449	A	G	1430	0.581351	0.00289	285	643	502	-0.0969965	0.0107878	a	g	2728	3.624	0.0002898	++	0.92102	Imputed	0.95292	Imputed	rs4240326	HSPD1P5 - ANAPC10	intron_variant	HT_INV;HT_RAW	Suggestive		Yes	Height	Yes		Established variant	0.5258	0.0461333
HT_INV	7:2772431	A	C	1298	0.161688	0.755709	920	344	34	-0.148473	0.0062034	A	C	1430	0.156272	0.0710859	1027	359	44	-0.168022	0.000917862	a	c	2728	4.288	1.806e-05	++	0.96086	Imputed	0.99952	Genotyped	rs798528	AMZ1, GNA12	intron_variant	HT_INV;HT_RAW	Suggestive		Yes	Hip circumference	Yes		Established variant	0.3052	2.89069e-13
HT_INV	14:79899454	C	T	1298	0.54993	0.400282	271	627	400	0.110709	0.00455813	C	T	1430	0.556318	0.668234	277	715	438	0.118331	0.00171994	t	c	2728	4.226	2.375e-05	++	0.99805	Genotyped	0.99873	Genotyped	rs7141420	NRXN3	intron_variant	HT_INV	Suggestive		Yes	Obesity; Body mass index; Body mass index in physically active individuals; Body mass index (joint analysis main effects and physical activity interaction); BMI (adjusted for smoking behaviour); Body mass index (joint analysis main effects and smoking interaction); BMI in non-smokers	Yes		Established variant	0.5298	0.438328
HT_INV	2:56096892	A	G	1298	0.298539	0.00484034	670	495	133	-0.127508	0.00502027	A	G	1430	0.308481	0.710093	687	604	139	-0.0835667	0.0402997	a	g	2728	3.42	0.0006261	++	0.86126	Imputed	0.99964	Genotyped	rs3791679	EFEMP1	intron_variant	HT_INV	Suggestive		Yes	Height; Waist circumference adjusted for body mass index; Waist circumference adjusted for BMI in active individuals; Waist circumference adjusted for BMI (joint analysis main effects and physical activity interaction); Waist circumference adjusted for BMI (adjusted for smoking behaviour); Waist circumference adjusted for BMI (joint analysis main effects and smoking interaction); Waist circumfere…	Yes		Established variant	0.2286	0.000889744
HT_INV	10:89768584	G	A	1298	0.0886557	0.0292431	1111	173	14	0.214673	0.00466749	G	A	1430	0.0804448	0.047459	1215	200	15	0.134013	0.0458544	a	g	2728	3.397	0.0006809	++	0.78448	Imputed	0.99958	Genotyped	rs10788575	LOC107984250 - LOC105378414	intergenic_variant	HT_INV	Suggestive		Yes	Type 2 diabetes	Yes		Established variant	0.1342	0.00250591
HT_INV	12:112072424	A	G	1298	0.279741	0.637832	648	544	106	0.122944	0.0129146	A	G	1430	0.285114	0.896876	732	581	117	0.0937908	0.0284567	a	g	2728	-3.301	0.0009629	--	0.78592	Imputed	0.99974	Genotyped	rs11065987	ATXN2 - BRAP	intergenic_variant	HT_INV	Suggestive		Yes	LDL cholesterol; Cholesterol, total; Body mass index	Yes		Established variant	0.4195	1.69393e-09
HT_INV	4:145574844	A	G	1298	0.792014	0.00285043	73	388	837	0.132994	0.00489347	A	G	1430	0.774421	0.00244538	93	459	878	0.154209	0.000358949	a	g	2728	-4.525	6.048e-06	--	0.96468	Imputed	0.99998	Genotyped	rs1812175	HHIP	intron_variant	HT_INV;BMI_INV;WC_RAW;HT_RAW;BMI_RAW	Suggestive		Yes	Height; Waist circumference adjusted for body mass index; Waist circumference adjusted for BMI in active individuals; Waist circumference adjusted for BMI (joint analysis main effects and physical activity interaction); Waist circumference adjusted for BMI (joint analysis main effects and smoking interaction); Waist circumference adjusted for BMI in non-smokers; Hip circumference adjusted for BMI…	Yes		Established variant	0.8141	0.173222
HT_INV	2:56111309	C	T	1298	0.305776	0.00332777	666	496	136	-0.127763	0.00469468	C	T	1430	0.326239	0.588162	654	619	157	-0.09249	0.0206449	t	c	2728	-3.626	0.000288	--	0.85946	Imputed	0.99937	Genotyped	rs3791675	EFEMP1	intron_variant	HT_INV;HT_RAW	Suggestive		Yes	Height; Waist circumference adjusted for body mass index; Waist circumference adjusted for BMI in active individuals; Waist circumference adjusted for BMI (joint analysis main effects and physical activity interaction)	Yes		Established variant	0.2306	0.000147255
HT_INV	12:111865049	C	G	1298	0.706929	0.387807	121	529	648	-0.108225	0.0168711	C	G	1430	0.710143	0.11002	134	566	730	-0.0891751	0.0357184	c	g	2728	3.169	0.001531	++	0.89291	Imputed	0.96465	Imputed	rs7310615	SH2B3	intron_variant	HT_INV	Suggestive		Yes	Systolic blood pressure x alcohol consumption interaction (2df test); Diastolic blood pressure x alcohol consumption interaction (2df test); Mean arterial pressure x alcohol consumption interaction (2df test); Mean arterial pressure x alcohol consumption (light vs heavy) interaction (2df test)	Yes		Established variant	0.5348	3.44394e-14
HT_INV	4:145825151	A	G	1298	0.571843	0.00647536	262	587	449	-0.0970522	0.011824	A	G	1430	0.575224	0.00349825	285	645	500	-0.0946637	0.0105875	a	g	2728	3.587	0.0003345	++	0.98166	Imputed	0.9995	Genotyped	rs951252	HSPD1P5 - ANAPC10	intron_variant	HT_INV;HT_RAW	Suggestive		Yes	Hip circumference	Yes		Established variant	0.5268	0.0833268
HT_INV	7:2763102	C	T	1298	0.162653	0.677831	920	343	35	-0.110047	0.0438477	C	T	1430	0.172483	0.0643031	1014	369	47	-0.201112	0.000209727	t	c	2728	-4.074	4.617e-05	--	0.9431	Imputed	0.82093	Imputed	rs798544	AMZ1	intron_variant	HT_INV;HT_RAW	Suggestive		Yes	Height	Yes		Established variant	0.2942	4.35835e-10
HT_INV	7:2869985	T	C	1298	0.193416	0.736967	950	319	29	-0.145477	0.0331024	T	C	1430	0.156904	0.30907	1029	362	39	-0.185188	0.000371902	t	c	2728	4.047	5.193e-05	++	0.54363	Imputed	0.96922	Imputed	rs1182188	GNA12	intron_variant	Weight_INV;HT_INV;HT_RAW	Suggestive		Yes	Height	Yes		Established variant	0.2952	4.17478e-09
HT_INV	12:112273499	C	T	1298	0.275624	0.839719	653	538	107	0.129088	0.0157369	C	T	1430	0.270467	0.596417	754	563	113	0.0941781	0.0379083	t	c	2728	3.169	0.001531	++	0.68464	Imputed	0.91535	Imputed	rs11513729	ALDH2 - MAPKAPK5-AS1	regulatory_region_variant	HT_INV	Suggestive		Yes	Systolic blood pressure x alcohol consumption interaction (2df test); Diastolic blood pressure x alcohol consumption interaction (2df test); Mean arterial pressure x alcohol consumption interaction (2df test)	Yes		Established variant	0.4175	1.82503e-10
HT_INV	12:112059557	C	T	1298	0.288934	0.591162	647	545	106	0.118227	0.0136838	C	T	1430	0.286259	0.74627	731	579	120	0.0876982	0.0399683	t	c	2728	3.188	0.001434	++	0.81625	Imputed	0.99965	Genotyped	rs11065979	ATXN2 - BRAP	intergenic_variant	HT_INV	Suggestive		Yes	Systolic blood pressure x alcohol consumption interaction (2df test); Diastolic blood pressure x alcohol consumption interaction (2df test); Diastolic blood pressure x alcohol consumption (light vs heavy) interaction (2df test); Mean arterial pressure x alcohol consumption interaction (2df test); Mean arterial pressure x alcohol consumption (light vs heavy) interaction (2df test)	Yes		Established variant	0.4394	4.63672e-11
HT_INV	7:2789880	A	C	1298	0.164902	0.663469	940	327	31	-0.155154	0.00668408	A	C	1430	0.148955	0.0942749	1044	346	40	-0.17731	0.00061442	a	c	2728	4.351	1.357e-05	++	0.85224	Imputed	0.99956	Genotyped	rs798502	GNA12, AMZ1	intron_variant	HT_INV;HT_RAW	Suggestive		Yes	Waist circumference adjusted for BMI (joint analysis main effects and smoking interaction); Waist circumference adjusted for BMI in non-smokers; Waist circumference adjusted for BMI (adjusted for smoking behaviour); Waist circumference adjusted for body mass index	Yes		Established variant	0.2813	3.97631e-10
HT_INV	4:145568352	T	C	1298	0.79429	0.00285043	73	388	837	0.128608	0.00579799	T	C	1430	0.774422	0.00244538	93	459	878	0.1542	0.00035923	t	c	2728	-4.487	7.235e-06	--	0.99861	Genotyped	0.99998	Genotyped	rs7689420	HHIP	non_coding_transcript_exon_variant	HT_INV;BMI_INV;WC_RAW;HT_RAW;BMI_RAW	Suggestive		Yes	Height; Waist circumference adjusted for body mass index; Waist circumference adjusted for BMI in active individuals; Waist circumference adjusted for BMI (joint analysis main effects and physical activity interaction)	Yes		Established variant	0.8151	0.17275
HT_INV	6:130345835	G	A	1298	0.241779	0.358059	761	458	79	-0.101115	0.0319263	G	A	1430	0.229458	0.204086	857	489	84	-0.133255	0.00238777	a	g	2728	-3.679	0.0002343	--	0.93362	Imputed	0.99748	Genotyped	rs1415701	L3MBTL3	intron_variant	HT_INV	Suggestive		Yes	Height; Birth weight	Yes		Established variant	0.2773	0.0866164
HT_INV	4:145650021	G	A	1298	0.497333	0.617314	323	659	316	0.140787	0.000370069	G	A	1430	0.491423	0.751167	368	709	353	0.132395	0.000813849	a	g	2728	4.88	1.061e-06	++	0.99985	Genotyped	0.93632	Imputed	rs1492820	HHIP	intron_variant	HT_INV;HT_RAW	Suggestive		Yes	Height	Yes		Established variant	0.5258	0.263365
HT_INV	17:45323125	T	C	1298	0.224265	0.562617	808	428	62	-0.119232	0.0210454	T	C	1430	0.226855	0.181557	892	464	74	-0.166301	0.000628037	t	c	2728	4.067	4.762e-05	++	0.8213	Imputed	0.83973	Imputed	rs4144743	MYL4 - ITGB3	intergenic_variant	HT_INV;HT_RAW	Suggestive		Yes	Body mass index	Yes		Established variant	0.1998	0.273398
HT_INV	9:110125811	C	G	1298	0.050002	0.0225414	1195	97	6	-0.202103	0.0390451	C	G	1430	0.0591443	0.0881331	1270	151	9	-0.203164	0.0121541	c	g	2728	3.239	0.001199	++	0.80106	Imputed	0.91124	Imputed	rs817858	RAD23B - LOC107987111	intergenic_variant	HT_INV	Suggestive		Yes	Body mass index	Yes		Established variant	0.0348	0.0866164
HT_INV	7:2795957	A	G	1298	0.168853	0.917636	915	351	32	-0.141234	0.0120293	A	G	1430	0.160998	0.117174	1015	370	45	-0.184054	0.000257484	a	g	2728	4.378	1.196e-05	++	0.87735	Imputed	0.99948	Genotyped	rs798497	GNA12, AMZ1	intron_variant	HT_INV;HT_RAW	Suggestive		Yes	Height; Hip circumference adjusted for BMI	Yes		Established variant	0.2893	6.53327e-10
HT_INV	12:111973358	A	G	1298	0.700182	0.79343	123	546	629	-0.105661	0.0186544	A	G	1430	0.708666	0.179303	133	570	727	-0.0873734	0.0392182	a	g	2728	3.115	0.001837	++	0.89509	Imputed	0.9772	Imputed	rs597808	ATXN2	intron_variant	HT_INV	Suggestive		Yes	Systolic blood pressure x alcohol consumption interaction (2df test); Diastolic blood pressure x alcohol consumption interaction (2df test)	Yes		Established variant	0.5338	1.39314e-13
HT_INV	4:145643079	G	A	1298	0.545937	0.370337	276	627	395	0.0972019	0.0125013	G	A	1430	0.544767	0.149539	307	681	442	0.116562	0.00278357	a	g	2728	3.888	0.000101	++	0.99961	Genotyped	0.94565	Imputed	rs6854783	HHIP	intron_variant	HT_INV	Suggestive		Yes	Height	Yes		Established variant	0.5666	0.458851
HDL_INV	13:32953388	T	C	1230	0.42283	0.242662	420	580	230	0.124314	0.00193647	T	C	1434	0.423291	1	477	700	257	0.0765095	0.0427204	t	c	2664	-3.593	0.0003268	--	0.99956	Genotyped	0.99998	Genotyped	rs4942486	BRCA2	intron_variant	HDL_INV	Suggestive		Yes	LDL cholesterol; LDL cholesterol levels	Yes		Established variant	0.5159	0.000213459
HDL_INV	19:45392254	C	T	1230	0.0703813	0.46225	1131	96	3	-0.353188	0.00110284	C	T	1434	0.0809791	0.444151	1229	195	10	-0.146948	0.0459527	t	c	2664	-3.681	0.0002319	--	0.53108	Imputed	0.84947	Imputed	rs6857	PVRL2	3_prime_UTR_variant	TG_INV;HDL_INV;TG_RAW	Suggestive		Yes	Body fat percentage; Type 2 diabetes	Yes		Established variant	0.165	1.56699e-08
HDL_INV	14:68813115	T	C	1230	0.738186	0.883706	87	477	666	-0.121348	0.0113474	T	C	1434	0.739279	0.588742	106	552	776	-0.0891031	0.0413939	t	c	2664	3.217	0.001297	++	0.92962	Imputed	0.93602	Imputed	rs1570106	RAD51B	intron_variant	HDL_INV;HDL_RAW	Suggestive		Yes	Height	Yes		Established variant	0.7714	0.19264
HDL_INV	8:19942181	G	T	1230	0.649651	0.532038	147	572	511	0.0878786	0.0443062	G	T	1434	0.646844	0.488056	185	643	606	0.0917259	0.0177962	t	g	2664	3.105	0.001901	++	0.96216	Imputed	0.99848	Genotyped	rs13263508	LOC105379311	intron_variant	HDL_INV	Suggestive		Yes	High density lipoprotein cholesterol levels; Triglyceride levels	Yes		Established variant	0.5765	0.00448793
HDL_INV	1:55517301	A	G	1230	0.114224	0.125582	1043	175	12	-0.175113	0.0295879	A	G	1434	0.119296	0.203641	1155	259	20	-0.138989	0.033973	a	g	2664	3.034	0.002414	++	0.6326	Imputed	0.76132	Imputed	rs45576433	PCSK9	non_coding_transcript_exon_variant	HDL_INV	Suggestive		Yes	Total cholesterol levels	Yes		Established variant	0.1302	0.531143
HDL_INV	8:19824667	C	T	1230	0.36772	0.102763	484	553	193	0.0895251	0.0457787	C	T	1434	0.356341	0.387767	586	674	174	0.0804503	0.0413885	t	c	2664	2.854	0.004322	++	0.85522	Imputed	0.99987	Genotyped	rs15285	LPL	3_prime_UTR_variant	LDL_INV;HDL_INV;LDL_RAW	Suggestive		Yes	Triglycerides-Blood Pressure (TG-BP); HDL cholesterol; Coronary artery disease	Yes		Established variant	0.3171	0.0815133
HDL_INV	4:82220324	A	C	1230	0.348853	0.0933103	523	537	170	-0.135447	0.0213385	A	C	1434	0.321414	0.468193	654	638	142	-0.0852159	0.034713	a	c	2664	3.113	0.001849	++	0.52562	Imputed	0.99961	Genotyped	rs2011962	PRKG2 - RNU5A-2P	intergenic_variant	HDL_INV	Suggestive		Yes	Height	Yes		Established variant	0.2704	0.00694479
HDL_INV	8:11255575	A	C	1230	0.452458	0.0186774	375	570	285	-0.102578	0.0460002	A	C	1434	0.417493	0.000268381	555	620	259	-0.110689	0.0262282	a	c	2664	2.987	0.00282	++	0.62792	Imputed	0.54137	Imputed	rs9969423	FAM167A-AS1	intron_variant	HDL_INV	Suggestive		Yes	Systolic blood pressure x alcohol consumption interaction (2df test)	Yes		Established variant	0.4891	0.0417745
HDL_INV	12:9855958	T	G	1230	0.357854	0.0467203	526	532	172	-0.101095	0.017428	T	G	1434	0.375893	0.00627628	601	617	216	-0.114938	0.00751574	t	g	2664	3.577	0.0003479	++	0.94192	Imputed	0.77501	Imputed	rs11052552	CLEC2D - LOC105369652	intergenic_variant	HDL_INV;HDL_RAW	Suggestive		Yes	Type 1 diabetes	Yes		Established variant	0.5129	8.09818e-10
HDL_INV	6:20382600	G	A	1230	0.522968	0.00507298	304	564	362	-0.0932453	0.0164545	G	A	1434	0.539495	0.123727	321	684	429	-0.104597	0.00485119	a	g	2664	-3.696	0.0002186	--	0.99634	Genotyped	0.97446	Imputed	rs1570155	E2F3	intergenic_variant	HDL_INV;HDL_RAW	Suggestive		Yes	Obesity-related traits	Yes		Established variant	0.5706	0.150441
HDL_INV	4:6289986	T	G	1230	0.611976	0.167432	197	561	472	-0.0961205	0.0177066	T	G	1434	0.608433	0.955818	219	685	530	-0.0913109	0.0170366	t	g	2664	3.362	0.0007736	++	0.99861	Genotyped	0.99997	Genotyped	rs4458523	WFS1	intron_variant	HDL_INV;HDL_RAW	Suggestive		Yes	Type 2 diabetes	Yes		Established variant	0.6322	0.446564
HDL_INV	2:204738919	G	A	1230	0.489791	0.0260039	341	575	314	-0.0776125	0.0473004	G	A	1434	0.483724	0.266959	393	695	346	-0.0787052	0.0324737	a	g	2664	-2.917	0.003536	--	0.99832	Genotyped	0.99936	Genotyped	rs3087243	CTLA4 - LOC101927840	intergenic_variant	HDL_INV	Suggestive	Yes	Yes	Type 1 diabetes	Yes		Established variant	0.4702	0.594319
HDL_INV	6:26091179	C	G	1230	0.11526	0.205478	968	241	21	0.13439	0.0314738	C	G	1434	0.109834	0.222266	1141	271	22	0.164159	0.00515624	c	g	2664	-3.514	0.0004418	--	0.98189	Imputed	0.99999	Genotyped	rs1799945	HFE	missense_variant	HDL_INV;HDL_RAW	Suggestive		Yes	Diastolic blood pressure; Hypertension; Systolic blood pressure; Mean arterial pressure; Diastolic blood pressure (cigarette smoking interaction); Systolic blood pressure (cigarette smoking interaction)	Yes		Established variant	0.172	0.00100178
HDL_INV	6:126752884	C	G	1230	0.588158	0.0155186	226	553	451	-0.0874602	0.0301955	C	G	1434	0.601144	0.136951	242	660	532	-0.111846	0.0027558	c	g	2664	3.669	0.0002432	++	0.96198	Imputed	0.99981	Imputed	rs1538171	CENPW	intergenic_variant	HDL_INV;FPG_INV;HDL_RAW;FPG_RAW	Suggestive		Yes	Type 1 diabetes	Yes		Established variant	0.4563	7.26384e-09
HDL_INV	6:13270945	G	C	1230	0.206654	0.0181586	790	374	66	-0.104416	0.0368703	G	C	1434	0.223152	0.542562	861	506	67	-0.101008	0.0254703	c	g	2664	-3.057	0.002232	--	0.93851	Imputed	0.99998	Genotyped	rs1223397	PHACTR1, TBC1D7-LOC100130357	intron_variant	HDL_INV	Suggestive		Yes	Blood pressure	Yes		Established variant	0.1869	0.224636
HDL_INV	4:6270056	G	A	1230	0.61747	0.00382706	206	534	490	-0.0957068	0.0213725	G	A	1434	0.605607	0.580632	228	675	531	-0.0929174	0.0142224	a	g	2664	-3.362	0.0007726	--	0.93691	Imputed	0.99932	Genotyped	rs4689388	WFS1	intergenic_variant	HDL_INV;HDL_RAW	Suggestive		Yes	Type 2 diabetes and other traits; Type 2 diabetes	Yes		Established variant	0.6193	0.86454
HDL_INV	15:58730498	C	T	1230	0.813336	0.131463	51	356	823	-0.109279	0.0312044	C	T	1434	0.809614	0.0203722	66	414	954	-0.0905117	0.0497843	t	c	2664	-2.903	0.003693	--	0.99582	Genotyped	0.9979	Genotyped	rs588136	LIPC, LOC101928694	intron_variant	HDL_INV;HDL_RAW	Suggestive		Yes	Lipid traits; Triglyceride levels	Yes		Established variant	0.7962	0.548246
HDL_INV	4:6316381	C	A	1230	0.512291	0.0346604	310	577	343	-0.0846731	0.032344	C	A	1434	0.505632	0.526528	356	705	373	-0.113325	0.00222814	a	c	2664	-3.698	0.0002175	--	0.97642	Imputed	0.99792	Genotyped	rs4234733	LOC107986257 - PPP2R2C	intergenic_variant	HDL_INV;HDL_RAW	Suggestive		Yes	Type 2 diabetes	Yes		Established variant	0.5686	0.0228009
HDL_INV	6:126698719	A	G	1230	0.59142	0.0131695	226	552	452	-0.0864783	0.0289641	A	G	1434	0.586038	0.110681	243	659	532	-0.122854	0.00354982	a	g	2664	3.623	0.0002911	++	0.99996	Genotyped	0.77679	Imputed	rs9388489	CENPW	intergenic_variant	HDL_INV;HDL_RAW;FPG_RAW	Suggestive		Yes	Type 1 diabetes	Yes		Established variant	0.4503	7.33396e-09
HDL_INV	6:126712247	G	C	1230	0.57205	0.0115556	234	554	442	-0.0846362	0.0367419	G	C	1434	0.575517	0.249458	243	669	522	-0.115884	0.00545744	c	g	2664	-3.458	0.0005444	--	0.94064	Imputed	0.79296	Imputed	rs1578060	CENPW	intergenic_variant	HDL_INV;HDL_RAW;FPG_RAW	Suggestive		Yes	Height	Yes		Established variant	0.4533	7.01477e-07
HDL_INV	1:182144119	C	G	1230	0.35153	0.0909936	532	533	165	-0.118916	0.0104977	C	G	1434	0.35102	0.773728	595	653	186	-0.0821064	0.0434389	c	g	2664	3.22	0.00128	++	0.82442	Imputed	0.9176	Imputed	rs2489279	ZNF648	intron_variant	HDL_INV	Suggestive		Yes	HDL cholesterol	Yes		Established variant	0.3221	0.283868
HDL_INV	12:9833628	C	T	1230	0.5865	0.411213	218	583	429	0.10204	0.0116483	C	T	1434	0.562066	0.0237389	286	661	487	0.105868	0.01838	t	c	2664	3.444	0.0005731	++	0.99906	Genotyped	0.6674	Imputed	rs3764021	CLEC2D	splice_region_variant	HDL_INV;HDL_RAW	Suggestive		Yes	Type 1 diabetes	Yes		Established variant	0.4692	2.27833e-05
HDL_INV	6:26104632	T	G	1230	0.885215	0.203941	21	240	969	-0.133442	0.031905	T	G	1434	0.891213	0.172553	22	268	1144	-0.165928	0.00481714	t	g	2664	3.526	0.0004216	++	0.9948	Imputed	1	Genotyped	rs198851	HIST1H4C - HIST1H1T	regulatory_region_variant	HDL_INV;HDL_RAW	Suggestive		Yes	Diastolic blood pressure x alcohol consumption interaction (2df test); Diastolic blood pressure x alcohol consumption (light vs heavy) interaction (2df test); Mean arterial pressure x alcohol consumption (light vs heavy) interaction (2df test)	Yes		Established variant	0.828	0.000782894
HDL_INV	6:126866133	C	A	1230	0.559288	0.0566678	259	574	397	-0.0922929	0.0222187	C	A	1434	0.578043	5.79e-05	288	623	523	-0.0940714	0.0125697	a	c	2664	-3.385	0.0007123	--	0.95536	Imputed	0.95149	Imputed	rs1155939	MIR588 - RNU6-200P	intergenic_variant	HDL_INV;FPG_INV;HDL_RAW;FPG_RAW	Suggestive		Yes	Height	Yes		Established variant	0.4801	0.000430054
HDL_INV	6:126966308	T	C	1230	0.566215	0.0366706	249	568	413	-0.0962183	0.0189733	T	C	1434	0.581967	0.0576925	269	663	502	-0.0929551	0.012665	t	c	2664	3.423	0.0006188	++	0.92599	Imputed	0.9843	Imputed	rs4549631	PRELID1P1 - LOC105377992	intergenic_variant	HDL_INV;FPG_INV;HDL_RAW;FPG_RAW	Suggestive		Yes	Height	Yes		Established variant	0.4831	0.000303322
HDL_INV	6:26107463	A	G	1230	0.865826	0.0643223	30	270	930	-0.127066	0.0275524	A	G	1434	0.872385	0.284622	28	310	1096	-0.113726	0.0390783	a	g	2664	3.011	0.002602	++	0.99865	Genotyped	1	Genotyped	rs198846	HIST1H4C - HIST1H1T	intergenic_variant	HDL_INV;HDL_RAW	Suggestive		Yes	Blood pressure; Glycated hemoglobin levels	Yes		Established variant	0.8221	0.0143004
HDL_INV	6:126851160	C	T	1230	0.568795	0.0175046	255	564	411	-0.0949445	0.0216389	C	T	1434	0.607404	0.0148995	243	640	551	-0.096759	0.00902007	t	c	2664	-3.476	0.0005082	--	0.91273	Imputed	0.99939	Genotyped	rs1490384	MIR588 - RNU6-200P	intergenic_variant	HDL_INV;FPG_INV;HDL_RAW;FPG_RAW	Suggestive		Yes	Height	Yes		Established variant	0.493	0.000147197
HDL_INV	12:102875569	A	G	1230	0.805033	0.71596	44	391	795	-0.108334	0.0344558	A	G	1434	0.80194	0.507109	52	464	918	-0.130308	0.00590585	a	g	2664	3.457	0.0005468	++	0.99925	Genotyped	0.99645	Genotyped	rs35767	IGF1	regulatory_region_variant	HDL_INV	Suggestive		Yes	Fasting blood insulin; Homeostasis model assessment of insulin resistance	Yes		Established variant	0.84	0.0783606
HDL_INV	8:19819439	A	G	1230	0.370796	0.0301483	483	546	201	0.096008	0.0370127	A	G	1434	0.369048	0.496755	565	680	189	0.0802973	0.0397099	a	g	2664	-2.926	0.003432	--	0.80059	Imputed	0.99942	Genotyped	rs326	LPL	intron_variant	TC_INV;LDL_INV;HDL_INV;Weight_RAW;LDL_RAW;BMI_RAW	Suggestive		Yes	Triglycerides; HDL cholesterol	Yes		Established variant	0.327	0.099298
HDL_INV	6:126752874	C	T	1230	0.588208	0.0155186	226	553	451	-0.0874464	0.0301841	C	T	1434	0.60114	0.136951	242	660	532	-0.111871	0.0027492	t	c	2664	-3.67	0.0002426	--	0.96247	Imputed	0.99985	Genotyped	rs1538170	CENPW	intergenic_variant	HDL_INV;FPG_INV;HDL_RAW;FPG_RAW	Suggestive		Yes	Hip circumference adjusted for BMI	Yes		Established variant	0.4563	7.26384e-09
HDL_INV	6:126990392	T	G	1230	0.57667	0.00198818	248	548	434	-0.103281	0.0149079	T	G	1434	0.586102	0.0390345	269	659	506	-0.0987935	0.00984336	t	g	2664	3.548	0.000388	++	0.87515	Imputed	0.93576	Imputed	rs6918725	LOC105377992	intergenic_variant	HDL_INV;FPG_INV;HDL_RAW;FPG_RAW	Suggestive		Yes	Height	Yes		Established variant	0.503	0.00238117
HDL_INV	4:6303022	C	T	1230	0.630627	0.0378356	187	540	503	-0.093565	0.0233251	C	T	1434	0.624694	0.865875	200	676	558	-0.104387	0.00691812	t	c	2664	-3.523	0.0004273	--	0.97083	Imputed	0.99965	Genotyped	rs1801214	WFS1	missense_variant	HDL_INV;HDL_RAW	Suggestive		Yes	Type 2 diabetes	Yes		Established variant	0.6352	0.86454
HDL_INV	16:57000938	G	A	1230	0.088108	0.704258	1038	183	9	-0.174275	0.0192141	G	A	1434	0.0875223	0.40828	1191	235	8	-0.148928	0.0259957	a	g	2664	-3.224	0.001263	--	0.90797	Imputed	0.99993	Genotyped	rs118146573	CETP	intron_variant	HDL_INV	Suggestive		Yes	Cholesterol, total	Yes	HDL cholesterol; C-reactive protein levels or triglyceride levels (pleiotropy)	Established variant	0.1223	0.0396697
BMI_INV	9:124412948	T	G	1294	0.216843	0.666544	827	412	55	-0.187186	0.00142865	T	G	1430	0.223617	0.437559	880	477	73	-0.105909	0.0308848	t	g	2724	3.762	0.0001687	++	0.68403	Imputed	0.82561	Imputed	rs10818576	DAB2IP	intron_variant	Weight_INV;WC_INV;BMI_INV;Weight_RAW;WC_RAW;BMI_RAW	Suggestive		Yes	Coronary artery disease	Yes		Established variant	0.2008	0.438328
BMI_INV	1:155969428	C	G	1294	0.573307	0.0166871	251	589	454	0.1243	0.00346961	C	G	1430	0.52543	0.0485765	255	654	521	0.106363	0.0210944	c	g	2724	-3.685	0.0002283	--	0.89021	Imputed	0.6429	Imputed	rs4330912	LOC107985210, LOC107985208	intron_variant	Weight_INV;BMI_INV;Weight_RAW;BMI_RAW	Suggestive		Yes	Birth weight	Yes		Established variant	0.6153	0.0112673
BMI_INV	2:621558	C	T	1294	0.827116	0.011528	52	344	898	0.12295	0.0181087	C	T	1430	0.814192	0.661691	52	427	951	0.102439	0.0338339	t	c	2724	3.166	0.001543	++	0.99314	Imputed	0.99773	Imputed	rs939584	LOC105373352 - TMEM18	intergenic_variant	Weight_INV;WC_INV;BMI_INV;WC_RAW;BMI_RAW	Suggestive		Yes	Body mass index	Yes		Established variant	0.83	0.742881
BMI_INV	2:622531	C	T	1294	0.829728	0.0178917	50	341	903	0.113707	0.0297058	C	T	1430	0.816759	0.723805	50	424	956	0.0985593	0.0423499	t	c	2724	2.969	0.002985	++	0.9951	Imputed	0.99956	Imputed	rs939583	LOC105373352 - TMEM18	intergenic_variant	WC_INV;BMI_INV;BMI_RAW	Suggestive		Yes	Body mass index	Yes		Established variant	0.83	0.820152
BMI_INV	4:145574844	A	G	1294	0.791955	0.00282748	73	387	834	-0.105875	0.0278944	A	G	1430	0.774421	0.00244538	93	459	878	-0.117355	0.00665593	a	g	2724	3.482	0.0004985	++	0.96468	Imputed	0.99998	Genotyped	rs1812175	HHIP	intron_variant	HT_INV;BMI_INV;WC_RAW;HT_RAW;BMI_RAW	Suggestive		Yes	Height; Waist circumference adjusted for body mass index; Waist circumference adjusted for BMI in active individuals; Waist circumference adjusted for BMI (joint analysis main effects and physical activity interaction); Waist circumference adjusted for BMI (joint analysis main effects and smoking interaction); Waist circumference adjusted for BMI in non-smokers; Hip circumference adjusted for BMI…	Yes		Established variant	0.8141	0.173222
BMI_INV	1:96924097	C	T	1294	0.393083	0.379786	493	599	202	0.146155	0.000631372	C	T	1430	0.388304	0.504185	541	667	222	0.108287	0.00503021	t	c	2724	4.388	1.144e-05	++	0.94056	Imputed	0.99916	Genotyped	rs11165643	EEF1A1P11 - LOC105378866	intergenic_variant	Weight_INV;BMI_INV;Weight_RAW;BMI_RAW	Suggestive		Yes	BMI (adjusted for smoking behaviour); Body mass index (joint analysis main effects and smoking interaction); Body mass index	Yes		Established variant	0.5825	6.81603e-16
BMI_INV	1:115755197	C	A	1294	0.275605	0.0275547	711	475	108	0.118825	0.0093804	C	A	1430	0.256783	0.3699	793	535	102	0.0934592	0.0291928	a	c	2724	3.371	0.0007499	++	0.93562	Imputed	0.98466	Imputed	rs12136712	LOC105378916 - LOC105378917	intergenic_variant	Weight_INV;BMI_INV;Weight_RAW;BMI_RAW	Suggestive		Yes	Coronary artery disease	Yes		Established variant	0.325	0.014361
BMI_INV	2:164444356	G	T	1294	0.160771	0.613348	992	280	22	-0.150402	0.0332711	G	T	1430	0.139065	0.630271	1090	320	20	-0.179497	0.00695392	t	g	2724	-3.423	0.0006198	--	0.64637	Imputed	0.67633	Imputed	rs77559470	LOC107985829 - FIGN	intergenic_variant	Weight_INV;BMI_INV;BMI_RAW	Suggestive		Yes	Mean arterial pressure	Yes		Established variant	0.1581	0.765328
BMI_INV	3:64701890	T	C	1294	0.630916	0.675997	180	595	519	0.0856705	0.0396446	T	C	1430	0.623116	0.195231	215	648	567	0.0764467	0.0448638	t	c	2724	-3.268	0.004086	--	0.99482	Imputed	0.99761	Imputed	rs4504165	ADAMTS9-AS2	intron_variant	BMI_INV;TG_RAW	Suggestive		Yes	Waist-to-hip ratio adjusted for body mass index; Waist-to-hip ratio adjusted for BMI in inactive individuals; Waist-to-hip ratio adjusted for BMI (joint analysis for main effect and physical activity interaction); Waist-to-hip ratio adjusted for BMI x sex interaction; Waist-to-hip ratio adjusted for BMI	Yes		Established variant	0.2992	2.66024e-46
BMI_INV	1:96893000	G	A	1294	0.352846	0.807783	543	587	164	0.132788	0.00209704	G	A	1430	0.350694	0.907564	604	649	177	0.097485	0.0137526	a	g	2724	-3.268	9.415e-05	++	0.9714	Imputed	0.99905	Genotyped	rs11165623	UBE2WP1 - EEF1A1P11	intergenic_variant	Weight_INV;BMI_INV;Weight_RAW;BMI_RAW	Suggestive		Yes	Waist circumference; Hip circumference	Yes		Established variant	0.5	3.97631e-10
BMI_INV	2:624034	G	C	1294	0.826817	0.011528	52	344	898	0.123688	0.0172652	G	C	1430	0.814331	0.661691	52	427	951	0.102358	0.0338382	c	g	2724	-3.268	0.00148	++	0.99484	Imputed	1	Imputed	rs6711012	LOC105373352 - TMEM18	intergenic_variant	Weight_INV;WC_INV;BMI_INV;WC_RAW;BMI_RAW	Suggestive		Yes	Obesity	Yes		Established variant	0.83	0.742881
BMI_INV	9:22029547	T	C	1294	0.214108	0.0373357	816	407	71	0.0973488	0.0490535	T	C	1430	0.201782	0.217636	919	445	66	0.147388	0.00141826	t	c	2724	-3.268	0.000244	--	0.94603	Imputed	0.99995	Genotyped	rs564398	CDKN2B-AS1	3_prime_UTR_variant	Weight_INV;BMI_INV;Weight_RAW;WC_RAW;BMI_RAW	Suggestive		Yes	Type 2 diabetes; Coronary heart disease	Yes		Established variant	0.4135	2.19028e-21
BMI_INV	19:33886354	C	T	1294	0.301712	0.507185	641	532	121	-0.0919795	0.0499785	C	T	1430	0.309871	0.559557	735	574	121	-0.102612	0.0297498	t	c	2724	-3.268	0.003437	--	0.86927	Imputed	0.74494	Imputed	rs7258031	PEPD	intron_variant	BMI_INV	Suggestive		Yes	Waist-to-hip ratio adjusted for body mass index; Waist-to-hip ratio adjusted for BMI in active individuals; Waist-to-hip ratio adjusted for BMI (joint analysis for main effect and physical activity interaction); Waist-to-hip ratio adjusted for BMI; Waist-to-hip ratio adjusted for BMI x sex x age interaction (4df test)	Yes		Established variant	0.334	0.298433
BMI_INV	9:126590687	C	T	1294	0.263264	0.000284293	750	437	107	0.121395	0.0343771	C	T	1430	0.291326	0.0218704	758	542	130	0.11489	0.010747	t	c	2724	-3.268	0.0009453	++	0.63858	Imputed	0.84424	Imputed	rs541160	DENND1A	intron_variant	WC_INV;BMI_INV	Suggestive		Yes	Body mass index	Yes		Established variant	0.1421	3.12436e-12
BMI_INV	8:41630405	G	A	1294	0.255734	0.000328452	799	406	89	0.114958	0.0369117	G	A	1430	0.250124	0.0778474	817	511	102	0.102591	0.0159872	a	g	2724	-3.268	0.001453	++	0.67533	Imputed	0.99846	Genotyped	rs4737009	ANK1	intron_variant	Weight_INV;WC_INV;BMI_INV;Weight_RAW	Suggestive		Yes	Glycated hemoglobin levels	Yes		Established variant	0.2525	1
BMI_INV	3:138113353	T	C	1294	0.7874	0.803832	60	431	803	-0.117242	0.0187667	T	C	1430	0.778456	0.591484	74	486	870	-0.0994747	0.0269505	t	c	2724	-3.268	0.00127	++	0.98556	Imputed	0.99965	Genotyped	rs253664	MRAS	intron_variant	Weight_INV;BMI_INV;Weight_RAW;BMI_RAW	Suggestive		Yes	Body mass index	Yes		Established variant	0.8161	0.141137
BMI_INV	5:131784393	G	T	1294	0.194788	0.0400504	854	380	60	-0.12484	0.0156535	G	T	1430	0.203518	0.51505	911	456	63	-0.10366	0.026956	t	g	2724	-3.268	0.001081	--	0.98636	Imputed	0.99942	Genotyped	rs12521868	C5orf56	intron_variant	BMI_INV;BMI_RAW	Suggestive		Yes	Diastolic blood pressure	Yes		Established variant	0.3867	2.06272e-18
BMI_INV	2:624678	G	A	1294	0.82663	0.011528	52	344	898	0.124167	0.0169648	G	A	1430	0.814331	0.661691	52	427	951	0.102358	0.0338382	a	g	2724	-3.268	0.001458	++	0.99262	Imputed	1	Genotyped	rs2903492	LOC105373352 - TMEM18	intergenic_variant	Weight_INV;WC_INV;BMI_INV;WC_RAW;BMI_RAW	Suggestive		Yes	Body mass index	Yes		Established variant	0.83	0.711921
BMI_INV	4:145568352	T	C	1294	0.794224	0.00282748	73	387	834	-0.10842	0.0224363	T	C	1430	0.774422	0.00244538	93	459	878	-0.117355	0.00665577	t	c	2724	-3.268	0.0004008	++	0.99861	Genotyped	0.99998	Genotyped	rs7689420	HHIP	non_coding_transcript_exon_variant	HT_INV;BMI_INV;WC_RAW;HT_RAW;BMI_RAW	Suggestive		Yes	Height; Waist circumference adjusted for body mass index; Waist circumference adjusted for BMI in active individuals; Waist circumference adjusted for BMI (joint analysis main effects and physical activity interaction)	Yes		Established variant	0.8151	0.17275
BMI_INV	5:131686146	G	A	1294	0.320879	0.0127502	618	524	152	-0.127868	0.00443873	G	A	1430	0.310659	0.353509	689	596	145	-0.135695	0.00215799	a	g	2724	-3.268	2.87e-05	--	0.93413	Imputed	0.86939	Imputed	rs10058074	LOC553103	intron_variant	Weight_INV;BMI_INV;Weight_RAW;BMI_RAW	Suggestive		Yes	Height	Yes		Established variant	0.4344	5.81162e-07
BMI_INV	1:96944797	A	C	1294	0.414969	1	442	629	223	0.114414	0.00564456	A	C	1430	0.456241	0.346851	533	666	231	0.125443	0.00747862	a	c	2724	-3.268	0.0001203	--	0.99451	Imputed	0.6513	Imputed	rs1555543	EEF1A1P11 - LOC105378866	intergenic_variant	Weight_INV;BMI_INV;Weight_RAW;BMI_RAW	Suggestive		Yes	Body mass index	Yes		Established variant	0.5845	6.20765e-10
BMI_INV	1:96943994	T	C	1294	0.393504	0.351273	486	601	207	0.126417	0.00243821	T	C	1430	0.414293	0.436507	540	666	224	0.121957	0.00569817	t	c	2724	-3.268	4.275e-05	--	0.98655	Imputed	0.74975	Imputed	rs1973993	EEF1A1P11 - LOC105378866	intergenic_variant	Weight_INV;BMI_INV;Weight_RAW;BMI_RAW	Suggestive		Yes	Weight	Yes		Established variant	0.5875	7.39686e-15
BMI_INV	1:96886267	G	A	1294	0.161478	0.421125	906	349	39	0.211137	0.000748352	G	A	1430	0.149964	0.550659	1094	311	25	0.183843	0.0094961	a	g	2724	-3.268	2.637e-05	++	0.78843	Imputed	0.55528	Imputed	rs587242	UBE2WP1 - EEF1A1P11	intergenic_variant	Weight_INV;BMI_INV;Weight_RAW;BMI_RAW	Suggestive		Yes	Body mass index; Body mass index in physically inactive individuals; Body mass index (joint analysis main effects and physical activity interaction)	Yes		Established variant	0.2674	1.73223e-08
BMI_INV	3:138103927	A	T	1294	0.795018	0.731773	55	415	824	-0.129285	0.0100018	A	T	1430	0.788357	0.525219	68	468	894	-0.0945361	0.0386592	a	t	2724	-3.268	0.001062	++	0.99182	Imputed	0.99692	Imputed	rs1308362	MRAS	intron_variant	BMI_INV;Weight_RAW;BMI_RAW	Suggestive		Yes	Body mass index	Yes		Established variant	0.8181	0.256761
BMI_INV	3:64701146	A	G	1294	0.630705	0.675997	180	595	519	0.0854229	0.039983	A	G	1430	0.622649	0.195863	215	649	566	0.0755061	0.0475012	a	g	2724	-3.268	0.004351	--	0.99686	Imputed	0.99956	Genotyped	rs9860730	ADAMTS9-AS2	intron_variant	BMI_INV;TG_RAW	Suggestive		Yes	Waist circumference adjusted for BMI (joint analysis main effects and smoking interaction); Waist circumference adjusted for BMI in non-smokers; Waist circumference adjusted for BMI (adjusted for smoking behaviour); Waist-hip ratio; Waist circumference adjusted for body mass index; Waist-to-hip ratio adjusted for BMI x sex interaction; Waist-to-hip ratio adjusted for BMI x sex x age interaction (…	Yes		Established variant	0.2992	2.66024e-46
BMI_INV	16:53824226	A	G	1294	0.396786	0.151693	459	602	233	0.103126	0.0390947	A	G	1430	0.403574	0.700712	505	696	229	0.129944	0.000748487	a	g	2724	-3.268	0.0001113	--	0.70089	Imputed	0.9998	Genotyped	rs62033406	FTO	intron_variant	WC_INV;TG_INV;BMI_INV;TG_RAW	Suggestive		Yes	Mean arterial pressure x alcohol consumption interaction (2df test)	Yes		Established variant	0.4384	0.17275
BMI_INV	9:22031005	G	A	1294	0.784816	0.0379567	71	408	815	-0.101584	0.0400239	G	A	1430	0.796577	0.191508	67	447	916	-0.14377	0.00182149	a	g	2724	-3.268	0.0002384	--	0.94377	Imputed	0.99851	Genotyped	rs7865618	CDKN2B-AS1	non_coding_transcript_exon_variant	Weight_INV;BMI_INV;Weight_RAW;WC_RAW;BMI_RAW	Suggestive		Yes	Coronary heart disease	Yes		Established variant	0.5746	4.09115e-23
BMI_INV	9:22051670	G	C	1294	0.783916	0.0401117	73	413	808	-0.109028	0.0253416	G	C	1430	0.798557	0.139161	67	442	921	-0.162715	0.000419429	c	g	2724	-3.268	4.184e-05	--	0.96706	Imputed	0.99992	Genotyped	rs944801	CDKN2B-AS1	intron_variant	Weight_INV;WC_INV;BMI_INV;Weight_RAW;WC_RAW;BMI_RAW	Suggestive		Yes	Type 2 diabetes	Yes		Established variant	0.5795	3.12738e-22
BMI_INV	2:233998481	C	A	1294	0.560333	0.611512	254	628	412	-0.0861912	0.0342946	C	A	1430	0.555059	0.957309	284	705	441	-0.114203	0.0024538	a	c	2724	-3.268	0.0002587	--	0.99129	Imputed	0.99986	Genotyped	rs10933436	INPP5D	intron_variant	Weight_INV;WC_INV;BMI_INV;WC_RAW;BMI_RAW	Suggestive		Yes	Coronary heart disease	Yes		Established variant	0.4573	5.10863e-05
BMI_INV	19:7224431	G	A	1294	0.446335	0.694026	393	647	254	0.0849463	0.040699	G	A	1430	0.462031	0.264349	424	690	316	0.0910849	0.0143253	a	g	2724	-3.268	0.001448	++	0.96857	Imputed	0.99964	Genotyped	rs7248104	INSR, LOC107985283	intron_variant	Weight_INV;WC_INV;BMI_INV;Weight_RAW;WC_RAW	Suggestive		Yes	Triglycerides; Triglyceride levels; Systolic blood pressure	Yes		Established variant	0.4215	0.259152
BMI_INV	3:138108083	A	G	1294	0.786976	0.868376	60	432	802	-0.115442	0.0196585	A	G	1430	0.777399	0.541211	75	487	868	-0.0976464	0.0295281	a	g	2724	-3.268	0.001449	++	0.9949	Imputed	0.99966	Genotyped	rs1720825	MRAS	intron_variant	BMI_INV;Weight_RAW;BMI_RAW	Suggestive		Yes	Body mass index; Body mass index in physically active individuals; Body mass index (joint analysis main effects and physical activity interaction)	Yes		Established variant	0.8161	0.127225
BMI_INV	16:53830465	A	G	1294	0.413151	0.690528	433	625	236	0.0939082	0.048536	A	G	1430	0.413031	0.785158	490	699	241	0.110147	0.00409782	a	g	2724	-3.268	0.0005829	--	0.77175	Imputed	0.99926	Imputed	rs9930506	FTO	intron_variant	WC_INV;BMI_INV	Suggestive		Yes	Obesity-related traits	Yes		Established variant	0.4384	0.392948
BMI_INV	16:53825488	C	T	1294	0.403718	0.389851	453	612	229	0.0943059	0.0468462	C	T	1430	0.395994	0.912018	523	682	225	0.115784	0.00257586	t	c	2724	-3.268	0.0003795	++	0.77954	Imputed	0.99968	Genotyped	rs9941349	FTO	intron_variant	WC_INV;BMI_INV	Suggestive		Yes	Obesity (extreme); Body mass index in physically inactive individuals	Yes		Established variant	0.4235	0.41229
BMI_INV	8:41509259	G	A	1294	0.592407	0.565218	220	615	459	-0.0904012	0.0260152	G	A	1430	0.584363	0.326995	256	676	498	-0.120053	0.00140787	a	g	2724	-3.268	0.0001192	--	0.9995	Genotyped	0.99884	Genotyped	rs12549902	NKX6-3 - ANK1	regulatory_region_variant	BMI_INV	Suggestive		Yes	Type 2 diabetes; Corrected insulin response; Insulin levels adjusted for BMI; Corrected insulin response adjusted for insulin sensitivity index	Yes		Established variant	0.5696	0.560219
BMI_INV	17:29630970	A	G	1294	0.191392	0.200441	863	379	52	0.112299	0.0359582	A	G	1430	0.193311	0.0172949	945	417	68	0.100462	0.0305654	a	g	2724	-3.268	0.002591	--	0.91382	Imputed	0.99838	Genotyped	rs3087591	EVI2B, NF1	3_prime_UTR_variant	Weight_INV;WC_INV;BMI_INV;Weight_RAW;WC_RAW;BMI_RAW	Suggestive		Yes	Hip circumference	Yes		Established variant	0.2674	0.000434863
BMI_INV	1:97037083	T	C	1294	0.246874	0.339696	782	440	72	0.162976	0.00284357	T	C	1430	0.246938	0.00469923	882	458	90	0.120274	0.012758	t	c	2724	-3.268	0.0001128	--	0.75896	Imputed	0.80487	Imputed	rs10783050	LOC105378866 - RN7SL831P	intergenic_variant	Weight_INV;BMI_INV;Weight_RAW;BMI_RAW	Suggestive		Yes	Body mass index	Yes		Established variant	0.3559	1.22322e-06
BMI_INV	5:74262162	A	G	1294	0.519439	0.0949907	314	616	364	-0.0879576	0.0267395	A	G	1430	0.514514	0.112253	352	684	394	-0.121515	0.00100453	a	g	2724	-3.268	9.227e-05	++	0.99863	Genotyped	0.99928	Genotyped	rs4703642	LOC105379040	intron_variant	BMI_INV;DBP_INV;SBP_INV;DBP_RAW;SBP_RAW	Suggestive		Yes	C-reactive protein levels or total cholesterol levels (pleiotropy); C-reactive protein levels or LDL-cholesterol levels (pleiotropy)	Yes		Established variant	0.5716	0.0381002
BMI_INV	5:131770805	C	T	1294	0.195463	0.0318818	856	378	60	-0.136397	0.0088965	C	T	1430	0.211269	0.691362	893	471	66	-0.126736	0.00639038	t	c	2724	-3.268	0.0001575	--	0.96892	Imputed	0.99861	Genotyped	rs2188962	C5orf56	intron_variant	BMI_INV;BMI_RAW	Suggestive		Yes	Diastolic blood pressure	Yes		Established variant	0.3867	1.40421e-17
BMI_INV	3:64708114	C	T	1294	0.617024	0.410137	197	597	500	0.0840029	0.0409212	C	T	1430	0.607809	0.182916	232	657	541	0.0745931	0.0484505	t	c	2724	-3.268	0.004528	++	0.99836	Genotyped	0.99904	Genotyped	rs4132228	ADAMTS9-AS2	intron_variant	TG_INV;BMI_INV;TG_RAW	Suggestive		Yes	Hip circumference	Yes		Established variant	0.2813	3.73836e-47
BMI_INV	2:622827	T	C	1294	0.827035	0.011528	52	344	898	0.122874	0.017718	T	C	1430	0.814331	0.661691	52	427	951	0.102358	0.0338382	t	c	2724	-3.268	0.001514	--	0.99986	Genotyped	1	Genotyped	rs2867125	LOC105373352 - TMEM18	intergenic_variant	Weight_INV;WC_INV;BMI_INV;WC_RAW;BMI_RAW	Suggestive		Yes	Body mass index; Body mass index in physically active individuals; Body mass index in physically inactive individuals; Body mass index (joint analysis main effects and physical activity interaction); Type 2 diabetes; Body mass index (age <50); Body mass index (age>50); Body mass index x sex x age interaction (4df test); Body mass index x age interaction	Yes		Established variant	0.83	0.742881
BMI_INV	3:135926622	G	T	1294	0.75097	0.0632367	93	459	742	0.110537	0.0181997	G	T	1430	0.724475	0.842619	110	568	752	0.0882252	0.0367888	t	g	2724	-3.268	0.001686	++	0.98179	Imputed	0.99956	Genotyped	rs645040	RPL31P23 - PCCB	intergenic_variant	WC_INV;BMI_INV;Weight_RAW;WC_RAW;BMI_RAW	Suggestive		Yes	Triglycerides; C-reactive protein levels or triglyceride levels (pleiotropy)	Yes		Established variant	0.7714	0.176459
BMI_INV	12:130097850	G	A	1294	0.222349	0.469524	778	457	59	-0.0995784	0.0445863	G	A	1430	0.220629	0.75859	870	488	72	-0.0945063	0.0426346	a	g	2724	-3.268	0.004328	--	0.96857	Imputed	0.94055	Imputed	rs11060464	TMEM132D	intron_variant	BMI_INV	Suggestive		Yes	Type 2 diabetes (age of onset)	Yes		Established variant	0.2753	0.018364
DBP_INV	17:68090207	T	C	1246	0.274181	0.412894	696	463	87	-0.131744	0.0202377	T	C	1430	0.263531	0.945642	775	557	98	-0.0880115	0.0385896	t	c	2676	-3.097	0.001958	--	0.65029	Imputed	0.99865	Genotyped	rs11867479	KCNJ16	intron_variant	DBP_INV;DBP_RAW	Suggestive		Yes	Height	Yes		Established variant	0.3459	0.00110501
DBP_INV	3:53118739	T	C	1246	0.518743	0.0612215	305	589	352	0.150463	0.000209211	T	C	1430	0.519199	0.0902789	347	682	401	0.0910845	0.012819	t	c	2676	4.349	1.37e-05	++	0.99917	Imputed	0.99977	Genotyped	rs2336725	RFT1	intron_variant	DBP_INV;DBP_RAW	Suggestive		Yes	Height	Yes		Established variant	0.5964	0.00263164
DBP_INV	9:27179244	C	T	1246	0.357122	0.00123035	549	516	181	-0.100646	0.0285902	C	T	1430	0.364817	0.458726	583	650	197	-0.0755334	0.0496805	t	c	2676	2.929	0.003406	++	0.84022	Imputed	0.99803	Genotyped	rs1322052	TEK	intron_variant	DBP_INV	Suggestive		Yes	Coronary artery disease	Yes		Established variant	0.2763	0.000303322
DBP_INV	4:156638573	G	A	1246	0.169539	0.0639935	878	325	43	-0.131639	0.0167257	G	A	1430	0.172155	0.457719	985	399	46	-0.102204	0.0382176	a	g	2676	3.148	0.001646	++	0.95864	Imputed	0.9906	Imputed	rs2306556	GUCY1A3	intron_variant	DBP_INV;DBP_RAW	Suggestive		Yes	Coronary artery disease (myocardial infarction, percutaneous transluminal coronary angioplasty, coronary artery bypass grafting, angina or chromic ischemic heart disease)	Yes		Established variant	0.2048	0.114817
DBP_INV	4:156635309	A	G	1246	0.170602	0.0510217	877	325	44	-0.129611	0.0197597	A	G	1430	0.17155	0.457719	985	399	46	-0.10376	0.0348384	a	g	2676	-3.133	0.00173	--	0.93621	Imputed	0.99868	Genotyped	rs7692387	GUCY1A3	intron_variant	DBP_INV;DBP_RAW	Suggestive		Yes	Coronary artery disease;Diastolic blood pressure	Yes		Established variant	0.2048	0.114817
DBP_INV	1:206626828	G	C	1246	0.579171	0.00085705	219	537	490	0.106854	0.0153356	G	C	1430	0.580278	0.244525	231	661	538	0.104506	0.0116006	c	g	2676	-3.499	0.0004663	--	0.85182	Imputed	0.82813	Imputed	rs2483058	SRGAP2	intron_variant	DBP_INV;SBP_INV;DBP_RAW;SBP_RAW	Suggestive		Yes	Cholesterol and Triglycerides	Yes		Established variant	0.3857	2.29734e-16
DBP_INV	14:24830850	C	T	1246	0.758126	0.877671	74	456	716	-0.111572	0.0205969	C	T	1430	0.770393	0.501348	80	497	853	-0.0899916	0.0412617	t	c	2676	3.072	0.002128	++	0.99686	Genotyped	0.99723	Genotyped	rs1950500	RIPK3 - NFATC4	intergenic_variant	DBP_INV;DBP_RAW	Suggestive		Yes	Height	Yes		Established variant	0.7157	0.040081
DBP_INV	15:84286492	G	A	1246	0.311966	0.424645	605	518	123	0.106271	0.0263355	G	A	1430	0.339205	0.952091	649	628	153	0.100149	0.0286155	a	g	2676	-3.116	0.001835	--	0.88185	Imputed	0.74143	Imputed	rs2562784	SH3GL3	intron_variant	DBP_INV;DBP_RAW	Suggestive		Yes	Height	Yes		Established variant	0.2664	0.012955
DBP_INV	3:53125585	C	T	1246	0.517715	0.0470949	307	587	352	0.155006	0.000135542	C	T	1430	0.520809	0.0719053	347	680	403	0.0959101	0.0102203	t	c	2676	-4.481	7.41e-06	--	0.99374	Imputed	0.96098	Imputed	rs2564921	RFT1	3_prime_UTR_variant	DBP_INV;DBP_RAW	Suggestive		Yes	Height	Yes		Established variant	0.5974	0.00230478
DBP_INV	16:53845487	C	A	1246	0.361555	0.419632	531	555	160	0.116884	0.042204	A	C	1430	0.367526	0.776201	570	670	190	0.0950641	0.0147006	a	c	2676	3.17	0.001526	++	0.58959	Imputed	0.9973	Genotyped	rs11642841	FTO	intron_variant	TG_INV;DBP_INV;TG_RAW;DBP_RAW	Suggestive		Yes	Type 2 diabetes	Yes		Established variant	0.4076	0.107772
DBP_INV	6:163033350	G	A	1246	0.146335	0.00401063	925	282	39	0.121711	0.0342576	G	A	1430	0.150074	0.0289509	1044	343	43	0.144398	0.00452358	a	g	2676	-3.52	0.0004315	--	0.97318	Imputed	0.99957	Genotyped	rs13191362	PARK2	intron_variant	DBP_INV;DBP_RAW	Suggestive		Yes	Body mass index;Body mass index in physically active individuals;Body mass index (joint analysis main effects and physical activity interaction);BMI (adjusted for smoking behaviour);Body mass index (joint analysis main effects and smoking interaction);BMI in non-smokers	Yes		Established variant	0.1282	0.329059
DBP_INV	1:16341649	T	C	1246	0.600779	0.546497	182	575	489	0.0959876	0.0321038	T	C	1430	0.556119	0.0871026	303	675	452	0.123769	0.0067527	t	c	2676	3.443	0.0005763	++	0.9059	Imputed	0.6736	Imputed	rs1048238	HSPB7	3_prime_UTR_variant	DBP_INV;DBP_RAW	Suggestive	Yes	Yes	Systolic blood pressure;Systolic blood pressure	Yes		Established variant	0.4642	3.37593e-06
DBP_INV	1:177852580	C	T	1246	0.1227	0.89522	960	267	19	-0.12571	0.0445642	C	T	1430	0.120364	0.80236	1105	306	19	-0.196605	0.000666419	t	c	2676	3.858	0.0001142	++	0.99986	Genotyped	0.99987	Genotyped	rs633715	LOC101928778 - SEC16B	intergenic_variant	DBP_INV	Suggestive		Yes	Obesity;Body mass index;Body mass index in physically active individuals;Body mass index in physically inactive individuals;Body mass index;Waist circumference;Waist circumference;Waist circumference	Yes		Established variant	0.1968	4.24775e-05
DBP_INV	19:8644031	C	G	1246	0.584161	0.415196	226	592	428	0.0917684	0.0393234	C	G	1430	0.590003	0.198233	290	681	459	0.0917035	0.0310288	c	g	2676	2.983	0.002856	++	0.89337	Imputed	0.78884	Imputed	rs4072910	MYO1F - ADAMTS10	regulatory_region_variant	DBP_INV;DBP_RAW	Suggestive		Yes	Height	Yes		Established variant	0.4791	1.18507e-05
DBP_INV	18:20735408	C	T	1246	0.88336	0.0257335	25	238	983	0.127605	0.0416161	C	T	1430	0.880157	0.00571017	32	279	1119	0.124505	0.02494	t	c	2676	-3.029	0.002451	--	0.97024	Imputed	0.99788	Genotyped	rs4369779	CABLES1	intron_variant	DBP_INV;HT_RAW;DBP_RAW	Suggestive		Yes	Height; Hip circumference adjusted for BMI	Yes		Established variant	0.7893	2.65928e-07
DBP_INV	16:53842908	A	G	1246	0.371288	0.105805	487	562	197	0.109266	0.0352832	A	G	1430	0.396244	0.740202	518	691	221	0.10207	0.00794467	a	g	2676	3.377	0.0007332	++	0.70545	Imputed	0.99899	Genotyped	rs12149832	FTO	intron_variant	DBP_INV;DBP_RAW	Suggestive		Yes	Body mass index (SNP x SNP interaction)	Yes		Established variant	0.4185	0.224636
DBP_INV	3:53125922	C	T	1246	0.518352	0.0537717	306	588	352	0.154978	0.000130941	C	T	1430	0.520483	0.100813	346	683	401	0.0922904	0.0134545	t	c	2676	-4.417	1e-05	--	0.99979	Genotyped	0.96277	Imputed	rs11242	RFT1	synonymous_variant	DBP_INV;DBP_RAW	Suggestive		Yes	Hip circumference adjusted for BMI	Yes		Established variant	0.5964	0.00263164
DBP_INV	1:177913519	C	T	1246	0.154085	0.0558307	913	297	36	-0.127598	0.0276375	C	T	1430	0.149742	0.345492	1042	352	36	-0.141367	0.00657569	t	c	2676	3.489	0.000484	++	0.92894	Imputed	0.98979	Imputed	rs10913469	SEC16B	intron_variant	DBP_INV;DBP_RAW	Suggestive		Yes	Weight;Body mass index	Yes		Established variant	0.1829	0.138857
DBP_INV	15:74241506	A	G	1246	0.417934	0.000266135	439	547	260	-0.108358	0.0174454	A	G	1430	0.437834	0.668117	448	697	285	-0.106146	0.0080403	a	g	2676	-3.56	0.0003715	--	0.7973	Imputed	0.8823	Imputed	rs750460	LOXL1	intron_variant	DBP_INV;DBP_RAW	Suggestive		Yes	Height	Yes		Established variant	0.4543	0.378626
DBP_INV	5:74262162	A	G	1246	0.520959	0.125704	300	595	351	-0.10358	0.0107649	G	A	1430	0.514135	0.10078	353	683	394	-0.0786549	0.0316848	a	g	2676	3.311	0.0009307	++	0.99863	Genotyped	0.99928	Genotyped	rs4703642	LOC105379040	intron_variant	BMI_INV;DBP_INV;SBP_INV;DBP_RAW;SBP_RAW	Suggestive		Yes	C-reactive protein levels or total cholesterol levels (pleiotropy); C-reactive protein levels or LDL-cholesterol levels (pleiotropy)	Yes		Established variant	0.5716	0.0415627
DBP_INV	1:177889480	G	A	1246	0.134898	0.53241	944	278	24	-0.156474	0.0103482	G	A	1430	0.129773	0.639361	1085	319	26	-0.191262	0.000544277	a	g	2676	4.277	1.89e-05	++	0.96173	Imputed	0.99946	Genotyped	rs543874	LOC101928778 - SEC16B	regulatory_region_variant	DBP_INV;SBP_INV;DBP_RAW	Suggestive		Yes	Body fat percentage;Childhood body mass index;Body mass index;Body mass index in physically active individuals;Body mass index in physically inactive individuals;Body mass index (joint analysis main effects and physical activity interaction);BMI (adjusted for smoking behaviour);Body mass index (joint analysis main effects and smoking interaction);BMI in smokers;BMI in non-smokers;Body mass index …	Yes		Established variant	0.1869	0.00394598
DBP_INV	4:156639888	T	G	1246	0.168467	0.0622367	880	323	43	-0.131879	0.0167305	T	G	1430	0.171499	0.512268	988	397	45	-0.10002	0.0434283	t	g	2676	-3.109	0.001878	--	0.9578	Imputed	0.98603	Imputed	rs72689147	GUCY1A3	intron_variant	DBP_INV	Suggestive		Yes	Myocardial infarction;Coronary artery disease	Yes		Established variant	0.2008	0.158957
DBP_INV	4:56467214	G	A	1246	0.156005	0.0102411	959	256	31	0.178976	0.00752138	G	A	1430	0.132841	0.905084	1089	319	22	0.129584	0.0359901	a	g	2676	-3.357	0.0007885	--	0.70183	Imputed	0.80605	Imputed	rs13434995	NMU	intron_variant	DBP_INV	Suggestive		Yes	Adiponectin levels	Yes		Established variant	0.2048	0.00182706
SBP_INV	1:11284336	G	A	1246	0.704963	0.0608848	129	499	618	-0.104266	0.0220371	G	A	1430	0.701448	0.412091	134	586	710	-0.119355	0.00313731	a	g	2676	3.722	0.0001978	++	0.88366	Imputed	0.99991	Genotyped	rs10779751	MTOR	intron_variant	SBP_INV;SBP_RAW	Suggestive		Yes	Body mass index	Yes		Established variant	0.7237	0.438328
SBP_INV	1:11839923	T	C	1246	0.103537	0.265883	1014	216	16	-0.154979	0.0273835	T	C	1430	0.100006	0.301403	1162	250	18	-0.159459	0.00943284	t	c	2676	-3.403	0.0006666	--	0.86576	Imputed	0.99985	Genotyped	rs12561919	C1orf167	missense_variant	SBP_INV;SBP_RAW	Suggestive		Yes	Systolic blood pressure x alcohol consumption interaction (2df test)	Yes		Established variant	0.1223	0.281298
SBP_INV	5:95728898	G	C	1246	0.234278	0.00599855	779	391	76	0.132976	0.0107764	G	C	1430	0.23367	0.0140873	862	475	93	0.128471	0.00975252	c	g	2676	-3.629	0.0002843	--	0.80931	Imputed	0.75166	Imputed	rs6235	LOC101929710, PCSK1	missense_variant	SBP_INV;SBP_RAW	Suggestive		Yes	Proinsulin levels;Glycemic traits (pregnancy)	Yes		Established variant	0.2594	0.322061
SBP_INV	1:206626828	G	C	1246	0.579171	0.00085705	219	537	490	0.117464	0.00597461	G	C	1430	0.580278	0.244525	231	661	538	0.0971935	0.018902	c	g	2676	-3.592	0.0003282	--	0.85182	Imputed	0.82813	Imputed	rs2483058	SRGAP2	intron_variant	DBP_INV;SBP_INV;DBP_RAW;SBP_RAW	Suggestive		Yes	Cholesterol and Triglycerides	Yes		Established variant	0.3857	2.29734e-16
SBP_INV	22:44377999	T	C	1246	0.182725	0.0004193	875	316	55	0.131469	0.0279737	T	C	1430	0.177965	0.588632	963	425	42	0.104076	0.0347682	t	c	2676	3.043	0.002344	++	0.71097	Imputed	0.9977	Genotyped	rs2235776	SAMM50	intron_variant	SBP_INV;SBP_RAW	Suggestive		Yes	Cholesterol, total	Yes		Established variant	0.174	0.854886
SBP_INV	5:95716722	G	A	1246	0.255237	0.0263408	747	417	82	0.123186	0.017947	G	A	1430	0.260943	0.000172914	833	481	116	0.127728	0.00867095	a	g	2676	-3.534	0.0004098	--	0.78283	Imputed	0.73564	Imputed	rs7713317	LOC101929710	intron_variant	SBP_INV;SBP_RAW	Suggestive		Yes	Body mass index	Yes		Established variant	0.2783	0.450552
SBP_INV	6:51068717	T	C	1246	0.267384	0.014191	705	442	99	-0.135332	0.00419854	T	C	1430	0.241702	0.61359	826	517	87	-0.101929	0.0187701	t	c	2676	-3.671	0.0002412	--	0.89584	Imputed	1	Genotyped	rs7775861	FTH1P5 - LOC100422449	intergenic_variant	SBP_INV;SBP_RAW	Suggestive		Yes	Body mass index in non-asthmatics	Yes		Established variant	0.3718	2.10778e-07
SBP_INV	10:124244969	C	T	1246	0.282772	0.0014639	707	434	105	0.152395	0.00209169	C	T	1430	0.266432	0.636017	773	552	105	0.114471	0.00649182	t	c	2676	-4.089	4.33e-05	--	0.78191	Imputed	0.99778	Genotyped	rs2268344	HTRA1	intron_variant	SBP_INV;SBP_RAW	Suggestive		Yes	Coronary artery disease	Yes		Established variant	0.1928	0.000116546
SBP_INV	5:74262162	A	G	1246	0.520959	0.125704	300	595	351	-0.118962	0.00244808	G	A	1430	0.514135	0.10078	353	683	394	-0.100634	0.00598325	a	g	2676	4.077	4.57e-05	++	0.99863	Genotyped	0.99928	Genotyped	rs4703642	LOC105379040	intron_variant	BMI_INV;DBP_INV;SBP_INV;DBP_RAW;SBP_RAW	Suggestive		Yes	C-reactive protein levels or total cholesterol levels (pleiotropy); C-reactive protein levels or LDL-cholesterol levels (pleiotropy)	Yes		Established variant	0.5716	0.0415627
SBP_INV	1:177889480	G	A	1246	0.134898	0.53241	944	278	24	-0.117519	0.0477727	G	A	1430	0.129773	0.639361	1085	319	26	-0.170987	0.00199212	a	g	2676	3.611	0.0003056	++	0.96173	Imputed	0.99946	Genotyped	rs543874	LOC101928778 - SEC16B	regulatory_region_variant	DBP_INV;SBP_INV;DBP_RAW	Suggestive		Yes	Body fat percentage;Childhood body mass index;Body mass index;Body mass index in physically active individuals;Body mass index in physically inactive individuals;Body mass index (joint analysis main effects and physical activity interaction);BMI (adjusted for smoking behaviour);Body mass index (joint analysis main effects and smoking interaction);BMI in smokers;BMI in non-smokers;Body mass index …	Yes		Established variant	0.1869	0.00394598
FPG_INV	8:4126059	T	C	1277	0.403098	0.717404	517	586	174	-0.160908	0.00159873	T	C	1434	0.392593	0.00240051	549	631	254	-0.166927	3.22e-05	t	c	2711	-5.19	2.11e-07	--	0.67209	Imputed	0.85725	Imputed	rs7004794	CSMD1	Intronic	FPG_INV;FPG_RAW	Borderline		No		Yes	QRS interval (sulfonylurea treatment interaction); Obesity-related traits; Blood pressure measurement (high sodium intervention); Waist-hip ratio; HDL cholesterol; Type 2 Diabetes	Established gene loci	0.3897	0.842307
FPG_INV	22:38599978	G	A	1277	0.527497	0.339918	295	619	363	0.166486	3.12e-05	G	A	1434	0.519913	0.169304	350	690	394	0.123082	0.00481901	a	g	2711	-4.908	9.18e-07	--	0.98974	Imputed	0.71167	Imputed	rs4820325	MAFF	Intronic	FPG_INV;FPG_RAW	Borderline		No		Yes	Body fat percentage; Triglyceride levels; Height; HDL cholesterol levels x alcohol consumption (drinkers vs non-drinkers) interaction	Established gene loci	0.5755	0.0515172
FPG_INV	2:224235559	A	C	1277	0.628325	0.631769	181	588	508	-0.122956	0.00227445	A	C	1434	0.63824	0.0185041	205	618	611	-0.155789	0.000106409	a	c	2711	-4.913	8.96e-07	--	0.99927	Genotyped	0.88346	Imputed	rs1250927	KCNE4 - SCG2	Intergenic	FPG_INV	Borderline		No		Yes	Body mass index; Waist circumference; C-reactive protein measurement; Weight; Fat free mass; Diastolic blood pressure x smoking status (current vs non-current) interaction (2df test)	Established gene loci	0.7604	9.83213e-09
FPG_INV	8:4122887	C	<CN0>	1277	0.600048	0.337017	182	579	516	0.169821	0.000491268	C	<CN0>	1434	0.601735	0.00236356	251	630	553	0.143748	0.00015072	<cn0>	c	2711	-5.149	2.63e-07	--	0.72746	Imputed	0.96046	Imputed	8_4122887_CN0	CSMD1	protein_coding	FPG_INV;FPG_RAW	Borderline		No		Yes	QRS interval (sulfonylurea treatment interaction); Obesity-related traits; Blood pressure measurement (high sodium intervention); Waist-hip ratio; HDL cholesterol; Type 2 Diabetes	Established gene loci	NA	NA
FPG_INV	8:4125505	A	G	1277	0.394629	0.808779	522	586	169	-0.159127	0.00177158	A	G	1434	0.38073	0.00232898	555	629	250	-0.16492	2.92e-05	a	g	2711	-5.186	2.15e-07	--	0.67753	Imputed	0.8989	Imputed	rs6999771	CSMD1	Intronic	FPG_INV;FPG_RAW	Borderline		No		Yes	QRS interval (sulfonylurea treatment interaction); Obesity-related traits; Blood pressure measurement (high sodium intervention); Waist-hip ratio; HDL cholesterol; Type 2 Diabetes	Established gene loci	0.3797	0.842307
FPG_INV	11:61513400	G	A	1277	0.19835	0.930314	817	410	50	-0.24106	1.62e-05	G	A	1434	0.221842	0.540486	864	504	66	-0.125046	0.00588553	a	g	2711	4.963	6.96e-07	++	0.80984	Imputed	0.99873	Genotyped	rs61896068	DAGLA	3_prime_UTR_variant	FPG_INV	Borderline		No		No	Animal studies shown that DAGLA has a role in insulin clearence and other metabolic activity (PMID: 23494448; PMID: 26082754)	Literature	0.2475	0.0995489
FPG_INV	22:38599857	G	C	1277	0.528129	0.339918	295	619	363	0.166299	3.29e-05	G	C	1434	0.521005	0.169304	350	690	394	0.124175	0.004528	c	g	2711	-4.915	8.9e-07	--	0.9865	Imputed	0.70964	Imputed	rs4820324	MAFF	Intronic	FPG_INV;FPG_RAW	Borderline		No		Yes	Body fat percentage; Triglyceride levels; Height; HDL cholesterol levels x alcohol consumption (drinkers vs non-drinkers) interaction	Established gene loci	0.5755	0.057077
FPG_INV	8:4128311	C	T	1277	0.306762	0.00579882	717	454	106	-0.177055	0.00228001	C	T	1434	0.282885	0.0337392	825	505	104	-0.26762	2.67e-06	t	c	2711	5.509	3.61e-08	++	0.5488	Imputed	0.51687	Imputed	rs78686130	CSMD1	Intronic	FPG_INV;FPG_RAW	Genome-wide		No		Yes	QRS interval (sulfonylurea treatment interaction); Obesity-related traits; Blood pressure measurement (high sodium intervention); Waist-hip ratio; HDL cholesterol; Type 2 Diabetes	Established gene loci	0.3241	0.278478
FPG_INV	2:224225187	A	G	1277	0.611165	0.40545	191	587	499	-0.128499	0.00203373	A	G	1434	0.593061	0.0158551	206	617	611	-0.160533	9.53e-05	a	g	2711	-4.956	7.21e-07	--	0.9514	Imputed	0.80231	Imputed	rs16864685	KCNE4 - SCG2	Intergenic	FPG_INV	Borderline		No		Yes	Body mass index; Waist circumference; C-reactive protein measurement; Weight; Fat free mass; Diastolic blood pressure x smoking status (current vs non-current) interaction (2df test)	Established gene loci	0.7584	1.95515e-12
FPG_INV	8:4126701	T	C	1277	0.689904	0.00223117	108	449	720	0.236396	3.92e-05	T	C	1434	0.685841	0.0420803	141	564	729	0.254256	4.47e-06	t	c	2711	6.159	7.31e-10	++	0.54768	Imputed	0.51082	Imputed	rs7838666	CSMD1	Intronic	FPG_INV;FPG_RAW	Genome-wide		No		Yes	QRS interval (sulfonylurea treatment interaction); Obesity-related traits; Blood pressure measurement (high sodium intervention); Waist-hip ratio; HDL cholesterol; Type 2 Diabetes	Established gene loci	0.6571	0.250603
FPG_INV	11:61514670	G	C	1277	0.298827	0.738717	631	530	116	-0.163425	0.000232431	G	C	1434	0.303557	0.851346	694	610	130	-0.133667	0.00104917	c	g	2711	4.91	9.13e-07	++	0.96812	Imputed	0.99959	Genotyped	rs198423	DAGLA	downstream_gene_variant	FPG_INV	Borderline		No		No	Animal studies shown that DAGLA has a role in insulin clearence and other metabolic activity (PMID: 23494448; PMID: 26082754)	Literature	0.3141	0.68674
FPG_INV	22:38599364	G	A	1277	0.527292	0.312307	296	618	363	0.167156	3.05e-05	G	A	1434	0.519737	0.186309	349	691	394	0.122245	0.00483671	a	g	2711	-4.911	9.06e-07	--	0.98395	Imputed	0.72056	Imputed	rs4821764	MAFF	Intronic	FPG_INV;FPG_RAW	Borderline		No		Yes	Body fat percentage; Triglyceride levels; Height; HDL cholesterol levels x alcohol consumption (drinkers vs non-drinkers) interaction	Established gene loci	0.5755	0.0515172
FPG_INV	8:4125066	G	A	1277	0.584026	0.212054	194	580	503	0.167026	0.00086824	G	A	1434	0.596511	0.0323776	253	651	530	0.144983	9.34e-05	a	g	2711	-5.127	2.94e-07	--	0.6847	Imputed	0.99854	Genotyped	rs1714701	CSMD1	Intronic	FPG_INV;FPG_RAW	Borderline		No		Yes	QRS interval (sulfonylurea treatment interaction); Obesity-related traits; Blood pressure measurement (high sodium intervention); Waist-hip ratio; HDL cholesterol; Type 2 Diabetes	Established gene loci	0.6173	0.350335
FPG_INV	11:61513671	CAGAG	C	1277	0.296777	0.738717	631	530	116	-0.164254	0.000227628	CAGAG	C	1434	0.301201	0.900258	698	607	129	-0.135687	0.000930541	cagag	c	2711	-4.938	7.9e-07	--	0.96594	Imputed	0.99532	Imputed	rs139937518	DAGLA	3_prime_UTR_variant	FPG_INV	Borderline		No		No	Animal studies shown that DAGLA has a role in insulin clearence and other metabolic activity (PMID: 23494448; PMID: 26082754)	Literature	0.3131	0.649856
FPG_INV	2:224236399	A	G	1277	0.590416	0.194757	203	584	490	-0.12893	0.00216334	A	G	1434	0.567773	0.00429968	215	613	606	-0.178646	9.32e-05	a	g	2711	-4.947	7.54e-07	--	0.88576	Imputed	0.64143	Imputed	rs1250928	KCNE4 - SCG2	Intergenic	FPG_INV	Borderline		No		Yes	Body mass index; Waist circumference; C-reactive protein measurement; Weight; Fat free mass; Diastolic blood pressure x smoking status (current vs non-current) interaction (2df test)	Established gene loci	0.7316	1.40555e-11
FPG_INV	8:4119076	C	A	1277	0.563892	0.202154	223	594	460	0.166288	0.000329195	C	A	1434	0.561114	0.199519	297	684	453	0.13483	0.000569113	a	c	2711	-4.971	6.66e-07	--	0.77553	Imputed	0.90763	Imputed	rs779107	CSMD1	Intronic	FPG_INV;FPG_RAW	Borderline		No		Yes	QRS interval (sulfonylurea treatment interaction); Obesity-related traits; Blood pressure measurement (high sodium intervention); Waist-hip ratio; HDL cholesterol; Type 2 Diabetes	Established gene loci	0.5656	0.963652
FPG_INV	11:17028189	G	A	1277	0.617882	0.407001	194	589	494	-0.0920451	0.0259959	G	A	1434	0.624968	0.0915677	219	643	572	-0.0835244	0.0314544	a	g	2711	3.093	0.001984	++	0.98567	Imputed	0.94108	Imputed	rs57677839	PLEKHA7	Intronic	FPG_INV;FPG_RAW	Suggestive		Yes	Coronary artery disease			Established variant	0.6123	0.813366
FPG_INV	6:126752874	C	T	1277	0.590439	0.0174149	232	575	470	0.0818116	0.0463129	C	T	1434	0.60114	0.136951	242	660	532	0.0906179	0.0158216	t	c	2711	-3.122	0.001793	--	0.96247	Imputed	0.99985	Genotyped	rs1538170	CENPW	Intronic	HDL_INV;FPG_INV;HDL_RAW;FPG_RAW	Suggestive		Yes	Hip circumference adjusted for BMI			Established variant	0.4563	5.65057e-09
FPG_INV	10:114808072	T	C	1277	0.558767	0.569459	236	638	403	0.10377	0.0125493	T	C	1434	0.548279	0.522394	299	698	437	0.0915916	0.0139177	t	c	2711	3.502	0.0004618	++	0.96333	Imputed	0.99966	Genotyped	rs10885409	TCF7L2	Intronic	FPG_INV;FPG_RAW	Suggestive		Yes	Blood glucose levels			Established variant	0.4901	0.0152883
FPG_INV	8:23595940	T	C	1277	0.316123	0.0212894	631	508	138	-0.11807	0.0121594	T	C	1434	0.314044	0.00531497	755	541	138	-0.0921156	0.0389015	t	c	2711	-3.223	0.001269	--	0.84317	Imputed	0.79125	Imputed	rs7004766	LOC107986930	Intronic	FPG_INV;FPG_RAW	Suggestive		Yes	Waist-to-hip ratio adjusted for body mass index;Waist-to-hip ratio adjusted for BMI in active individuals;Waist-to-hip ratio adjusted for BMI (joint analysis for main effect and physical activity interaction)			Established variant	0.2565	0.0136928
FPG_INV	6:52452585	A	G	1277	0.786893	0.867176	56	431	790	-0.118746	0.0163058	A	G	1434	0.73458	0.101204	110	530	794	-0.136872	0.00338056	a	g	2711	-3.78	0.0001567	--	0.99888	Genotyped	0.82818	Imputed	rs2239620	TRAM2-AS1 - LOC724104	Intergenic	FPG_INV;FPG_RAW	Suggestive		Yes	LDL cholesterol levels			Established variant	0.6352	1.22235e-08
FPG_INV	10:94465559	C	T	1277	0.337927	0.117885	573	546	158	-0.0877125	0.0363076	C	T	1434	0.370486	0.0413375	588	632	214	-0.0804158	0.0358298	t	c	2711	2.963	0.003044	++	0.99943	Genotyped	0.97793	Imputed	rs5015480	HHEX - EXOC6	Intergenic	FPG_INV;HbA1C_INV;FPG_RAW;HbA1C_RAW	Suggestive		Yes	Type 2 diabetes;Insulin levels in response to oral glucose tolerance test (30 minutes)			Established variant	0.4264	0.00451769
FPG_INV	6:126866133	C	A	1277	0.562242	0.0783859	264	598	415	0.112406	0.00648942	C	A	1434	0.578043	5.79e-05	288	623	523	0.102708	0.00677694	a	c	2711	-3.837	0.0001244	--	0.95536	Imputed	0.95149	Imputed	rs1155939	MIR588 - RNU6-200P	intergenic	HDL_INV;FPG_INV;HDL_RAW;FPG_RAW	Suggestive		Yes	Height			Established variant	0.4801	0.000364108
FPG_INV	1:201801011	C	G	1277	0.229054	0.0114047	792	407	78	-0.105065	0.03843	C	G	1434	0.245628	0.266441	900	463	71	-0.130579	0.013608	c	g	2711	-3.215	0.001303	--	0.864	Imputed	0.67427	Imputed	rs2494114	IPO9	Intronic	FPG_INV	Suggestive		Yes	Body mass index			Established variant	0.3052	0.00310196
FPG_INV	6:126966308	T	C	1277	0.568843	0.0399479	255	590	432	0.110328	0.00834326	T	C	1434	0.581967	0.0576925	269	663	502	0.0934574	0.0126846	t	c	2711	3.623	0.000291	++	0.92599	Imputed	0.9843	Imputed	rs4549631	PRELID1P1 - LOC105377992	Intergenic	HDL_INV;FPG_INV;HDL_RAW;FPG_RAW	Suggestive		Yes	Height			Established variant	0.4831	0.000255387
FPG_INV	6:126717064	A	G	1277	0.619363	0.0526235	211	575	491	0.0861135	0.0404214	A	G	1434	0.621026	0.0581207	229	645	560	0.094329	0.0260652	a	g	2711	3.025	0.002487	++	0.94666	Imputed	0.80845	Imputed	rs1591805	CENPW	intronic	FPG_INV;HDL_RAW;FPG_RAW	Suggestive		Yes	Coronary artery disease			Established variant	0.4911	8.26198e-08
FPG_INV	11:2213166	C	T	1277	0.196898	0.268643	852	375	50	0.194989	0.000463419	C	T	1434	0.182759	0.156813	966	412	56	0.111319	0.0190737	t	c	2711	-4.108	4e-05	--	0.82291	Imputed	0.9974	Genotyped	rs7111341	TH - ASCL2	intergenic	FPG_INV;FPG_RAW	Suggestive		Yes	Type 1 diabetes;Body mass index;Type 2 diabetes			Established variant	0.2614	0.000884134
FPG_INV	8:23593300	T	A	1277	0.316119	0.0184886	626	510	141	-0.115577	0.013825	T	A	1434	0.309777	0.00902426	760	540	134	-0.0947395	0.0353318	a	t	2711	3.22	0.001281	++	0.84854	Imputed	0.78003	Imputed	rs10101061	LOC107986930	Intronic	FPG_INV;FPG_RAW	Suggestive		Yes	Waist-to-hip ratio adjusted for body mass index;Waist-to-hip ratio adjusted for BMI in active individuals;Waist-to-hip ratio adjusted for BMI (joint analysis for main effect and physical activity interaction)			Established variant	0.2565	0.0169584
FPG_INV	7:116358044	A	G	1277	0.407038	0.32432	458	599	220	-0.0936137	0.020334	A	G	1434	0.410089	0.0164237	521	650	263	-0.073413	0.0464905	a	g	2711	-3.04	0.002363	--	0.99974	Genotyped	0.99845	Genotyped	rs38855	MET	Intronic	FPG_INV;FPG_RAW	Suggestive		Yes	Triglycerides			Established variant	0.4801	0.00622432
FPG_INV	1:201872264	C	T	1277	0.18459	0.221406	861	367	49	-0.138159	0.00907715	C	T	1434	0.179659	1	965	423	46	-0.113067	0.0204034	t	c	2711	3.477	0.0005067	++	0.90163	Imputed	0.9991	Genotyped	rs2820315	LMOD1	Intronic	FPG_INV;FPG_RAW	Suggestive		Yes	Body mass index;Body mass index in physically active individuals;Coronary artery disease			Established variant	0.2873	3.7116e-07
FPG_INV	22:38577515	G	A	1277	0.514734	0.401102	313	623	341	0.164649	7.14e-05	G	A	1434	0.529107	0.0301793	358	675	401	0.107543	0.00755275	a	g	2711	-4.669	3.03e-06	--	0.93624	Imputed	0.84612	Imputed	rs2277844	PLA2G6	Intronic	TG_INV;FPG_INV;TG_RAW;FPG_RAW	Suggestive		Yes	C-reactive protein levels or triglyceride levels (pleiotropy)			Established variant	0.5656	0.10753
FPG_INV	10:94466439	A	G	1277	0.353129	0.0975385	550	555	172	-0.100503	0.0161395	A	G	1434	0.384105	0.0740338	560	646	228	-0.0827745	0.0304419	a	g	2711	-3.225	0.001259	--	0.98633	Imputed	0.97602	Imputed	rs12219514	HHEX - EXOC6	Intergenic	FPG_INV;HbA1C_INV;FPG_RAW;HbA1C_RAW	Suggestive		Yes	Hemoglobin A1c levels			Established variant	0.4414	0.00483069
FPG_INV	6:126851160	C	T	1277	0.571968	0.0194979	260	586	431	0.0983893	0.0199571	C	T	1434	0.607404	0.0148995	243	640	551	0.101445	0.00649757	t	c	2711	-3.577	0.0003482	--	0.91273	Imputed	0.99939	Genotyped	rs1490384	MIR588 - RNU6-200P	Intergenic	HDL_INV;FPG_INV;HDL_RAW;FPG_RAW	Suggestive		Yes	Height			Established variant	0.493	0.000103252
FPG_INV	10:94462882	C	T	1277	0.323401	0.56409	593	548	136	-0.108885	0.0124813	C	T	1434	0.34728	0.35152	619	634	181	-0.081515	0.0357027	t	c	2711	3.242	0.001186	++	0.97687	Imputed	1	Genotyped	rs1111875,CR072313	HHEX - EXOC6	Intergenic	FPG_INV;HbA1C_INV;FPG_RAW;HbA1C_RAW	Suggestive		Yes	Type 2 diabetes			Established variant	0.4245	0.00027846
FPG_INV	19:11163601	G	T	1277	0.196233	0.0615754	909	326	42	-0.138065	0.0464634	G	T	1434	0.253138	0.484918	805	532	97	-0.0849904	0.0459484	t	g	2711	2.818	0.00483	++	0.55208	Imputed	0.99997	Genotyped	rs1122608	SMARCA4	Intronic	FPG_INV;FPG_RAW	Suggestive		Yes	Myocardial infarction (early onset);Coronary artery disease			Established variant	0.2495	0.313823
FPG_INV	3:11400249	C	T	1277	0.525805	0.466215	294	624	359	0.122967	0.00242086	C	T	1434	0.53103	0.100292	331	683	420	0.0878512	0.0166168	t	c	2711	-3.824	0.0001315	--	0.99338	Imputed	0.99912	Genotyped	rs2606736	ATG7	Intronic	FPG_INV;FPG_RAW	Suggestive		Yes	HDL cholesterol;Systolic blood pressure			Established variant	0.5885	0.0227062
FPG_INV	6:126990392	T	G	1277	0.579101	0.00132281	255	567	455	0.115894	0.00743795	T	G	1434	0.586102	0.0390345	269	659	506	0.0896873	0.0198157	t	g	2711	3.531	0.0004133	++	0.87515	Imputed	0.93576	Imputed	rs6918725	LOC105377992	Intronic	HDL_INV;FPG_INV;HDL_RAW;FPG_RAW	Suggestive		Yes	Height			Established variant	0.503	0.00175923
FPG_INV	2:169791438	A	G	1277	0.717748	0.269009	110	501	666	0.0987409	0.0243788	A	G	1434	0.718828	0.266435	122	562	750	0.109932	0.00726005	a	g	2711	3.498	0.0004696	++	0.99938	Genotyped	0.99966	Genotyped	rs552976	ABCB11	Intronic	FPG_INV	Suggestive		Yes	Glycated hemoglobin levels			Established variant	0.6362	0.000552332
FPG_INV	6:126752884	C	G	1277	0.590391	0.0174149	232	575	470	0.0818489	0.0462648	C	G	1434	0.601144	0.136951	242	660	532	0.0906125	0.0158299	c	g	2711	3.123	0.001792	++	0.96198	Imputed	0.99981	Imputed	rs1538171	CENPW	Intronic	HDL_INV;FPG_INV;HDL_RAW;FPG_RAW	Suggestive		Yes	Type 1 diabetes			Established variant	0.4563	5.65057e-09
FPG_INV	22:38595411	G	A	1277	0.522069	0.779607	303	633	341	0.178281	3.14e-05	G	A	1434	0.510833	0.634351	348	707	379	0.092885	0.0124113	a	g	2711	-4.676	2.93e-06	--	0.90143	Imputed	0.99893	Genotyped	rs3761445	PLA2G6 - MAFF	Intergenic	TG_INV;FPG_INV;TG_RAW;FPG_RAW	Suggestive		Yes	Body fat percentage;Triglyceride levels			Established variant	0.5885	0.00550538
FPG_INV	12:19984779	A	G	1277	0.467427	0.115403	377	607	293	0.0924284	0.0188755	A	G	1434	0.452935	0.0785791	446	677	311	0.111073	0.00245641	a	g	2711	3.814	0.0001366	++	0.99885	Genotyped	0.99909	Genotyped	rs1015291	RNU1-146P - LOC105369682	Intergenic	FPG_INV;FPG_RAW	Suggestive		Yes	Diastolic blood pressure			Established variant	0.6551	1.13892e-16
HbA1C_INV	4:13648741	T	G	786	0.206793	0.519416	493	255	38	0.272196	5.75e-05	T	G	1434	0.173792	0.0232424	963	408	63	0.203271	0.00163828	t	g	2220	4.925	8.45e-07	++	0.82943	Imputed	0.5588	Imputed	rs1491258	LOC100288683 - RPL32P12	Intergenic	HbA1C_INV;HbA1C_RAW	Borderline		No		Yes	This region is linked up with body weight	Established variant	0.1551	0.0915875
HbA1C_INV	4:13648696	G	A	786	0.206814	0.519416	493	255	38	0.272192	5.72e-05	G	A	1434	0.173766	0.0228961	964	407	63	0.203492	0.00163125	a	g	2220	-4.926	8.38e-07	--	0.82991	Imputed	0.55812	Imputed	rs1491257	LOC100288683 - RPL32P12	Intergenic	HbA1C_INV;HbA1C_RAW	Borderline		No		Yes	This region is linked up with body weight	Established variant	0.1551	0.0915875
HbA1C_INV	10:94465559	C	T	786	0.347583	1	332	358	96	-0.110456	0.0367037	C	T	1434	0.370486	0.0413375	588	632	214	-0.106222	0.00548237	t	c	2220	3.475	0.0005106	++	0.99943	Genotyped	0.97793	Imputed	rs5015480	HHEX - EXOC6	Intergenic	FPG_INV;HbA1C_INV;FPG_RAW;HbA1C_RAW	Suggestive		Yes	Type 2 diabetes;Insulin levels in response to oral glucose tolerance test (30 minutes)			Established variant	0.4264	0.00903136
HbA1C_INV	10:94466439	A	G	786	0.361747	0.817451	319	361	106	-0.121579	0.0207026	A	G	1434	0.384105	0.0740338	560	646	228	-0.102356	0.00735679	a	g	2220	-3.531	0.0004146	--	0.98633	Imputed	0.97602	Imputed	rs12219514	HHEX - EXOC6	Intergenic	FPG_INV;HbA1C_INV;FPG_RAW;HbA1C_RAW	Suggestive		Yes	Hemoglobin A1c levels			Established variant	0.4414	0.00834344
HbA1C_INV	10:94462882	C	T	786	0.332853	0.148727	340	368	78	-0.118444	0.032942	C	T	1434	0.34728	0.35152	619	634	181	-0.107331	0.00557825	t	c	2220	3.497	0.0004712	++	0.97687	Imputed	1	Genotyped	rs1111875,CR072313	HHEX - EXOC6	Intergenic	FPG_INV;HbA1C_INV;FPG_RAW;HbA1C_RAW	Suggestive		Yes	Type 2 diabetes			Established variant	0.4245	0.000669259
