# Supplementary material for: Genome-wide landscape establishes novel association signals for metabolic traits in the Arab population
Source: Hum Genet. 2020 Sep 9;140(3):505–28. doi: 10.1007/s00439-020-02222-7 (PMC7889551; doi:10.1007/s00439-020-02222-7)
Supplement: Supplementary file 5 — Supplementary file5 (XLSX 95 kb) [file 439_2020_2222_MOESM5_ESM.xlsx]

## Sheet: Sheet1
Variant_position	Grand_Total	Grand_Total.rank	Variant_position	Variant present in GWAS catalog with metabolic traits	Variant_id	Gene	Promoter	CpG	CpG_shore	wgEncodeRegDnaseClustered	DNase_footprint	wgEncodeBroadHmmGm12878HMM	wgEncodeBroadHmmH1hescHMM	wgEncodeBroadHmmHepg2HMM	wgEncodeBroadHmmHmecHMM	wgEncodeBroadHmmHsmmHMM	wgEncodeBroadHmmHuvecHMM	wgEncodeBroadHmmK562HMM	wgEncodeBroadHmmNhekHMM	wgEncodeBroadHmmNhlfHMM	GERP.UCSC	FANTOM5_promoter_peaks	FANTOM5_promoter_genes	FANTOM510kb_peaks	FANTOM5_10kb_genes	nearest_TSS	nearest_FANTOM_TSS	Downstream_dist	Enhancer_Atlas	TFBSs
chr1:109817590	23.9987	1	1:109817590	Yes	rs12740374	CELSR2				1000	11	13_Heterochrom/lo	7_Weak_Enhancer	1_Active_Promoter	4_Strong_Enhancer	5_Strong_Enhancer	13_Heterochrom/lo	4_Strong_Enhancer	4_Strong_Enhancer	13_Heterochrom/lo	0.802			chr1:109825719..109825745,-,chr1:109825751..109825802,-	PSRC1		-161144			1000
chr2:27851918	23.9787	2	2:27851918	Yes	rs3749147	GPN1,ZNF512	uc002rld.3,uc002rle.3,uc010ezg.1			1000	5	1_Active_Promoter	1_Active_Promoter	1_Active_Promoter	1_Active_Promoter	1_Active_Promoter	1_Active_Promoter	1_Active_Promoter	1_Active_Promoter	1_Active_Promoter	1.89						-51			1000
chr5:112356649	23.4907	3	5:112356649	No	rs7670	DCP2				727	2	10_Txn_Elongation	11_Weak_Txn	4_Strong_Enhancer	5_Strong_Enhancer	5_Strong_Enhancer	4_Strong_Enhancer	10_Txn_Elongation	4_Strong_Enhancer	7_Weak_Enhancer	0.145						-98643			358
chr20:4101800	23.1423	4	20:4101800	Yes	rs1741344	BC027448				845	5	12_Repressed	13_Heterochrom/lo	13_Heterochrom/lo	13_Heterochrom/lo	7_Weak_Enhancer	6_Weak_Enhancer	13_Heterochrom/lo	12_Repressed	13_Heterochrom/lo	-0.739						-27675			299
chr5:56110299	22.9375	5	5:56110299	No	rs62355943		uc003jqw.4		CpG: 20	1000	2	2_Weak_Promoter	2_Weak_Promoter	1_Active_Promoter	1_Active_Promoter	3_Poised_Promoter	3_Poised_Promoter	2_Weak_Promoter	2_Weak_Promoter	3_Poised_Promoter	-2.42	chr5:56111155..56111166,+,chr5:56111170..56111185,+,chr5:56111207..56111219,+,chr5:56111250..56111265,+	MAP3K1	chr5:56111155..56111166,+,chr5:56111170..56111185,+,chr5:56111207..56111219,+,chr5:56111250..56111265,+,chr5:56111361..56111403,+	MAP3K1	-601	-862	105130		743
chr5:56110684	22.9189	6	5:56110684	No	rs72758038		uc003jqw.4		CpG: 20,CpG: 227	1000	1	2_Weak_Promoter	2_Weak_Promoter	1_Active_Promoter	1_Active_Promoter	2_Weak_Promoter	2_Weak_Promoter	1_Active_Promoter	1_Active_Promoter	2_Weak_Promoter	-6.84	chr5:56111155..56111166,+,chr5:56111170..56111185,+,chr5:56111207..56111219,+,chr5:56111250..56111265,+,chr5:56111361..56111403,+	MAP3K1	chr5:56111155..56111166,+,chr5:56111170..56111185,+,chr5:56111207..56111219,+,chr5:56111250..56111265,+,chr5:56111361..56111403,+	MAP3K1	-216	-477	104745		960
chr4:145567471	22.9003	7	4:145567471	No	rs12507427	HHIP	uc003ijq.2		CpG: 84		1	3_Poised_Promoter	3_Poised_Promoter	2_Weak_Promoter	2_Weak_Promoter	2_Weak_Promoter	1_Active_Promoter	12_Repressed	3_Poised_Promoter	2_Weak_Promoter	1.03	chr4:145567461..145567482,+,chr4:145567538..145567544,+,chr4:145567563..145567572,+	HHIP	chr4:145567461..145567482,+,chr4:145567538..145567544,+,chr4:145567563..145567572,+	HHIP		-9			1000
chr22:38599978	22.8218	8	22:38599978	No	rs4820325	MAFF				1000	3	2_Weak_Promoter	3_Poised_Promoter	2_Weak_Promoter	4_Strong_Enhancer	2_Weak_Promoter	4_Strong_Enhancer	9_Txn_Transition	4_Strong_Enhancer	4_Strong_Enhancer	-1.46			chr22:38609538..38609547,+,chr22:38609570..38609585,+,chr22:38609587..38609607,+,chr22:38609611..38609624,+,chr22:38609826..38609846,+	MAFF		-9565			896
chr6:26104632	22.7846	9	6:26104632	Yes	rs198851				CpG: 29	271	3	1_Active_Promoter	1_Active_Promoter	4_Strong_Enhancer	4_Strong_Enhancer	1_Active_Promoter	4_Strong_Enhancer	4_Strong_Enhancer	4_Strong_Enhancer	1_Active_Promoter	-1.94			chr6:26108355..26108371,-	HIST1H1T	-19741	-19768	67		1000
chr4:145568352	22.7354	10	4:145568352	Yes	rs7689420	HHIP				1000	1	12_Repressed	3_Poised_Promoter	12_Repressed	2_Weak_Promoter	2_Weak_Promoter	1_Active_Promoter	12_Repressed	3_Poised_Promoter	2_Weak_Promoter	2.59						-1232			735
chr3:27472936	22.7287	11	3:27472936	Yes	rs3755652	SLC4A7					19	10_Txn_Elongation	10_Txn_Elongation	10_Txn_Elongation	9_Txn_Transition	9_Txn_Transition	5_Strong_Enhancer	13_Heterochrom/lo	9_Txn_Transition	9_Txn_Transition	5.12						-62062			806
chr4:145588116	22.3644	12	4:145588116	No	rs6537302	HHIP				693	3	13_Heterochrom/lo	13_Heterochrom/lo	13_Heterochrom/lo	5_Strong_Enhancer	7_Weak_Enhancer	9_Txn_Transition	13_Heterochrom/lo	7_Weak_Enhancer	13_Heterochrom/lo	0.716						-20996			222
chr17:37832366	22.3258	13	17:37832366	Yes	rs2934952	PGAP3				1000	1	5_Strong_Enhancer	9_Txn_Transition	4_Strong_Enhancer	11_Weak_Txn	7_Weak_Enhancer	13_Heterochrom/lo	7_Weak_Enhancer	13_Heterochrom/lo	13_Heterochrom/lo	1.37						-11981			197
chr16:56985514	22.2872	14	16:56985514	No	rs72786786					1000	1	6_Weak_Enhancer	13_Heterochrom/lo	6_Weak_Enhancer	13_Heterochrom/lo	8_Insulator	8_Insulator	8_Insulator	8_Insulator	8_Insulator	-0.72					-10321	-10321	7721		1000
chr2:204738919	22.0372	15	2:204738919	Yes	rs3087243					289	1	12_Repressed	13_Heterochrom/lo	13_Heterochrom/lo	6_Weak_Enhancer	13_Heterochrom/lo	12_Repressed	13_Heterochrom/lo	13_Heterochrom/lo	8_Insulator	-2.47					-62552	-62535	236		509
chr19:10765819	21.8431	16	19:10765819	Yes	rs7250071	ILF3			CpG: 141		1	1_Active_Promoter	1_Active_Promoter	1_Active_Promoter	1_Active_Promoter	1_Active_Promoter	4_Strong_Enhancer	1_Active_Promoter	1_Active_Promoter	1_Active_Promoter	-0.0825						-1302			1000
chr22:38599857	21.6702	17	22:38599857	No	rs4820324	MAFF					1	2_Weak_Promoter	3_Poised_Promoter	2_Weak_Promoter	4_Strong_Enhancer	2_Weak_Promoter	4_Strong_Enhancer	9_Txn_Transition	4_Strong_Enhancer	4_Strong_Enhancer	-0.481			chr22:38609538..38609547,+,chr22:38609570..38609585,+,chr22:38609587..38609607,+,chr22:38609611..38609624,+,chr22:38609826..38609846,+	MAFF		-9686			429
chr8:41509259	21.6662	18	8:41509259	Yes	rs12549902	NKX6-3				1000	1	12_Repressed	12_Repressed	8_Insulator	12_Repressed	13_Heterochrom/lo	12_Repressed	13_Heterochrom/lo	12_Repressed	8_Insulator	0.781						-342132			484
chr19:8644031	21.0253	19	19:8644031	Yes	rs4072910						1	8_Insulator	6_Weak_Enhancer	11_Weak_Txn	8_Insulator	13_Heterochrom/lo	8_Insulator	8_Insulator	8_Insulator	8_Insulator	-1.1					-1700	-1715	1095		264
chr1:184020945	21.0106	20	1:184020945	Yes	rs2274432	TSEN15		CpG: 38		1000		1_Active_Promoter	1_Active_Promoter	1_Active_Promoter	1_Active_Promoter	1_Active_Promoter	1_Active_Promoter	1_Active_Promoter	1_Active_Promoter	1_Active_Promoter	-1.55	chr1:184021069..184021077,+	TSEN15	chr1:184021069..184021077,+	TSEN15		-130			1000
chr4:145566848	20.9588	21	4:145566848	No	rs13125694	LOC646576	uc003ijr.2,uc003ijs.2	CpG: 84		791	1	12_Repressed	3_Poised_Promoter	2_Weak_Promoter	2_Weak_Promoter	2_Weak_Promoter	1_Active_Promoter	12_Repressed	12_Repressed	2_Weak_Promoter	1.75	chr4:145566841..145566862,+,chr4:145566874..145566889,+,chr4:145566965..145566978,-,chr4:145567043..145567058,-,chr4:145567059..145567099,-,chr4:145567114..145567191,-,chr4:145567278..145567296,+,chr4:145567297..145567355,+,chr4:145567356..145567368,+,chr4:145567374..145567390,+,chr4:145567391..145567425,+,chr4:145567426..145567455,+,chr4:145567461..145567482,+,chr4:145567538..145567544,+,chr4:14…	HHIP,LOC646576	chr4:145566841..145566862,+,chr4:145566874..145566889,+,chr4:145566965..145566978,-,chr4:145567043..145567058,-,chr4:145567059..145567099,-,chr4:145567114..145567191,-,chr4:145567278..145567296,+,chr4:145567297..145567355,+,chr4:145567356..145567368,+,chr4:145567374..145567390,+,chr4:145567391..145567425,+,chr4:145567426..145567455,+,chr4:145567461..145567482,+,chr4:145567538..145567544,+,chr4:14…	HHIP,LOC646576		-9
chr1:16341649	20.8963	22	1:16341649	Yes	rs1048238	HSPB7				1000		6_Weak_Enhancer	7_Weak_Enhancer	2_Weak_Promoter	11_Weak_Txn	7_Weak_Enhancer	13_Heterochrom/lo	4_Strong_Enhancer	13_Heterochrom/lo	11_Weak_Txn	0.663			chr1:16345245..16345251,-,chr1:16348466..16348478,+,chr1:16348497..16348508,+,chr1:16348515..16348523,+,chr1:16348525..16348532,+	CLCNKA,HSPB7		-6823			688
chr1:109817192	20.7673	23	1:109817192	Yes	rs7528419	CELSR2				580		13_Heterochrom/lo	7_Weak_Enhancer	4_Strong_Enhancer	4_Strong_Enhancer	7_Weak_Enhancer	13_Heterochrom/lo	5_Strong_Enhancer	4_Strong_Enhancer	13_Heterochrom/lo	-9			chr1:109825719..109825745,-,chr1:109825751..109825802,-	PSRC1		-160746			1000
chr19:11276256	20.7194	24	19:11276256	No	rs11668313	KANK2					1	11_Weak_Txn	11_Weak_Txn	11_Weak_Txn	13_Heterochrom/lo	9_Txn_Transition	5_Strong_Enhancer	11_Weak_Txn	13_Heterochrom/lo	4_Strong_Enhancer	0.622						-9779
chr22:29451671	20.6755	25	22:29451671	Yes	rs4823006	ZNRF3				402		13_Heterochrom/lo	2_Weak_Promoter	11_Weak_Txn	11_Weak_Txn	6_Weak_Enhancer	13_Heterochrom/lo	11_Weak_Txn	11_Weak_Txn	13_Heterochrom/lo	4.58						-17259			276
chr11:61569830	20.512	26	11:61569830	Yes	rs174546	FADS1				272		10_Txn_Elongation	10_Txn_Elongation	10_Txn_Elongation	10_Txn_Elongation	10_Txn_Elongation	10_Txn_Elongation	5_Strong_Enhancer	10_Txn_Elongation	10_Txn_Elongation	2.03						-9573			384
chr11:116647607	20.3231	27	11:116647607	Yes	rs2160669						1	10_Txn_Elongation	10_Txn_Elongation	10_Txn_Elongation	10_Txn_Elongation	10_Txn_Elongation	10_Txn_Elongation	9_Txn_Transition	10_Txn_Elongation	10_Txn_Elongation	-5.03					-3893	-3904	1669		1000
chr1:109817838	20.012	29	1:109817838	Yes	rs660240	CELSR2						13_Heterochrom/lo	7_Weak_Enhancer	1_Active_Promoter	4_Strong_Enhancer	5_Strong_Enhancer	13_Heterochrom/lo	4_Strong_Enhancer	4_Strong_Enhancer	7_Weak_Enhancer	3.35			chr1:109825719..109825745,-,chr1:109825751..109825802,-	PSRC1		-161392			1000
chr11:116662579	20.012	29	11:116662579	Yes	rs651821	APOA5						13_Heterochrom/lo	3_Poised_Promoter	4_Strong_Enhancer	11_Weak_Txn	7_Weak_Enhancer	8_Insulator	3_Poised_Promoter	8_Insulator	8_Insulator	1.59	chr11:116663102..116663112,-,chr11:116663129..116663141,-	APOA5	chr11:116663102..116663112,-,chr11:116663129..116663141,-	APOA5		-3817			1000
chr22:38595411	19.8949	30	22:38595411	Yes	rs3761445					600		2_Weak_Promoter	13_Heterochrom/lo	6_Weak_Enhancer	13_Heterochrom/lo	13_Heterochrom/lo	13_Heterochrom/lo	11_Weak_Txn	13_Heterochrom/lo	11_Weak_Txn	-0.304			chr22:38597987..38598021,+,chr22:38598042..38598052,+,chr22:38598057..38598071,+,chr22:38598086..38598105,+	MAFF	-2528	-2590	19887		1000
chr1:109818306	19.7114	31	1:109818306	Yes	rs629301	CELSR2						13_Heterochrom/lo	11_Weak_Txn	4_Strong_Enhancer	4_Strong_Enhancer	4_Strong_Enhancer	13_Heterochrom/lo	4_Strong_Enhancer	4_Strong_Enhancer	7_Weak_Enhancer	-2.2			chr1:109825719..109825745,-,chr1:109825751..109825802,-	PSRC1		-161860			680
chr1:109818530	19.6529	33	1:109818530	Yes	rs646776					1000		13_Heterochrom/lo	11_Weak_Txn	4_Strong_Enhancer	4_Strong_Enhancer	4_Strong_Enhancer	13_Heterochrom/lo	4_Strong_Enhancer	4_Strong_Enhancer	7_Weak_Enhancer	-4.3			chr1:109825719..109825745,-,chr1:109825751..109825802,-	PSRC1	-162051	-162084	152		680
chr5:131770805	19.6529	33	5:131770805	Yes	rs2188962	C5orf56				355		9_Txn_Transition	11_Weak_Txn	2_Weak_Promoter	6_Weak_Enhancer	7_Weak_Enhancer	13_Heterochrom/lo	7_Weak_Enhancer	7_Weak_Enhancer	5_Strong_Enhancer	-0.558						-65244			365
chr11:61514670	19.6197	34	11:61514670	No	rs198423					835		13_Heterochrom/lo	11_Weak_Txn	2_Weak_Promoter	13_Heterochrom/lo	13_Heterochrom/lo	13_Heterochrom/lo	11_Weak_Txn	8_Insulator	11_Weak_Txn	-0.626			chr11:61520075..61520136,+,chr11:61522820..61522823,+,chr11:61522844..61522875,+	C11orf9	-5451	-5438	196		238
chr4:145556226	19.5293	35	4:145556226	No	rs6814581					372		7_Weak_Enhancer	13_Heterochrom/lo	13_Heterochrom/lo	13_Heterochrom/lo	13_Heterochrom/lo	5_Strong_Enhancer	13_Heterochrom/lo	13_Heterochrom/lo	13_Heterochrom/lo	-0.696					-10922	-10631	7842		491
chr4:145565826	19.4801	36	4:145565826	Yes	rs6845999	LOC646576				117		12_Repressed	12_Repressed	12_Repressed	13_Heterochrom/lo	13_Heterochrom/lo	4_Strong_Enhancer	13_Heterochrom/lo	12_Repressed	12_Repressed	-6.3			chr4:145566841..145566862,+,chr4:145566874..145566889,+,chr4:145566965..145566978,-,chr4:145567043..145567058,-,chr4:145567059..145567099,-,chr4:145567114..145567191,-,chr4:145567278..145567296,+,chr4:145567297..145567355,+,chr4:145567356..145567368,+,chr4:145567374..145567390,+,chr4:145567391..145567425,+,chr4:145567426..145567455,+,chr4:145567461..145567482,+,chr4:145567538..145567544,+,chr4:14…	HHIP,LOC646576		-1031			796
chr19:33886354	19.4641	37	19:33886354	Yes	rs7258031	PEPD				450		13_Heterochrom/lo	11_Weak_Txn	6_Weak_Enhancer	7_Weak_Enhancer	7_Weak_Enhancer	5_Strong_Enhancer	11_Weak_Txn	13_Heterochrom/lo	7_Weak_Enhancer	-3.86						-92914			324
chr11:61571478	19.4508	38	11:61571478	Yes	rs174550	FADS1				258		10_Txn_Elongation	10_Txn_Elongation	10_Txn_Elongation	10_Txn_Elongation	10_Txn_Elongation	5_Strong_Enhancer	9_Txn_Transition	10_Txn_Elongation	10_Txn_Elongation	0.64						-11221			384
chr2:21270554	19.4309	39	2:21270554	Yes	rs585967					382		13_Heterochrom/lo	7_Weak_Enhancer	4_Strong_Enhancer	13_Heterochrom/lo	13_Heterochrom/lo	12_Repressed	13_Heterochrom/lo	12_Repressed	13_Heterochrom/lo	2					-3609	-3609	306803		276
chr12:102875569	19.4056	40	12:102875569	Yes	rs35767					285		5_Strong_Enhancer	13_Heterochrom/lo	13_Heterochrom/lo	13_Heterochrom/lo	7_Weak_Enhancer	11_Weak_Txn	11_Weak_Txn	13_Heterochrom/lo	11_Weak_Txn	0.0676					-1191	-1148	284271		279
chr22:38599364	19.359	41	22:38599364	No	rs4821764	MAFF				828	7	1_Active_Promoter	3_Poised_Promoter	1_Active_Promoter	1_Active_Promoter	1_Active_Promoter	4_Strong_Enhancer	4_Strong_Enhancer	1_Active_Promoter	1_Active_Promoter	0.138						-10179			1000
chr3:53118739	19.3338	42	3:53118739	Yes	rs2336725					531		11_Weak_Txn	11_Weak_Txn	6_Weak_Enhancer	13_Heterochrom/lo	6_Weak_Enhancer	13_Heterochrom/lo	7_Weak_Enhancer	11_Weak_Txn	7_Weak_Enhancer	1.39					-38650	-38650	3762		1000
chr16:56995236	19.3045	43	16:56995236	Yes	rs1800775		uc002eki.2,uc002ekj.2			878		13_Heterochrom/lo	13_Heterochrom/lo	6_Weak_Enhancer	13_Heterochrom/lo	7_Weak_Enhancer	7_Weak_Enhancer	13_Heterochrom/lo	13_Heterochrom/lo	7_Weak_Enhancer	0.499	chr16:56995833..56995836,+,chr16:56995854..56995876,+	CETP	chr16:56995833..56995836,+,chr16:56995854..56995876,+	CETP	-599	-599	17443		347
chr16:56998918	19.2314	44	16:56998918	No	rs12720926	CETP				1000	12	7_Weak_Enhancer	13_Heterochrom/lo	5_Strong_Enhancer	7_Weak_Enhancer	7_Weak_Enhancer	8_Insulator	5_Strong_Enhancer	8_Insulator	5_Strong_Enhancer	0.235						-24481			1000
chr11:116648917	19.2061	45	11:116648917	Yes	rs964184					284	1	10_Txn_Elongation	10_Txn_Elongation	10_Txn_Elongation	10_Txn_Elongation	10_Txn_Elongation	10_Txn_Elongation	9_Txn_Transition	10_Txn_Elongation	10_Txn_Elongation	-3.96			chr11:116658709..116658750,-,chr11:116658758..116658765,-	ZNF259	-5203	-5214	359
chr16:57005301	19.1543	46	16:57005301	No	rs1532625	CETP				804	3	5_Strong_Enhancer	13_Heterochrom/lo	7_Weak_Enhancer	13_Heterochrom/lo	11_Weak_Txn	13_Heterochrom/lo	12_Repressed	12_Repressed	11_Weak_Txn	0.476						-18098			1000
chr16:57005479	19.1263	47	16:57005479	Yes	rs1532624	CETP				804	2	5_Strong_Enhancer	13_Heterochrom/lo	7_Weak_Enhancer	13_Heterochrom/lo	11_Weak_Txn	13_Heterochrom/lo	12_Repressed	12_Repressed	11_Weak_Txn	0.491						-17920			1000
chr19:7224431	19.117	48	19:7224431	Yes	rs7248104	INSR				458	3	5_Strong_Enhancer	9_Txn_Transition	9_Txn_Transition	13_Heterochrom/lo	13_Heterochrom/lo	13_Heterochrom/lo	13_Heterochrom/lo	12_Repressed	13_Heterochrom/lo	1.02						-217966			1000
chr9:22124477	19.0838	49	9:22124477	Yes	rs10757278					180		12_Repressed	13_Heterochrom/lo	13_Heterochrom/lo	11_Weak_Txn	7_Weak_Enhancer	7_Weak_Enhancer	13_Heterochrom/lo	13_Heterochrom/lo	13_Heterochrom/lo	1.61					-115165	-115173	3384		478
chr16:53800754	18.9707	50	16:53800754	Yes	rs9940128	FTO				667	1	11_Weak_Txn	13_Heterochrom/lo	4_Strong_Enhancer	7_Weak_Enhancer	6_Weak_Enhancer	7_Weak_Enhancer	11_Weak_Txn	7_Weak_Enhancer	7_Weak_Enhancer	-5.98						-62953			763
chr22:29449477	18.9641	51	22:29449477	Yes	rs2294239	ZNRF3				234		13_Heterochrom/lo	6_Weak_Enhancer	9_Txn_Transition	11_Weak_Txn	11_Weak_Txn	13_Heterochrom/lo	11_Weak_Txn	11_Weak_Txn	13_Heterochrom/lo	-1						-19453			231
chr8:19824492	18.8963	54	8:19824492	Yes	rs13702	LPL					1	13_Heterochrom/lo	13_Heterochrom/lo	13_Heterochrom/lo	13_Heterochrom/lo	13_Heterochrom/lo	13_Heterochrom/lo	11_Weak_Txn	13_Heterochrom/lo	13_Heterochrom/lo	-1.04						-208952
chr8:19824563	18.8963	54	8:19824563	Yes	rs1059611	LPL					1	13_Heterochrom/lo	13_Heterochrom/lo	13_Heterochrom/lo	13_Heterochrom/lo	13_Heterochrom/lo	13_Heterochrom/lo	11_Weak_Txn	13_Heterochrom/lo	13_Heterochrom/lo	-0.966						-209023
chr8:19824667	18.8963	54	8:19824667	Yes	rs15285	LPL					1	13_Heterochrom/lo	13_Heterochrom/lo	13_Heterochrom/lo	13_Heterochrom/lo	13_Heterochrom/lo	13_Heterochrom/lo	11_Weak_Txn	13_Heterochrom/lo	13_Heterochrom/lo	-3.53						-209127
chr2:56096892	18.8471	55	2:56096892	Yes	rs3791679	EFEMP1				1000	3	13_Heterochrom/lo	13_Heterochrom/lo	13_Heterochrom/lo	10_Txn_Elongation	10_Txn_Elongation	10_Txn_Elongation	13_Heterochrom/lo	5_Strong_Enhancer	5_Strong_Enhancer	3.25						-82100			185
chr3:64702275	18.8245	56	3:64702275	Yes	rs4616635	ADAMTS9-AS2					1	13_Heterochrom/lo	13_Heterochrom/lo	13_Heterochrom/lo	13_Heterochrom/lo	13_Heterochrom/lo	13_Heterochrom/lo	13_Heterochrom/lo	13_Heterochrom/lo	12_Repressed	-1.9						-28567
chr4:6270056	18.8112	57	4:6270056	Yes	rs4689388							7_Weak_Enhancer	13_Heterochrom/lo	2_Weak_Promoter	11_Weak_Txn	12_Repressed	12_Repressed	11_Weak_Txn	13_Heterochrom/lo	12_Repressed	-4.27			chr4:6271558..6271594,+,chr4:6271596..6271625,+	WFS1	-1521	-1523	30012		501
chr4:145569692	18.6915	58	4:145569692	No	rs13146972	HHIP						12_Repressed	3_Poised_Promoter	13_Heterochrom/lo	13_Heterochrom/lo	13_Heterochrom/lo	1_Active_Promoter	13_Heterochrom/lo	12_Repressed	12_Repressed	-0.0758						-2572			264
chr11:61579463	18.6064	59	11:61579463	Yes	rs174554	FADS1						10_Txn_Elongation	10_Txn_Elongation	10_Txn_Elongation	10_Txn_Elongation	10_Txn_Elongation	10_Txn_Elongation	5_Strong_Enhancer	10_Txn_Elongation	10_Txn_Elongation	0.158			chr11:61582118..61582122,-,chr11:61582579..61582646,-,chr11:61583669..61583686,+,chr11:61583721..61583756,+,chr11:61583772..61583837,+,chr11:61583926..61583940,+,chr11:61583968..61584057,+,chr11:61584233..61584244,-,chr11:61584267..61584282,-,chr11:61584295..61584313,-,chr11:61584319..61584354,-,chr11:61584363..61584379,-,chr11:61584385..61584396,-,chr11:61584457..61584480,-	FADS1,FADS2,MIR1908		-4212			452
chr11:61570783	18.5798	60	11:61570783	Yes	rs174547	FADS1						10_Txn_Elongation	10_Txn_Elongation	10_Txn_Elongation	10_Txn_Elongation	10_Txn_Elongation	10_Txn_Elongation	5_Strong_Enhancer	10_Txn_Elongation	10_Txn_Elongation	-1.35						-10526			384
chr5:56103698	18.4947	61	5:56103698	No	rs62355941					144		12_Repressed	13_Heterochrom/lo	13_Heterochrom/lo	13_Heterochrom/lo	13_Heterochrom/lo	13_Heterochrom/lo	12_Repressed	13_Heterochrom/lo	12_Repressed	-0.332			chr5:56111155..56111166,+,chr5:56111170..56111185,+,chr5:56111207..56111219,+,chr5:56111250..56111265,+,chr5:56111361..56111403,+	MAP3K1	-7202	-7463	111731		275
chr5:112341248	18.488	62	5:112341248	No	rs4705745	DCP2				530	1	10_Txn_Elongation	10_Txn_Elongation	10_Txn_Elongation	9_Txn_Transition	10_Txn_Elongation	9_Txn_Transition	9_Txn_Transition	7_Weak_Enhancer	11_Weak_Txn	-0.00922						-83242			365
chr8:19819724	18.3617	63	8:19819724	Yes	rs328	LPL				356		7_Weak_Enhancer	7_Weak_Enhancer	13_Heterochrom/lo	13_Heterochrom/lo	13_Heterochrom/lo	13_Heterochrom/lo	11_Weak_Txn	13_Heterochrom/lo	13_Heterochrom/lo	4.01						-204184
chr19:11224265	18.3537	64	19:11224265	Yes	rs5930	LDLR						10_Txn_Elongation	10_Txn_Elongation	10_Txn_Elongation	9_Txn_Transition	10_Txn_Elongation	10_Txn_Elongation	10_Txn_Elongation	9_Txn_Transition	10_Txn_Elongation	-2.17						-126030			503
chr11:116660686	18.3497	65	11:116660686	Yes	rs2266788	APOA5				305		13_Heterochrom/lo	12_Repressed	6_Weak_Enhancer	11_Weak_Txn	11_Weak_Txn	12_Repressed	13_Heterochrom/lo	13_Heterochrom/lo	13_Heterochrom/lo	-5.64			chr11:116663102..116663112,-,chr11:116663129..116663141,-	APOA5		-1924
chr11:61513400	18.3471	66	11:61513400	No	rs61896068	DAGLA				299		13_Heterochrom/lo	7_Weak_Enhancer	11_Weak_Txn	13_Heterochrom/lo	13_Heterochrom/lo	13_Heterochrom/lo	11_Weak_Txn	13_Heterochrom/lo	11_Weak_Txn	-5.82			chr11:61520075..61520136,+,chr11:61522820..61522823,+,chr11:61522844..61522875,+	C11orf9		-6708
chr22:29450923	18.3032	67	22:29450923	Yes	rs2179129	ZNRF3				185		13_Heterochrom/lo	6_Weak_Enhancer	9_Txn_Transition	11_Weak_Txn	11_Weak_Txn	13_Heterochrom/lo	11_Weak_Txn	11_Weak_Txn	13_Heterochrom/lo	0.747						-18007
chr6:26091179	18.2633	68	6:26091179	Yes	rs1799945	HFE	uc021yms.1			105		11_Weak_Txn	11_Weak_Txn	7_Weak_Enhancer	13_Heterochrom/lo	11_Weak_Txn	13_Heterochrom/lo	11_Weak_Txn	11_Weak_Txn	11_Weak_Txn	3.51						-12982
chr3:64701146	18.2301	69	3:64701146	Yes	rs9860730	ADAMTS9-AS2				110	2	13_Heterochrom/lo	13_Heterochrom/lo	13_Heterochrom/lo	13_Heterochrom/lo	13_Heterochrom/lo	13_Heterochrom/lo	13_Heterochrom/lo	13_Heterochrom/lo	13_Heterochrom/lo	2.17						-27438
chr4:156635309	18.2287	70	4:156635309	Yes	rs7692387	GUCY1A3				189	1	13_Heterochrom/lo	13_Heterochrom/lo	13_Heterochrom/lo	13_Heterochrom/lo	13_Heterochrom/lo	13_Heterochrom/lo	13_Heterochrom/lo	13_Heterochrom/lo	13_Heterochrom/lo	-2.42						-44839
chr11:116671476	18.2274	71	11:116671476	No	rs6589569							13_Heterochrom/lo	13_Heterochrom/lo	11_Weak_Txn	13_Heterochrom/lo	13_Heterochrom/lo	12_Repressed	7_Weak_Enhancer	13_Heterochrom/lo	13_Heterochrom/lo	-2.43					-8340	-8340	19942		429
chr16:53800568	18.1689	72	16:53800568	Yes	rs9939973	FTO					2	11_Weak_Txn	13_Heterochrom/lo	4_Strong_Enhancer	7_Weak_Enhancer	11_Weak_Txn	7_Weak_Enhancer	11_Weak_Txn	7_Weak_Enhancer	7_Weak_Enhancer	1.7						-62767			1000
chr11:116661826	18.0146	73	11:116661826	No	rs2072560	APOA5						8_Insulator	3_Poised_Promoter	4_Strong_Enhancer	8_Insulator	8_Insulator	8_Insulator	3_Poised_Promoter	8_Insulator	8_Insulator	0.532			chr11:116663102..116663112,-,chr11:116663129..116663141,-	APOA5		-3064
chr18:20735408	18	75	18:20735408	Yes	rs4369779	CABLES1	uc002kud.2			287		11_Weak_Txn	6_Weak_Enhancer	11_Weak_Txn	6_Weak_Enhancer	11_Weak_Txn	9_Txn_Transition	12_Repressed	2_Weak_Promoter	7_Weak_Enhancer	0.224						-297360
chr4:145585354	18	75	4:145585354	No	rs6852346	HHIP				315		13_Heterochrom/lo	13_Heterochrom/lo	13_Heterochrom/lo	13_Heterochrom/lo	11_Weak_Txn	9_Txn_Transition	13_Heterochrom/lo	13_Heterochrom/lo	11_Weak_Txn	-0.748						-18234			198
chr20:4098567	17.9561	76	20:4098567	Yes	rs7273787					1000		13_Heterochrom/lo	13_Heterochrom/lo	3_Poised_Promoter	13_Heterochrom/lo	11_Weak_Txn	7_Weak_Enhancer	11_Weak_Txn	13_Heterochrom/lo	12_Repressed	-0.0862			chr20:4100484..4100497,+,chr20:4100520..4100530,+,chr20:4100562..4100570,+,chr20:4100596..4100603,+	BC027448	-2022	-1923	102711
chr16:56999258	17.9375	77	16:56999258	No	rs7203984	CETP					2	7_Weak_Enhancer	13_Heterochrom/lo	5_Strong_Enhancer	7_Weak_Enhancer	5_Strong_Enhancer	7_Weak_Enhancer	7_Weak_Enhancer	13_Heterochrom/lo	5_Strong_Enhancer	-4						-24141			314
chr11:116663707	17.9322	78	11:116663707	Yes	rs662799		uc001ppr.3,uc009yzf.3,uc009yzg.3			1000		13_Heterochrom/lo	6_Weak_Enhancer	4_Strong_Enhancer	7_Weak_Enhancer	6_Weak_Enhancer	13_Heterochrom/lo	11_Weak_Txn	6_Weak_Enhancer	7_Weak_Enhancer	0.0892					-571	-571	27711
chr4:6303022	17.871	79	4:6303022	Yes	rs1801214	WFS1				278		11_Weak_Txn	10_Txn_Elongation	10_Txn_Elongation	13_Heterochrom/lo	13_Heterochrom/lo	11_Weak_Txn	12_Repressed	13_Heterochrom/lo	10_Txn_Elongation	-0.726						-100725
chr5:56131350	17.8657	80	5:56131350	No	rs62358074	MAP3K1						11_Weak_Txn	7_Weak_Enhancer	11_Weak_Txn	11_Weak_Txn	13_Heterochrom/lo	11_Weak_Txn	11_Weak_Txn	11_Weak_Txn	11_Weak_Txn	2.09						-73737		chr5:56131312-56131556
chr5:112355908	17.8311	81	5:112355908	No	rs13445	DCP2						10_Txn_Elongation	11_Weak_Txn	4_Strong_Enhancer	5_Strong_Enhancer	11_Weak_Txn	4_Strong_Enhancer	10_Txn_Elongation	5_Strong_Enhancer	8_Insulator	0.375						-97902
chr11:116657561	17.8152	82	11:116657561	Yes	rs3741298	ZNF259				210		2_Weak_Promoter	9_Txn_Transition	2_Weak_Promoter	6_Weak_Enhancer	2_Weak_Promoter	6_Weak_Enhancer	2_Weak_Promoter	2_Weak_Promoter	2_Weak_Promoter	3.44			chr11:116658709..116658750,-,chr11:116658758..116658765,-,chr11:116663102..116663112,-,chr11:116663129..116663141,-	APOA5,ZNF259		-13858
chr3:185302098	17.7872	83	3:185302098	Yes	rs13095912	SENP2				157		7_Weak_Enhancer	2_Weak_Promoter	6_Weak_Enhancer	13_Heterochrom/lo	13_Heterochrom/lo	13_Heterochrom/lo	11_Weak_Txn	13_Heterochrom/lo	13_Heterochrom/lo	-1.37			chr3:185303995..185304021,+,chr3:185304059..185304124,+,chr3:185304128..185304151,+	SENP2		-1915
chr16:56990716	17.734	84	16:56990716	Yes	rs247617							8_Insulator	8_Insulator	8_Insulator	13_Heterochrom/lo	8_Insulator	8_Insulator	12_Repressed	8_Insulator	8_Insulator	-0.192			chr16:56995833..56995836,+,chr16:56995854..56995876,+	CETP	-5119	-5119	12923		368
chr4:145571694	17.6848	85	4:145571694	No	rs13136840	HHIP				387		12_Repressed	7_Weak_Enhancer	13_Heterochrom/lo	13_Heterochrom/lo	13_Heterochrom/lo	4_Strong_Enhancer	13_Heterochrom/lo	13_Heterochrom/lo	13_Heterochrom/lo	-2.71						-4574
chr5:56103809	17.6782	86	5:56103809	No	rs9292123							12_Repressed	13_Heterochrom/lo	13_Heterochrom/lo	13_Heterochrom/lo	13_Heterochrom/lo	13_Heterochrom/lo	12_Repressed	13_Heterochrom/lo	12_Repressed	-0.825			chr5:56111155..56111166,+,chr5:56111170..56111185,+,chr5:56111207..56111219,+,chr5:56111250..56111265,+,chr5:56111361..56111403,+	MAP3K1	-7091	-7352	111620		275
chr4:145572046	17.6676	87	4:145572046	No	rs7675744	HHIP				322		12_Repressed	13_Heterochrom/lo	13_Heterochrom/lo	13_Heterochrom/lo	6_Weak_Enhancer	4_Strong_Enhancer	13_Heterochrom/lo	13_Heterochrom/lo	13_Heterochrom/lo	0.842						-4926
chr2:27801759	17.4601	90	2:27801759	Yes	rs1919128	C2orf16						13_Heterochrom/lo	13_Heterochrom/lo	13_Heterochrom/lo	13_Heterochrom/lo	11_Weak_Txn	13_Heterochrom/lo	7_Weak_Enhancer	13_Heterochrom/lo	13_Heterochrom/lo	1.2			chr2:27805866..27805879,+,chr2:27805880..27805967,+,chr2:27805971..27805981,+,chr2:27806224..27806236,+	ZNF512		-4114
chr5:112354898	17.4601	90	5:112354898	No	rs17372511	DCP2						10_Txn_Elongation	11_Weak_Txn	7_Weak_Enhancer	7_Weak_Enhancer	10_Txn_Elongation	7_Weak_Enhancer	10_Txn_Elongation	7_Weak_Enhancer	11_Weak_Txn	-1.64						-96892
chr9:22029547	17.4601	90	9:22029547	Yes	rs564398	CDKN2B-AS1,MTAP						7_Weak_Enhancer	13_Heterochrom/lo	13_Heterochrom/lo	7_Weak_Enhancer	13_Heterochrom/lo	7_Weak_Enhancer	13_Heterochrom/lo	13_Heterochrom/lo	13_Heterochrom/lo	0.603						-20243
chr3:64701890	17.3843	91	3:64701890	Yes	rs4504165	ADAMTS9-AS2					1	13_Heterochrom/lo	13_Heterochrom/lo	13_Heterochrom/lo	13_Heterochrom/lo	13_Heterochrom/lo	13_Heterochrom/lo	13_Heterochrom/lo	13_Heterochrom/lo	13_Heterochrom/lo	-3.5						-28182
chr9:22115286	17.3537	92	9:22115286	Yes	rs944797	CDKN2B-AS1				768		12_Repressed	13_Heterochrom/lo	13_Heterochrom/lo	11_Weak_Txn	7_Weak_Enhancer	11_Weak_Txn	13_Heterochrom/lo	11_Weak_Txn	6_Weak_Enhancer	2.27						-105982
chr6:52452585	17.3511	93	6:52452585	Yes	rs2239620					722		13_Heterochrom/lo	13_Heterochrom/lo	7_Weak_Enhancer	13_Heterochrom/lo	11_Weak_Txn	13_Heterochrom/lo	13_Heterochrom/lo	13_Heterochrom/lo	11_Weak_Txn	1.62					-10723	-10727	3802
chr4:13648696	17.3391	95	4:13648696	No	rs1491257					537		6_Weak_Enhancer	6_Weak_Enhancer	13_Heterochrom/lo	13_Heterochrom/lo	13_Heterochrom/lo	13_Heterochrom/lo	13_Heterochrom/lo	13_Heterochrom/lo	6_Weak_Enhancer	0.67					-8107	-19347	308771
chr4:13648741	17.3391	95	4:13648741	No	rs1491258					537		6_Weak_Enhancer	6_Weak_Enhancer	13_Heterochrom/lo	13_Heterochrom/lo	6_Weak_Enhancer	13_Heterochrom/lo	13_Heterochrom/lo	6_Weak_Enhancer	6_Weak_Enhancer	-4.98					-8062	-19392	308816
chr7:129663496	17.3032	96	7:129663496	Yes	rs11556924	ZC3HC1				119		10_Txn_Elongation	10_Txn_Elongation	10_Txn_Elongation	10_Txn_Elongation	10_Txn_Elongation	10_Txn_Elongation	9_Txn_Transition	10_Txn_Elongation	10_Txn_Elongation	5.49						-46878
chr10:94462882	17.2819	97	10:94462882	Yes	rs1111875					280		12_Repressed	13_Heterochrom/lo	11_Weak_Txn	13_Heterochrom/lo	13_Heterochrom/lo	6_Weak_Enhancer	7_Weak_Enhancer	12_Repressed	13_Heterochrom/lo	-2.96					-128053	-127983	7474
chr19:11229218	17.2646	98	19:11229218	Yes	rs2738452	LDLR						10_Txn_Elongation	10_Txn_Elongation	10_Txn_Elongation	10_Txn_Elongation	10_Txn_Elongation	10_Txn_Elongation	10_Txn_Elongation	9_Txn_Transition	10_Txn_Elongation	-0.317						-121077			430
chr16:81534790	17.2181	100	16:81534790	Yes	rs2925979	CMIP				1000	7	6_Weak_Enhancer	11_Weak_Txn	9_Txn_Transition	4_Strong_Enhancer	6_Weak_Enhancer	4_Strong_Enhancer	9_Txn_Transition	5_Strong_Enhancer	5_Strong_Enhancer	-2.89						-109116
chr3:53119329	17.2181	100	3:53119329	No	rs930122					143		11_Weak_Txn	11_Weak_Txn	6_Weak_Enhancer	13_Heterochrom/lo	11_Weak_Txn	13_Heterochrom/lo	11_Weak_Txn	11_Weak_Txn	11_Weak_Txn	-5.46					-39240	-39240	3172
chr3:53125922	17.1755	101	3:53125922	Yes	rs11242	RFT1				172		10_Txn_Elongation	11_Weak_Txn	10_Txn_Elongation	11_Weak_Txn	10_Txn_Elongation	11_Weak_Txn	11_Weak_Txn	10_Txn_Elongation	10_Txn_Elongation	-11.1						-45833
chr4:145585521	17.1077	102	4:145585521	No	rs6825848	HHIP						13_Heterochrom/lo	13_Heterochrom/lo	13_Heterochrom/lo	13_Heterochrom/lo	11_Weak_Txn	9_Txn_Transition	13_Heterochrom/lo	13_Heterochrom/lo	11_Weak_Txn	-1.13						-18401			198
chr4:145584207	17.0519	103	4:145584207	No	rs7687599	HHIP						13_Heterochrom/lo	13_Heterochrom/lo	13_Heterochrom/lo	13_Heterochrom/lo	11_Weak_Txn	9_Txn_Transition	13_Heterochrom/lo	13_Heterochrom/lo	11_Weak_Txn	-0.467						-17087			155
chr3:138108083	17.0346	104	3:138108083	Yes	rs1720825	MRAS				358	1	13_Heterochrom/lo	11_Weak_Txn	13_Heterochrom/lo	11_Weak_Txn	5_Strong_Enhancer	13_Heterochrom/lo	13_Heterochrom/lo	11_Weak_Txn	11_Weak_Txn	-1.04						-45345
chr1:150958836	16.9934	106	1:150958836	Yes	rs267733	ANXA9						13_Heterochrom/lo	11_Weak_Txn	11_Weak_Txn	11_Weak_Txn	12_Repressed	13_Heterochrom/lo	11_Weak_Txn	13_Heterochrom/lo	13_Heterochrom/lo	5.1						-11487
chr5:95728898	16.9934	106	5:95728898	Yes	rs6235	PCSK1						13_Heterochrom/lo	13_Heterochrom/lo	13_Heterochrom/lo	13_Heterochrom/lo	11_Weak_Txn	11_Weak_Txn	13_Heterochrom/lo	13_Heterochrom/lo	12_Repressed	3.95						-268858
chr1:201801011	16.9574	109	1:201801011	Yes	rs2494114	IPO9						2_Weak_Promoter	9_Txn_Transition	7_Weak_Enhancer	7_Weak_Enhancer	11_Weak_Txn	7_Weak_Enhancer	2_Weak_Promoter	11_Weak_Txn	11_Weak_Txn	0.235						-56796
chr16:56988502	16.9574	109	16:56988502	No	rs2399597							13_Heterochrom/lo	2_Weak_Promoter	11_Weak_Txn	13_Heterochrom/lo	11_Weak_Txn	12_Repressed	12_Repressed	13_Heterochrom/lo	8_Insulator	0.527			chr16:56995833..56995836,+,chr16:56995854..56995876,+	CETP	-7333	-7333	10709
chr4:145574844	16.9574	109	4:145574844	Yes	rs1812175	HHIP						12_Repressed	13_Heterochrom/lo	13_Heterochrom/lo	13_Heterochrom/lo	13_Heterochrom/lo	2_Weak_Promoter	13_Heterochrom/lo	13_Heterochrom/lo	13_Heterochrom/lo	0.0237						-7724
chr17:45323125	16.8777	110	17:45323125	Yes	rs4144743					626		13_Heterochrom/lo	13_Heterochrom/lo	13_Heterochrom/lo	13_Heterochrom/lo	13_Heterochrom/lo	13_Heterochrom/lo	11_Weak_Txn	12_Repressed	13_Heterochrom/lo	-0.0571			chr17:45331014..45331054,+,chr17:45331166..45331178,+,chr17:45331184..45331200,+,chr17:45331331..45331340,+	ITGB3	-8083	-7892	22080
chr2:27730940	16.871	111	2:27730940	Yes	rs1260326	GCKR				239		13_Heterochrom/lo	13_Heterochrom/lo	11_Weak_Txn	13_Heterochrom/lo	13_Heterochrom/lo	13_Heterochrom/lo	13_Heterochrom/lo	13_Heterochrom/lo	13_Heterochrom/lo	2.95						-12801
chr8:41488038	16.8418	112	8:41488038	Yes	rs6986080					367		11_Weak_Txn	13_Heterochrom/lo	13_Heterochrom/lo	13_Heterochrom/lo	13_Heterochrom/lo	13_Heterochrom/lo	12_Repressed	12_Repressed	13_Heterochrom/lo	-3.7					-29921	-320911	5518
chr19:11271550	16.8072	113	19:11271550	No	rs7260306							11_Weak_Txn	11_Weak_Txn	11_Weak_Txn	13_Heterochrom/lo	11_Weak_Txn	11_Weak_Txn	11_Weak_Txn	13_Heterochrom/lo	11_Weak_Txn	0					-5066	-5073	3393		502
chr12:48376213	16.7952	114	12:48376213	No	rs12811832	COL2A1				227		13_Heterochrom/lo	11_Weak_Txn	13_Heterochrom/lo	13_Heterochrom/lo	13_Heterochrom/lo	13_Heterochrom/lo	12_Repressed	12_Repressed	12_Repressed	3.4						-77408
chr1:109819296	16.7739	121	1:109819296	Yes	rs3902354							13_Heterochrom/lo	11_Weak_Txn	5_Strong_Enhancer	5_Strong_Enhancer	7_Weak_Enhancer	13_Heterochrom/lo	5_Strong_Enhancer	7_Weak_Enhancer	11_Weak_Txn	-0.47			chr1:109825719..109825745,-,chr1:109825751..109825802,-	PSRC1	-162817	-162850	918
chr1:177889480	16.7739	121	1:177889480	Yes	rs543874							13_Heterochrom/lo	13_Heterochrom/lo	13_Heterochrom/lo	13_Heterochrom/lo	5_Strong_Enhancer	13_Heterochrom/lo	13_Heterochrom/lo	13_Heterochrom/lo	13_Heterochrom/lo	4.02					-173384	-173334	8009
chr10:17260290	16.7739	121	10:17260290	Yes	rs10904908	BC078172						13_Heterochrom/lo	11_Weak_Txn	13_Heterochrom/lo	5_Strong_Enhancer	5_Strong_Enhancer	13_Heterochrom/lo	11_Weak_Txn	5_Strong_Enhancer	5_Strong_Enhancer	-2.94			chr10:17270214..17270247,+	VIM		-9950
chr11:116684164	16.7739	121	11:116684164	No	rs7396851							13_Heterochrom/lo	13_Heterochrom/lo	5_Strong_Enhancer	13_Heterochrom/lo	13_Heterochrom/lo	12_Repressed	13_Heterochrom/lo	13_Heterochrom/lo	12_Repressed	-2.76			chr11:116694009..116694029,-,chr11:116694104..116694108,-,chr11:116694123..116694131,-	APOA4	-16460	-16443	7254
chr12:112072424	16.7739	121	12:112072424	Yes	rs11065987							13_Heterochrom/lo	11_Weak_Txn	13_Heterochrom/lo	13_Heterochrom/lo	13_Heterochrom/lo	13_Heterochrom/lo	5_Strong_Enhancer	13_Heterochrom/lo	13_Heterochrom/lo	0.0107					-34944	-35059	7526
chr17:37807698	16.7739	121	17:37807698	Yes	rs9972882	STARD3						11_Weak_Txn	7_Weak_Enhancer	11_Weak_Txn	13_Heterochrom/lo	11_Weak_Txn	11_Weak_Txn	5_Strong_Enhancer	11_Weak_Txn	11_Weak_Txn	2.22			chr17:37809300..37809309,+,chr17:37809319..37809330,+,chr17:37809333..37809378,+,chr17:37809383..37809386,+	STARD3		-1607
chr4:145572601	16.7739	121	4:145572601	No	rs7676399	HHIP						12_Repressed	13_Heterochrom/lo	13_Heterochrom/lo	13_Heterochrom/lo	13_Heterochrom/lo	4_Strong_Enhancer	13_Heterochrom/lo	13_Heterochrom/lo	13_Heterochrom/lo	-2.07						-5481
chr11:116611733	16.7699	122	11:116611733	Yes	rs9326246							13_Heterochrom/lo	11_Weak_Txn	13_Heterochrom/lo	13_Heterochrom/lo	11_Weak_Txn	11_Weak_Txn	11_Weak_Txn	11_Weak_Txn	13_Heterochrom/lo	1.19					-88891	-88874	7153		418
chr16:56996158	16.6888	123	16:56996158	No	rs3816117	CETP				480	1	13_Heterochrom/lo	13_Heterochrom/lo	6_Weak_Enhancer	13_Heterochrom/lo	7_Weak_Enhancer	7_Weak_Enhancer	13_Heterochrom/lo	13_Heterochrom/lo	7_Weak_Enhancer	-4.18						-27241
chr16:57000938	16.609	124	16:57000938	Yes	rs118146573	CETP				197	1	7_Weak_Enhancer	13_Heterochrom/lo	7_Weak_Enhancer	13_Heterochrom/lo	11_Weak_Txn	13_Heterochrom/lo	13_Heterochrom/lo	13_Heterochrom/lo	11_Weak_Txn	0						-22461
chr2:28635740	16.4947	125	2:28635740	Yes	rs7562	FOSL2						13_Heterochrom/lo	11_Weak_Txn	9_Txn_Transition	9_Txn_Transition	9_Txn_Transition	10_Txn_Elongation	13_Heterochrom/lo	10_Txn_Elongation	10_Txn_Elongation	-0.615						-18197
chr2:165801672	16.4136	126	2:165801672	No	rs17353680	SLC38A11						13_Heterochrom/lo	13_Heterochrom/lo	11_Weak_Txn	13_Heterochrom/lo	13_Heterochrom/lo	13_Heterochrom/lo	13_Heterochrom/lo	13_Heterochrom/lo	13_Heterochrom/lo	-0.607			chr2:165811545..165811558,-	SLC38A11		-102867		chr2:165801450-165801783
chr1:63078222	16.4029	152	1:63078222	Yes	rs10889348	DOCK7						7_Weak_Enhancer	13_Heterochrom/lo	11_Weak_Txn	11_Weak_Txn	10_Txn_Elongation	13_Heterochrom/lo	11_Weak_Txn	13_Heterochrom/lo	13_Heterochrom/lo	-0.317						-171555
chr1:109821511	16.4029	152	1:109821511	Yes	rs602633							11_Weak_Txn	10_Txn_Elongation	7_Weak_Enhancer	11_Weak_Txn	10_Txn_Elongation	11_Weak_Txn	11_Weak_Txn	10_Txn_Elongation	10_Txn_Elongation	1.3			chr1:109825719..109825745,-,chr1:109825751..109825802,-	PSRC1	-165032	-165065	665
chr1:109822166	16.4029	152	1:109822166	Yes	rs599839							11_Weak_Txn	10_Txn_Elongation	10_Txn_Elongation	11_Weak_Txn	10_Txn_Elongation	11_Weak_Txn	7_Weak_Enhancer	10_Txn_Elongation	10_Txn_Elongation	-6.82			chr1:109825719..109825745,-,chr1:109825751..109825802,-	PSRC1	-165687	-165720	10
chr1:169094459	16.4029	152	1:169094459	Yes	rs1892094	ATP1B1						11_Weak_Txn	10_Txn_Elongation	10_Txn_Elongation	10_Txn_Elongation	10_Txn_Elongation	10_Txn_Elongation	7_Weak_Enhancer	11_Weak_Txn	10_Txn_Elongation	-2.12						-242779
chr1:177913519	16.4029	152	1:177913519	Yes	rs10913469	SEC16B						13_Heterochrom/lo	7_Weak_Enhancer	11_Weak_Txn	13_Heterochrom/lo	11_Weak_Txn	13_Heterochrom/lo	13_Heterochrom/lo	13_Heterochrom/lo	13_Heterochrom/lo	-6.4						-149295
chr1:184018475	16.4029	152	1:184018475	Yes	rs1926872							12_Repressed	7_Weak_Enhancer	13_Heterochrom/lo	13_Heterochrom/lo	13_Heterochrom/lo	12_Repressed	11_Weak_Txn	13_Heterochrom/lo	13_Heterochrom/lo	-1.65			chr1:184020777..184020799,+,chr1:184020812..184020826,+,chr1:184020830..184020895,+,chr1:184020899..184020910,+,chr1:184021069..184021077,+	TSEN15	-2336	-2310	120809
chr11:116667083	16.4029	152	11:116667083	No	rs7123666							13_Heterochrom/lo	13_Heterochrom/lo	7_Weak_Enhancer	13_Heterochrom/lo	13_Heterochrom/lo	13_Heterochrom/lo	7_Weak_Enhancer	13_Heterochrom/lo	13_Heterochrom/lo	0.149					-3947	-3947	24335
chr12:111865049	16.4029	152	12:111865049	Yes	rs7310615	SH2B3						7_Weak_Enhancer	11_Weak_Txn	11_Weak_Txn	11_Weak_Txn	9_Txn_Transition	7_Weak_Enhancer	9_Txn_Transition	11_Weak_Txn	10_Txn_Elongation	0.158						-58150
chr12:112273499	16.4029	152	12:112273499	Yes	rs11513729							13_Heterochrom/lo	7_Weak_Enhancer	11_Weak_Txn	11_Weak_Txn	13_Heterochrom/lo	13_Heterochrom/lo	11_Weak_Txn	13_Heterochrom/lo	13_Heterochrom/lo	0			chr12:112279694..112279705,-,chr12:112279714..112279743,-,chr12:112279745..112279758,-,chr12:112279760..112279770,-,chr12:112279818..112279871,+,chr12:112279979..112280006,+,chr12:112280009..112280052,+	C12orf47,MAPKAPK5	-6780	-6353	4074
chr16:56985805	16.4029	152	16:56985805	No	rs11862052							6_Weak_Enhancer	13_Heterochrom/lo	7_Weak_Enhancer	13_Heterochrom/lo	11_Weak_Txn	13_Heterochrom/lo	12_Repressed	13_Heterochrom/lo	8_Insulator	-1.25					-10030	-10030	8012
chr16:56986762	16.4029	152	16:56986762	No	rs7203286							13_Heterochrom/lo	13_Heterochrom/lo	7_Weak_Enhancer	13_Heterochrom/lo	11_Weak_Txn	13_Heterochrom/lo	12_Repressed	13_Heterochrom/lo	13_Heterochrom/lo	-0.0402			chr16:56995833..56995836,+,chr16:56995854..56995876,+	CETP	-9073	-9073	8969
chr16:56986914	16.4029	152	16:56986914	No	rs7205692							13_Heterochrom/lo	13_Heterochrom/lo	7_Weak_Enhancer	13_Heterochrom/lo	11_Weak_Txn	13_Heterochrom/lo	12_Repressed	13_Heterochrom/lo	13_Heterochrom/lo	-2.47			chr16:56995833..56995836,+,chr16:56995854..56995876,+	CETP	-8921	-8921	9121
chr16:56987015	16.4029	152	16:56987015	No	rs12446515							13_Heterochrom/lo	13_Heterochrom/lo	7_Weak_Enhancer	13_Heterochrom/lo	11_Weak_Txn	13_Heterochrom/lo	12_Repressed	13_Heterochrom/lo	13_Heterochrom/lo	-0.565			chr16:56995833..56995836,+,chr16:56995854..56995876,+	CETP	-8820	-8820	9222
chr16:56994528	16.4029	152	16:56994528	Yes	rs17231506							13_Heterochrom/lo	13_Heterochrom/lo	12_Repressed	13_Heterochrom/lo	13_Heterochrom/lo	7_Weak_Enhancer	13_Heterochrom/lo	13_Heterochrom/lo	13_Heterochrom/lo	0.31			chr16:56995833..56995836,+,chr16:56995854..56995876,+	CETP	-1307	-1307	16735
chr16:81524274	16.4029	152	16:81524274	Yes	rs12443634	CMIP						7_Weak_Enhancer	9_Txn_Transition	9_Txn_Transition	11_Weak_Txn	11_Weak_Txn	7_Weak_Enhancer	9_Txn_Transition	11_Weak_Txn	11_Weak_Txn	-1.2			chr16:81528948..81528967,+,chr16:81528979..81528991,+	CMIP		-4688
chr19:11269726	16.4029	152	19:11269726	No	rs11671372							11_Weak_Txn	11_Weak_Txn	11_Weak_Txn	13_Heterochrom/lo	11_Weak_Txn	11_Weak_Txn	7_Weak_Enhancer	13_Heterochrom/lo	11_Weak_Txn	0					-3242	-3249	5217
chr19:11269893	16.4029	152	19:11269893	No	rs76213248							11_Weak_Txn	11_Weak_Txn	11_Weak_Txn	13_Heterochrom/lo	11_Weak_Txn	11_Weak_Txn	7_Weak_Enhancer	13_Heterochrom/lo	11_Weak_Txn	0					-3409	-3416	5050
chr4:6320515	16.4029	152	4:6320515	No	rs4326085							12_Repressed	13_Heterochrom/lo	7_Weak_Enhancer	13_Heterochrom/lo	13_Heterochrom/lo	12_Repressed	13_Heterochrom/lo	13_Heterochrom/lo	13_Heterochrom/lo	-2.75					-118197	-118218	1790
chr4:6320517	16.4029	152	4:6320517	No	rs4382107							12_Repressed	13_Heterochrom/lo	7_Weak_Enhancer	13_Heterochrom/lo	13_Heterochrom/lo	12_Repressed	13_Heterochrom/lo	13_Heterochrom/lo	13_Heterochrom/lo	-3.27					-118199	-118220	1788
chr6:13270945	16.4029	152	6:13270945	Yes	rs1223397	PHACTR1,TBC1D7						11_Weak_Txn	11_Weak_Txn	13_Heterochrom/lo	13_Heterochrom/lo	11_Weak_Txn	13_Heterochrom/lo	7_Weak_Enhancer	13_Heterochrom/lo	13_Heterochrom/lo	-2.65						-303888
chr8:11645189	16.4029	152	8:11645189	No	rs8191677							11_Weak_Txn	11_Weak_Txn	11_Weak_Txn	11_Weak_Txn	11_Weak_Txn	11_Weak_Txn	7_Weak_Enhancer	11_Weak_Txn	11_Weak_Txn	0.137			chr8:11653073..11653097,+,chr8:11653468..11653496,+	FDFT1	-7893	-7902	335
chr8:19827848	16.4029	152	8:19827848	Yes	rs10105606							13_Heterochrom/lo	13_Heterochrom/lo	12_Repressed	13_Heterochrom/lo	13_Heterochrom/lo	13_Heterochrom/lo	7_Weak_Enhancer	13_Heterochrom/lo	13_Heterochrom/lo	-0.578					-212466	-212308	3078
chr9:4290085	16.4029	152	9:4290085	Yes	rs4237150	GLIS3						13_Heterochrom/lo	13_Heterochrom/lo	13_Heterochrom/lo	13_Heterochrom/lo	6_Weak_Enhancer	7_Weak_Enhancer	13_Heterochrom/lo	13_Heterochrom/lo	7_Weak_Enhancer	2.84			chr9:4299552..4299598,-,chr9:4299638..4299651,-,chr9:4299874..4299887,-,chr9:4299959..4299974,-,chr9:4299979..4299996,-,chr9:4300004..4300015,-,chr9:4300016..4300039,-,chr9:4300050..4300118,-	GLIS3		-200131
chr9:22031005	16.4029	152	9:22031005	Yes	rs7865618	CDKN2B-AS1						11_Weak_Txn	13_Heterochrom/lo	12_Repressed	7_Weak_Enhancer	13_Heterochrom/lo	7_Weak_Enhancer	13_Heterochrom/lo	7_Weak_Enhancer	13_Heterochrom/lo	1.8						-21701
chr9:22051670	16.4029	152	9:22051670	Yes	rs944801	CDKN2B-AS1						11_Weak_Txn	13_Heterochrom/lo	13_Heterochrom/lo	11_Weak_Txn	7_Weak_Enhancer	7_Weak_Enhancer	13_Heterochrom/lo	7_Weak_Enhancer	11_Weak_Txn	-5.76						-42366
chr9:27179244	16.4029	152	9:27179244	Yes	rs1322052	TEK						13_Heterochrom/lo	13_Heterochrom/lo	13_Heterochrom/lo	11_Weak_Txn	11_Weak_Txn	7_Weak_Enhancer	13_Heterochrom/lo	13_Heterochrom/lo	6_Weak_Enhancer	0.172						-173553
chr1:63049819	16.3391	159	1:63049819	Yes	rs12042319	DOCK7						11_Weak_Txn	13_Heterochrom/lo	10_Txn_Elongation	11_Weak_Txn	11_Weak_Txn	11_Weak_Txn	13_Heterochrom/lo	11_Weak_Txn	11_Weak_Txn	-1.12						-13339
chr12:9833628	16.3391	159	12:9833628	Yes	rs3764021	CLEC2D						10_Txn_Elongation	13_Heterochrom/lo	11_Weak_Txn	13_Heterochrom/lo	11_Weak_Txn	13_Heterochrom/lo	11_Weak_Txn	13_Heterochrom/lo	11_Weak_Txn	-2.42						-73117
chr17:29630970	16.3391	159	17:29630970	Yes	rs3087591	EVI2B,NF1						10_Txn_Elongation	13_Heterochrom/lo	11_Weak_Txn	11_Weak_Txn	11_Weak_Txn	11_Weak_Txn	11_Weak_Txn	11_Weak_Txn	13_Heterochrom/lo	-3.71			chr17:29632219..29632300,-,chr17:29632303..29632336,-,chr17:29632339..29632363,-,chr17:29632384..29632430,-,chr17:29632449..29632474,-,chr17:29632559..29632570,-,chr17:29632633..29632645,-	EVI2B		-6621
chr19:45392254	16.3391	159	19:45392254	Yes	rs6857	PVRL2						13_Heterochrom/lo	10_Txn_Elongation	11_Weak_Txn	11_Weak_Txn	11_Weak_Txn	11_Weak_Txn	11_Weak_Txn	11_Weak_Txn	10_Txn_Elongation	0.619			chr19:45394497..45394546,+,chr19:45394548..45394579,+	TOMM40		-2258
chr3:53125469	16.3391	159	3:53125469	No	rs2564922	RFT1						11_Weak_Txn	11_Weak_Txn	10_Txn_Elongation	11_Weak_Txn	10_Txn_Elongation	11_Weak_Txn	11_Weak_Txn	10_Txn_Elongation	10_Txn_Elongation	-4.4						-45380
chr3:53125585	16.3391	159	3:53125585	Yes	rs2564921	RFT1						10_Txn_Elongation	11_Weak_Txn	10_Txn_Elongation	11_Weak_Txn	10_Txn_Elongation	11_Weak_Txn	11_Weak_Txn	10_Txn_Elongation	10_Txn_Elongation	-11.1						-45496
chr5:112349379	16.3391	159	5:112349379	No	rs4705749	DCP2						10_Txn_Elongation	10_Txn_Elongation	10_Txn_Elongation	10_Txn_Elongation	10_Txn_Elongation	10_Txn_Elongation	10_Txn_Elongation	10_Txn_Elongation	10_Txn_Elongation	1.84						-91373
chr4:145576558	16.262	160	4:145576558	No	rs2220514	HHIP				156		13_Heterochrom/lo	13_Heterochrom/lo	13_Heterochrom/lo	13_Heterochrom/lo	13_Heterochrom/lo	9_Txn_Transition	13_Heterochrom/lo	13_Heterochrom/lo	13_Heterochrom/lo	-0.166						-9438
chr9:124412948	16.234	161	9:124412948	Yes	rs10818576	DAB2IP				1000		12_Repressed	3_Poised_Promoter	2_Weak_Promoter	12_Repressed	7_Weak_Enhancer	7_Weak_Enhancer	12_Repressed	3_Poised_Promoter	12_Repressed	2.49						-150629			392
chr7:2763102	16.2061	162	7:2763102	Yes	rs798544					472		11_Weak_Txn	10_Txn_Elongation	11_Weak_Txn	11_Weak_Txn	10_Txn_Elongation	11_Weak_Txn	11_Weak_Txn	11_Weak_Txn	10_Txn_Elongation	-0.223					-167710	-167751	4639
chr1:230312704	16.2021	163	1:230312704	No	rs652108	GALNT2				1000		7_Weak_Enhancer	7_Weak_Enhancer	11_Weak_Txn	11_Weak_Txn	2_Weak_Promoter	6_Weak_Enhancer	4_Strong_Enhancer	11_Weak_Txn	2_Weak_Promoter	-3.06						-465547			344
chr2:165794477	16.2008	164	2:165794477	No	rs1840329	SLC38A11				351		13_Heterochrom/lo	13_Heterochrom/lo	1_Active_Promoter	13_Heterochrom/lo	13_Heterochrom/lo	13_Heterochrom/lo	13_Heterochrom/lo	13_Heterochrom/lo	13_Heterochrom/lo	0.0604						-95672			647
chr8:41630405	16.1569	165	8:41630405	Yes	rs4737009	ANK1,NKX6-3				418		13_Heterochrom/lo	13_Heterochrom/lo	12_Repressed	11_Weak_Txn	13_Heterochrom/lo	12_Repressed	4_Strong_Enhancer	11_Weak_Txn	13_Heterochrom/lo	0.557						-107495			1000
chr10:114808072	16.1489	166	10:114808072	Yes	rs10885409	TCF7L2				1000		12_Repressed	9_Txn_Transition	10_Txn_Elongation	5_Strong_Enhancer	10_Txn_Elongation	11_Weak_Txn	13_Heterochrom/lo	13_Heterochrom/lo	7_Weak_Enhancer	0.0691						-78320			855
chr8:11641324	16.1463	167	8:11641324	No	rs4143456	NEIL2				1000		10_Txn_Elongation	11_Weak_Txn	10_Txn_Elongation	7_Weak_Enhancer	10_Txn_Elongation	11_Weak_Txn	9_Txn_Transition	5_Strong_Enhancer	10_Txn_Elongation	-0.445						-11767			809
chr11:61549025	16.1064	168	11:61549025	Yes	rs174533	C11orf9				156		11_Weak_Txn	11_Weak_Txn	10_Txn_Elongation	11_Weak_Txn	13_Heterochrom/lo	11_Weak_Txn	11_Weak_Txn	11_Weak_Txn	11_Weak_Txn	0.295						-11358
chr2:165791607	16.0705	170	2:165791607	No	rs12991763	SLC38A11				157		13_Heterochrom/lo	13_Heterochrom/lo	4_Strong_Enhancer	13_Heterochrom/lo	13_Heterochrom/lo	13_Heterochrom/lo	13_Heterochrom/lo	13_Heterochrom/lo	13_Heterochrom/lo	-2.81						-92802			1000
chr2:165791732	16.0705	170	2:165791732	No	rs3067	SLC38A11				157		13_Heterochrom/lo	13_Heterochrom/lo	4_Strong_Enhancer	13_Heterochrom/lo	13_Heterochrom/lo	13_Heterochrom/lo	13_Heterochrom/lo	13_Heterochrom/lo	13_Heterochrom/lo	1.15						-92927			1000
chr16:57007451	16.0173	171	16:57007451	No	rs289714	CETP				382		6_Weak_Enhancer	13_Heterochrom/lo	2_Weak_Promoter	13_Heterochrom/lo	7_Weak_Enhancer	13_Heterochrom/lo	12_Repressed	12_Repressed	13_Heterochrom/lo	-2.05						-15948			214
chr1:11839923	16.008	173	1:11839923	Yes	rs12561919	C1orf167						13_Heterochrom/lo	13_Heterochrom/lo	13_Heterochrom/lo	13_Heterochrom/lo	13_Heterochrom/lo	13_Heterochrom/lo	11_Weak_Txn	13_Heterochrom/lo	13_Heterochrom/lo	-3.62						-26325
chr2:27801418	16.008	173	2:27801418	Yes	rs1919126	C2orf16						13_Heterochrom/lo	13_Heterochrom/lo	13_Heterochrom/lo	13_Heterochrom/lo	11_Weak_Txn	13_Heterochrom/lo	13_Heterochrom/lo	13_Heterochrom/lo	13_Heterochrom/lo	-3.09			chr2:27805866..27805879,+,chr2:27805880..27805967,+,chr2:27805971..27805981,+,chr2:27806224..27806236,+	ZNF512		-4455
chr11:116670676	15.9362	199	11:116670676	Yes	rs6589567							13_Heterochrom/lo	13_Heterochrom/lo	11_Weak_Txn	13_Heterochrom/lo	13_Heterochrom/lo	12_Repressed	11_Weak_Txn	13_Heterochrom/lo	13_Heterochrom/lo	-0.299					-7540	-7540	20742
chr11:116672013	15.9362	199	11:116672013	No	rs11216140							13_Heterochrom/lo	13_Heterochrom/lo	11_Weak_Txn	13_Heterochrom/lo	13_Heterochrom/lo	12_Repressed	13_Heterochrom/lo	13_Heterochrom/lo	13_Heterochrom/lo	0.158					-8877	-8877	19405
chr12:48376969	15.9362	199	12:48376969	No	rs11168338	COL2A1						13_Heterochrom/lo	11_Weak_Txn	13_Heterochrom/lo	13_Heterochrom/lo	13_Heterochrom/lo	13_Heterochrom/lo	12_Repressed	12_Repressed	12_Repressed	-6.92						-78164
chr14:24830850	15.9362	199	14:24830850	Yes	rs1950500							13_Heterochrom/lo	12_Repressed	12_Repressed	11_Weak_Txn	12_Repressed	12_Repressed	13_Heterochrom/lo	13_Heterochrom/lo	11_Weak_Txn	1.01			chr14:24837368..24837401,+	NFATC4	-5295	-6542	43608
chr16:56987369	15.9362	199	16:56987369	Yes	rs56156922							13_Heterochrom/lo	13_Heterochrom/lo	11_Weak_Txn	13_Heterochrom/lo	11_Weak_Txn	13_Heterochrom/lo	12_Repressed	13_Heterochrom/lo	13_Heterochrom/lo	-0.529			chr16:56995833..56995836,+,chr16:56995854..56995876,+	CETP	-8466	-8466	9576
chr16:56987765	15.9362	199	16:56987765	Yes	rs56228609							13_Heterochrom/lo	13_Heterochrom/lo	11_Weak_Txn	13_Heterochrom/lo	11_Weak_Txn	13_Heterochrom/lo	12_Repressed	13_Heterochrom/lo	13_Heterochrom/lo	0.149			chr16:56995833..56995836,+,chr16:56995854..56995876,+	CETP	-8070	-8070	9972
chr16:56988044	15.9362	199	16:56988044	Yes	rs173539							13_Heterochrom/lo	13_Heterochrom/lo	11_Weak_Txn	13_Heterochrom/lo	11_Weak_Txn	13_Heterochrom/lo	12_Repressed	13_Heterochrom/lo	13_Heterochrom/lo	0.149			chr16:56995833..56995836,+,chr16:56995854..56995876,+	CETP	-7791	-7791	10251
chr16:56989590	15.9362	199	16:56989590	Yes	rs247616							13_Heterochrom/lo	13_Heterochrom/lo	11_Weak_Txn	13_Heterochrom/lo	11_Weak_Txn	11_Weak_Txn	12_Repressed	13_Heterochrom/lo	13_Heterochrom/lo	-1.34			chr16:56995833..56995836,+,chr16:56995854..56995876,+	CETP	-6245	-6245	11797
chr16:56989830	15.9362	199	16:56989830	No	rs12923459							13_Heterochrom/lo	13_Heterochrom/lo	11_Weak_Txn	13_Heterochrom/lo	11_Weak_Txn	11_Weak_Txn	12_Repressed	13_Heterochrom/lo	13_Heterochrom/lo	0.158			chr16:56995833..56995836,+,chr16:56995854..56995876,+	CETP	-6005	-6005	12037
chr16:56991363	15.9362	199	16:56991363	Yes	rs183130							13_Heterochrom/lo	13_Heterochrom/lo	12_Repressed	13_Heterochrom/lo	13_Heterochrom/lo	11_Weak_Txn	12_Repressed	13_Heterochrom/lo	13_Heterochrom/lo	-1.19			chr16:56995833..56995836,+,chr16:56995854..56995876,+	CETP	-4472	-4472	13570
chr16:56991495	15.9362	199	16:56991495	No	rs6499861							13_Heterochrom/lo	13_Heterochrom/lo	12_Repressed	13_Heterochrom/lo	13_Heterochrom/lo	11_Weak_Txn	12_Repressed	13_Heterochrom/lo	13_Heterochrom/lo	-0.476			chr16:56995833..56995836,+,chr16:56995854..56995876,+	CETP	-4340	-4340	13702
chr16:56991524	15.9362	199	16:56991524	No	rs6499862							13_Heterochrom/lo	13_Heterochrom/lo	12_Repressed	13_Heterochrom/lo	13_Heterochrom/lo	11_Weak_Txn	12_Repressed	13_Heterochrom/lo	13_Heterochrom/lo	-0.681			chr16:56995833..56995836,+,chr16:56995854..56995876,+	CETP	-4311	-4311	13731
chr16:56992017	15.9362	199	16:56992017	No	rs6499863							13_Heterochrom/lo	13_Heterochrom/lo	12_Repressed	13_Heterochrom/lo	13_Heterochrom/lo	11_Weak_Txn	12_Repressed	13_Heterochrom/lo	13_Heterochrom/lo	0			chr16:56995833..56995836,+,chr16:56995854..56995876,+	CETP	-3818	-3818	14224
chr16:56992842	15.9362	199	16:56992842	No	rs2115429							13_Heterochrom/lo	13_Heterochrom/lo	12_Repressed	13_Heterochrom/lo	13_Heterochrom/lo	11_Weak_Txn	12_Repressed	13_Heterochrom/lo	13_Heterochrom/lo	0.15			chr16:56995833..56995836,+,chr16:56995854..56995876,+	CETP	-2993	-2993	15049
chr16:56993161	15.9362	199	16:56993161	Yes	rs12149545							13_Heterochrom/lo	13_Heterochrom/lo	12_Repressed	13_Heterochrom/lo	13_Heterochrom/lo	11_Weak_Txn	12_Repressed	13_Heterochrom/lo	13_Heterochrom/lo	1.23			chr16:56995833..56995836,+,chr16:56995854..56995876,+	CETP	-2674	-2674	15368
chr16:56993324	15.9362	199	16:56993324	Yes	rs3764261							13_Heterochrom/lo	13_Heterochrom/lo	12_Repressed	13_Heterochrom/lo	13_Heterochrom/lo	11_Weak_Txn	12_Repressed	13_Heterochrom/lo	13_Heterochrom/lo	-0.347			chr16:56995833..56995836,+,chr16:56995854..56995876,+	CETP	-2511	-2511	15531
chr16:56993886	15.9362	199	16:56993886	Yes	rs821840							13_Heterochrom/lo	13_Heterochrom/lo	12_Repressed	13_Heterochrom/lo	13_Heterochrom/lo	11_Weak_Txn	13_Heterochrom/lo	13_Heterochrom/lo	13_Heterochrom/lo	0			chr16:56995833..56995836,+,chr16:56995854..56995876,+	CETP	-1949	-1949	16093
chr3:49913705	15.9362	199	3:49913705	Yes	rs36022378							13_Heterochrom/lo	11_Weak_Txn	13_Heterochrom/lo	13_Heterochrom/lo	13_Heterochrom/lo	13_Heterochrom/lo	11_Weak_Txn	12_Repressed	12_Repressed	-3.21					-6336	-6366	10731
chr3:64703394	15.9362	199	3:64703394	Yes	rs66815886	ADAMTS9-AS2						13_Heterochrom/lo	13_Heterochrom/lo	13_Heterochrom/lo	13_Heterochrom/lo	13_Heterochrom/lo	13_Heterochrom/lo	13_Heterochrom/lo	13_Heterochrom/lo	12_Repressed	-6.18						-29686
chr4:6316381	15.9362	199	4:6316381	Yes	rs4234733							12_Repressed	13_Heterochrom/lo	13_Heterochrom/lo	13_Heterochrom/lo	13_Heterochrom/lo	12_Repressed	13_Heterochrom/lo	13_Heterochrom/lo	13_Heterochrom/lo	-0.47					-114063	-114084	5924
chr5:56198441	15.9362	199	5:56198441	No	rs62358114							13_Heterochrom/lo	13_Heterochrom/lo	11_Weak_Txn	13_Heterochrom/lo	13_Heterochrom/lo	12_Repressed	13_Heterochrom/lo	13_Heterochrom/lo	12_Repressed	0.149			chr5:56205081..56205092,+,chr5:56205095..56205105,+,chr5:56205149..56205201,+,chr5:56205414..56205466,+	C5orf35	-6646	-6646	6463
chr5:74625487	15.9362	199	5:74625487	Yes	rs7703051							13_Heterochrom/lo	13_Heterochrom/lo	11_Weak_Txn	13_Heterochrom/lo	13_Heterochrom/lo	12_Repressed	13_Heterochrom/lo	13_Heterochrom/lo	13_Heterochrom/lo	1.02			chr5:74632334..74632364,+,chr5:74633017..74633028,+,chr5:74633036..74633085,+,chr5:74633086..74633100,+,chr5:74633210..74633221,+	HMGCR	-6667	-6867	41441
chr5:95716722	15.9362	199	5:95716722	Yes	rs7713317							13_Heterochrom/lo	13_Heterochrom/lo	13_Heterochrom/lo	13_Heterochrom/lo	13_Heterochrom/lo	13_Heterochrom/lo	12_Repressed	13_Heterochrom/lo	13_Heterochrom/lo	0.336					-281019	-281034	9318
chr5:131686146	15.9362	199	5:131686146	Yes	rs10058074	LOC553103						13_Heterochrom/lo	13_Heterochrom/lo	13_Heterochrom/lo	11_Weak_Txn	11_Weak_Txn	13_Heterochrom/lo	11_Weak_Txn	11_Weak_Txn	12_Repressed	-2.45						-18803
chr8:41519248	15.9362	199	8:41519248	Yes	rs516946	ANK1,NKX6-3						13_Heterochrom/lo	13_Heterochrom/lo	13_Heterochrom/lo	13_Heterochrom/lo	11_Weak_Txn	13_Heterochrom/lo	10_Txn_Elongation	12_Repressed	12_Repressed	-10.1			chr8:41522719..41522732,-,chr8:41522747..41522762,-,chr8:41522782..41522799,-,chr8:41522893..41522923,-	ANK1		-352121
chr9:22125503	15.9362	199	9:22125503	Yes	rs1333049							12_Repressed	13_Heterochrom/lo	13_Heterochrom/lo	11_Weak_Txn	11_Weak_Txn	11_Weak_Txn	13_Heterochrom/lo	13_Heterochrom/lo	13_Heterochrom/lo	-0.0917					-116191	-116199	4410
chr7:2772431	15.9003	200	7:2772431	Yes	rs798528	GNA12				185		11_Weak_Txn	10_Txn_Elongation	10_Txn_Elongation	11_Weak_Txn	10_Txn_Elongation	7_Weak_Enhancer	4_Strong_Enhancer	10_Txn_Elongation	9_Txn_Transition	-1.89						-177080			407
chr16:57004889	15.8231	201	16:57004889	No	rs7205804	CETP				135		5_Strong_Enhancer	13_Heterochrom/lo	11_Weak_Txn	13_Heterochrom/lo	11_Weak_Txn	13_Heterochrom/lo	12_Repressed	12_Repressed	11_Weak_Txn	-3.79						-18510			314
chr1:230311918	15.7327	202	1:230311918	No	rs648456	GALNT2				200		11_Weak_Txn	6_Weak_Enhancer	11_Weak_Txn	11_Weak_Txn	11_Weak_Txn	11_Weak_Txn	5_Strong_Enhancer	11_Weak_Txn	11_Weak_Txn	-0.299						-466333			169
chr7:2789880	15.5612	203	7:2789880	Yes	rs798502	GNA12				413		11_Weak_Txn	7_Weak_Enhancer	11_Weak_Txn	11_Weak_Txn	11_Weak_Txn	11_Weak_Txn	7_Weak_Enhancer	11_Weak_Txn	8_Insulator	-1.06						-194529			328
chr22:38577515	15.504	204	22:38577515	Yes	rs2277844	PLA2G6			CpG: 36			1_Active_Promoter	4_Strong_Enhancer	1_Active_Promoter	4_Strong_Enhancer	4_Strong_Enhancer	4_Strong_Enhancer	1_Active_Promoter	4_Strong_Enhancer	4_Strong_Enhancer	-1.09	chr22:38577731..38577766,-,chr22:38577782..38577858,-	PLA2G6	chr22:38577731..38577766,-,chr22:38577782..38577858,-	PLA2G6		-20486			1000
chr16:57006590	15.4495	205	16:57006590	Yes	rs7499892	CETP				257		6_Weak_Enhancer	13_Heterochrom/lo	6_Weak_Enhancer	13_Heterochrom/lo	7_Weak_Enhancer	13_Heterochrom/lo	12_Repressed	12_Repressed	13_Heterochrom/lo	-0.488						-16809			241
chr22:34218355	15.4468	206	22:34218355	No	rs5754699	LARGE				676		11_Weak_Txn	6_Weak_Enhancer	11_Weak_Txn	13_Heterochrom/lo	11_Weak_Txn	13_Heterochrom/lo	13_Heterochrom/lo	7_Weak_Enhancer	11_Weak_Txn	1.74						-250107			163
chr11:116686288	15.4455	207	11:116686288	No	rs7107757							14_Repetitive/CNV	13_Heterochrom/lo	11_Weak_Txn	13_Heterochrom/lo	13_Heterochrom/lo	13_Heterochrom/lo	11_Weak_Txn	13_Heterochrom/lo	13_Heterochrom/lo	0.158			chr11:116694009..116694029,-,chr11:116694104..116694108,-,chr11:116694123..116694131,-	APOA4	-14336	-14319	5130
chr4:6289986	15.4415	208	4:6289986	Yes	rs4458523	WFS1	uc003giz.3					11_Weak_Txn	11_Weak_Txn	10_Txn_Elongation	13_Heterochrom/lo	13_Heterochrom/lo	11_Weak_Txn	11_Weak_Txn	13_Heterochrom/lo	10_Txn_Elongation	-0.151						-87689
chr11:61573684	15.4375	217	11:61573684	Yes	rs174551	FADS1						10_Txn_Elongation	10_Txn_Elongation	10_Txn_Elongation	10_Txn_Elongation	11_Weak_Txn	10_Txn_Elongation	9_Txn_Transition	10_Txn_Elongation	10_Txn_Elongation	0			chr11:61582118..61582122,-,chr11:61582579..61582646,-,chr11:61583669..61583686,+	FADS1,FADS2,MIR1908		-9991
chr11:116652423	15.4375	217	11:116652423	Yes	rs6589566	ZNF259						9_Txn_Transition	10_Txn_Elongation	10_Txn_Elongation	10_Txn_Elongation	10_Txn_Elongation	10_Txn_Elongation	10_Txn_Elongation	10_Txn_Elongation	10_Txn_Elongation	0.22			chr11:116658709..116658750,-,chr11:116658758..116658765,-	ZNF259		-8720
chr11:116652491	15.4375	217	11:116652491	Yes	rs7483863	ZNF259						9_Txn_Transition	10_Txn_Elongation	10_Txn_Elongation	10_Txn_Elongation	10_Txn_Elongation	10_Txn_Elongation	10_Txn_Elongation	10_Txn_Elongation	10_Txn_Elongation	-1.03			chr11:116658709..116658750,-,chr11:116658758..116658765,-	ZNF259		-8788
chr11:116653296	15.4375	217	11:116653296	Yes	rs2075290	ZNF259						9_Txn_Transition	10_Txn_Elongation	10_Txn_Elongation	10_Txn_Elongation	10_Txn_Elongation	10_Txn_Elongation	10_Txn_Elongation	10_Txn_Elongation	10_Txn_Elongation	-5.44			chr11:116658709..116658750,-,chr11:116658758..116658765,-,chr11:116663102..116663112,-,chr11:116663129..116663141,-	APOA5,ZNF259		-9593
chr11:116656788	15.4375	217	11:116656788	No	rs10750096	ZNF259						9_Txn_Transition	10_Txn_Elongation	10_Txn_Elongation	10_Txn_Elongation	10_Txn_Elongation	10_Txn_Elongation	10_Txn_Elongation	9_Txn_Transition	10_Txn_Elongation	3.25			chr11:116658709..116658750,-,chr11:116658758..116658765,-,chr11:116663102..116663112,-,chr11:116663129..116663141,-	APOA5,ZNF259		-13085
chr2:27598097	15.4375	217	2:27598097	Yes	rs4665972	SNX17						10_Txn_Elongation	10_Txn_Elongation	10_Txn_Elongation	10_Txn_Elongation	10_Txn_Elongation	10_Txn_Elongation	9_Txn_Transition	10_Txn_Elongation	10_Txn_Elongation	-0.574			chr2:27603582..27603616,-	ZNF513		-4786
chr4:145586043	15.4375	217	4:145586043	No	rs12501043	HHIP						13_Heterochrom/lo	13_Heterochrom/lo	13_Heterochrom/lo	13_Heterochrom/lo	11_Weak_Txn	9_Txn_Transition	13_Heterochrom/lo	13_Heterochrom/lo	11_Weak_Txn	-0.227						-18923
chr4:145586900	15.4375	217	4:145586900	No	rs982902	HHIP						13_Heterochrom/lo	13_Heterochrom/lo	13_Heterochrom/lo	13_Heterochrom/lo	11_Weak_Txn	9_Txn_Transition	13_Heterochrom/lo	13_Heterochrom/lo	11_Weak_Txn	1.29						-19780
chr5:56243303	15.4375	217	5:56243303	No	rs58568222	MIER3						11_Weak_Txn	11_Weak_Txn	10_Txn_Elongation	11_Weak_Txn	10_Txn_Elongation	9_Txn_Transition	10_Txn_Elongation	10_Txn_Elongation	10_Txn_Elongation	3.72			chr5:56247935..56247959,-,chr5:56248032..56248039,-	MIER3		-226380
chr11:116624727	15.2819	241	11:116624727	No	rs7930786	BUD13						10_Txn_Elongation	11_Weak_Txn	10_Txn_Elongation	10_Txn_Elongation	10_Txn_Elongation	11_Weak_Txn	10_Txn_Elongation	11_Weak_Txn	11_Weak_Txn	-0.65						-75880
chr11:116640237	15.2819	241	11:116640237	No	rs6589565	BUD13						10_Txn_Elongation	10_Txn_Elongation	11_Weak_Txn	11_Weak_Txn	11_Weak_Txn	10_Txn_Elongation	10_Txn_Elongation	10_Txn_Elongation	10_Txn_Elongation	-0.499			chr11:116643688..116643719,-	BUD13		-60370
chr13:26781528	15.2819	241	13:26781528	Yes	rs10507349	RNF6						10_Txn_Elongation	11_Weak_Txn	11_Weak_Txn	11_Weak_Txn	10_Txn_Elongation	11_Weak_Txn	11_Weak_Txn	11_Weak_Txn	11_Weak_Txn	1.36						-46738
chr15:91521337	15.2819	241	15:91521337	Yes	rs8042680	PRC1						10_Txn_Elongation	10_Txn_Elongation	10_Txn_Elongation	10_Txn_Elongation	10_Txn_Elongation	10_Txn_Elongation	10_Txn_Elongation	10_Txn_Elongation	10_Txn_Elongation	0.734						-44073
chr15:91544076	15.2819	241	15:91544076	Yes	rs12899811	VPS33B						10_Txn_Elongation	10_Txn_Elongation	10_Txn_Elongation	10_Txn_Elongation	10_Txn_Elongation	10_Txn_Elongation	10_Txn_Elongation	10_Txn_Elongation	10_Txn_Elongation	-5.98						-6195
chr19:19407718	15.2819	241	19:19407718	Yes	rs10401969	SUGP1						11_Weak_Txn	10_Txn_Elongation	10_Txn_Elongation	11_Weak_Txn	11_Weak_Txn	11_Weak_Txn	11_Weak_Txn	10_Txn_Elongation	10_Txn_Elongation	0.586						-23608
chr19:19425025	15.2819	241	19:19425025	No	rs57962361	SUGP1						10_Txn_Elongation	10_Txn_Elongation	10_Txn_Elongation	11_Weak_Txn	10_Txn_Elongation	11_Weak_Txn	10_Txn_Elongation	10_Txn_Elongation	10_Txn_Elongation	-0.317			chr19:19431298..19431326,-,chr19:19431626..19431665,+	MAU2,SUGP1		-6629
chr19:19436229	15.2819	241	19:19436229	No	rs111234557	MAU2						10_Txn_Elongation	10_Txn_Elongation	10_Txn_Elongation	10_Txn_Elongation	10_Txn_Elongation	10_Txn_Elongation	10_Txn_Elongation	10_Txn_Elongation	10_Txn_Elongation	0.195						-4911
chr2:27815510	15.2819	241	2:27815510	Yes	rs13022873	ZNF512						11_Weak_Txn	11_Weak_Txn	10_Txn_Elongation	11_Weak_Txn	11_Weak_Txn	11_Weak_Txn	11_Weak_Txn	11_Weak_Txn	11_Weak_Txn	0.118						-35604
chr22:44377999	15.2819	241	22:44377999	Yes	rs2235776	SAMM50						10_Txn_Elongation	10_Txn_Elongation	10_Txn_Elongation	10_Txn_Elongation	10_Txn_Elongation	11_Weak_Txn	11_Weak_Txn	11_Weak_Txn	10_Txn_Elongation	0.974						-41767
chr3:27446285	15.2819	241	3:27446285	Yes	rs13063291	SLC4A7						11_Weak_Txn	11_Weak_Txn	11_Weak_Txn	10_Txn_Elongation	10_Txn_Elongation	10_Txn_Elongation	13_Heterochrom/lo	11_Weak_Txn	10_Txn_Elongation	-1.46						-35411
chr3:27457208	15.2819	241	3:27457208	Yes	rs11716531	SLC4A7						10_Txn_Elongation	11_Weak_Txn	10_Txn_Elongation	10_Txn_Elongation	10_Txn_Elongation	10_Txn_Elongation	13_Heterochrom/lo	10_Txn_Elongation	10_Txn_Elongation	-1						-46334
chr4:56467214	15.2819	241	4:56467214	Yes	rs13434995	NMU						13_Heterochrom/lo	13_Heterochrom/lo	13_Heterochrom/lo	13_Heterochrom/lo	13_Heterochrom/lo	13_Heterochrom/lo	10_Txn_Elongation	13_Heterochrom/lo	13_Heterochrom/lo	-2.51						-8773
chr4:145589844	15.2819	241	4:145589844	No	rs6537303	HHIP						13_Heterochrom/lo	13_Heterochrom/lo	13_Heterochrom/lo	13_Heterochrom/lo	13_Heterochrom/lo	10_Txn_Elongation	13_Heterochrom/lo	13_Heterochrom/lo	13_Heterochrom/lo	0.158						-22724
chr4:145591061	15.2819	241	4:145591061	No	rs6537305	HHIP						13_Heterochrom/lo	13_Heterochrom/lo	13_Heterochrom/lo	13_Heterochrom/lo	13_Heterochrom/lo	10_Txn_Elongation	13_Heterochrom/lo	13_Heterochrom/lo	13_Heterochrom/lo	0.225						-23941
chr5:56226211	15.2819	241	5:56226211	No	rs12655082	MIER3						10_Txn_Elongation	10_Txn_Elongation	10_Txn_Elongation	10_Txn_Elongation	10_Txn_Elongation	10_Txn_Elongation	10_Txn_Elongation	10_Txn_Elongation	10_Txn_Elongation	1.56						-243472
chr5:56226605	15.2819	241	5:56226605	No	rs12657396	MIER3						10_Txn_Elongation	10_Txn_Elongation	10_Txn_Elongation	10_Txn_Elongation	10_Txn_Elongation	10_Txn_Elongation	10_Txn_Elongation	10_Txn_Elongation	10_Txn_Elongation	-1.4						-243078
chr5:56229653	15.2819	241	5:56229653	No	rs62356561	MIER3						10_Txn_Elongation	10_Txn_Elongation	10_Txn_Elongation	10_Txn_Elongation	10_Txn_Elongation	10_Txn_Elongation	10_Txn_Elongation	10_Txn_Elongation	10_Txn_Elongation	2.39						-240030
chr5:56233737	15.2819	241	5:56233737	No	rs16886518	MIER3						10_Txn_Elongation	10_Txn_Elongation	10_Txn_Elongation	10_Txn_Elongation	10_Txn_Elongation	10_Txn_Elongation	10_Txn_Elongation	10_Txn_Elongation	10_Txn_Elongation	-0.0587						-235946
chr5:56243966	15.2819	241	5:56243966	No	rs62356565	MIER3						11_Weak_Txn	11_Weak_Txn	11_Weak_Txn	11_Weak_Txn	10_Txn_Elongation	11_Weak_Txn	10_Txn_Elongation	10_Txn_Elongation	10_Txn_Elongation	2.7			chr5:56247935..56247959,-,chr5:56248032..56248039,-	MIER3		-225717
chr5:112325869	15.2819	241	5:112325869	No	rs9784647	DCP2						10_Txn_Elongation	11_Weak_Txn	11_Weak_Txn	11_Weak_Txn	10_Txn_Elongation	10_Txn_Elongation	10_Txn_Elongation	11_Weak_Txn	11_Weak_Txn	1.47						-67863
chr5:112326410	15.2819	241	5:112326410	No	rs1549182	DCP2						10_Txn_Elongation	11_Weak_Txn	11_Weak_Txn	11_Weak_Txn	11_Weak_Txn	10_Txn_Elongation	10_Txn_Elongation	11_Weak_Txn	11_Weak_Txn	0.597						-68404
chr5:112347828	15.2819	241	5:112347828	No	rs7701781	DCP2						10_Txn_Elongation	10_Txn_Elongation	10_Txn_Elongation	10_Txn_Elongation	10_Txn_Elongation	10_Txn_Elongation	11_Weak_Txn	10_Txn_Elongation	11_Weak_Txn	0.291						-89822
chr6:26107463	15.2819	241	6:26107463	Yes	rs198846							11_Weak_Txn	13_Heterochrom/lo	11_Weak_Txn	13_Heterochrom/lo	13_Heterochrom/lo	13_Heterochrom/lo	10_Txn_Elongation	13_Heterochrom/lo	13_Heterochrom/lo	-0.47	chr6:26108355..26108371,-	HIST1H1T	chr6:26108355..26108371,-	HIST1H1T	-16910	-16937	177
chr2:165776888	15.1636	242	2:165776888	No	rs17353513	SLC38A11						13_Heterochrom/lo	13_Heterochrom/lo	4_Strong_Enhancer	4_Strong_Enhancer	6_Weak_Enhancer	13_Heterochrom/lo	13_Heterochrom/lo	1_Active_Promoter	5_Strong_Enhancer	2.52						-78083			274
chr3:136618909	15.129	243	3:136618909	Yes	rs9867325	NCK1						9_Txn_Transition	11_Weak_Txn	11_Weak_Txn	11_Weak_Txn	11_Weak_Txn	5_Strong_Enhancer	7_Weak_Enhancer	11_Weak_Txn	11_Weak_Txn	0.561						-30435			696
chr2:169791438	15.0811	244	2:169791438	Yes	rs552976	ABCB11						12_Repressed	13_Heterochrom/lo	13_Heterochrom/lo	13_Heterochrom/lo	13_Heterochrom/lo	13_Heterochrom/lo	4_Strong_Enhancer	13_Heterochrom/lo	13_Heterochrom/lo	2.35						-44526			475
chr6:105407662	15.0545	245	6:105407662	Yes	rs314277	LIN28B						13_Heterochrom/lo	1_Active_Promoter	1_Active_Promoter	12_Repressed	12_Repressed	12_Repressed	1_Active_Promoter	13_Heterochrom/lo	12_Repressed	5.36						-99927			161
chr1:230311176	15.0386	246	1:230311176	No	rs1264081	GALNT2						11_Weak_Txn	7_Weak_Enhancer	11_Weak_Txn	11_Weak_Txn	11_Weak_Txn	11_Weak_Txn	4_Strong_Enhancer	11_Weak_Txn	11_Weak_Txn	-4.34						-467075			365
chr2:165790867	15.0013	248	2:165790867	No	rs7608863	SLC38A11						13_Heterochrom/lo	13_Heterochrom/lo	4_Strong_Enhancer	13_Heterochrom/lo	13_Heterochrom/lo	13_Heterochrom/lo	13_Heterochrom/lo	13_Heterochrom/lo	13_Heterochrom/lo	-2.64						-92062			302
chr2:165790908	15.0013	248	2:165790908	No	rs7608710	SLC38A11						13_Heterochrom/lo	13_Heterochrom/lo	4_Strong_Enhancer	13_Heterochrom/lo	13_Heterochrom/lo	13_Heterochrom/lo	13_Heterochrom/lo	13_Heterochrom/lo	13_Heterochrom/lo	-2.66						-92103			302
chr2:27741237	14.9535	249	2:27741237	Yes	rs780094	GCKR						13_Heterochrom/lo	13_Heterochrom/lo	5_Strong_Enhancer	13_Heterochrom/lo	13_Heterochrom/lo	13_Heterochrom/lo	7_Weak_Enhancer	13_Heterochrom/lo	12_Repressed	-2.42						-23098			243
chr1:63049551	14.9508	263	1:63049551	Yes	rs11207995	DOCK7						11_Weak_Txn	13_Heterochrom/lo	11_Weak_Txn	13_Heterochrom/lo	11_Weak_Txn	11_Weak_Txn	13_Heterochrom/lo	11_Weak_Txn	11_Weak_Txn	1.12						-13607
chr1:63049593	14.9508	263	1:63049593	Yes	rs1748195	DOCK7						11_Weak_Txn	13_Heterochrom/lo	11_Weak_Txn	13_Heterochrom/lo	11_Weak_Txn	11_Weak_Txn	13_Heterochrom/lo	11_Weak_Txn	11_Weak_Txn	2.67						-13565
chr1:155969428	14.9508	263	1:155969428	Yes	rs4330912							11_Weak_Txn	13_Heterochrom/lo	11_Weak_Txn	13_Heterochrom/lo	13_Heterochrom/lo	13_Heterochrom/lo	11_Weak_Txn	13_Heterochrom/lo	13_Heterochrom/lo	-0.368					-9564	-9553	9411
chr12:9855958	14.9508	263	12:9855958	Yes	rs11052552							11_Weak_Txn	13_Heterochrom/lo	13_Heterochrom/lo	13_Heterochrom/lo	13_Heterochrom/lo	13_Heterochrom/lo	13_Heterochrom/lo	13_Heterochrom/lo	13_Heterochrom/lo	-0.917					-95461	-95447	3807
chr2:27753878	14.9508	263	2:27753878	No	rs4665985							13_Heterochrom/lo	13_Heterochrom/lo	11_Weak_Txn	13_Heterochrom/lo	13_Heterochrom/lo	13_Heterochrom/lo	13_Heterochrom/lo	13_Heterochrom/lo	13_Heterochrom/lo	0					-35752	-35739	7328
chr2:205400216	14.9508	263	2:205400216	No	rs4675468							13_Heterochrom/lo	13_Heterochrom/lo	13_Heterochrom/lo	13_Heterochrom/lo	11_Weak_Txn	13_Heterochrom/lo	13_Heterochrom/lo	13_Heterochrom/lo	11_Weak_Txn	0.00453			chr2:205410189..205410218,+	PARD3B	-10300	-9995	573918
chr3:53116230	14.9508	263	3:53116230	No	rs2336724							11_Weak_Txn	11_Weak_Txn	11_Weak_Txn	13_Heterochrom/lo	11_Weak_Txn	13_Heterochrom/lo	13_Heterochrom/lo	11_Weak_Txn	11_Weak_Txn	-0.653					-36141	-36141	6271
chr4:145560332	14.9508	263	4:145560332	No	rs67904839							13_Heterochrom/lo	13_Heterochrom/lo	13_Heterochrom/lo	13_Heterochrom/lo	13_Heterochrom/lo	11_Weak_Txn	13_Heterochrom/lo	13_Heterochrom/lo	13_Heterochrom/lo	-0.595			chr4:145566841..145566862,+,chr4:145566874..145566889,+,chr4:145566965..145566978,-,chr4:145567043..145567058,-,chr4:145567059..145567099,-,chr4:145567114..145567191,-,chr4:145567278..145567296,+,chr4:145567297..145567355,+,chr4:145567356..145567368,+,chr4:145567374..145567390,+,chr4:145567391..145567425,+,chr4:145567426..145567455,+,chr4:145567461..145567482,+,chr4:145567538..145567544,+,chr4:14…	HHIP,LOC646576	-6816	-6525	3736
chr5:56195647	14.9508	263	5:56195647	No	rs59715006							11_Weak_Txn	11_Weak_Txn	11_Weak_Txn	11_Weak_Txn	13_Heterochrom/lo	11_Weak_Txn	13_Heterochrom/lo	11_Weak_Txn	11_Weak_Txn	0.48			chr5:56205081..56205092,+,chr5:56205095..56205105,+,chr5:56205149..56205201,+,chr5:56205414..56205466,+	C5orf35	-9440	-9440	3669
chr5:56195773	14.9508	263	5:56195773	No	rs61663138							11_Weak_Txn	11_Weak_Txn	11_Weak_Txn	11_Weak_Txn	13_Heterochrom/lo	11_Weak_Txn	13_Heterochrom/lo	11_Weak_Txn	11_Weak_Txn	0.97			chr5:56205081..56205092,+,chr5:56205095..56205105,+,chr5:56205149..56205201,+,chr5:56205414..56205466,+	C5orf35	-9314	-9314	3795
chr6:126698719	14.9508	263	6:126698719	Yes	rs9388489							13_Heterochrom/lo	13_Heterochrom/lo	13_Heterochrom/lo	13_Heterochrom/lo	11_Weak_Txn	13_Heterochrom/lo	13_Heterochrom/lo	13_Heterochrom/lo	13_Heterochrom/lo	0.226					-597255	-741097	82
chr7:116358044	14.9508	263	7:116358044	Yes	rs38855	MET						13_Heterochrom/lo	13_Heterochrom/lo	13_Heterochrom/lo	11_Weak_Txn	11_Weak_Txn	11_Weak_Txn	13_Heterochrom/lo	11_Weak_Txn	13_Heterochrom/lo	-0.0334						-92976
chr8:19830921	14.9508	263	8:19830921	Yes	rs10096633							13_Heterochrom/lo	13_Heterochrom/lo	13_Heterochrom/lo	13_Heterochrom/lo	13_Heterochrom/lo	13_Heterochrom/lo	11_Weak_Txn	13_Heterochrom/lo	13_Heterochrom/lo	-1.64					-215539	-215381	6151
chr8:19832646	14.9508	263	8:19832646	Yes	rs17482753							13_Heterochrom/lo	13_Heterochrom/lo	13_Heterochrom/lo	13_Heterochrom/lo	13_Heterochrom/lo	13_Heterochrom/lo	11_Weak_Txn	13_Heterochrom/lo	13_Heterochrom/lo	2.29					-217264	-217106	7876
chr16:53809247	14.9269	264	16:53809247	Yes	rs1121980	FTO						11_Weak_Txn	11_Weak_Txn	7_Weak_Enhancer	7_Weak_Enhancer	5_Strong_Enhancer	11_Weak_Txn	11_Weak_Txn	7_Weak_Enhancer	7_Weak_Enhancer	-6.93						-71446			216
chr5:112340516	14.9162	265	5:112340516	No	rs4705531	DCP2						10_Txn_Elongation	10_Txn_Elongation	10_Txn_Elongation	10_Txn_Elongation	10_Txn_Elongation	10_Txn_Elongation	10_Txn_Elongation	5_Strong_Enhancer	11_Weak_Txn	1.38						-82510			203
chr1:230311677	14.8816	266	1:230311677	No	rs637180	GALNT2						11_Weak_Txn	7_Weak_Enhancer	11_Weak_Txn	11_Weak_Txn	11_Weak_Txn	11_Weak_Txn	5_Strong_Enhancer	11_Weak_Txn	11_Weak_Txn	0.634						-466574			169
chr3:64705365	14.6556	267	3:64705365	Yes	rs6795735	ADAMTS9-AS2	uc021xab.1					13_Heterochrom/lo	13_Heterochrom/lo	13_Heterochrom/lo	13_Heterochrom/lo	13_Heterochrom/lo	13_Heterochrom/lo	13_Heterochrom/lo	13_Heterochrom/lo	13_Heterochrom/lo	-4.4						-31657
chr16:57006378	14.5798	268	16:57006378	No	rs11076175	CETP						6_Weak_Enhancer	13_Heterochrom/lo	7_Weak_Enhancer	13_Heterochrom/lo	11_Weak_Txn	13_Heterochrom/lo	12_Repressed	12_Repressed	13_Heterochrom/lo	-4.56						-17021			241
chr8:11638878	14.5239	269	8:11638878	No	rs1874546	NEIL2						11_Weak_Txn	13_Heterochrom/lo	11_Weak_Txn	7_Weak_Enhancer	10_Txn_Elongation	7_Weak_Enhancer	11_Weak_Txn	7_Weak_Enhancer	7_Weak_Enhancer	1.35						-14213			187
chr22:34218798	14.5133	270	22:34218798	No	rs5999113	LARGE						7_Weak_Enhancer	11_Weak_Txn	11_Weak_Txn	13_Heterochrom/lo	11_Weak_Txn	13_Heterochrom/lo	13_Heterochrom/lo	13_Heterochrom/lo	11_Weak_Txn	-2.3						-250550			181
chr4:156638573	14.496	272	4:156638573	Yes	rs2306556	GUCY1A3						13_Heterochrom/lo	13_Heterochrom/lo	13_Heterochrom/lo	13_Heterochrom/lo	13_Heterochrom/lo	13_Heterochrom/lo	13_Heterochrom/lo	13_Heterochrom/lo	13_Heterochrom/lo	0.137						-41575
chr4:156639888	14.496	272	4:156639888	Yes	rs72689147	GUCY1A3						13_Heterochrom/lo	13_Heterochrom/lo	13_Heterochrom/lo	13_Heterochrom/lo	13_Heterochrom/lo	13_Heterochrom/lo	13_Heterochrom/lo	13_Heterochrom/lo	13_Heterochrom/lo	0.987						-40260
chr2:629244	14.4827	273	2:629244	Yes	rs12463617				CpG: 22			13_Heterochrom/lo	13_Heterochrom/lo	12_Repressed	13_Heterochrom/lo	13_Heterochrom/lo	13_Heterochrom/lo	13_Heterochrom/lo	13_Heterochrom/lo	13_Heterochrom/lo	1.53					-317310	-317291	38729		1000
chr3:12982343	14.3245	274	3:12982343	No	rs1116553	IQSEC1				201		10_Txn_Elongation	11_Weak_Txn	10_Txn_Elongation	11_Weak_Txn	11_Weak_Txn	13_Heterochrom/lo	10_Txn_Elongation	11_Weak_Txn	11_Weak_Txn	0.313						-99298			251
chr20:45558831	14.2753	275	20:45558831	Yes	rs6090583	EYA2						13_Heterochrom/lo	13_Heterochrom/lo	12_Repressed	13_Heterochrom/lo	12_Repressed	13_Heterochrom/lo	13_Heterochrom/lo	12_Repressed	12_Repressed	-4.28						-240570			607
chr3:12989847	14.242	276	3:12989847	No	rs892285	IQSEC1				1000		9_Txn_Transition	11_Weak_Txn	9_Txn_Transition	6_Weak_Enhancer	9_Txn_Transition	7_Weak_Enhancer	4_Strong_Enhancer	4_Strong_Enhancer	6_Weak_Enhancer	0.875						-106802
chr7:2801803	14.121	277	7:2801803	Yes	rs798489	GNA12				278		11_Weak_Txn	9_Txn_Transition	11_Weak_Txn	11_Weak_Txn	7_Weak_Enhancer	11_Weak_Txn	11_Weak_Txn	7_Weak_Enhancer	5_Strong_Enhancer	0.306						-206452
chr2:205520621	14.0798	278	2:205520621	No	rs78980179	PARD3B				172		13_Heterochrom/lo	13_Heterochrom/lo	13_Heterochrom/lo	11_Weak_Txn	5_Strong_Enhancer	11_Weak_Txn	13_Heterochrom/lo	11_Weak_Txn	7_Weak_Enhancer	0.759						-1026408
chr7:139695144	14.0771	279	7:139695144	Yes	rs7795996	TBXAS1				169		13_Heterochrom/lo	13_Heterochrom/lo	13_Heterochrom/lo	13_Heterochrom/lo	13_Heterochrom/lo	13_Heterochrom/lo	6_Weak_Enhancer	13_Heterochrom/lo	5_Strong_Enhancer	-0.488						-181805
chr2:21241505	13.9043	281	2:21241505	Yes	rs12713956	APOB						13_Heterochrom/lo	13_Heterochrom/lo	9_Txn_Transition	13_Heterochrom/lo	13_Heterochrom/lo	13_Heterochrom/lo	13_Heterochrom/lo	13_Heterochrom/lo	13_Heterochrom/lo	0.468						-218644			1000
chr2:21244000	13.9043	281	2:21244000	Yes	rs10199768	APOB						13_Heterochrom/lo	13_Heterochrom/lo	9_Txn_Transition	13_Heterochrom/lo	13_Heterochrom/lo	13_Heterochrom/lo	13_Heterochrom/lo	13_Heterochrom/lo	13_Heterochrom/lo	1.12						-221139			1000
chr16:56996211	13.8005	283	16:56996211	Yes	rs711752	CETP				480		13_Heterochrom/lo	13_Heterochrom/lo	6_Weak_Enhancer	13_Heterochrom/lo	7_Weak_Enhancer	7_Weak_Enhancer	13_Heterochrom/lo	13_Heterochrom/lo	7_Weak_Enhancer	1.43						-27188
chr16:56996288	13.8005	283	16:56996288	No	rs708272	CETP				480		13_Heterochrom/lo	13_Heterochrom/lo	6_Weak_Enhancer	13_Heterochrom/lo	7_Weak_Enhancer	7_Weak_Enhancer	13_Heterochrom/lo	13_Heterochrom/lo	7_Weak_Enhancer	-5.95						-27111
chr16:57000885	13.7207	284	16:57000885	No	rs12720922	CETP				197		11_Weak_Txn	13_Heterochrom/lo	7_Weak_Enhancer	13_Heterochrom/lo	11_Weak_Txn	13_Heterochrom/lo	13_Heterochrom/lo	13_Heterochrom/lo	11_Weak_Txn	0						-22514
chr16:57006829	13.7181	286	16:57006829	No	rs289713	CETP				195		6_Weak_Enhancer	13_Heterochrom/lo	6_Weak_Enhancer	13_Heterochrom/lo	7_Weak_Enhancer	13_Heterochrom/lo	12_Repressed	12_Repressed	13_Heterochrom/lo	-0.462						-16570
chr19:11227480	13.7181	286	19:11227480	Yes	rs2738447	LDLR						10_Txn_Elongation	10_Txn_Elongation	10_Txn_Elongation	9_Txn_Transition	10_Txn_Elongation	10_Txn_Elongation	10_Txn_Elongation	9_Txn_Transition	10_Txn_Elongation	0.986						-122815			397
chr5:56127866	13.6968	287	5:56127866	No	rs726501	MAP3K1				156		11_Weak_Txn	7_Weak_Enhancer	11_Weak_Txn	11_Weak_Txn	13_Heterochrom/lo	11_Weak_Txn	11_Weak_Txn	6_Weak_Enhancer	11_Weak_Txn	-4.95						-77221
chr4:145599908	13.6303	288	4:145599908	No	rs2131354	HHIP						13_Heterochrom/lo	13_Heterochrom/lo	13_Heterochrom/lo	13_Heterochrom/lo	13_Heterochrom/lo	9_Txn_Transition	13_Heterochrom/lo	13_Heterochrom/lo	13_Heterochrom/lo	0.185						-32788			252
chr15:66051299	13.6197	289	15:66051299	Yes	rs12899850	DENND4A						10_Txn_Elongation	13_Heterochrom/lo	9_Txn_Transition	13_Heterochrom/lo	11_Weak_Txn	11_Weak_Txn	11_Weak_Txn	13_Heterochrom/lo	11_Weak_Txn	-2.83						-110495			247
chr4:145593028	13.5638	291	4:145593028	No	rs1844429	HHIP						13_Heterochrom/lo	13_Heterochrom/lo	13_Heterochrom/lo	13_Heterochrom/lo	13_Heterochrom/lo	9_Txn_Transition	13_Heterochrom/lo	13_Heterochrom/lo	13_Heterochrom/lo	-0.821						-25908			188
chr4:145593674	13.5638	291	4:145593674	No	rs11938839	HHIP						13_Heterochrom/lo	13_Heterochrom/lo	13_Heterochrom/lo	13_Heterochrom/lo	13_Heterochrom/lo	9_Txn_Transition	13_Heterochrom/lo	13_Heterochrom/lo	13_Heterochrom/lo	1.73						-26554			188
chr4:145619413	13.5239	292	4:145619413	No	rs1492819	HHIP						13_Heterochrom/lo	13_Heterochrom/lo	13_Heterochrom/lo	13_Heterochrom/lo	13_Heterochrom/lo	9_Txn_Transition	13_Heterochrom/lo	11_Weak_Txn	13_Heterochrom/lo	0.994						-52293			156
chr4:145643079	13.4801	293	4:145643079	Yes	rs6854783	HHIP						13_Heterochrom/lo	13_Heterochrom/lo	13_Heterochrom/lo	13_Heterochrom/lo	13_Heterochrom/lo	10_Txn_Elongation	13_Heterochrom/lo	13_Heterochrom/lo	13_Heterochrom/lo	-3.45						-75959			256
chr1:11284336	13.4295	294	1:11284336	Yes	rs10779751	MTOR						11_Weak_Txn	11_Weak_Txn	11_Weak_Txn	11_Weak_Txn	10_Txn_Elongation	11_Weak_Txn	10_Txn_Elongation	11_Weak_Txn	11_Weak_Txn	-1.5						-48929			213
chr3:138103927	13.4269	296	3:138103927	Yes	rs1308362	MRAS						3_Poised_Promoter	11_Weak_Txn	13_Heterochrom/lo	11_Weak_Txn	10_Txn_Elongation	13_Heterochrom/lo	13_Heterochrom/lo	11_Weak_Txn	11_Weak_Txn	-0.601						-49501
chr5:56125696	13.4269	296	5:56125696	No	rs16886383	MAP3K1						2_Weak_Promoter	11_Weak_Txn	9_Txn_Transition	7_Weak_Enhancer	13_Heterochrom/lo	11_Weak_Txn	6_Weak_Enhancer	6_Weak_Enhancer	7_Weak_Enhancer	1.66						-79391
chr9:126590687	13.4176	297	9:126590687	Yes	rs541160	DENND1A						11_Weak_Txn	13_Heterochrom/lo	11_Weak_Txn	13_Heterochrom/lo	11_Weak_Txn	13_Heterochrom/lo	11_Weak_Txn	13_Heterochrom/lo	13_Heterochrom/lo	0.749						-183201			1000
chr15:74241506	13.4043	298	15:74241506	Yes	rs750460	LOXL1				1000		13_Heterochrom/lo	11_Weak_Txn	13_Heterochrom/lo	13_Heterochrom/lo	9_Txn_Transition	13_Heterochrom/lo	12_Repressed	13_Heterochrom/lo	10_Txn_Elongation	-0.804						-20767
chr4:145591211	13.3976	300	4:145591211	No	rs6537306	HHIP						13_Heterochrom/lo	13_Heterochrom/lo	13_Heterochrom/lo	13_Heterochrom/lo	13_Heterochrom/lo	10_Txn_Elongation	13_Heterochrom/lo	13_Heterochrom/lo	13_Heterochrom/lo	-0.451						-24091			184
chr4:145591426	13.3976	300	4:145591426	No	rs6832061	HHIP						13_Heterochrom/lo	13_Heterochrom/lo	13_Heterochrom/lo	13_Heterochrom/lo	13_Heterochrom/lo	10_Txn_Elongation	13_Heterochrom/lo	13_Heterochrom/lo	13_Heterochrom/lo	0.225						-24306			184
chr2:621558	13.2952	301	2:621558	Yes	rs939584			CpG: 98		123		13_Heterochrom/lo	13_Heterochrom/lo	12_Repressed	13_Heterochrom/lo	13_Heterochrom/lo	13_Heterochrom/lo	13_Heterochrom/lo	13_Heterochrom/lo	13_Heterochrom/lo	-0.173					-324996	-324977	46415
chr1:55517301	13.2926	302	1:55517301	Yes	rs45576433	PCSK9				299		12_Repressed	11_Weak_Txn	10_Txn_Elongation	11_Weak_Txn	13_Heterochrom/lo	13_Heterochrom/lo	11_Weak_Txn	9_Txn_Transition	12_Repressed	0.741						-163931
chr2:27742603	13.246	303	2:27742603	Yes	rs780093	GCKR				180		13_Heterochrom/lo	13_Heterochrom/lo	11_Weak_Txn	13_Heterochrom/lo	13_Heterochrom/lo	13_Heterochrom/lo	11_Weak_Txn	13_Heterochrom/lo	12_Repressed	-0.351						-24464
chr1:201872264	13.2434	322	1:201872264	Yes	rs2820315	LMOD1						11_Weak_Txn	13_Heterochrom/lo	13_Heterochrom/lo	6_Weak_Enhancer	5_Strong_Enhancer	13_Heterochrom/lo	13_Heterochrom/lo	7_Weak_Enhancer	5_Strong_Enhancer	0.676						-52370
chr1:230310728	13.2434	322	1:230310728	No	rs638097	GALNT2						11_Weak_Txn	11_Weak_Txn	11_Weak_Txn	11_Weak_Txn	11_Weak_Txn	11_Weak_Txn	5_Strong_Enhancer	11_Weak_Txn	11_Weak_Txn	0.114						-467523
chr1:230310736	13.2434	322	1:230310736	No	rs638112	GALNT2						11_Weak_Txn	11_Weak_Txn	11_Weak_Txn	11_Weak_Txn	11_Weak_Txn	11_Weak_Txn	5_Strong_Enhancer	11_Weak_Txn	11_Weak_Txn	0.711						-467515
chr1:230310740	13.2434	322	1:230310740	No	rs638116	GALNT2						11_Weak_Txn	11_Weak_Txn	11_Weak_Txn	11_Weak_Txn	11_Weak_Txn	11_Weak_Txn	5_Strong_Enhancer	11_Weak_Txn	11_Weak_Txn	-4.03						-467511
chr1:230313651	13.2434	322	1:230313651	No	rs671682	GALNT2						11_Weak_Txn	13_Heterochrom/lo	11_Weak_Txn	11_Weak_Txn	11_Weak_Txn	13_Heterochrom/lo	5_Strong_Enhancer	11_Weak_Txn	11_Weak_Txn	0.196						-464600
chr1:230313662	13.2434	322	1:230313662	No	rs666718	GALNT2						11_Weak_Txn	13_Heterochrom/lo	11_Weak_Txn	11_Weak_Txn	11_Weak_Txn	13_Heterochrom/lo	5_Strong_Enhancer	11_Weak_Txn	11_Weak_Txn	-0.64						-464589
chr1:230313911	13.2434	322	1:230313911	No	rs678050	GALNT2						11_Weak_Txn	13_Heterochrom/lo	11_Weak_Txn	11_Weak_Txn	11_Weak_Txn	13_Heterochrom/lo	5_Strong_Enhancer	11_Weak_Txn	10_Txn_Elongation	-0.344						-464340
chr10:124244969	13.2434	322	10:124244969	Yes	rs2268344	HTRA1						13_Heterochrom/lo	11_Weak_Txn	13_Heterochrom/lo	10_Txn_Elongation	9_Txn_Transition	5_Strong_Enhancer	13_Heterochrom/lo	10_Txn_Elongation	11_Weak_Txn	-6.14						-75193
chr16:53799977	13.2434	322	16:53799977	Yes	rs9930333	FTO						11_Weak_Txn	13_Heterochrom/lo	4_Strong_Enhancer	11_Weak_Txn	11_Weak_Txn	11_Weak_Txn	11_Weak_Txn	11_Weak_Txn	13_Heterochrom/lo	-0.835						-62176
chr16:53842908	13.2434	322	16:53842908	Yes	rs12149832	FTO						11_Weak_Txn	13_Heterochrom/lo	11_Weak_Txn	5_Strong_Enhancer	5_Strong_Enhancer	11_Weak_Txn	11_Weak_Txn	11_Weak_Txn	6_Weak_Enhancer	0.326						-77906
chr16:56999328	13.2434	322	16:56999328	Yes	rs11508026	CETP						7_Weak_Enhancer	13_Heterochrom/lo	5_Strong_Enhancer	7_Weak_Enhancer	4_Strong_Enhancer	7_Weak_Enhancer	7_Weak_Enhancer	13_Heterochrom/lo	5_Strong_Enhancer	-0.59						-24071
chr16:57001216	13.2434	322	16:57001216	No	rs4784741	CETP						11_Weak_Txn	13_Heterochrom/lo	5_Strong_Enhancer	13_Heterochrom/lo	11_Weak_Txn	13_Heterochrom/lo	13_Heterochrom/lo	13_Heterochrom/lo	11_Weak_Txn	0						-22183
chr16:57001438	13.2434	322	16:57001438	No	rs12444012	CETP						11_Weak_Txn	13_Heterochrom/lo	5_Strong_Enhancer	13_Heterochrom/lo	11_Weak_Txn	13_Heterochrom/lo	13_Heterochrom/lo	13_Heterochrom/lo	7_Weak_Enhancer	-0.341						-21961
chr2:56111309	13.2434	322	2:56111309	Yes	rs3791675	EFEMP1						13_Heterochrom/lo	13_Heterochrom/lo	13_Heterochrom/lo	7_Weak_Enhancer	9_Txn_Transition	5_Strong_Enhancer	13_Heterochrom/lo	7_Weak_Enhancer	5_Strong_Enhancer	-4.5						-67683
chr2:165789966	13.2434	322	2:165789966	No	rs1454413	SLC38A11						13_Heterochrom/lo	13_Heterochrom/lo	5_Strong_Enhancer	13_Heterochrom/lo	13_Heterochrom/lo	13_Heterochrom/lo	13_Heterochrom/lo	13_Heterochrom/lo	13_Heterochrom/lo	2.87						-91161
chr2:165793318	13.2434	322	2:165793318	No	rs13000693	SLC38A11						13_Heterochrom/lo	13_Heterochrom/lo	5_Strong_Enhancer	13_Heterochrom/lo	13_Heterochrom/lo	13_Heterochrom/lo	13_Heterochrom/lo	13_Heterochrom/lo	13_Heterochrom/lo	-1.12						-94513
chr2:165793968	13.2434	322	2:165793968	No	rs17353624	SLC38A11						13_Heterochrom/lo	13_Heterochrom/lo	4_Strong_Enhancer	13_Heterochrom/lo	13_Heterochrom/lo	13_Heterochrom/lo	13_Heterochrom/lo	13_Heterochrom/lo	13_Heterochrom/lo	3.64						-95163
chr2:205414823	13.2434	322	2:205414823	No	rs1374714	PARD3B						13_Heterochrom/lo	13_Heterochrom/lo	13_Heterochrom/lo	13_Heterochrom/lo	7_Weak_Enhancer	11_Weak_Txn	13_Heterochrom/lo	11_Weak_Txn	5_Strong_Enhancer	-1.2						-1014319
chr5:112337959	13.2434	322	5:112337959	No	rs13183347	DCP2						10_Txn_Elongation	11_Weak_Txn	5_Strong_Enhancer	10_Txn_Elongation	10_Txn_Elongation	10_Txn_Elongation	10_Txn_Elongation	10_Txn_Elongation	11_Weak_Txn	0.131						-79953
chr10:20397814	13.0957	323	10:20397814	No	rs2460580	PLXDC2						13_Heterochrom/lo	13_Heterochrom/lo	13_Heterochrom/lo	13_Heterochrom/lo	11_Weak_Txn	13_Heterochrom/lo	13_Heterochrom/lo	13_Heterochrom/lo	13_Heterochrom/lo	-4.89						-34410			207
chr2:165799949	13.0479	325	2:165799949	No	rs11902500	SLC38A11						13_Heterochrom/lo	13_Heterochrom/lo	11_Weak_Txn	13_Heterochrom/lo	13_Heterochrom/lo	13_Heterochrom/lo	13_Heterochrom/lo	13_Heterochrom/lo	13_Heterochrom/lo	0.862						-101144			161
chr2:165799984	13.0479	325	2:165799984	No	rs11886210	SLC38A11						13_Heterochrom/lo	13_Heterochrom/lo	11_Weak_Txn	13_Heterochrom/lo	13_Heterochrom/lo	13_Heterochrom/lo	13_Heterochrom/lo	13_Heterochrom/lo	13_Heterochrom/lo	0.115						-101179			161
chr1:230309481	12.8723	351	1:230309481	No	rs611841	GALNT2						11_Weak_Txn	11_Weak_Txn	11_Weak_Txn	11_Weak_Txn	7_Weak_Enhancer	11_Weak_Txn	11_Weak_Txn	11_Weak_Txn	11_Weak_Txn	1.43						-468770
chr1:230310069	12.8723	351	1:230310069	No	rs619899	GALNT2						11_Weak_Txn	7_Weak_Enhancer	11_Weak_Txn	11_Weak_Txn	11_Weak_Txn	11_Weak_Txn	7_Weak_Enhancer	11_Weak_Txn	11_Weak_Txn	-2.66						-468182
chr1:230324173	12.8723	351	1:230324173	No	rs611701	GALNT2						11_Weak_Txn	11_Weak_Txn	11_Weak_Txn	11_Weak_Txn	7_Weak_Enhancer	11_Weak_Txn	9_Txn_Transition	11_Weak_Txn	11_Weak_Txn	-2.18						-454078
chr10:53332225	12.8723	351	10:53332225	No	rs10823219	PRKG1						13_Heterochrom/lo	7_Weak_Enhancer	13_Heterochrom/lo	13_Heterochrom/lo	13_Heterochrom/lo	13_Heterochrom/lo	13_Heterochrom/lo	13_Heterochrom/lo	13_Heterochrom/lo	0.496						-474291
chr16:53824226	12.8723	351	16:53824226	Yes	rs62033406	FTO						11_Weak_Txn	13_Heterochrom/lo	11_Weak_Txn	7_Weak_Enhancer	11_Weak_Txn	11_Weak_Txn	13_Heterochrom/lo	11_Weak_Txn	11_Weak_Txn	-0.996						-86425
chr16:57000696	12.8723	351	16:57000696	No	rs8045855	CETP						11_Weak_Txn	13_Heterochrom/lo	7_Weak_Enhancer	13_Heterochrom/lo	7_Weak_Enhancer	13_Heterochrom/lo	13_Heterochrom/lo	13_Heterochrom/lo	7_Weak_Enhancer	0						-22703
chr19:7184762	12.8723	351	19:7184762	Yes	rs891088	INSR						7_Weak_Enhancer	11_Weak_Txn	11_Weak_Txn	13_Heterochrom/lo	13_Heterochrom/lo	7_Weak_Enhancer	12_Repressed	13_Heterochrom/lo	13_Heterochrom/lo	-1.44						-178297
chr2:165789489	12.8723	351	2:165789489	No	rs13022981	SLC38A11						13_Heterochrom/lo	13_Heterochrom/lo	7_Weak_Enhancer	13_Heterochrom/lo	13_Heterochrom/lo	13_Heterochrom/lo	13_Heterochrom/lo	13_Heterochrom/lo	13_Heterochrom/lo	0.44						-90684
chr2:165795265	12.8723	351	2:165795265	No	rs13014827	SLC38A11						13_Heterochrom/lo	13_Heterochrom/lo	6_Weak_Enhancer	13_Heterochrom/lo	13_Heterochrom/lo	13_Heterochrom/lo	13_Heterochrom/lo	13_Heterochrom/lo	13_Heterochrom/lo	-2.32						-96460
chr2:165795628	12.8723	351	2:165795628	No	rs13019962	SLC38A11						13_Heterochrom/lo	13_Heterochrom/lo	7_Weak_Enhancer	13_Heterochrom/lo	13_Heterochrom/lo	13_Heterochrom/lo	13_Heterochrom/lo	13_Heterochrom/lo	13_Heterochrom/lo	3.83						-96823
chr2:165795727	12.8723	351	2:165795727	No	rs17353652	SLC38A11						13_Heterochrom/lo	13_Heterochrom/lo	7_Weak_Enhancer	13_Heterochrom/lo	13_Heterochrom/lo	13_Heterochrom/lo	13_Heterochrom/lo	13_Heterochrom/lo	13_Heterochrom/lo	-6.82						-96922
chr2:205441717	12.8723	351	2:205441717	No	rs1374713	PARD3B						13_Heterochrom/lo	13_Heterochrom/lo	13_Heterochrom/lo	13_Heterochrom/lo	6_Weak_Enhancer	13_Heterochrom/lo	13_Heterochrom/lo	13_Heterochrom/lo	13_Heterochrom/lo	-0.549						-1041213
chr22:34217757	12.8723	351	22:34217757	No	rs9941961	LARGE						11_Weak_Txn	9_Txn_Transition	11_Weak_Txn	13_Heterochrom/lo	11_Weak_Txn	13_Heterochrom/lo	13_Heterochrom/lo	13_Heterochrom/lo	7_Weak_Enhancer	2.78						-249509
chr22:34217765	12.8723	351	22:34217765	No	rs9306282	LARGE						11_Weak_Txn	9_Txn_Transition	11_Weak_Txn	13_Heterochrom/lo	11_Weak_Txn	13_Heterochrom/lo	13_Heterochrom/lo	13_Heterochrom/lo	7_Weak_Enhancer	1.18						-249517
chr3:12992628	12.8723	351	3:12992628	No	rs1987539	IQSEC1						11_Weak_Txn	11_Weak_Txn	11_Weak_Txn	11_Weak_Txn	11_Weak_Txn	11_Weak_Txn	7_Weak_Enhancer	11_Weak_Txn	11_Weak_Txn	0.235						-109583
chr5:56123702	12.8723	351	5:56123702	No	rs60985357	MAP3K1						11_Weak_Txn	7_Weak_Enhancer	9_Txn_Transition	11_Weak_Txn	13_Heterochrom/lo	11_Weak_Txn	9_Txn_Transition	11_Weak_Txn	13_Heterochrom/lo	1.18						-81385
chr5:56141367	12.8723	351	5:56141367	No	rs16886407	MAP3K1						7_Weak_Enhancer	7_Weak_Enhancer	9_Txn_Transition	11_Weak_Txn	11_Weak_Txn	7_Weak_Enhancer	7_Weak_Enhancer	11_Weak_Txn	11_Weak_Txn	1.37						-63720
chr5:56142861	12.8723	351	5:56142861	No	rs16886419	MAP3K1						11_Weak_Txn	11_Weak_Txn	9_Txn_Transition	11_Weak_Txn	11_Weak_Txn	11_Weak_Txn	7_Weak_Enhancer	11_Weak_Txn	11_Weak_Txn	2.78						-62226
chr5:56143159	12.8723	351	5:56143159	No	rs1862621	MAP3K1						11_Weak_Txn	11_Weak_Txn	9_Txn_Transition	11_Weak_Txn	11_Weak_Txn	11_Weak_Txn	7_Weak_Enhancer	11_Weak_Txn	11_Weak_Txn	0.225						-61928
chr5:56144016	12.8723	351	5:56144016	No	rs62358076	MAP3K1						11_Weak_Txn	11_Weak_Txn	9_Txn_Transition	11_Weak_Txn	11_Weak_Txn	11_Weak_Txn	7_Weak_Enhancer	11_Weak_Txn	11_Weak_Txn	-5.62						-61071
chr5:56146693	12.8723	351	5:56146693	No	rs16886424	MAP3K1						11_Weak_Txn	11_Weak_Txn	9_Txn_Transition	11_Weak_Txn	11_Weak_Txn	11_Weak_Txn	11_Weak_Txn	11_Weak_Txn	7_Weak_Enhancer	1.39						-58394
chr5:112336015	12.8723	351	5:112336015	No	rs13176362	DCP2						10_Txn_Elongation	11_Weak_Txn	10_Txn_Elongation	7_Weak_Enhancer	10_Txn_Elongation	11_Weak_Txn	10_Txn_Elongation	6_Weak_Enhancer	7_Weak_Enhancer	0.14						-78009
chr5:112336588	12.8723	351	5:112336588	No	rs13177101	DCP2						10_Txn_Elongation	11_Weak_Txn	10_Txn_Elongation	7_Weak_Enhancer	10_Txn_Elongation	11_Weak_Txn	10_Txn_Elongation	11_Weak_Txn	11_Weak_Txn	-1.6						-78582
chr5:112336634	12.8723	351	5:112336634	No	rs17312754	DCP2						10_Txn_Elongation	11_Weak_Txn	10_Txn_Elongation	7_Weak_Enhancer	10_Txn_Elongation	11_Weak_Txn	10_Txn_Elongation	11_Weak_Txn	11_Weak_Txn	-0.555						-78628
chr7:2795957	12.8723	351	7:2795957	Yes	rs798497	GNA12						11_Weak_Txn	11_Weak_Txn	11_Weak_Txn	7_Weak_Enhancer	10_Txn_Elongation	11_Weak_Txn	10_Txn_Elongation	11_Weak_Txn	11_Weak_Txn	0.537						-200606
chr9:124420173	12.8723	351	9:124420173	Yes	rs885150	DAB2IP						12_Repressed	11_Weak_Txn	13_Heterochrom/lo	13_Heterochrom/lo	13_Heterochrom/lo	6_Weak_Enhancer	12_Repressed	12_Repressed	12_Repressed	1.25						-157854
chr19:19610596	12.6489	352	19:19610596	Yes	rs3794991	GATAD2A				350		10_Txn_Elongation	10_Txn_Elongation	10_Txn_Elongation	10_Txn_Elongation	10_Txn_Elongation	10_Txn_Elongation	10_Txn_Elongation	10_Txn_Elongation	10_Txn_Elongation	-0.388						-15923
chr9:18754211	12.6476	353	9:18754211	No	rs10733356	ADAMTSL1				331		13_Heterochrom/lo	13_Heterochrom/lo	13_Heterochrom/lo	13_Heterochrom/lo	10_Txn_Elongation	11_Weak_Txn	13_Heterochrom/lo	13_Heterochrom/lo	11_Weak_Txn	-0.426						-295214
chr19:11163601	12.617	354	19:11163601	Yes	rs1122608	SMARCA4				245		10_Txn_Elongation	11_Weak_Txn	11_Weak_Txn	11_Weak_Txn	10_Txn_Elongation	10_Txn_Elongation	11_Weak_Txn	10_Txn_Elongation	10_Txn_Elongation	0.557						-36538
chr1:63118196	12.5638	355	1:63118196	Yes	rs10889353	DOCK7				130		10_Txn_Elongation	13_Heterochrom/lo	10_Txn_Elongation	11_Weak_Txn	10_Txn_Elongation	11_Weak_Txn	13_Heterochrom/lo	11_Weak_Txn	10_Txn_Elongation	2.49						-131581
chr15:77973391	12.4056	362	15:77973391	No	rs61521110	LINGO1						13_Heterochrom/lo	13_Heterochrom/lo	13_Heterochrom/lo	13_Heterochrom/lo	13_Heterochrom/lo	12_Repressed	12_Repressed	12_Repressed	13_Heterochrom/lo	2.23						-48198
chr16:53830465	12.4056	362	16:53830465	Yes	rs9930506	FTO						13_Heterochrom/lo	13_Heterochrom/lo	11_Weak_Txn	13_Heterochrom/lo	11_Weak_Txn	11_Weak_Txn	12_Repressed	11_Weak_Txn	11_Weak_Txn	-3.48						-90349
chr2:233998481	12.4056	362	2:233998481	Yes	rs10933436	INPP5D						10_Txn_Elongation	13_Heterochrom/lo	10_Txn_Elongation	13_Heterochrom/lo	12_Repressed	10_Txn_Elongation	13_Heterochrom/lo	12_Repressed	12_Repressed	0.345						-120562
chr3:123093541	12.4056	362	3:123093541	Yes	rs2124499	ADCY5						13_Heterochrom/lo	13_Heterochrom/lo	13_Heterochrom/lo	11_Weak_Txn	12_Repressed	12_Repressed	13_Heterochrom/lo	12_Repressed	12_Repressed	-5.91						-210862
chr5:122476457	12.4056	362	5:122476457	Yes	rs13359291	PRDM6						13_Heterochrom/lo	13_Heterochrom/lo	13_Heterochrom/lo	13_Heterochrom/lo	12_Repressed	12_Repressed	13_Heterochrom/lo	13_Heterochrom/lo	13_Heterochrom/lo	-0.436						-104074
chr6:130345835	12.4056	362	6:130345835	Yes	rs1415701	L3MBTL3						13_Heterochrom/lo	11_Weak_Txn	12_Repressed	11_Weak_Txn	11_Weak_Txn	10_Txn_Elongation	11_Weak_Txn	11_Weak_Txn	11_Weak_Txn	-2.86						-163375
chr8:41533514	12.4056	362	8:41533514	Yes	rs13266210	ANK1,NKX6-3						13_Heterochrom/lo	13_Heterochrom/lo	12_Repressed	13_Heterochrom/lo	13_Heterochrom/lo	12_Repressed	10_Txn_Elongation	12_Repressed	12_Repressed	-1.35						-10604
chr16:56997233	12.3085	363	16:56997233	Yes	rs1864163	CETP				301		13_Heterochrom/lo	13_Heterochrom/lo	11_Weak_Txn	13_Heterochrom/lo	11_Weak_Txn	11_Weak_Txn	13_Heterochrom/lo	13_Heterochrom/lo	11_Weak_Txn	-1.02						-26166
chr22:34219013	12.2766	365	22:34219013	No	rs7285567	LARGE				209		11_Weak_Txn	11_Weak_Txn	11_Weak_Txn	13_Heterochrom/lo	11_Weak_Txn	13_Heterochrom/lo	13_Heterochrom/lo	13_Heterochrom/lo	11_Weak_Txn	0.231						-250765
chr22:34219167	12.2766	365	22:34219167	No	rs5754701	LARGE				209		11_Weak_Txn	11_Weak_Txn	11_Weak_Txn	13_Heterochrom/lo	11_Weak_Txn	13_Heterochrom/lo	13_Heterochrom/lo	13_Heterochrom/lo	11_Weak_Txn	1.8						-250919
chr20:39672618	11.9069	377	20:39672618	Yes	rs6029526	TOP1						9_Txn_Transition	9_Txn_Transition	9_Txn_Transition	10_Txn_Elongation	10_Txn_Elongation	9_Txn_Transition	9_Txn_Transition	9_Txn_Transition	10_Txn_Elongation	-10.2						-93565
chr4:145578667	11.9069	377	4:145578667	No	rs17720753	HHIP						13_Heterochrom/lo	13_Heterochrom/lo	13_Heterochrom/lo	13_Heterochrom/lo	13_Heterochrom/lo	9_Txn_Transition	13_Heterochrom/lo	13_Heterochrom/lo	11_Weak_Txn	-1.48						-11547
chr4:145578799	11.9069	377	4:145578799	No	rs62346130	HHIP						13_Heterochrom/lo	13_Heterochrom/lo	13_Heterochrom/lo	13_Heterochrom/lo	13_Heterochrom/lo	9_Txn_Transition	13_Heterochrom/lo	13_Heterochrom/lo	11_Weak_Txn	-2.14						-11679
chr4:145601863	11.9069	377	4:145601863	Yes	rs6537307	HHIP						13_Heterochrom/lo	13_Heterochrom/lo	13_Heterochrom/lo	13_Heterochrom/lo	13_Heterochrom/lo	9_Txn_Transition	13_Heterochrom/lo	13_Heterochrom/lo	13_Heterochrom/lo	-0.81						-34743
chr4:145602827	11.9069	377	4:145602827	No	rs7665268	HHIP						13_Heterochrom/lo	13_Heterochrom/lo	13_Heterochrom/lo	13_Heterochrom/lo	13_Heterochrom/lo	9_Txn_Transition	13_Heterochrom/lo	13_Heterochrom/lo	13_Heterochrom/lo	-1.12						-35707
chr4:145605033	11.9069	377	4:145605033	No	rs6819412	HHIP						13_Heterochrom/lo	13_Heterochrom/lo	13_Heterochrom/lo	11_Weak_Txn	13_Heterochrom/lo	9_Txn_Transition	13_Heterochrom/lo	13_Heterochrom/lo	13_Heterochrom/lo	1.1						-37913
chr4:145612551	11.9069	377	4:145612551	No	rs12507436	HHIP						13_Heterochrom/lo	13_Heterochrom/lo	13_Heterochrom/lo	13_Heterochrom/lo	13_Heterochrom/lo	9_Txn_Transition	13_Heterochrom/lo	13_Heterochrom/lo	13_Heterochrom/lo	-3.41						-45431
chr4:145612552	11.9069	377	4:145612552	No	rs12511407	HHIP						13_Heterochrom/lo	13_Heterochrom/lo	13_Heterochrom/lo	13_Heterochrom/lo	13_Heterochrom/lo	9_Txn_Transition	13_Heterochrom/lo	13_Heterochrom/lo	13_Heterochrom/lo	-1.64						-45432
chr4:145613551	11.9069	377	4:145613551	No	rs13146352	HHIP						13_Heterochrom/lo	13_Heterochrom/lo	13_Heterochrom/lo	13_Heterochrom/lo	13_Heterochrom/lo	9_Txn_Transition	13_Heterochrom/lo	13_Heterochrom/lo	13_Heterochrom/lo	-7.72						-46431
chr4:145613807	11.9069	377	4:145613807	No	rs6812830	HHIP						13_Heterochrom/lo	13_Heterochrom/lo	13_Heterochrom/lo	13_Heterochrom/lo	13_Heterochrom/lo	9_Txn_Transition	13_Heterochrom/lo	13_Heterochrom/lo	13_Heterochrom/lo	1.35						-46687
chr4:145653694	11.9069	377	4:145653694	No	rs6827641	HHIP						13_Heterochrom/lo	13_Heterochrom/lo	13_Heterochrom/lo	13_Heterochrom/lo	11_Weak_Txn	9_Txn_Transition	13_Heterochrom/lo	13_Heterochrom/lo	13_Heterochrom/lo	0.76						-86574
chr7:2869985	11.9069	377	7:2869985	Yes	rs1182188	GNA12						10_Txn_Elongation	9_Txn_Transition	9_Txn_Transition	11_Weak_Txn	10_Txn_Elongation	11_Weak_Txn	11_Weak_Txn	11_Weak_Txn	11_Weak_Txn	-0.33						-15121
chr1:63085997	11.7513	416	1:63085997	Yes	rs12239736	DOCK7						11_Weak_Txn	13_Heterochrom/lo	10_Txn_Elongation	11_Weak_Txn	11_Weak_Txn	13_Heterochrom/lo	11_Weak_Txn	13_Heterochrom/lo	11_Weak_Txn	0.361						-163780
chr1:63094207	11.7513	416	1:63094207	Yes	rs11485618	DOCK7						11_Weak_Txn	11_Weak_Txn	10_Txn_Elongation	11_Weak_Txn	10_Txn_Elongation	11_Weak_Txn	11_Weak_Txn	11_Weak_Txn	11_Weak_Txn	-0.705						-155570
chr1:63107526	11.7513	416	1:63107526	Yes	rs995000	DOCK7						10_Txn_Elongation	13_Heterochrom/lo	10_Txn_Elongation	11_Weak_Txn	10_Txn_Elongation	11_Weak_Txn	13_Heterochrom/lo	10_Txn_Elongation	10_Txn_Elongation	-1.8						-142251
chr1:206626828	11.7513	416	1:206626828	Yes	rs2483058	SRGAP2						13_Heterochrom/lo	11_Weak_Txn	10_Txn_Elongation	11_Weak_Txn	10_Txn_Elongation	10_Txn_Elongation	11_Weak_Txn	11_Weak_Txn	10_Txn_Elongation	-1.21						-16968
chr1:230314291	11.7513	416	1:230314291	No	rs2748115	GALNT2						11_Weak_Txn	13_Heterochrom/lo	11_Weak_Txn	11_Weak_Txn	10_Txn_Elongation	13_Heterochrom/lo	10_Txn_Elongation	11_Weak_Txn	10_Txn_Elongation	-6.33						-463960
chr1:230314396	11.7513	416	1:230314396	No	rs57992758	GALNT2						11_Weak_Txn	13_Heterochrom/lo	11_Weak_Txn	11_Weak_Txn	10_Txn_Elongation	13_Heterochrom/lo	10_Txn_Elongation	11_Weak_Txn	10_Txn_Elongation	-3.52						-463855
chr1:230314954	11.7513	416	1:230314954	No	rs585361	GALNT2						11_Weak_Txn	13_Heterochrom/lo	11_Weak_Txn	11_Weak_Txn	10_Txn_Elongation	13_Heterochrom/lo	10_Txn_Elongation	11_Weak_Txn	11_Weak_Txn	-0.438						-463297
chr1:230315242	11.7513	416	1:230315242	No	rs586712	GALNT2						11_Weak_Txn	13_Heterochrom/lo	11_Weak_Txn	11_Weak_Txn	10_Txn_Elongation	13_Heterochrom/lo	10_Txn_Elongation	11_Weak_Txn	11_Weak_Txn	0.55						-463009
chr1:230316444	11.7513	416	1:230316444	No	rs607553	GALNT2						11_Weak_Txn	13_Heterochrom/lo	11_Weak_Txn	11_Weak_Txn	10_Txn_Elongation	13_Heterochrom/lo	10_Txn_Elongation	11_Weak_Txn	11_Weak_Txn	-1.5						-461807
chr1:230317018	11.7513	416	1:230317018	No	rs636810	GALNT2						11_Weak_Txn	13_Heterochrom/lo	11_Weak_Txn	11_Weak_Txn	10_Txn_Elongation	13_Heterochrom/lo	10_Txn_Elongation	11_Weak_Txn	11_Weak_Txn	-0.322						-461233
chr1:230317820	11.7513	416	1:230317820	No	rs650808	GALNT2						11_Weak_Txn	13_Heterochrom/lo	11_Weak_Txn	11_Weak_Txn	10_Txn_Elongation	13_Heterochrom/lo	10_Txn_Elongation	11_Weak_Txn	11_Weak_Txn	0.555						-460431
chr1:230318402	11.7513	416	1:230318402	No	rs653523	GALNT2						11_Weak_Txn	13_Heterochrom/lo	11_Weak_Txn	11_Weak_Txn	10_Txn_Elongation	13_Heterochrom/lo	10_Txn_Elongation	11_Weak_Txn	11_Weak_Txn	0						-459849
chr11:116631707	11.7513	416	11:116631707	No	rs3825041	BUD13						10_Txn_Elongation	10_Txn_Elongation	10_Txn_Elongation	10_Txn_Elongation	10_Txn_Elongation	10_Txn_Elongation	10_Txn_Elongation	10_Txn_Elongation	10_Txn_Elongation	2.32						-68900
chr11:116639104	11.7513	416	11:116639104	Yes	rs10790162	BUD13						10_Txn_Elongation	10_Txn_Elongation	10_Txn_Elongation	11_Weak_Txn	11_Weak_Txn	11_Weak_Txn	10_Txn_Elongation	11_Weak_Txn	10_Txn_Elongation	0.412			chr11:116643688..116643719,-	BUD13		-61503
chr12:111973358	11.7513	416	12:111973358	Yes	rs597808	ATXN2						10_Txn_Elongation	11_Weak_Txn	10_Txn_Elongation	11_Weak_Txn	10_Txn_Elongation	11_Weak_Txn	11_Weak_Txn	11_Weak_Txn	10_Txn_Elongation	-0.317						-150502
chr13:32953388	11.7513	416	13:32953388	Yes	rs4942486	BRCA2						10_Txn_Elongation	11_Weak_Txn	11_Weak_Txn	10_Txn_Elongation	11_Weak_Txn	10_Txn_Elongation	11_Weak_Txn	11_Weak_Txn	11_Weak_Txn	-1.52						-207171
chr16:53845487	11.7513	416	16:53845487	Yes	rs11642841	FTO						10_Txn_Elongation	13_Heterochrom/lo	10_Txn_Elongation	11_Weak_Txn	10_Txn_Elongation	11_Weak_Txn	11_Weak_Txn	10_Txn_Elongation	11_Weak_Txn	-4.51						-75327
chr3:11400249	11.7513	416	3:11400249	Yes	rs2606736	ATG7						10_Txn_Elongation	11_Weak_Txn	11_Weak_Txn	11_Weak_Txn	10_Txn_Elongation	11_Weak_Txn	10_Txn_Elongation	10_Txn_Elongation	10_Txn_Elongation	0.257						-645555
chr3:138113353	11.7513	416	3:138113353	Yes	rs253664	MRAS						13_Heterochrom/lo	13_Heterochrom/lo	13_Heterochrom/lo	13_Heterochrom/lo	10_Txn_Elongation	13_Heterochrom/lo	13_Heterochrom/lo	13_Heterochrom/lo	11_Weak_Txn	-2.05						-40075
chr3:185317674	11.7513	416	3:185317674	Yes	rs12374077	SENP2						10_Txn_Elongation	10_Txn_Elongation	11_Weak_Txn	11_Weak_Txn	10_Txn_Elongation	11_Weak_Txn	11_Weak_Txn	11_Weak_Txn	11_Weak_Txn	-0.691						-47273
chr4:6301058	11.7513	416	4:6301058	No	rs12642481	WFS1						11_Weak_Txn	11_Weak_Txn	10_Txn_Elongation	13_Heterochrom/lo	13_Heterochrom/lo	11_Weak_Txn	11_Weak_Txn	13_Heterochrom/lo	11_Weak_Txn	-2.68						-98761
chr4:145650021	11.7513	416	4:145650021	Yes	rs1492820	HHIP						13_Heterochrom/lo	13_Heterochrom/lo	13_Heterochrom/lo	13_Heterochrom/lo	13_Heterochrom/lo	10_Txn_Elongation	13_Heterochrom/lo	13_Heterochrom/lo	13_Heterochrom/lo	1.67						-82901
chr5:56159171	11.7513	416	5:56159171	No	rs62358104	MAP3K1						11_Weak_Txn	13_Heterochrom/lo	10_Txn_Elongation	11_Weak_Txn	11_Weak_Txn	11_Weak_Txn	11_Weak_Txn	11_Weak_Txn	11_Weak_Txn	-4.99						-45916
chr5:56163813	11.7513	416	5:56163813	No	rs61243567	MAP3K1						11_Weak_Txn	13_Heterochrom/lo	10_Txn_Elongation	10_Txn_Elongation	11_Weak_Txn	11_Weak_Txn	11_Weak_Txn	11_Weak_Txn	11_Weak_Txn	1.19						-41274
chr5:56164458	11.7513	416	5:56164458	No	rs2897974	MAP3K1						11_Weak_Txn	13_Heterochrom/lo	10_Txn_Elongation	10_Txn_Elongation	10_Txn_Elongation	11_Weak_Txn	11_Weak_Txn	11_Weak_Txn	11_Weak_Txn	0						-40629
chr5:56176306	11.7513	416	5:56176306	No	rs16886449	MAP3K1						10_Txn_Elongation	11_Weak_Txn	10_Txn_Elongation	10_Txn_Elongation	10_Txn_Elongation	10_Txn_Elongation	10_Txn_Elongation	10_Txn_Elongation	11_Weak_Txn	-3.97						-28781
chr5:56177148	11.7513	416	5:56177148	No	rs895380	MAP3K1						10_Txn_Elongation	11_Weak_Txn	10_Txn_Elongation	10_Txn_Elongation	10_Txn_Elongation	10_Txn_Elongation	10_Txn_Elongation	10_Txn_Elongation	11_Weak_Txn	-4.4						-27939
chr5:56179341	11.7513	416	5:56179341	No	rs16886463	MAP3K1						10_Txn_Elongation	10_Txn_Elongation	10_Txn_Elongation	10_Txn_Elongation	10_Txn_Elongation	10_Txn_Elongation	10_Txn_Elongation	11_Weak_Txn	10_Txn_Elongation	-4.58						-25746
chr5:56181369	11.7513	416	5:56181369	No	rs62358106	MAP3K1						10_Txn_Elongation	11_Weak_Txn	10_Txn_Elongation	10_Txn_Elongation	10_Txn_Elongation	10_Txn_Elongation	10_Txn_Elongation	10_Txn_Elongation	10_Txn_Elongation	-1.35						-23718
chr5:56183743	11.7513	416	5:56183743	No	rs3817119	MAP3K1						10_Txn_Elongation	11_Weak_Txn	10_Txn_Elongation	10_Txn_Elongation	10_Txn_Elongation	10_Txn_Elongation	10_Txn_Elongation	11_Weak_Txn	10_Txn_Elongation	2.14						-21344
chr5:56188371	11.7513	416	5:56188371	No	rs57803105	MAP3K1						11_Weak_Txn	11_Weak_Txn	11_Weak_Txn	10_Txn_Elongation	10_Txn_Elongation	11_Weak_Txn	10_Txn_Elongation	11_Weak_Txn	11_Weak_Txn	0.0465						-16716
chr5:112334976	11.7513	416	5:112334976	No	rs12654474	DCP2						10_Txn_Elongation	11_Weak_Txn	10_Txn_Elongation	11_Weak_Txn	10_Txn_Elongation	11_Weak_Txn	10_Txn_Elongation	11_Weak_Txn	11_Weak_Txn	1.84						-76970
chr5:112335175	11.7513	416	5:112335175	No	rs4334876	DCP2						10_Txn_Elongation	11_Weak_Txn	10_Txn_Elongation	11_Weak_Txn	10_Txn_Elongation	11_Weak_Txn	10_Txn_Elongation	11_Weak_Txn	11_Weak_Txn	0.527						-77169
chr5:112335348	11.7513	416	5:112335348	No	rs13171553	DCP2						10_Txn_Elongation	11_Weak_Txn	10_Txn_Elongation	11_Weak_Txn	10_Txn_Elongation	11_Weak_Txn	10_Txn_Elongation	11_Weak_Txn	11_Weak_Txn	0.131						-77342
chr5:112335650	11.7513	416	5:112335650	No	rs13171773	DCP2						10_Txn_Elongation	11_Weak_Txn	10_Txn_Elongation	11_Weak_Txn	10_Txn_Elongation	11_Weak_Txn	10_Txn_Elongation	11_Weak_Txn	11_Weak_Txn	0						-77644
chr5:112344655	11.7513	416	5:112344655	No	rs12517398	DCP2						10_Txn_Elongation	10_Txn_Elongation	11_Weak_Txn	10_Txn_Elongation	11_Weak_Txn	11_Weak_Txn	10_Txn_Elongation	10_Txn_Elongation	11_Weak_Txn	0.149						-86649
chr5:112345943	11.7513	416	5:112345943	No	rs13159449	DCP2						10_Txn_Elongation	10_Txn_Elongation	11_Weak_Txn	10_Txn_Elongation	10_Txn_Elongation	10_Txn_Elongation	10_Txn_Elongation	10_Txn_Elongation	11_Weak_Txn	0.381						-87937
chr5:131784393	11.7513	416	5:131784393	Yes	rs12521868	C5orf56,IRF1						10_Txn_Elongation	11_Weak_Txn	13_Heterochrom/lo	11_Weak_Txn	11_Weak_Txn	11_Weak_Txn	11_Weak_Txn	11_Weak_Txn	11_Weak_Txn	-6.28						-78832
chr8:11639991	11.7513	416	8:11639991	No	rs8180912	NEIL2						11_Weak_Txn	13_Heterochrom/lo	11_Weak_Txn	11_Weak_Txn	10_Txn_Elongation	11_Weak_Txn	11_Weak_Txn	11_Weak_Txn	11_Weak_Txn	0.43						-13100
chr1:63145439	11.4202	466	1:63145439	Yes	rs11208004	DOCK7						13_Heterochrom/lo	11_Weak_Txn	11_Weak_Txn	11_Weak_Txn	11_Weak_Txn	11_Weak_Txn	11_Weak_Txn	11_Weak_Txn	11_Weak_Txn	0.36			chr1:63153944..63154110,-,chr1:63154118..63154140,-,chr1:63154206..63154220,-	DOCK7		-104338
chr1:230309771	11.4202	466	1:230309771	No	rs618520	GALNT2						11_Weak_Txn	11_Weak_Txn	11_Weak_Txn	11_Weak_Txn	11_Weak_Txn	11_Weak_Txn	11_Weak_Txn	11_Weak_Txn	11_Weak_Txn	0.765						-468480
chr1:230320156	11.4202	466	1:230320156	No	rs2748117	GALNT2						11_Weak_Txn	13_Heterochrom/lo	11_Weak_Txn	11_Weak_Txn	11_Weak_Txn	13_Heterochrom/lo	11_Weak_Txn	11_Weak_Txn	11_Weak_Txn	0						-458095
chr1:230320428	11.4202	466	1:230320428	No	rs677990	GALNT2						11_Weak_Txn	13_Heterochrom/lo	11_Weak_Txn	11_Weak_Txn	11_Weak_Txn	13_Heterochrom/lo	11_Weak_Txn	11_Weak_Txn	11_Weak_Txn	-1.99						-457823
chr1:230320600	11.4202	466	1:230320600	No	rs678578	GALNT2						11_Weak_Txn	13_Heterochrom/lo	11_Weak_Txn	11_Weak_Txn	11_Weak_Txn	13_Heterochrom/lo	11_Weak_Txn	11_Weak_Txn	11_Weak_Txn	-0.057						-457651
chr10:53325181	11.4202	466	10:53325181	No	rs10998179	PRKG1						13_Heterochrom/lo	11_Weak_Txn	13_Heterochrom/lo	13_Heterochrom/lo	13_Heterochrom/lo	13_Heterochrom/lo	13_Heterochrom/lo	13_Heterochrom/lo	13_Heterochrom/lo	1.41						-481335
chr11:17028189	11.4202	466	11:17028189	Yes	rs57677839	PLEKHA7						13_Heterochrom/lo	11_Weak_Txn	11_Weak_Txn	13_Heterochrom/lo	13_Heterochrom/lo	13_Heterochrom/lo	13_Heterochrom/lo	13_Heterochrom/lo	13_Heterochrom/lo	-1.78			chr11:17035943..17035981,-,chr11:17036092..17036106,-,chr11:17036111..17036136,-,chr11:17036137..17036152,-	PLEKHA7		-253714
chr12:130097850	11.4202	466	12:130097850	Yes	rs11060464	TMEM132D						13_Heterochrom/lo	13_Heterochrom/lo	13_Heterochrom/lo	13_Heterochrom/lo	11_Weak_Txn	13_Heterochrom/lo	13_Heterochrom/lo	13_Heterochrom/lo	13_Heterochrom/lo	-3.8						-548688
chr16:53825488	11.4202	466	16:53825488	Yes	rs9941349	FTO						11_Weak_Txn	13_Heterochrom/lo	11_Weak_Txn	13_Heterochrom/lo	11_Weak_Txn	11_Weak_Txn	13_Heterochrom/lo	11_Weak_Txn	11_Weak_Txn	2.66						-87687
chr16:57002732	11.4202	466	16:57002732	Yes	rs9939224	CETP						11_Weak_Txn	13_Heterochrom/lo	11_Weak_Txn	13_Heterochrom/lo	11_Weak_Txn	13_Heterochrom/lo	13_Heterochrom/lo	13_Heterochrom/lo	11_Weak_Txn	0.235						-20667
chr17:68090207	11.4202	466	17:68090207	Yes	rs11867479	KCNJ16						13_Heterochrom/lo	13_Heterochrom/lo	13_Heterochrom/lo	13_Heterochrom/lo	13_Heterochrom/lo	13_Heterochrom/lo	11_Weak_Txn	13_Heterochrom/lo	13_Heterochrom/lo	-0.738						-10788
chr2:165786050	11.4202	466	2:165786050	No	rs7570927	SLC38A11						13_Heterochrom/lo	13_Heterochrom/lo	11_Weak_Txn	13_Heterochrom/lo	13_Heterochrom/lo	13_Heterochrom/lo	13_Heterochrom/lo	13_Heterochrom/lo	13_Heterochrom/lo	-0.997						-87245
chr2:165786407	11.4202	466	2:165786407	No	rs35868310	SLC38A11						13_Heterochrom/lo	13_Heterochrom/lo	11_Weak_Txn	13_Heterochrom/lo	13_Heterochrom/lo	13_Heterochrom/lo	13_Heterochrom/lo	13_Heterochrom/lo	13_Heterochrom/lo	-0.451						-87602
chr2:165786850	11.4202	466	2:165786850	No	rs72884467	SLC38A11						13_Heterochrom/lo	13_Heterochrom/lo	11_Weak_Txn	13_Heterochrom/lo	13_Heterochrom/lo	13_Heterochrom/lo	13_Heterochrom/lo	13_Heterochrom/lo	13_Heterochrom/lo	-0.451						-88045
chr2:165786985	11.4202	466	2:165786985	No	rs56884077	SLC38A11						13_Heterochrom/lo	13_Heterochrom/lo	11_Weak_Txn	13_Heterochrom/lo	13_Heterochrom/lo	13_Heterochrom/lo	13_Heterochrom/lo	13_Heterochrom/lo	13_Heterochrom/lo	0.149						-88180
chr2:165788512	11.4202	466	2:165788512	No	rs56211480	SLC38A11						13_Heterochrom/lo	13_Heterochrom/lo	11_Weak_Txn	13_Heterochrom/lo	13_Heterochrom/lo	13_Heterochrom/lo	13_Heterochrom/lo	13_Heterochrom/lo	13_Heterochrom/lo	0.235						-89707
chr2:165789137	11.4202	466	2:165789137	No	rs11891245	SLC38A11						13_Heterochrom/lo	13_Heterochrom/lo	11_Weak_Txn	13_Heterochrom/lo	13_Heterochrom/lo	13_Heterochrom/lo	13_Heterochrom/lo	13_Heterochrom/lo	13_Heterochrom/lo	0.235						-90332
chr2:165797511	11.4202	466	2:165797511	No	rs17438179	SLC38A11						13_Heterochrom/lo	13_Heterochrom/lo	11_Weak_Txn	13_Heterochrom/lo	13_Heterochrom/lo	13_Heterochrom/lo	13_Heterochrom/lo	13_Heterochrom/lo	13_Heterochrom/lo	2						-98706
chr2:165798559	11.4202	466	2:165798559	No	rs17353673	SLC38A11						13_Heterochrom/lo	13_Heterochrom/lo	11_Weak_Txn	13_Heterochrom/lo	13_Heterochrom/lo	13_Heterochrom/lo	13_Heterochrom/lo	13_Heterochrom/lo	13_Heterochrom/lo	1.36						-99754
chr2:165798655	11.4202	466	2:165798655	No	rs72884486	SLC38A11						13_Heterochrom/lo	13_Heterochrom/lo	11_Weak_Txn	13_Heterochrom/lo	13_Heterochrom/lo	13_Heterochrom/lo	13_Heterochrom/lo	13_Heterochrom/lo	13_Heterochrom/lo	1.45						-99850
chr2:165798757	11.4202	466	2:165798757	No	rs115419830	SLC38A11						13_Heterochrom/lo	13_Heterochrom/lo	11_Weak_Txn	13_Heterochrom/lo	13_Heterochrom/lo	13_Heterochrom/lo	13_Heterochrom/lo	13_Heterochrom/lo	13_Heterochrom/lo	0.556						-99952
chr2:165798863	11.4202	466	2:165798863	No	rs72884488	SLC38A11						13_Heterochrom/lo	13_Heterochrom/lo	11_Weak_Txn	13_Heterochrom/lo	13_Heterochrom/lo	13_Heterochrom/lo	13_Heterochrom/lo	13_Heterochrom/lo	13_Heterochrom/lo	-1.11						-100058
chr2:165799123	11.4202	466	2:165799123	No	rs72884489	SLC38A11						13_Heterochrom/lo	13_Heterochrom/lo	11_Weak_Txn	13_Heterochrom/lo	13_Heterochrom/lo	13_Heterochrom/lo	13_Heterochrom/lo	13_Heterochrom/lo	13_Heterochrom/lo	1.6						-100318
chr2:165800853	11.4202	466	2:165800853	No	rs35425405	SLC38A11						13_Heterochrom/lo	13_Heterochrom/lo	11_Weak_Txn	13_Heterochrom/lo	13_Heterochrom/lo	13_Heterochrom/lo	13_Heterochrom/lo	13_Heterochrom/lo	13_Heterochrom/lo	1.24						-102048
chr2:165801882	11.4202	466	2:165801882	No	rs35727572	SLC38A11						13_Heterochrom/lo	13_Heterochrom/lo	11_Weak_Txn	13_Heterochrom/lo	13_Heterochrom/lo	13_Heterochrom/lo	13_Heterochrom/lo	13_Heterochrom/lo	13_Heterochrom/lo	-5.86			chr2:165811545..165811558,-,chr2:165811849..165811866,-	SLC38A11		-103077
chr2:165802818	11.4202	466	2:165802818	No	rs13009067	SLC38A11						13_Heterochrom/lo	13_Heterochrom/lo	11_Weak_Txn	13_Heterochrom/lo	13_Heterochrom/lo	13_Heterochrom/lo	13_Heterochrom/lo	13_Heterochrom/lo	13_Heterochrom/lo	0.235			chr2:165811545..165811558,-,chr2:165811849..165811866,-,chr2:165811983..165812008,-,chr2:165812028..165812040,-,chr2:165812051..165812061,-,chr2:165812127..165812142,-	SLC38A11		-104013
chr2:205433434	11.4202	466	2:205433434	No	rs1838995	PARD3B						13_Heterochrom/lo	13_Heterochrom/lo	13_Heterochrom/lo	13_Heterochrom/lo	11_Weak_Txn	13_Heterochrom/lo	13_Heterochrom/lo	13_Heterochrom/lo	13_Heterochrom/lo	0.235						-1032930
chr2:205438485	11.4202	466	2:205438485	No	rs12622755	PARD3B						13_Heterochrom/lo	13_Heterochrom/lo	13_Heterochrom/lo	13_Heterochrom/lo	11_Weak_Txn	13_Heterochrom/lo	13_Heterochrom/lo	13_Heterochrom/lo	13_Heterochrom/lo	1.69						-1037981
chr2:205471124	11.4202	466	2:205471124	No	rs80291185	PARD3B						13_Heterochrom/lo	13_Heterochrom/lo	13_Heterochrom/lo	13_Heterochrom/lo	11_Weak_Txn	11_Weak_Txn	13_Heterochrom/lo	13_Heterochrom/lo	11_Weak_Txn	1.37						-1070620
chr2:205501337	11.4202	466	2:205501337	No	rs1978368	PARD3B						13_Heterochrom/lo	13_Heterochrom/lo	13_Heterochrom/lo	13_Heterochrom/lo	11_Weak_Txn	11_Weak_Txn	13_Heterochrom/lo	13_Heterochrom/lo	13_Heterochrom/lo	-0.216						-1045692
chr2:205559076	11.4202	466	2:205559076	No	rs78096276	PARD3B						13_Heterochrom/lo	13_Heterochrom/lo	13_Heterochrom/lo	13_Heterochrom/lo	11_Weak_Txn	13_Heterochrom/lo	13_Heterochrom/lo	13_Heterochrom/lo	13_Heterochrom/lo	-1.39						-987953
chr3:51208646	11.4202	466	3:51208646	Yes	rs4378999	DOCK3						13_Heterochrom/lo	11_Weak_Txn	13_Heterochrom/lo	13_Heterochrom/lo	13_Heterochrom/lo	13_Heterochrom/lo	13_Heterochrom/lo	13_Heterochrom/lo	13_Heterochrom/lo	0						-214076
chr3:135888642	11.4202	466	3:135888642	Yes	rs73222236	MSL2						11_Weak_Txn	11_Weak_Txn	11_Weak_Txn	11_Weak_Txn	11_Weak_Txn	11_Weak_Txn	11_Weak_Txn	11_Weak_Txn	11_Weak_Txn	0						-80552
chr3:136107549	11.4202	466	3:136107549	Yes	rs9880211	STAG1						11_Weak_Txn	13_Heterochrom/lo	13_Heterochrom/lo	13_Heterochrom/lo	11_Weak_Txn	13_Heterochrom/lo	13_Heterochrom/lo	13_Heterochrom/lo	13_Heterochrom/lo	-0.119						-192380
chr3:169090126	11.4202	466	3:169090126	No	rs1290788	MECOM						13_Heterochrom/lo	13_Heterochrom/lo	13_Heterochrom/lo	13_Heterochrom/lo	13_Heterochrom/lo	11_Weak_Txn	13_Heterochrom/lo	13_Heterochrom/lo	13_Heterochrom/lo	-6.59						-224595
chr3:169091584	11.4202	466	3:169091584	No	rs1290791	MECOM						13_Heterochrom/lo	13_Heterochrom/lo	13_Heterochrom/lo	13_Heterochrom/lo	13_Heterochrom/lo	11_Weak_Txn	13_Heterochrom/lo	13_Heterochrom/lo	13_Heterochrom/lo	1.94						-226053
chr3:169094407	11.4202	466	3:169094407	No	rs1290793	MECOM						13_Heterochrom/lo	13_Heterochrom/lo	13_Heterochrom/lo	13_Heterochrom/lo	13_Heterochrom/lo	11_Weak_Txn	13_Heterochrom/lo	13_Heterochrom/lo	13_Heterochrom/lo	0.149						-228876
chr3:169094887	11.4202	466	3:169094887	No	rs1273883	MECOM						13_Heterochrom/lo	13_Heterochrom/lo	13_Heterochrom/lo	13_Heterochrom/lo	13_Heterochrom/lo	11_Weak_Txn	13_Heterochrom/lo	13_Heterochrom/lo	13_Heterochrom/lo	0						-229356
chr3:169096267	11.4202	466	3:169096267	No	rs6773655	MECOM						13_Heterochrom/lo	13_Heterochrom/lo	13_Heterochrom/lo	13_Heterochrom/lo	13_Heterochrom/lo	11_Weak_Txn	13_Heterochrom/lo	13_Heterochrom/lo	13_Heterochrom/lo	0.149						-230736
chr5:56126840	11.4202	466	5:56126840	No	rs62358073	MAP3K1						11_Weak_Txn	11_Weak_Txn	11_Weak_Txn	11_Weak_Txn	13_Heterochrom/lo	11_Weak_Txn	11_Weak_Txn	11_Weak_Txn	11_Weak_Txn	-1.8						-78247
chr5:56135816	11.4202	466	5:56135816	No	rs58292679	MAP3K1						11_Weak_Txn	11_Weak_Txn	11_Weak_Txn	11_Weak_Txn	13_Heterochrom/lo	11_Weak_Txn	11_Weak_Txn	11_Weak_Txn	13_Heterochrom/lo	0.694						-69271
chr5:56137432	11.4202	466	5:56137432	No	rs16886400	MAP3K1						11_Weak_Txn	11_Weak_Txn	11_Weak_Txn	11_Weak_Txn	13_Heterochrom/lo	11_Weak_Txn	11_Weak_Txn	11_Weak_Txn	13_Heterochrom/lo	0.956						-67655
chr5:56138778	11.4202	466	5:56138778	No	rs61141156	MAP3K1						11_Weak_Txn	11_Weak_Txn	11_Weak_Txn	11_Weak_Txn	13_Heterochrom/lo	11_Weak_Txn	11_Weak_Txn	11_Weak_Txn	13_Heterochrom/lo	1.73						-66309
chr5:56139182	11.4202	466	5:56139182	No	rs58151318	MAP3K1						11_Weak_Txn	11_Weak_Txn	11_Weak_Txn	11_Weak_Txn	13_Heterochrom/lo	11_Weak_Txn	11_Weak_Txn	11_Weak_Txn	13_Heterochrom/lo	2.03						-65905
chr5:56139246	11.4202	466	5:56139246	No	rs16886403	MAP3K1						11_Weak_Txn	11_Weak_Txn	11_Weak_Txn	11_Weak_Txn	13_Heterochrom/lo	11_Weak_Txn	11_Weak_Txn	11_Weak_Txn	13_Heterochrom/lo	0.322						-65841
chr5:56153092	11.4202	466	5:56153092	No	rs16886429	MAP3K1						11_Weak_Txn	13_Heterochrom/lo	11_Weak_Txn	11_Weak_Txn	11_Weak_Txn	11_Weak_Txn	11_Weak_Txn	11_Weak_Txn	11_Weak_Txn	3.7						-51995
chr6:126851160	11.4202	466	6:126851160	Yes	rs1490384	AK127472						13_Heterochrom/lo	11_Weak_Txn	13_Heterochrom/lo	13_Heterochrom/lo	13_Heterochrom/lo	13_Heterochrom/lo	13_Heterochrom/lo	13_Heterochrom/lo	13_Heterochrom/lo	4.28						-588656
chr8:19819328	11.4202	466	8:19819328	Yes	rs325	LPL						13_Heterochrom/lo	13_Heterochrom/lo	13_Heterochrom/lo	13_Heterochrom/lo	13_Heterochrom/lo	13_Heterochrom/lo	11_Weak_Txn	13_Heterochrom/lo	13_Heterochrom/lo	-1.17						-203788
chr8:19819439	11.4202	466	8:19819439	Yes	rs326	LPL						13_Heterochrom/lo	13_Heterochrom/lo	13_Heterochrom/lo	13_Heterochrom/lo	13_Heterochrom/lo	13_Heterochrom/lo	11_Weak_Txn	13_Heterochrom/lo	13_Heterochrom/lo	0.0761						-203899
chr9:22088094	11.4202	466	9:22088094	Yes	rs10738607	CDKN2B-AS1						13_Heterochrom/lo	13_Heterochrom/lo	13_Heterochrom/lo	11_Weak_Txn	11_Weak_Txn	13_Heterochrom/lo	13_Heterochrom/lo	11_Weak_Txn	13_Heterochrom/lo	1.14						-25450
chr4:190228537	11.0452	467	4:190228537	No	rs71644093				CpG: 157			13_Heterochrom/lo	13_Heterochrom/lo	13_Heterochrom/lo	13_Heterochrom/lo	13_Heterochrom/lo	13_Heterochrom/lo	13_Heterochrom/lo	13_Heterochrom/lo	13_Heterochrom/lo	-2.55					-165762	-165523	556077
chr10:20415387	10.9654	501	10:20415387	No	rs192827957	PLXDC2						13_Heterochrom/lo	13_Heterochrom/lo	13_Heterochrom/lo	13_Heterochrom/lo	13_Heterochrom/lo	13_Heterochrom/lo	13_Heterochrom/lo	13_Heterochrom/lo	13_Heterochrom/lo	0						-16837
chr10:53323410	10.9654	501	10:53323410	No	rs4145285	PRKG1						13_Heterochrom/lo	13_Heterochrom/lo	13_Heterochrom/lo	13_Heterochrom/lo	13_Heterochrom/lo	13_Heterochrom/lo	13_Heterochrom/lo	13_Heterochrom/lo	13_Heterochrom/lo	-6.93						-483106
chr10:53335416	10.9654	501	10:53335416	No	rs10740301	PRKG1						13_Heterochrom/lo	13_Heterochrom/lo	13_Heterochrom/lo	13_Heterochrom/lo	13_Heterochrom/lo	13_Heterochrom/lo	13_Heterochrom/lo	13_Heterochrom/lo	13_Heterochrom/lo	-3.16						-471100
chr10:53336030	10.9654	501	10:53336030	No	rs10762230	PRKG1						13_Heterochrom/lo	13_Heterochrom/lo	13_Heterochrom/lo	13_Heterochrom/lo	13_Heterochrom/lo	13_Heterochrom/lo	13_Heterochrom/lo	13_Heterochrom/lo	13_Heterochrom/lo	-1.51						-470486
chr10:53337255	10.9654	501	10:53337255	No	rs10823230	PRKG1						13_Heterochrom/lo	13_Heterochrom/lo	13_Heterochrom/lo	13_Heterochrom/lo	13_Heterochrom/lo	13_Heterochrom/lo	13_Heterochrom/lo	13_Heterochrom/lo	13_Heterochrom/lo	-0.319						-469261
chr10:63462365	10.9654	501	10:63462365	Yes	rs7922049	C10orf107						13_Heterochrom/lo	13_Heterochrom/lo	13_Heterochrom/lo	13_Heterochrom/lo	13_Heterochrom/lo	13_Heterochrom/lo	13_Heterochrom/lo	13_Heterochrom/lo	13_Heterochrom/lo	-4.37						-198648
chr10:63467553	10.9654	501	10:63467553	Yes	rs4590817	C10orf107						13_Heterochrom/lo	13_Heterochrom/lo	13_Heterochrom/lo	13_Heterochrom/lo	13_Heterochrom/lo	13_Heterochrom/lo	13_Heterochrom/lo	13_Heterochrom/lo	13_Heterochrom/lo	-5.33						-193460
chr14:68813115	10.9654	501	14:68813115	Yes	rs1570106	RAD51B						13_Heterochrom/lo	13_Heterochrom/lo	13_Heterochrom/lo	13_Heterochrom/lo	13_Heterochrom/lo	13_Heterochrom/lo	13_Heterochrom/lo	13_Heterochrom/lo	13_Heterochrom/lo	0.193						-529813
chr14:79899454	10.9654	501	14:79899454	Yes	rs7141420	NRXN3						13_Heterochrom/lo	13_Heterochrom/lo	13_Heterochrom/lo	13_Heterochrom/lo	13_Heterochrom/lo	13_Heterochrom/lo	13_Heterochrom/lo	13_Heterochrom/lo	13_Heterochrom/lo	2.03						-1521976
chr15:58730498	10.9654	501	15:58730498	Yes	rs588136	AX747251,LIPC						13_Heterochrom/lo	13_Heterochrom/lo	13_Heterochrom/lo	13_Heterochrom/lo	13_Heterochrom/lo	13_Heterochrom/lo	13_Heterochrom/lo	13_Heterochrom/lo	13_Heterochrom/lo	-1.9						-159052
chr15:73485160	10.9654	501	15:73485160	Yes	rs11072405	NEO1						13_Heterochrom/lo	13_Heterochrom/lo	13_Heterochrom/lo	13_Heterochrom/lo	13_Heterochrom/lo	13_Heterochrom/lo	13_Heterochrom/lo	13_Heterochrom/lo	13_Heterochrom/lo	-0.83						-250345
chr15:84286492	10.9654	501	15:84286492	Yes	rs2562784	SH3GL3						13_Heterochrom/lo	13_Heterochrom/lo	13_Heterochrom/lo	13_Heterochrom/lo	13_Heterochrom/lo	13_Heterochrom/lo	13_Heterochrom/lo	13_Heterochrom/lo	13_Heterochrom/lo	-0.91						-35973
chr18:5762618	10.9654	501	18:5762618	Yes	rs11662748	LOC645355						13_Heterochrom/lo	13_Heterochrom/lo	13_Heterochrom/lo	13_Heterochrom/lo	13_Heterochrom/lo	13_Heterochrom/lo	13_Heterochrom/lo	13_Heterochrom/lo	13_Heterochrom/lo	-0.262						-131956
chr3:64708114	10.9654	501	3:64708114	Yes	rs4132228	ADAMTS9-AS2,MIR548A2						13_Heterochrom/lo	13_Heterochrom/lo	13_Heterochrom/lo	13_Heterochrom/lo	13_Heterochrom/lo	13_Heterochrom/lo	13_Heterochrom/lo	13_Heterochrom/lo	13_Heterochrom/lo	-7.44						-34406
chr3:64710253	10.9654	501	3:64710253	Yes	rs918466	ADAMTS9-AS2,MIR548A2						13_Heterochrom/lo	13_Heterochrom/lo	13_Heterochrom/lo	13_Heterochrom/lo	13_Heterochrom/lo	13_Heterochrom/lo	13_Heterochrom/lo	13_Heterochrom/lo	13_Heterochrom/lo	-0.267						-36545
chr3:64718258	10.9654	501	3:64718258	Yes	rs2371767	ADAMTS9-AS2,MIR548A2						13_Heterochrom/lo	13_Heterochrom/lo	13_Heterochrom/lo	13_Heterochrom/lo	13_Heterochrom/lo	13_Heterochrom/lo	13_Heterochrom/lo	13_Heterochrom/lo	13_Heterochrom/lo	1.06						-44550
chr3:192269646	10.9654	501	3:192269646	No	rs796676	FGF12						13_Heterochrom/lo	13_Heterochrom/lo	13_Heterochrom/lo	13_Heterochrom/lo	13_Heterochrom/lo	13_Heterochrom/lo	13_Heterochrom/lo	13_Heterochrom/lo	13_Heterochrom/lo	0.484						-142330
chr3:192275595	10.9654	501	3:192275595	No	rs2134635	FGF12						13_Heterochrom/lo	13_Heterochrom/lo	13_Heterochrom/lo	13_Heterochrom/lo	13_Heterochrom/lo	13_Heterochrom/lo	13_Heterochrom/lo	13_Heterochrom/lo	13_Heterochrom/lo	-0.672						-148279
chr6:126712247	10.9654	501	6:126712247	Yes	rs1578060	AK127472						13_Heterochrom/lo	13_Heterochrom/lo	13_Heterochrom/lo	13_Heterochrom/lo	13_Heterochrom/lo	13_Heterochrom/lo	13_Heterochrom/lo	13_Heterochrom/lo	13_Heterochrom/lo	0.447						-727569
chr6:126717064	10.9654	501	6:126717064	Yes	rs1591805	AK127472						13_Heterochrom/lo	13_Heterochrom/lo	13_Heterochrom/lo	13_Heterochrom/lo	13_Heterochrom/lo	13_Heterochrom/lo	13_Heterochrom/lo	13_Heterochrom/lo	13_Heterochrom/lo	0.149						-722752
chr6:126752874	10.9654	501	6:126752874	Yes	rs1538170	AK127472						13_Heterochrom/lo	13_Heterochrom/lo	13_Heterochrom/lo	13_Heterochrom/lo	13_Heterochrom/lo	13_Heterochrom/lo	13_Heterochrom/lo	13_Heterochrom/lo	13_Heterochrom/lo	1.45						-686942
chr6:126752884	10.9654	501	6:126752884	Yes	rs1538171	AK127472						13_Heterochrom/lo	13_Heterochrom/lo	13_Heterochrom/lo	13_Heterochrom/lo	13_Heterochrom/lo	13_Heterochrom/lo	13_Heterochrom/lo	13_Heterochrom/lo	13_Heterochrom/lo	0.624						-686932
chr6:126866133	10.9654	501	6:126866133	Yes	rs1155939	AK127472						13_Heterochrom/lo	13_Heterochrom/lo	13_Heterochrom/lo	13_Heterochrom/lo	13_Heterochrom/lo	13_Heterochrom/lo	13_Heterochrom/lo	13_Heterochrom/lo	13_Heterochrom/lo	0.566						-573683
chr6:126966308	10.9654	501	6:126966308	Yes	rs4549631	AK127472						13_Heterochrom/lo	13_Heterochrom/lo	13_Heterochrom/lo	13_Heterochrom/lo	13_Heterochrom/lo	13_Heterochrom/lo	13_Heterochrom/lo	13_Heterochrom/lo	13_Heterochrom/lo	-0.708						-42634
chr6:126990392	10.9654	501	6:126990392	Yes	rs6918725	AK127472						13_Heterochrom/lo	13_Heterochrom/lo	13_Heterochrom/lo	13_Heterochrom/lo	13_Heterochrom/lo	13_Heterochrom/lo	13_Heterochrom/lo	13_Heterochrom/lo	13_Heterochrom/lo	0.307						-66718
chr6:163033350	10.9654	501	6:163033350	Yes	rs13191362	PARK2						13_Heterochrom/lo	13_Heterochrom/lo	13_Heterochrom/lo	13_Heterochrom/lo	13_Heterochrom/lo	13_Heterochrom/lo	13_Heterochrom/lo	13_Heterochrom/lo	13_Heterochrom/lo	1.37						-114814
chr8:4119076	10.9654	501	8:4119076	No	rs779107	CSMD1						13_Heterochrom/lo	13_Heterochrom/lo	13_Heterochrom/lo	13_Heterochrom/lo	13_Heterochrom/lo	13_Heterochrom/lo	13_Heterochrom/lo	13_Heterochrom/lo	13_Heterochrom/lo	-0.804						-1533084
chr8:4125066	10.9654	501	8:4125066	No	rs1714701	CSMD1						13_Heterochrom/lo	13_Heterochrom/lo	13_Heterochrom/lo	13_Heterochrom/lo	13_Heterochrom/lo	13_Heterochrom/lo	13_Heterochrom/lo	13_Heterochrom/lo	13_Heterochrom/lo	-3.08						-1539074
chr8:4125505	10.9654	501	8:4125505	No	rs6999771	CSMD1						13_Heterochrom/lo	13_Heterochrom/lo	13_Heterochrom/lo	13_Heterochrom/lo	13_Heterochrom/lo	13_Heterochrom/lo	13_Heterochrom/lo	13_Heterochrom/lo	13_Heterochrom/lo	-3.03						-1539513
chr8:4126059	10.9654	501	8:4126059	No	rs7004794	CSMD1						13_Heterochrom/lo	13_Heterochrom/lo	13_Heterochrom/lo	13_Heterochrom/lo	13_Heterochrom/lo	13_Heterochrom/lo	13_Heterochrom/lo	13_Heterochrom/lo	13_Heterochrom/lo	-1.86						-1540067
chr8:4126701	10.9654	501	8:4126701	No	rs7838666	CSMD1						13_Heterochrom/lo	13_Heterochrom/lo	13_Heterochrom/lo	13_Heterochrom/lo	13_Heterochrom/lo	13_Heterochrom/lo	13_Heterochrom/lo	13_Heterochrom/lo	13_Heterochrom/lo	0.402						-1540709
chr8:4128311	10.9654	501	8:4128311	No	rs78686130	CSMD1						13_Heterochrom/lo	13_Heterochrom/lo	13_Heterochrom/lo	13_Heterochrom/lo	13_Heterochrom/lo	13_Heterochrom/lo	13_Heterochrom/lo	13_Heterochrom/lo	13_Heterochrom/lo	-0.408						-1542319
chr8:11255575	10.9654	501	8:11255575	Yes	rs9969423	C8orf12						13_Heterochrom/lo	13_Heterochrom/lo	13_Heterochrom/lo	13_Heterochrom/lo	13_Heterochrom/lo	13_Heterochrom/lo	13_Heterochrom/lo	13_Heterochrom/lo	13_Heterochrom/lo	0.149						-50566
chr9:22077085	10.9654	501	9:22077085	Yes	rs10811652	CDKN2B-AS1						13_Heterochrom/lo	13_Heterochrom/lo	13_Heterochrom/lo	13_Heterochrom/lo	13_Heterochrom/lo	13_Heterochrom/lo	13_Heterochrom/lo	13_Heterochrom/lo	13_Heterochrom/lo	0.196						-36459
chr8:126479362	8.70479	502	8:126479362	Yes	rs6982502					1000	11	13_Heterochrom/lo	7_Weak_Enhancer	4_Strong_Enhancer	13_Heterochrom/lo	4_Strong_Enhancer	4_Strong_Enhancer	5_Strong_Enhancer	7_Weak_Enhancer	5_Strong_Enhancer	-5.14					-375301	-375301	28715		580
chr20:6470094	8.43218	503	20:6470094	Yes	rs2326788					1000	3	13_Heterochrom/lo	13_Heterochrom/lo	6_Weak_Enhancer	13_Heterochrom/lo	13_Heterochrom/lo	13_Heterochrom/lo	13_Heterochrom/lo	13_Heterochrom/lo	13_Heterochrom/lo	2.19					-278651	-278239	449397		1000
chr2:55341367	8.30718	504	2:55341367	No	rs2920844					162	2	13_Heterochrom/lo	13_Heterochrom/lo	12_Repressed	11_Weak_Txn	6_Weak_Enhancer	11_Weak_Txn	5_Strong_Enhancer	11_Weak_Txn	7_Weak_Enhancer	0.811					-63633	-63669	58320		230
chr5:56033093	8.28457	505	5:56033093	No	rs62355881					1000	4	7_Weak_Enhancer	13_Heterochrom/lo	13_Heterochrom/lo	13_Heterochrom/lo	13_Heterochrom/lo	6_Weak_Enhancer	13_Heterochrom/lo	13_Heterochrom/lo	13_Heterochrom/lo	-4.59					-77807	-78068	182336		487
chr2:21291312	7.42819	506	2:21291312	No	rs548145						1	13_Heterochrom/lo	6_Weak_Enhancer	4_Strong_Enhancer	13_Heterochrom/lo	13_Heterochrom/lo	7_Weak_Enhancer	13_Heterochrom/lo	13_Heterochrom/lo	13_Heterochrom/lo	0.955					-24367	-24367	327561		222
chr3:53103981	7.21543	507	3:53103981	No	rs60579898					513	1	11_Weak_Txn	11_Weak_Txn	13_Heterochrom/lo	13_Heterochrom/lo	13_Heterochrom/lo	13_Heterochrom/lo	11_Weak_Txn	13_Heterochrom/lo	8_Insulator	-1.98					-23892	-23892	18520		494
chr8:126482621	6.36037	508	8:126482621	Yes	rs2954022					773	2	13_Heterochrom/lo	7_Weak_Enhancer	13_Heterochrom/lo	13_Heterochrom/lo	12_Repressed	7_Weak_Enhancer	7_Weak_Enhancer	11_Weak_Txn	7_Weak_Enhancer	1.99					-378560	-378560	31974
chr8:19733244	6.3391	509	8:19733244	No	rs1561748					529	2	13_Heterochrom/lo	6_Weak_Enhancer	13_Heterochrom/lo	13_Heterochrom/lo	12_Repressed	13_Heterochrom/lo	13_Heterochrom/lo	13_Heterochrom/lo	12_Repressed	0.235					-63338	-63520	23658
chr5:74262162	5.84574	510	5:74262162	Yes	rs4703642					363	2	12_Repressed	13_Heterochrom/lo	13_Heterochrom/lo	13_Heterochrom/lo	13_Heterochrom/lo	13_Heterochrom/lo	13_Heterochrom/lo	13_Heterochrom/lo	13_Heterochrom/lo	-1.89					-70374	-70371	61127
chr4:145825151	5.83112	511	4:145825151	Yes	rs951252						8	11_Weak_Txn	13_Heterochrom/lo	13_Heterochrom/lo	5_Strong_Enhancer	6_Weak_Enhancer	13_Heterochrom/lo	13_Heterochrom/lo	7_Weak_Enhancer	13_Heterochrom/lo	-2.01					-194005	-194315	29212
chr8:96222321	5.76064	512	8:96222321	No	rs62522644					308		11_Weak_Txn	13_Heterochrom/lo	2_Weak_Promoter	11_Weak_Txn	13_Heterochrom/lo	12_Repressed	5_Strong_Enhancer	12_Repressed	12_Repressed	-1.26					-58743	-58742	34820		454
chr2:21290067	5.61835	513	2:21290067	No	rs580889					329		13_Heterochrom/lo	13_Heterochrom/lo	4_Strong_Enhancer	13_Heterochrom/lo	13_Heterochrom/lo	13_Heterochrom/lo	13_Heterochrom/lo	13_Heterochrom/lo	8_Insulator	-3.81					-23122	-23122	326316		626
chr8:96223793	5.58644	514	8:96223793	No	rs62522646					233		11_Weak_Txn	13_Heterochrom/lo	2_Weak_Promoter	7_Weak_Enhancer	7_Weak_Enhancer	12_Repressed	7_Weak_Enhancer	7_Weak_Enhancer	12_Repressed	0.571					-57271	-57270	33348		224
chr8:126477978	5.53457	515	8:126477978	Yes	rs2001945					795		13_Heterochrom/lo	13_Heterochrom/lo	11_Weak_Txn	13_Heterochrom/lo	7_Weak_Enhancer	5_Strong_Enhancer	7_Weak_Enhancer	11_Weak_Txn	13_Heterochrom/lo	0.853					-373917	-373917	27331		256
chr2:634905	4.8484	516	2:634905	Yes	rs6548238					714		13_Heterochrom/lo	13_Heterochrom/lo	13_Heterochrom/lo	13_Heterochrom/lo	12_Repressed	13_Heterochrom/lo	13_Heterochrom/lo	13_Heterochrom/lo	13_Heterochrom/lo	-2.67					-311649	-311630	33068		725
chr21:38906071	4.80585	517	21:38906071	No	rs2835788							6_Weak_Enhancer	11_Weak_Txn	12_Repressed	4_Strong_Enhancer	12_Repressed	12_Repressed	6_Weak_Enhancer	2_Weak_Promoter	12_Repressed	0.137					-266238	-266216	18392		324
chr2:635721	4.66755	518	2:635721	Yes	rs6755502					177		13_Heterochrom/lo	13_Heterochrom/lo	13_Heterochrom/lo	13_Heterochrom/lo	12_Repressed	13_Heterochrom/lo	13_Heterochrom/lo	13_Heterochrom/lo	13_Heterochrom/lo	1.25					-310833	-310814	32252		415
chr3:135926622	4.56782	519	3:135926622	Yes	rs645040					462		12_Repressed	13_Heterochrom/lo	13_Heterochrom/lo	13_Heterochrom/lo	11_Weak_Txn	12_Repressed	13_Heterochrom/lo	13_Heterochrom/lo	11_Weak_Txn	2.78					-11934	-11453	59870		166
chr2:622531	4.53723	520	2:622531	Yes	rs939583					241		13_Heterochrom/lo	13_Heterochrom/lo	12_Repressed	13_Heterochrom/lo	13_Heterochrom/lo	13_Heterochrom/lo	13_Heterochrom/lo	13_Heterochrom/lo	13_Heterochrom/lo	-5.79					-324023	-324004	45442		193
chr2:21315664	4.34441	521	2:21315664	No	rs503105							13_Heterochrom/lo	13_Heterochrom/lo	6_Weak_Enhancer	13_Heterochrom/lo	13_Heterochrom/lo	12_Repressed	13_Heterochrom/lo	13_Heterochrom/lo	13_Heterochrom/lo	-5.87					-48719	-48719	351913		545
chr4:190206771	4.26995	522	4:190206771	No	rs35387314					125		13_Heterochrom/lo	8_Insulator	11_Weak_Txn	13_Heterochrom/lo	13_Heterochrom/lo	13_Heterochrom/lo	13_Heterochrom/lo	13_Heterochrom/lo	13_Heterochrom/lo	-0.533					-187528	-187289	577843		948
chr8:96214292	4.24069	523	8:96214292	No	rs12155945							13_Heterochrom/lo	11_Weak_Txn	11_Weak_Txn	11_Weak_Txn	12_Repressed	13_Heterochrom/lo	7_Weak_Enhancer	11_Weak_Txn	12_Repressed	0.41					-66772	-66771	42849		307
chr9:110125811	4.2008	524	9:110125811	Yes	rs817858							13_Heterochrom/lo	13_Heterochrom/lo	13_Heterochrom/lo	6_Weak_Enhancer	13_Heterochrom/lo	13_Heterochrom/lo	12_Repressed	13_Heterochrom/lo	13_Heterochrom/lo	0.235					-260542	-1498709	31336		251
chr4:190303776	4.14229	525	4:190303776	No	rs67294765							13_Heterochrom/lo	13_Heterochrom/lo	6_Weak_Enhancer	13_Heterochrom/lo	13_Heterochrom/lo	13_Heterochrom/lo	13_Heterochrom/lo	13_Heterochrom/lo	13_Heterochrom/lo	-1.89					-90523	-90284	480838		196
chr5:56094714	4.01064	526	5:56094714	No	rs62355938							12_Repressed	13_Heterochrom/lo	13_Heterochrom/lo	13_Heterochrom/lo	12_Repressed	12_Repressed	12_Repressed	13_Heterochrom/lo	12_Repressed	-1.06					-16186	-16447	120715		1000
chr20:23268637	3.90426	527	20:23268637	Yes	rs4815191					257		13_Heterochrom/lo	13_Heterochrom/lo	3_Poised_Promoter	12_Repressed	13_Heterochrom/lo	13_Heterochrom/lo	13_Heterochrom/lo	12_Repressed	13_Heterochrom/lo	-1.27					-62736	-62799	86519
chr12:48411102	3.85372	529	12:48411102	No	rs10875718					145		12_Repressed	12_Repressed	2_Weak_Promoter	7_Weak_Enhancer	12_Repressed	12_Repressed	12_Repressed	12_Repressed	12_Repressed	1.71					-12817	-12811	25655
chr12:48411158	3.85372	529	12:48411158	No	rs10875719					145		12_Repressed	12_Repressed	2_Weak_Promoter	11_Weak_Txn	12_Repressed	12_Repressed	12_Repressed	12_Repressed	12_Repressed	-5.47					-12873	-12867	25599
chr5:56098370	3.84309	530	5:56098370	No	rs1862620							12_Repressed	13_Heterochrom/lo	13_Heterochrom/lo	13_Heterochrom/lo	12_Repressed	12_Repressed	13_Heterochrom/lo	13_Heterochrom/lo	12_Repressed	0.61					-12530	-12791	117059		449
chr15:95267483	3.72872	531	15:95267483	Yes	rs7181659							13_Heterochrom/lo	13_Heterochrom/lo	13_Heterochrom/lo	13_Heterochrom/lo	13_Heterochrom/lo	13_Heterochrom/lo	13_Heterochrom/lo	12_Repressed	13_Heterochrom/lo	3.79					-708839	-823655	240302		250
chr21:38920501	3.71809	532	21:38920501	No	rs2835799					246		7_Weak_Enhancer	11_Weak_Txn	13_Heterochrom/lo	13_Heterochrom/lo	7_Weak_Enhancer	5_Strong_Enhancer	6_Weak_Enhancer	13_Heterochrom/lo	13_Heterochrom/lo	-4.4					-280668	-280646	32822
chr11:116607437	3.54388	533	11:116607437	Yes	rs1558861							11_Weak_Txn	8_Insulator	8_Insulator	13_Heterochrom/lo	8_Insulator	11_Weak_Txn	8_Insulator	8_Insulator	13_Heterochrom/lo	-1.86					-93187	-93170	11449		1000
chr8:126481475	3.39229	534	8:126481475	Yes	rs2980879					391		13_Heterochrom/lo	11_Weak_Txn	13_Heterochrom/lo	13_Heterochrom/lo	12_Repressed	11_Weak_Txn	6_Weak_Enhancer	11_Weak_Txn	11_Weak_Txn	2.69					-377414	-377414	30828
chr8:126486409	3.33112	535	8:126486409	Yes	rs17321515					200		13_Heterochrom/lo	13_Heterochrom/lo	13_Heterochrom/lo	6_Weak_Enhancer	12_Repressed	13_Heterochrom/lo	12_Repressed	7_Weak_Enhancer	13_Heterochrom/lo	1.2					-382348	-382348	35762
chr4:190227028	3.29122	536	4:190227028	No	rs11735474					471		13_Heterochrom/lo	13_Heterochrom/lo	13_Heterochrom/lo	13_Heterochrom/lo	13_Heterochrom/lo	13_Heterochrom/lo	13_Heterochrom/lo	13_Heterochrom/lo	13_Heterochrom/lo	2.5					-167271	-167032	557586		365
chr4:190224089	3.23138	537	4:190224089	No	rs11936757					939		13_Heterochrom/lo	13_Heterochrom/lo	13_Heterochrom/lo	13_Heterochrom/lo	13_Heterochrom/lo	13_Heterochrom/lo	13_Heterochrom/lo	13_Heterochrom/lo	13_Heterochrom/lo	-0.473					-170210	-169971	560525		225
chr8:96222990	3.03457	538	8:96222990	No	rs56001003							11_Weak_Txn	13_Heterochrom/lo	2_Weak_Promoter	11_Weak_Txn	13_Heterochrom/lo	12_Repressed	7_Weak_Enhancer	13_Heterochrom/lo	12_Repressed	0.159					-58074	-58073	34151
chr8:126534671	2.9508	539	8:126534671	Yes	rs921720					552		12_Repressed	13_Heterochrom/lo	13_Heterochrom/lo	11_Weak_Txn	13_Heterochrom/lo	12_Repressed	12_Repressed	11_Weak_Txn	12_Repressed	-5.13					-378524	-430610	34667
chr8:19845376	2.94548	540	8:19845376	Yes	rs7841189							13_Heterochrom/lo	13_Heterochrom/lo	13_Heterochrom/lo	13_Heterochrom/lo	13_Heterochrom/lo	13_Heterochrom/lo	11_Weak_Txn	13_Heterochrom/lo	13_Heterochrom/lo	0.0747					-209328	-209516	20606		969
chr2:624678	2.88564	541	2:624678	Yes	rs2903492					266		13_Heterochrom/lo	13_Heterochrom/lo	12_Repressed	13_Heterochrom/lo	13_Heterochrom/lo	13_Heterochrom/lo	13_Heterochrom/lo	13_Heterochrom/lo	13_Heterochrom/lo	0.118					-321876	-321857	43295
chr1:96952142	2.85106	549	1:96952142	No	rs55650017							13_Heterochrom/lo	13_Heterochrom/lo	13_Heterochrom/lo	5_Strong_Enhancer	13_Heterochrom/lo	13_Heterochrom/lo	13_Heterochrom/lo	7_Weak_Enhancer	13_Heterochrom/lo	-0.317					-235033	-235202	209270
chr1:182144119	2.85106	549	1:182144119	Yes	rs2489279							13_Heterochrom/lo	13_Heterochrom/lo	13_Heterochrom/lo	7_Weak_Enhancer	13_Heterochrom/lo	13_Heterochrom/lo	13_Heterochrom/lo	5_Strong_Enhancer	13_Heterochrom/lo	0.225					-113272	-275162	206720
chr1:182150978	2.85106	549	1:182150978	Yes	rs1689797							13_Heterochrom/lo	13_Heterochrom/lo	13_Heterochrom/lo	7_Weak_Enhancer	13_Heterochrom/lo	13_Heterochrom/lo	12_Repressed	5_Strong_Enhancer	13_Heterochrom/lo	0.787					-120131	-268303	199861
chr2:21291529	2.85106	549	2:21291529	Yes	rs668948							13_Heterochrom/lo	13_Heterochrom/lo	5_Strong_Enhancer	13_Heterochrom/lo	13_Heterochrom/lo	11_Weak_Txn	13_Heterochrom/lo	13_Heterochrom/lo	13_Heterochrom/lo	1.13					-24584	-24584	327778
chr2:21294975	2.85106	549	2:21294975	No	rs541041							13_Heterochrom/lo	13_Heterochrom/lo	4_Strong_Enhancer	13_Heterochrom/lo	13_Heterochrom/lo	13_Heterochrom/lo	13_Heterochrom/lo	13_Heterochrom/lo	13_Heterochrom/lo	-4.2					-28030	-28030	331224
chr2:21319016	2.85106	549	2:21319016	Yes	rs672889							13_Heterochrom/lo	13_Heterochrom/lo	5_Strong_Enhancer	13_Heterochrom/lo	13_Heterochrom/lo	13_Heterochrom/lo	13_Heterochrom/lo	13_Heterochrom/lo	13_Heterochrom/lo	-2.93					-52071	-52071	355265
chr2:55341952	2.85106	549	2:55341952	No	rs2968781							13_Heterochrom/lo	13_Heterochrom/lo	12_Repressed	11_Weak_Txn	7_Weak_Enhancer	11_Weak_Txn	5_Strong_Enhancer	11_Weak_Txn	7_Weak_Enhancer	0.628					-64218	-64254	57735
chr8:126478450	2.85106	549	8:126478450	Yes	rs2001846							13_Heterochrom/lo	13_Heterochrom/lo	6_Weak_Enhancer	13_Heterochrom/lo	7_Weak_Enhancer	5_Strong_Enhancer	11_Weak_Txn	11_Weak_Txn	7_Weak_Enhancer	-0.256					-374389	-374389	27803
chr6:166118582	2.84309	550	6:166118582	No	rs12208309					157		13_Heterochrom/lo	13_Heterochrom/lo	12_Repressed	13_Heterochrom/lo	11_Weak_Txn	12_Repressed	13_Heterochrom/lo	13_Heterochrom/lo	13_Heterochrom/lo	-0.858					-42994	-42532	75175
chr3:129660421	2.81782	551	3:129660421	No	rs11929246					108		13_Heterochrom/lo	13_Heterochrom/lo	13_Heterochrom/lo	13_Heterochrom/lo	11_Weak_Txn	13_Heterochrom/lo	11_Weak_Txn	13_Heterochrom/lo	12_Repressed	-2.11					-32693	-33089	32666
chr2:647861	2.81516	552	2:647861	Yes	rs4854349					100		13_Heterochrom/lo	13_Heterochrom/lo	12_Repressed	13_Heterochrom/lo	13_Heterochrom/lo	13_Heterochrom/lo	12_Repressed	13_Heterochrom/lo	13_Heterochrom/lo	0.189					-298693	-298674	20112
chr12:90643524	2.64761	553	12:90643524	Yes	rs10777237							13_Heterochrom/lo	13_Heterochrom/lo	13_Heterochrom/lo	13_Heterochrom/lo	11_Weak_Txn	13_Heterochrom/lo	13_Heterochrom/lo	13_Heterochrom/lo	13_Heterochrom/lo	-0.612					-593680	-593637	537795		158
chr1:96956775	2.48005	570	1:96956775	No	rs6593605							13_Heterochrom/lo	11_Weak_Txn	13_Heterochrom/lo	7_Weak_Enhancer	13_Heterochrom/lo	13_Heterochrom/lo	13_Heterochrom/lo	13_Heterochrom/lo	13_Heterochrom/lo	-2.8					-230400	-230569	204637
chr2:21289432	2.48005	570	2:21289432	No	rs581411							13_Heterochrom/lo	13_Heterochrom/lo	7_Weak_Enhancer	13_Heterochrom/lo	13_Heterochrom/lo	13_Heterochrom/lo	13_Heterochrom/lo	13_Heterochrom/lo	13_Heterochrom/lo	-1.56					-22487	-22487	325681
chr20:6469596	2.48005	570	20:6469596	Yes	rs17721822							13_Heterochrom/lo	13_Heterochrom/lo	7_Weak_Enhancer	13_Heterochrom/lo	13_Heterochrom/lo	13_Heterochrom/lo	13_Heterochrom/lo	13_Heterochrom/lo	13_Heterochrom/lo	2.76					-279149	-278737	448899
chr3:129658706	2.48005	570	3:129658706	No	rs938196							13_Heterochrom/lo	8_Insulator	8_Insulator	13_Heterochrom/lo	7_Weak_Enhancer	13_Heterochrom/lo	11_Weak_Txn	13_Heterochrom/lo	8_Insulator	-1.25					-34408	-34804	30951
chr3:129661763	2.48005	570	3:129661763	No	rs784724							11_Weak_Txn	13_Heterochrom/lo	13_Heterochrom/lo	13_Heterochrom/lo	7_Weak_Enhancer	13_Heterochrom/lo	12_Repressed	13_Heterochrom/lo	12_Repressed	-0.47					-31351	-31747	34008
chr5:56025180	2.48005	570	5:56025180	No	rs62355875							7_Weak_Enhancer	13_Heterochrom/lo	13_Heterochrom/lo	13_Heterochrom/lo	13_Heterochrom/lo	13_Heterochrom/lo	13_Heterochrom/lo	13_Heterochrom/lo	13_Heterochrom/lo	3.77					-85720	-85981	190249
chr5:56025200	2.48005	570	5:56025200	No	rs62355876							7_Weak_Enhancer	13_Heterochrom/lo	13_Heterochrom/lo	13_Heterochrom/lo	13_Heterochrom/lo	13_Heterochrom/lo	13_Heterochrom/lo	13_Heterochrom/lo	13_Heterochrom/lo	1.5					-85700	-85961	190229
chr5:56032619	2.48005	570	5:56032619	No	rs12659430							6_Weak_Enhancer	13_Heterochrom/lo	13_Heterochrom/lo	13_Heterochrom/lo	13_Heterochrom/lo	7_Weak_Enhancer	13_Heterochrom/lo	13_Heterochrom/lo	13_Heterochrom/lo	0.663					-78281	-78542	182810
chr5:56057940	2.48005	570	5:56057940	No	rs6895844							12_Repressed	13_Heterochrom/lo	13_Heterochrom/lo	11_Weak_Txn	13_Heterochrom/lo	12_Repressed	7_Weak_Enhancer	11_Weak_Txn	13_Heterochrom/lo	2.41					-52960	-53221	157489
chr5:56058171	2.48005	570	5:56058171	No	rs6882255							12_Repressed	13_Heterochrom/lo	13_Heterochrom/lo	11_Weak_Txn	13_Heterochrom/lo	12_Repressed	7_Weak_Enhancer	11_Weak_Txn	13_Heterochrom/lo	-8					-52729	-52990	157258
chr5:56058415	2.48005	570	5:56058415	No	rs12654584							13_Heterochrom/lo	13_Heterochrom/lo	13_Heterochrom/lo	11_Weak_Txn	13_Heterochrom/lo	12_Repressed	7_Weak_Enhancer	11_Weak_Txn	13_Heterochrom/lo	-2.75					-52485	-52746	157014
chr5:56058487	2.48005	570	5:56058487	No	rs12654176							13_Heterochrom/lo	13_Heterochrom/lo	13_Heterochrom/lo	11_Weak_Txn	13_Heterochrom/lo	12_Repressed	7_Weak_Enhancer	11_Weak_Txn	13_Heterochrom/lo	-1.15					-52413	-52674	156942
chr8:8374342	2.48005	570	8:8374342	No	rs4375003							13_Heterochrom/lo	13_Heterochrom/lo	13_Heterochrom/lo	7_Weak_Enhancer	13_Heterochrom/lo	13_Heterochrom/lo	13_Heterochrom/lo	11_Weak_Txn	13_Heterochrom/lo	3.05					-135085	-185105	267657
chr8:19732374	2.48005	570	8:19732374	No	rs74549553							13_Heterochrom/lo	7_Weak_Enhancer	13_Heterochrom/lo	13_Heterochrom/lo	12_Repressed	12_Repressed	13_Heterochrom/lo	13_Heterochrom/lo	12_Repressed	-1.08					-64208	-64390	22788
chr8:126482077	2.48005	570	8:126482077	Yes	rs2954021							13_Heterochrom/lo	11_Weak_Txn	13_Heterochrom/lo	13_Heterochrom/lo	12_Repressed	11_Weak_Txn	7_Weak_Enhancer	11_Weak_Txn	11_Weak_Txn	-1.15					-378016	-378016	31430
chr8:126493746	2.48005	570	8:126493746	Yes	rs2954033							13_Heterochrom/lo	13_Heterochrom/lo	13_Heterochrom/lo	7_Weak_Enhancer	13_Heterochrom/lo	13_Heterochrom/lo	13_Heterochrom/lo	7_Weak_Enhancer	11_Weak_Txn	-0.287					-389685	-389685	43099
chr8:126500350	2.48005	570	8:126500350	Yes	rs8180991							13_Heterochrom/lo	13_Heterochrom/lo	6_Weak_Enhancer	11_Weak_Txn	12_Repressed	12_Repressed	12_Repressed	11_Weak_Txn	12_Repressed	1.55					-396289	-396289	49703
chr4:190156646	2.44016	571	4:190156646	No	rs34706863					435		15_Repetitive/CNV	13_Heterochrom/lo	13_Heterochrom/lo	13_Heterochrom/lo	14_Repetitive/CNV	15_Repetitive/CNV	13_Heterochrom/lo	14_Repetitive/CNV	15_Repetitive/CNV	0					-237653	-237414	627968
chr4:190215614	2.35771	572	4:190215614	No	rs11724282							13_Heterochrom/lo	13_Heterochrom/lo	13_Heterochrom/lo	13_Heterochrom/lo	13_Heterochrom/lo	13_Heterochrom/lo	13_Heterochrom/lo	13_Heterochrom/lo	13_Heterochrom/lo	-1.07					-178685	-178446	569000		364
chr1:96943994	2.0133	626	1:96943994	Yes	rs1973993							13_Heterochrom/lo	12_Repressed	12_Repressed	13_Heterochrom/lo	13_Heterochrom/lo	13_Heterochrom/lo	13_Heterochrom/lo	13_Heterochrom/lo	13_Heterochrom/lo	2.36					-243181	-243350	217418
chr1:96944797	2.0133	626	1:96944797	Yes	rs1555543							13_Heterochrom/lo	12_Repressed	13_Heterochrom/lo	13_Heterochrom/lo	13_Heterochrom/lo	13_Heterochrom/lo	13_Heterochrom/lo	13_Heterochrom/lo	13_Heterochrom/lo	-1.85					-242378	-242547	216615
chr1:96961723	2.0133	626	1:96961723	No	rs9437743							13_Heterochrom/lo	13_Heterochrom/lo	13_Heterochrom/lo	13_Heterochrom/lo	12_Repressed	13_Heterochrom/lo	13_Heterochrom/lo	13_Heterochrom/lo	13_Heterochrom/lo	-1.25					-225452	-225621	199689
chr1:96972973	2.0133	626	1:96972973	No	rs56209707							13_Heterochrom/lo	13_Heterochrom/lo	13_Heterochrom/lo	13_Heterochrom/lo	12_Repressed	13_Heterochrom/lo	13_Heterochrom/lo	13_Heterochrom/lo	13_Heterochrom/lo	1.2					-214202	-214371	188439
chr10:94465559	2.0133	626	10:94465559	Yes	rs5015480							13_Heterochrom/lo	13_Heterochrom/lo	11_Weak_Txn	13_Heterochrom/lo	13_Heterochrom/lo	13_Heterochrom/lo	13_Heterochrom/lo	12_Repressed	13_Heterochrom/lo	-1.21					-125376	-125306	10151
chr11:2213166	2.0133	626	11:2213166	Yes	rs7111341							13_Heterochrom/lo	11_Weak_Txn	12_Repressed	12_Repressed	11_Weak_Txn	13_Heterochrom/lo	12_Repressed	11_Weak_Txn	13_Heterochrom/lo	-1.37					-20131	-20121	18798
chr11:116584987	2.0133	626	11:116584987	Yes	rs4938303							13_Heterochrom/lo	11_Weak_Txn	13_Heterochrom/lo	13_Heterochrom/lo	13_Heterochrom/lo	13_Heterochrom/lo	12_Repressed	13_Heterochrom/lo	12_Repressed	2.13					-115637	-115620	33899
chr12:48409054	2.0133	626	12:48409054	Yes	rs12819124							12_Repressed	12_Repressed	12_Repressed	13_Heterochrom/lo	12_Repressed	12_Repressed	12_Repressed	12_Repressed	12_Repressed	0.687					-10769	-10763	27703
chr15:95268494	2.0133	626	15:95268494	Yes	rs4984406							13_Heterochrom/lo	13_Heterochrom/lo	13_Heterochrom/lo	12_Repressed	13_Heterochrom/lo	13_Heterochrom/lo	13_Heterochrom/lo	12_Repressed	13_Heterochrom/lo	-0.873					-707828	-824666	241313
chr17:37745979	2.0133	626	17:37745979	Yes	rs11654954							13_Heterochrom/lo	13_Heterochrom/lo	12_Repressed	13_Heterochrom/lo	12_Repressed	13_Heterochrom/lo	12_Repressed	12_Repressed	12_Repressed	1.43					-37198	-36981	14042
chr18:57852948	2.0133	626	18:57852948	Yes	rs11152213							12_Repressed	13_Heterochrom/lo	13_Heterochrom/lo	13_Heterochrom/lo	13_Heterochrom/lo	13_Heterochrom/lo	13_Heterochrom/lo	13_Heterochrom/lo	13_Heterochrom/lo	0.988					-488304	-487995	166985
chr2:622827	2.0133	626	2:622827	Yes	rs2867125							13_Heterochrom/lo	13_Heterochrom/lo	12_Repressed	13_Heterochrom/lo	13_Heterochrom/lo	13_Heterochrom/lo	13_Heterochrom/lo	13_Heterochrom/lo	13_Heterochrom/lo	-7.48					-323727	-323708	45146
chr2:624034	2.0133	626	2:624034	Yes	rs6711012							13_Heterochrom/lo	13_Heterochrom/lo	12_Repressed	13_Heterochrom/lo	13_Heterochrom/lo	13_Heterochrom/lo	13_Heterochrom/lo	13_Heterochrom/lo	13_Heterochrom/lo	-2.31					-322520	-322501	43939
chr2:644953	2.0133	626	2:644953	Yes	rs7561317							13_Heterochrom/lo	13_Heterochrom/lo	12_Repressed	13_Heterochrom/lo	13_Heterochrom/lo	13_Heterochrom/lo	12_Repressed	13_Heterochrom/lo	13_Heterochrom/lo	-1.92					-301601	-301582	23020
chr2:21313577	2.0133	626	2:21313577	No	rs614303							13_Heterochrom/lo	13_Heterochrom/lo	11_Weak_Txn	13_Heterochrom/lo	13_Heterochrom/lo	12_Repressed	13_Heterochrom/lo	13_Heterochrom/lo	13_Heterochrom/lo	1.4					-46632	-46632	349826
chr2:21419650	2.0133	626	2:21419650	Yes	rs10221742							13_Heterochrom/lo	13_Heterochrom/lo	12_Repressed	13_Heterochrom/lo	13_Heterochrom/lo	13_Heterochrom/lo	13_Heterochrom/lo	13_Heterochrom/lo	13_Heterochrom/lo	-3.03					-152705	-152705	455899
chr2:21470987	2.0133	626	2:21470987	No	rs10183198							13_Heterochrom/lo	13_Heterochrom/lo	12_Repressed	13_Heterochrom/lo	13_Heterochrom/lo	13_Heterochrom/lo	13_Heterochrom/lo	13_Heterochrom/lo	13_Heterochrom/lo	1.73					-204042	-204042	439319
chr2:55358675	2.0133	626	2:55358675	No	rs62138262							13_Heterochrom/lo	11_Weak_Txn	12_Repressed	13_Heterochrom/lo	11_Weak_Txn	11_Weak_Txn	11_Weak_Txn	13_Heterochrom/lo	11_Weak_Txn	-1.28					-80941	-80977	41012
chr2:55358826	2.0133	626	2:55358826	No	rs56181849							13_Heterochrom/lo	11_Weak_Txn	12_Repressed	13_Heterochrom/lo	11_Weak_Txn	11_Weak_Txn	11_Weak_Txn	13_Heterochrom/lo	11_Weak_Txn	0.158					-81092	-81128	40861
chr2:224235559	2.0133	626	2:224235559	No	rs1250927							13_Heterochrom/lo	13_Heterochrom/lo	13_Heterochrom/lo	13_Heterochrom/lo	13_Heterochrom/lo	13_Heterochrom/lo	13_Heterochrom/lo	12_Repressed	13_Heterochrom/lo	-1.79					-49172	-586621	226099
chr2:224236399	2.0133	626	2:224236399	No	rs1250928							13_Heterochrom/lo	13_Heterochrom/lo	13_Heterochrom/lo	13_Heterochrom/lo	13_Heterochrom/lo	13_Heterochrom/lo	13_Heterochrom/lo	12_Repressed	13_Heterochrom/lo	-2.2					-50012	-585781	225259
chr20:47456856	2.0133	626	20:47456856	Yes	rs56313611							11_Weak_Txn	13_Heterochrom/lo	12_Repressed	13_Heterochrom/lo	13_Heterochrom/lo	11_Weak_Txn	11_Weak_Txn	13_Heterochrom/lo	11_Weak_Txn	-2.72					-12436	-12320	273020
chr3:129660842	2.0133	626	3:129660842	No	rs2718844							13_Heterochrom/lo	13_Heterochrom/lo	13_Heterochrom/lo	13_Heterochrom/lo	11_Weak_Txn	13_Heterochrom/lo	11_Weak_Txn	13_Heterochrom/lo	12_Repressed	-0.298					-32272	-32668	33087
chr3:129663454	2.0133	626	3:129663454	No	rs784719							11_Weak_Txn	13_Heterochrom/lo	13_Heterochrom/lo	13_Heterochrom/lo	12_Repressed	13_Heterochrom/lo	12_Repressed	13_Heterochrom/lo	12_Repressed	0.0529					-29660	-30056	35699
chr3:129663810	2.0133	626	3:129663810	No	rs9880871							11_Weak_Txn	13_Heterochrom/lo	13_Heterochrom/lo	13_Heterochrom/lo	12_Repressed	13_Heterochrom/lo	12_Repressed	12_Repressed	12_Repressed	-2.39					-29304	-29700	36055
chr3:129667456	2.0133	626	3:129667456	No	rs1708241							11_Weak_Txn	13_Heterochrom/lo	13_Heterochrom/lo	13_Heterochrom/lo	12_Repressed	12_Repressed	12_Repressed	12_Repressed	12_Repressed	0					-25658	-26054	39701
chr3:129671420	2.0133	626	3:129671420	No	rs1708237							11_Weak_Txn	13_Heterochrom/lo	13_Heterochrom/lo	13_Heterochrom/lo	13_Heterochrom/lo	12_Repressed	12_Repressed	12_Repressed	12_Repressed	-2.69					-21694	-22090	43665
chr3:149856116	2.0133	626	3:149856116	No	rs4681582							13_Heterochrom/lo	13_Heterochrom/lo	13_Heterochrom/lo	13_Heterochrom/lo	13_Heterochrom/lo	12_Repressed	13_Heterochrom/lo	13_Heterochrom/lo	13_Heterochrom/lo	0.838					-167375	-166895	165087
chr5:56006175	2.0133	626	5:56006175	No	rs79303514							12_Repressed	13_Heterochrom/lo	13_Heterochrom/lo	13_Heterochrom/lo	13_Heterochrom/lo	13_Heterochrom/lo	13_Heterochrom/lo	13_Heterochrom/lo	13_Heterochrom/lo	0					-104725	-104986	209254
chr5:56006660	2.0133	626	5:56006660	No	rs116154674							12_Repressed	13_Heterochrom/lo	13_Heterochrom/lo	13_Heterochrom/lo	13_Heterochrom/lo	13_Heterochrom/lo	13_Heterochrom/lo	13_Heterochrom/lo	13_Heterochrom/lo	0.109					-104240	-104501	208769
chr5:56011740	2.0133	626	5:56011740	No	rs10461615							12_Repressed	11_Weak_Txn	13_Heterochrom/lo	13_Heterochrom/lo	13_Heterochrom/lo	12_Repressed	12_Repressed	13_Heterochrom/lo	13_Heterochrom/lo	-2.3					-99160	-99421	203689
chr5:56016635	2.0133	626	5:56016635	No	rs12655060							13_Heterochrom/lo	13_Heterochrom/lo	13_Heterochrom/lo	13_Heterochrom/lo	13_Heterochrom/lo	12_Repressed	13_Heterochrom/lo	13_Heterochrom/lo	12_Repressed	1.35					-94265	-94526	198794
chr5:56017675	2.0133	626	5:56017675	No	rs61204357							13_Heterochrom/lo	13_Heterochrom/lo	13_Heterochrom/lo	13_Heterochrom/lo	13_Heterochrom/lo	13_Heterochrom/lo	13_Heterochrom/lo	13_Heterochrom/lo	12_Repressed	0.185					-93225	-93486	197754
chr5:56022920	2.0133	626	5:56022920	No	rs60856350							12_Repressed	13_Heterochrom/lo	13_Heterochrom/lo	13_Heterochrom/lo	13_Heterochrom/lo	13_Heterochrom/lo	12_Repressed	13_Heterochrom/lo	12_Repressed	-1.07					-87980	-88241	192509
chr5:56024356	2.0133	626	5:56024356	No	rs57850701							12_Repressed	13_Heterochrom/lo	13_Heterochrom/lo	13_Heterochrom/lo	13_Heterochrom/lo	13_Heterochrom/lo	13_Heterochrom/lo	13_Heterochrom/lo	13_Heterochrom/lo	-1.52					-86544	-86805	191073
chr5:56045110	2.0133	626	5:56045110	No	rs62355882							12_Repressed	13_Heterochrom/lo	13_Heterochrom/lo	13_Heterochrom/lo	13_Heterochrom/lo	13_Heterochrom/lo	13_Heterochrom/lo	13_Heterochrom/lo	13_Heterochrom/lo	-0.226					-65790	-66051	170319
chr5:56083597	2.0133	626	5:56083597	No	rs62355911							12_Repressed	13_Heterochrom/lo	13_Heterochrom/lo	13_Heterochrom/lo	13_Heterochrom/lo	13_Heterochrom/lo	13_Heterochrom/lo	13_Heterochrom/lo	13_Heterochrom/lo	0.225					-27303	-27564	131832
chr5:56093845	2.0133	626	5:56093845	No	rs58774999							12_Repressed	13_Heterochrom/lo	13_Heterochrom/lo	13_Heterochrom/lo	12_Repressed	12_Repressed	12_Repressed	13_Heterochrom/lo	12_Repressed	0.547					-17055	-17316	121584
chr5:56100803	2.0133	626	5:56100803	No	rs1833897							12_Repressed	13_Heterochrom/lo	13_Heterochrom/lo	13_Heterochrom/lo	13_Heterochrom/lo	13_Heterochrom/lo	13_Heterochrom/lo	13_Heterochrom/lo	12_Repressed	0.235					-10097	-10358	114626
chr5:74604742	2.0133	626	5:74604742	Yes	rs6871667							13_Heterochrom/lo	13_Heterochrom/lo	13_Heterochrom/lo	13_Heterochrom/lo	13_Heterochrom/lo	12_Repressed	11_Weak_Txn	13_Heterochrom/lo	12_Repressed	-0.504					-27412	-27612	62186
chr6:105378954	2.0133	626	6:105378954	Yes	rs7759938							13_Heterochrom/lo	11_Weak_Txn	13_Heterochrom/lo	13_Heterochrom/lo	13_Heterochrom/lo	12_Repressed	13_Heterochrom/lo	13_Heterochrom/lo	13_Heterochrom/lo	0.361					-25969	-25967	165745
chr7:117705257	2.0133	626	7:117705257	Yes	rs39745							13_Heterochrom/lo	13_Heterochrom/lo	13_Heterochrom/lo	13_Heterochrom/lo	13_Heterochrom/lo	13_Heterochrom/lo	12_Repressed	13_Heterochrom/lo	13_Heterochrom/lo	0.33					-118829	-118929	396539
chr8:19741186	2.0133	626	8:19741186	No	rs77829308							13_Heterochrom/lo	13_Heterochrom/lo	13_Heterochrom/lo	13_Heterochrom/lo	13_Heterochrom/lo	12_Repressed	13_Heterochrom/lo	13_Heterochrom/lo	12_Repressed	-0.158					-55396	-55578	31600
chr8:19743217	2.0133	626	8:19743217	No	rs79341217							13_Heterochrom/lo	13_Heterochrom/lo	13_Heterochrom/lo	13_Heterochrom/lo	13_Heterochrom/lo	13_Heterochrom/lo	13_Heterochrom/lo	13_Heterochrom/lo	12_Repressed	0.458					-53365	-53547	33631
chr8:19743254	2.0133	626	8:19743254	No	rs74974359							13_Heterochrom/lo	13_Heterochrom/lo	13_Heterochrom/lo	13_Heterochrom/lo	13_Heterochrom/lo	13_Heterochrom/lo	13_Heterochrom/lo	13_Heterochrom/lo	12_Repressed	-0.916					-53328	-53510	33668
chr8:23593300	2.0133	626	8:23593300	Yes	rs10101061							13_Heterochrom/lo	13_Heterochrom/lo	13_Heterochrom/lo	13_Heterochrom/lo	13_Heterochrom/lo	12_Repressed	13_Heterochrom/lo	12_Repressed	13_Heterochrom/lo	-0.456					-29189	-29218	106134
chr8:23595940	2.0133	626	8:23595940	Yes	rs7004766							13_Heterochrom/lo	13_Heterochrom/lo	13_Heterochrom/lo	8_Insulator	13_Heterochrom/lo	12_Repressed	13_Heterochrom/lo	13_Heterochrom/lo	13_Heterochrom/lo	-2.19					-31829	-31858	103494
chr8:126484526	2.0133	626	8:126484526	Yes	rs2954026							13_Heterochrom/lo	13_Heterochrom/lo	13_Heterochrom/lo	11_Weak_Txn	12_Repressed	13_Heterochrom/lo	11_Weak_Txn	11_Weak_Txn	13_Heterochrom/lo	0.392					-380465	-380465	33879
chr8:126488250	2.0133	626	8:126488250	Yes	rs2980869							13_Heterochrom/lo	13_Heterochrom/lo	13_Heterochrom/lo	11_Weak_Txn	12_Repressed	12_Repressed	12_Repressed	11_Weak_Txn	12_Repressed	0.512					-384189	-384189	37603
chr8:126490972	2.0133	626	8:126490972	Yes	rs2954029							13_Heterochrom/lo	11_Weak_Txn	13_Heterochrom/lo	11_Weak_Txn	12_Repressed	12_Repressed	12_Repressed	11_Weak_Txn	12_Repressed	1.12					-386911	-386911	40325
chr8:126491733	2.0133	626	8:126491733	Yes	rs2954031							13_Heterochrom/lo	13_Heterochrom/lo	13_Heterochrom/lo	11_Weak_Txn	12_Repressed	12_Repressed	12_Repressed	11_Weak_Txn	11_Weak_Txn	0.253					-387672	-387672	41086
chr8:126500031	2.0133	626	8:126500031	Yes	rs28601761							13_Heterochrom/lo	13_Heterochrom/lo	11_Weak_Txn	11_Weak_Txn	12_Repressed	13_Heterochrom/lo	12_Repressed	11_Weak_Txn	12_Repressed	0.235					-395970	-395970	49384
chr8:126506694	2.0133	626	8:126506694	Yes	rs112875651							13_Heterochrom/lo	13_Heterochrom/lo	11_Weak_Txn	13_Heterochrom/lo	13_Heterochrom/lo	13_Heterochrom/lo	12_Repressed	13_Heterochrom/lo	13_Heterochrom/lo	-1.4					-402633	-402633	56047
chr9:4311864	2.0133	626	9:4311864	No	rs10974450							12_Repressed	13_Heterochrom/lo	13_Heterochrom/lo	13_Heterochrom/lo	13_Heterochrom/lo	13_Heterochrom/lo	13_Heterochrom/lo	13_Heterochrom/lo	13_Heterochrom/lo	2.75					-11829	-11802	66560
chr6:166109230	1.8484	627	6:166109230	No	rs12191997					151		13_Heterochrom/lo	13_Heterochrom/lo	13_Heterochrom/lo	13_Heterochrom/lo	11_Weak_Txn	13_Heterochrom/lo	13_Heterochrom/lo	13_Heterochrom/lo	13_Heterochrom/lo	0.25					-33642	-33180	84527
chr11:116607368	1.54654	630	11:116607368	No	rs1558860							11_Weak_Txn	11_Weak_Txn	11_Weak_Txn	13_Heterochrom/lo	13_Heterochrom/lo	11_Weak_Txn	8_Insulator	13_Heterochrom/lo	13_Heterochrom/lo	0					-93256	-93239	11518
chr20:18885738	1.54654	630	20:18885738	Yes	rs742731							13_Heterochrom/lo	11_Weak_Txn	13_Heterochrom/lo	13_Heterochrom/lo	13_Heterochrom/lo	13_Heterochrom/lo	13_Heterochrom/lo	8_Insulator	13_Heterochrom/lo	2.55					-74899	-111115	90703
chr6:20382600	1.54654	630	6:20382600	Yes	rs1570155							13_Heterochrom/lo	13_Heterochrom/lo	13_Heterochrom/lo	13_Heterochrom/lo	13_Heterochrom/lo	13_Heterochrom/lo	8_Insulator	13_Heterochrom/lo	13_Heterochrom/lo	1.52					-19537	-19477	541685
chr4:190177748	1.42952	631	4:190177748	No	rs4522912					209		13_Heterochrom/lo	13_Heterochrom/lo	13_Heterochrom/lo	13_Heterochrom/lo	13_Heterochrom/lo	13_Heterochrom/lo	13_Heterochrom/lo	13_Heterochrom/lo	13_Heterochrom/lo	-1.4					-216551	-216312	606866
chr1:56577346	1.40559	632	1:56577346	Yes	rs72675530					164		13_Heterochrom/lo	13_Heterochrom/lo	13_Heterochrom/lo	13_Heterochrom/lo	13_Heterochrom/lo	13_Heterochrom/lo	13_Heterochrom/lo	13_Heterochrom/lo	13_Heterochrom/lo	0					-533644	-533438	376671
chr1:93854517	1.02793	663	1:93854517	Yes	rs2114273							13_Heterochrom/lo	13_Heterochrom/lo	11_Weak_Txn	13_Heterochrom/lo	13_Heterochrom/lo	13_Heterochrom/lo	13_Heterochrom/lo	13_Heterochrom/lo	13_Heterochrom/lo	0					-43149	-42688	26369
chr1:96955038	1.02793	663	1:96955038	No	rs6683508							13_Heterochrom/lo	11_Weak_Txn	13_Heterochrom/lo	11_Weak_Txn	13_Heterochrom/lo	13_Heterochrom/lo	13_Heterochrom/lo	13_Heterochrom/lo	13_Heterochrom/lo	2.08					-232137	-232306	206374
chr1:96955390	1.02793	663	1:96955390	No	rs59894625							13_Heterochrom/lo	11_Weak_Txn	13_Heterochrom/lo	11_Weak_Txn	13_Heterochrom/lo	13_Heterochrom/lo	13_Heterochrom/lo	13_Heterochrom/lo	13_Heterochrom/lo	-0.655					-231785	-231954	206022
chr1:96955391	1.02793	663	1:96955391	No	rs57076863							13_Heterochrom/lo	11_Weak_Txn	13_Heterochrom/lo	11_Weak_Txn	13_Heterochrom/lo	13_Heterochrom/lo	13_Heterochrom/lo	13_Heterochrom/lo	13_Heterochrom/lo	0.436					-231784	-231953	206021
chr1:115755197	1.02793	663	1:115755197	Yes	rs12136712							13_Heterochrom/lo	13_Heterochrom/lo	13_Heterochrom/lo	11_Weak_Txn	13_Heterochrom/lo	13_Heterochrom/lo	13_Heterochrom/lo	11_Weak_Txn	11_Weak_Txn	0.518					-123076	-123086	73340
chr10:89768584	1.02793	663	10:89768584	Yes	rs10788575							13_Heterochrom/lo	13_Heterochrom/lo	13_Heterochrom/lo	13_Heterochrom/lo	11_Weak_Txn	13_Heterochrom/lo	13_Heterochrom/lo	13_Heterochrom/lo	11_Weak_Txn	-0.0562					-145390	-190634	40052
chr10:94466439	1.02793	663	10:94466439	Yes	rs12219514							13_Heterochrom/lo	13_Heterochrom/lo	11_Weak_Txn	13_Heterochrom/lo	13_Heterochrom/lo	13_Heterochrom/lo	13_Heterochrom/lo	13_Heterochrom/lo	13_Heterochrom/lo	0.468					-124496	-124426	11031
chr11:116606766	1.02793	663	11:116606766	No	rs1974718							11_Weak_Txn	11_Weak_Txn	11_Weak_Txn	13_Heterochrom/lo	13_Heterochrom/lo	11_Weak_Txn	13_Heterochrom/lo	13_Heterochrom/lo	13_Heterochrom/lo	-0.413					-93858	-93841	12120
chr12:112059557	1.02793	663	12:112059557	Yes	rs11065979							13_Heterochrom/lo	13_Heterochrom/lo	13_Heterochrom/lo	13_Heterochrom/lo	13_Heterochrom/lo	13_Heterochrom/lo	11_Weak_Txn	13_Heterochrom/lo	13_Heterochrom/lo	0					-22077	-22192	20393
chr2:21286057	1.02793	663	2:21286057	Yes	rs515135							13_Heterochrom/lo	13_Heterochrom/lo	11_Weak_Txn	13_Heterochrom/lo	13_Heterochrom/lo	13_Heterochrom/lo	13_Heterochrom/lo	13_Heterochrom/lo	13_Heterochrom/lo	0.0811					-19112	-19112	322306
chr2:21288226	1.02793	663	2:21288226	No	rs563290							13_Heterochrom/lo	13_Heterochrom/lo	11_Weak_Txn	13_Heterochrom/lo	13_Heterochrom/lo	13_Heterochrom/lo	13_Heterochrom/lo	13_Heterochrom/lo	13_Heterochrom/lo	0.568					-21281	-21281	324475
chr2:21288321	1.02793	663	2:21288321	Yes	rs562338							13_Heterochrom/lo	13_Heterochrom/lo	11_Weak_Txn	13_Heterochrom/lo	13_Heterochrom/lo	13_Heterochrom/lo	13_Heterochrom/lo	13_Heterochrom/lo	13_Heterochrom/lo	-2.96					-21376	-21376	324570
chr2:21297149	1.02793	663	2:21297149	No	rs478588							13_Heterochrom/lo	13_Heterochrom/lo	11_Weak_Txn	13_Heterochrom/lo	13_Heterochrom/lo	13_Heterochrom/lo	13_Heterochrom/lo	13_Heterochrom/lo	13_Heterochrom/lo	0.207					-30204	-30204	333398
chr2:21299867	1.02793	663	2:21299867	No	rs577584							13_Heterochrom/lo	13_Heterochrom/lo	11_Weak_Txn	13_Heterochrom/lo	13_Heterochrom/lo	13_Heterochrom/lo	13_Heterochrom/lo	13_Heterochrom/lo	13_Heterochrom/lo	-2.44					-32922	-32922	336116
chr2:21303470	1.02793	663	2:21303470	No	rs7567217							13_Heterochrom/lo	13_Heterochrom/lo	11_Weak_Txn	13_Heterochrom/lo	13_Heterochrom/lo	13_Heterochrom/lo	13_Heterochrom/lo	13_Heterochrom/lo	13_Heterochrom/lo	0.149					-36525	-36525	339719
chr2:21303616	1.02793	663	2:21303616	No	rs568938							13_Heterochrom/lo	13_Heterochrom/lo	11_Weak_Txn	13_Heterochrom/lo	13_Heterochrom/lo	13_Heterochrom/lo	13_Heterochrom/lo	13_Heterochrom/lo	13_Heterochrom/lo	0.225					-36671	-36671	339865
chr2:21309122	1.02793	663	2:21309122	No	rs28562532							13_Heterochrom/lo	13_Heterochrom/lo	11_Weak_Txn	13_Heterochrom/lo	13_Heterochrom/lo	13_Heterochrom/lo	13_Heterochrom/lo	13_Heterochrom/lo	13_Heterochrom/lo	1.53					-42177	-42177	345371
chr2:23948953	1.02793	663	2:23948953	Yes	rs7608623							11_Weak_Txn	13_Heterochrom/lo	11_Weak_Txn	13_Heterochrom/lo	11_Weak_Txn	13_Heterochrom/lo	13_Heterochrom/lo	13_Heterochrom/lo	13_Heterochrom/lo	0					-201202	-201195	17470
chr2:213584688	1.02793	663	2:213584688	No	rs10932444							13_Heterochrom/lo	13_Heterochrom/lo	13_Heterochrom/lo	11_Weak_Txn	13_Heterochrom/lo	13_Heterochrom/lo	13_Heterochrom/lo	11_Weak_Txn	13_Heterochrom/lo	1.6					-181336	-180992	206293
chr4:190191046	1.02793	663	4:190191046	No	rs9790417							13_Heterochrom/lo	13_Heterochrom/lo	13_Heterochrom/lo	13_Heterochrom/lo	11_Weak_Txn	13_Heterochrom/lo	13_Heterochrom/lo	13_Heterochrom/lo	13_Heterochrom/lo	0.225					-203253	-203014	593568
chr4:190208378	1.02793	663	4:190208378	No	rs11132637							13_Heterochrom/lo	13_Heterochrom/lo	11_Weak_Txn	13_Heterochrom/lo	13_Heterochrom/lo	13_Heterochrom/lo	13_Heterochrom/lo	13_Heterochrom/lo	13_Heterochrom/lo	2.35					-185921	-185682	576236
chr5:56026843	1.02793	663	5:56026843	No	rs12656399							11_Weak_Txn	13_Heterochrom/lo	13_Heterochrom/lo	13_Heterochrom/lo	13_Heterochrom/lo	13_Heterochrom/lo	13_Heterochrom/lo	13_Heterochrom/lo	13_Heterochrom/lo	0.493					-84057	-84318	188586
chr5:56028381	1.02793	663	5:56028381	No	rs72756073							11_Weak_Txn	13_Heterochrom/lo	13_Heterochrom/lo	13_Heterochrom/lo	13_Heterochrom/lo	13_Heterochrom/lo	13_Heterochrom/lo	13_Heterochrom/lo	13_Heterochrom/lo	0.149					-82519	-82780	187048
chr5:56028893	1.02793	663	5:56028893	No	rs61103728							11_Weak_Txn	13_Heterochrom/lo	13_Heterochrom/lo	13_Heterochrom/lo	13_Heterochrom/lo	13_Heterochrom/lo	13_Heterochrom/lo	13_Heterochrom/lo	13_Heterochrom/lo	-1.25					-82007	-82268	186536
chr5:56054065	1.02793	663	5:56054065	No	rs10513090							13_Heterochrom/lo	13_Heterochrom/lo	13_Heterochrom/lo	11_Weak_Txn	13_Heterochrom/lo	13_Heterochrom/lo	13_Heterochrom/lo	11_Weak_Txn	13_Heterochrom/lo	-1.34					-56835	-57096	161364
chr6:51068717	1.02793	663	6:51068717	Yes	rs7775861							13_Heterochrom/lo	13_Heterochrom/lo	13_Heterochrom/lo	13_Heterochrom/lo	13_Heterochrom/lo	13_Heterochrom/lo	11_Weak_Txn	11_Weak_Txn	13_Heterochrom/lo	-3.91					-260771	-982456	253391
chr8:19843171	1.02793	663	8:19843171	Yes	rs17091891							13_Heterochrom/lo	13_Heterochrom/lo	13_Heterochrom/lo	13_Heterochrom/lo	13_Heterochrom/lo	13_Heterochrom/lo	11_Weak_Txn	13_Heterochrom/lo	13_Heterochrom/lo	-0.0446					-211533	-211721	18401
chr8:19848080	1.02793	663	8:19848080	Yes	rs17410962							13_Heterochrom/lo	13_Heterochrom/lo	13_Heterochrom/lo	13_Heterochrom/lo	13_Heterochrom/lo	13_Heterochrom/lo	11_Weak_Txn	13_Heterochrom/lo	13_Heterochrom/lo	0.975					-206624	-206812	23310
chr8:19849757	1.02793	663	8:19849757	Yes	rs17091905							13_Heterochrom/lo	13_Heterochrom/lo	13_Heterochrom/lo	13_Heterochrom/lo	13_Heterochrom/lo	13_Heterochrom/lo	11_Weak_Txn	13_Heterochrom/lo	13_Heterochrom/lo	1.07					-204947	-205135	24987
chr8:19942181	1.02793	663	8:19942181	Yes	rs13263508							13_Heterochrom/lo	11_Weak_Txn	13_Heterochrom/lo	11_Weak_Txn	13_Heterochrom/lo	13_Heterochrom/lo	13_Heterochrom/lo	13_Heterochrom/lo	13_Heterochrom/lo	0.468					-112523	-112711	60185
chr8:126495818	1.02793	663	8:126495818	Yes	rs10808546							13_Heterochrom/lo	13_Heterochrom/lo	13_Heterochrom/lo	11_Weak_Txn	13_Heterochrom/lo	13_Heterochrom/lo	13_Heterochrom/lo	11_Weak_Txn	13_Heterochrom/lo	-1.17					-391757	-391757	45171
chr1:96886267	0.573138	752	1:96886267	Yes	rs587242							13_Heterochrom/lo	13_Heterochrom/lo	13_Heterochrom/lo	13_Heterochrom/lo	13_Heterochrom/lo	13_Heterochrom/lo	13_Heterochrom/lo	13_Heterochrom/lo	13_Heterochrom/lo	0.513					-300908	-301077	275145
chr1:96893000	0.573138	752	1:96893000	Yes	rs11165623							13_Heterochrom/lo	13_Heterochrom/lo	13_Heterochrom/lo	13_Heterochrom/lo	13_Heterochrom/lo	13_Heterochrom/lo	13_Heterochrom/lo	13_Heterochrom/lo	13_Heterochrom/lo	1.03					-294175	-294344	268412
chr1:96924097	0.573138	752	1:96924097	Yes	rs11165643							13_Heterochrom/lo	13_Heterochrom/lo	13_Heterochrom/lo	13_Heterochrom/lo	13_Heterochrom/lo	13_Heterochrom/lo	13_Heterochrom/lo	13_Heterochrom/lo	13_Heterochrom/lo	-0.0325					-263078	-263247	237315
chr1:96951281	0.573138	752	1:96951281	No	rs6593602							13_Heterochrom/lo	13_Heterochrom/lo	13_Heterochrom/lo	13_Heterochrom/lo	13_Heterochrom/lo	13_Heterochrom/lo	13_Heterochrom/lo	13_Heterochrom/lo	13_Heterochrom/lo	0.536					-235894	-236063	210131
chr1:96960057	0.573138	752	1:96960057	No	rs17367240							13_Heterochrom/lo	13_Heterochrom/lo	13_Heterochrom/lo	13_Heterochrom/lo	13_Heterochrom/lo	13_Heterochrom/lo	13_Heterochrom/lo	13_Heterochrom/lo	13_Heterochrom/lo	-4.65					-227118	-227287	201355
chr1:96960121	0.573138	752	1:96960121	No	rs60776572							13_Heterochrom/lo	13_Heterochrom/lo	13_Heterochrom/lo	13_Heterochrom/lo	13_Heterochrom/lo	13_Heterochrom/lo	13_Heterochrom/lo	13_Heterochrom/lo	13_Heterochrom/lo	-1.09					-227054	-227223	201291
chr1:96962215	0.573138	752	1:96962215	No	rs56119386							13_Heterochrom/lo	13_Heterochrom/lo	13_Heterochrom/lo	13_Heterochrom/lo	13_Heterochrom/lo	13_Heterochrom/lo	13_Heterochrom/lo	13_Heterochrom/lo	13_Heterochrom/lo	-0.969					-224960	-225129	199197
chr1:96962246	0.573138	752	1:96962246	No	rs17375929							13_Heterochrom/lo	13_Heterochrom/lo	13_Heterochrom/lo	13_Heterochrom/lo	13_Heterochrom/lo	13_Heterochrom/lo	13_Heterochrom/lo	13_Heterochrom/lo	13_Heterochrom/lo	-0.732					-224929	-225098	199166
chr1:96968005	0.573138	752	1:96968005	No	rs6593606							13_Heterochrom/lo	13_Heterochrom/lo	13_Heterochrom/lo	13_Heterochrom/lo	13_Heterochrom/lo	13_Heterochrom/lo	13_Heterochrom/lo	13_Heterochrom/lo	13_Heterochrom/lo	0.902					-219170	-219339	193407
chr1:96968116	0.573138	752	1:96968116	No	rs6593607							13_Heterochrom/lo	13_Heterochrom/lo	13_Heterochrom/lo	13_Heterochrom/lo	13_Heterochrom/lo	13_Heterochrom/lo	13_Heterochrom/lo	13_Heterochrom/lo	13_Heterochrom/lo	1.37					-219059	-219228	193296
chr1:97037083	0.573138	752	1:97037083	Yes	rs10783050							13_Heterochrom/lo	13_Heterochrom/lo	13_Heterochrom/lo	13_Heterochrom/lo	13_Heterochrom/lo	13_Heterochrom/lo	13_Heterochrom/lo	13_Heterochrom/lo	13_Heterochrom/lo	0.71					-150092	-150261	124329
chr1:177852580	0.573138	752	1:177852580	Yes	rs633715							13_Heterochrom/lo	13_Heterochrom/lo	13_Heterochrom/lo	13_Heterochrom/lo	13_Heterochrom/lo	13_Heterochrom/lo	13_Heterochrom/lo	13_Heterochrom/lo	13_Heterochrom/lo	-1.27					-210284	-210234	44909
chr12:19984779	0.573138	752	12:19984779	Yes	rs1015291							13_Heterochrom/lo	13_Heterochrom/lo	13_Heterochrom/lo	13_Heterochrom/lo	13_Heterochrom/lo	13_Heterochrom/lo	13_Heterochrom/lo	13_Heterochrom/lo	13_Heterochrom/lo	-1.75					-182840	-537130	309606
chr13:79580919	0.573138	752	13:79580919	Yes	rs1441264							13_Heterochrom/lo	13_Heterochrom/lo	13_Heterochrom/lo	13_Heterochrom/lo	13_Heterochrom/lo	13_Heterochrom/lo	13_Heterochrom/lo	13_Heterochrom/lo	13_Heterochrom/lo	-0.134					-138646	-347599	264348
chr15:98876029	0.573138	752	15:98876029	Yes	rs970843							13_Heterochrom/lo	13_Heterochrom/lo	13_Heterochrom/lo	13_Heterochrom/lo	13_Heterochrom/lo	13_Heterochrom/lo	13_Heterochrom/lo	13_Heterochrom/lo	13_Heterochrom/lo	1.66					-316732	-316751	104362
chr18:57854694	0.573138	752	18:57854694	Yes	rs34633411							13_Heterochrom/lo	13_Heterochrom/lo	13_Heterochrom/lo	13_Heterochrom/lo	13_Heterochrom/lo	13_Heterochrom/lo	13_Heterochrom/lo	13_Heterochrom/lo	13_Heterochrom/lo	0.412					-490050	-489741	168731
chr2:630075	0.573138	752	2:630075	Yes	rs73139123							13_Heterochrom/lo	13_Heterochrom/lo	13_Heterochrom/lo	13_Heterochrom/lo	13_Heterochrom/lo	13_Heterochrom/lo	13_Heterochrom/lo	13_Heterochrom/lo	13_Heterochrom/lo	-0.456					-316479	-316460	37898
chr2:630323	0.573138	752	2:630323	Yes	rs6725549							13_Heterochrom/lo	13_Heterochrom/lo	13_Heterochrom/lo	13_Heterochrom/lo	13_Heterochrom/lo	13_Heterochrom/lo	13_Heterochrom/lo	13_Heterochrom/lo	13_Heterochrom/lo	-0.355					-316231	-316212	37650
chr2:632028	0.573138	752	2:632028	Yes	rs11127485							13_Heterochrom/lo	13_Heterochrom/lo	13_Heterochrom/lo	13_Heterochrom/lo	13_Heterochrom/lo	13_Heterochrom/lo	13_Heterochrom/lo	13_Heterochrom/lo	13_Heterochrom/lo	-0.0218					-314526	-314507	35945
chr2:632348	0.573138	752	2:632348	Yes	rs13021737							13_Heterochrom/lo	13_Heterochrom/lo	13_Heterochrom/lo	13_Heterochrom/lo	13_Heterochrom/lo	13_Heterochrom/lo	13_Heterochrom/lo	13_Heterochrom/lo	13_Heterochrom/lo	-0.435					-314206	-314187	35625
chr2:633660	0.573138	752	2:633660	Yes	rs62105306							13_Heterochrom/lo	13_Heterochrom/lo	13_Heterochrom/lo	13_Heterochrom/lo	13_Heterochrom/lo	13_Heterochrom/lo	13_Heterochrom/lo	13_Heterochrom/lo	13_Heterochrom/lo	0.704					-312894	-312875	34313
chr2:21428289	0.573138	752	2:21428289	Yes	rs71435601							13_Heterochrom/lo	13_Heterochrom/lo	13_Heterochrom/lo	13_Heterochrom/lo	13_Heterochrom/lo	13_Heterochrom/lo	13_Heterochrom/lo	13_Heterochrom/lo	13_Heterochrom/lo	1.26					-161344	-161344	464538
chr2:21469738	0.573138	752	2:21469738	No	rs10170323							13_Heterochrom/lo	13_Heterochrom/lo	13_Heterochrom/lo	13_Heterochrom/lo	13_Heterochrom/lo	13_Heterochrom/lo	13_Heterochrom/lo	13_Heterochrom/lo	13_Heterochrom/lo	0.225					-202793	-202793	440568
chr2:164444356	0.573138	752	2:164444356	Yes	rs77559470							13_Heterochrom/lo	13_Heterochrom/lo	13_Heterochrom/lo	13_Heterochrom/lo	13_Heterochrom/lo	13_Heterochrom/lo	13_Heterochrom/lo	13_Heterochrom/lo	13_Heterochrom/lo	4					-749099	-748866	19762
chr2:224225187	0.573138	752	2:224225187	No	rs16864685							13_Heterochrom/lo	13_Heterochrom/lo	13_Heterochrom/lo	13_Heterochrom/lo	13_Heterochrom/lo	13_Heterochrom/lo	13_Heterochrom/lo	13_Heterochrom/lo	13_Heterochrom/lo	-2					-38800	-596993	236471
chr22:34538579	0.573138	752	22:34538579	No	rs5749739							13_Heterochrom/lo	13_Heterochrom/lo	13_Heterochrom/lo	13_Heterochrom/lo	13_Heterochrom/lo	13_Heterochrom/lo	13_Heterochrom/lo	13_Heterochrom/lo	13_Heterochrom/lo	0.189					-219995	-570331	391776
chr3:80471339	0.573138	752	3:80471339	No	rs9309861							13_Heterochrom/lo	13_Heterochrom/lo	13_Heterochrom/lo	13_Heterochrom/lo	13_Heterochrom/lo	13_Heterochrom/lo	13_Heterochrom/lo	13_Heterochrom/lo	13_Heterochrom/lo	-0.39					-654280	-654046	1067511
chr4:82220324	0.573138	752	4:82220324	Yes	rs2011962							13_Heterochrom/lo	13_Heterochrom/lo	13_Heterochrom/lo	13_Heterochrom/lo	13_Heterochrom/lo	13_Heterochrom/lo	13_Heterochrom/lo	13_Heterochrom/lo	13_Heterochrom/lo	-0.47					-84106	-83772	127895
chr4:95012684	0.573138	752	4:95012684	Yes	rs1904096							13_Heterochrom/lo	13_Heterochrom/lo	13_Heterochrom/lo	13_Heterochrom/lo	13_Heterochrom/lo	13_Heterochrom/lo	13_Heterochrom/lo	13_Heterochrom/lo	13_Heterochrom/lo	0					-116075	-116075	207023
chr4:145839264	0.573138	752	4:145839264	Yes	rs4240326							13_Heterochrom/lo	13_Heterochrom/lo	13_Heterochrom/lo	13_Heterochrom/lo	13_Heterochrom/lo	13_Heterochrom/lo	13_Heterochrom/lo	13_Heterochrom/lo	13_Heterochrom/lo	5.22					-179892	-180202	43325
chr4:190157056	0.573138	752	4:190157056	No	rs35127507							13_Heterochrom/lo	13_Heterochrom/lo	13_Heterochrom/lo	13_Heterochrom/lo	13_Heterochrom/lo	13_Heterochrom/lo	13_Heterochrom/lo	13_Heterochrom/lo	13_Heterochrom/lo	0					-237243	-237004	627558
chr4:190157486	0.573138	752	4:190157486	No	rs34728227							13_Heterochrom/lo	13_Heterochrom/lo	13_Heterochrom/lo	13_Heterochrom/lo	13_Heterochrom/lo	13_Heterochrom/lo	13_Heterochrom/lo	13_Heterochrom/lo	13_Heterochrom/lo	0					-236813	-236574	627128
chr4:190157576	0.573138	752	4:190157576	No	rs36021514							13_Heterochrom/lo	13_Heterochrom/lo	13_Heterochrom/lo	13_Heterochrom/lo	13_Heterochrom/lo	13_Heterochrom/lo	13_Heterochrom/lo	13_Heterochrom/lo	13_Heterochrom/lo	0					-236723	-236484	627038
chr4:190157713	0.573138	752	4:190157713	No	rs13119288							13_Heterochrom/lo	13_Heterochrom/lo	13_Heterochrom/lo	13_Heterochrom/lo	13_Heterochrom/lo	13_Heterochrom/lo	13_Heterochrom/lo	13_Heterochrom/lo	13_Heterochrom/lo	0					-236586	-236347	626901
chr4:190157839	0.573138	752	4:190157839	No	rs13120111							13_Heterochrom/lo	13_Heterochrom/lo	13_Heterochrom/lo	13_Heterochrom/lo	13_Heterochrom/lo	13_Heterochrom/lo	13_Heterochrom/lo	13_Heterochrom/lo	13_Heterochrom/lo	0					-236460	-236221	626775
chr4:190159385	0.573138	752	4:190159385	No	rs13141596							13_Heterochrom/lo	13_Heterochrom/lo	13_Heterochrom/lo	13_Heterochrom/lo	13_Heterochrom/lo	13_Heterochrom/lo	13_Heterochrom/lo	13_Heterochrom/lo	13_Heterochrom/lo	-0.594					-234914	-234675	625229
chr4:190159637	0.573138	752	4:190159637	No	rs55944922							13_Heterochrom/lo	13_Heterochrom/lo	13_Heterochrom/lo	13_Heterochrom/lo	13_Heterochrom/lo	13_Heterochrom/lo	13_Heterochrom/lo	13_Heterochrom/lo	13_Heterochrom/lo	-1.45					-234662	-234423	624977
chr4:190160826	0.573138	752	4:190160826	No	rs35192598							13_Heterochrom/lo	13_Heterochrom/lo	13_Heterochrom/lo	13_Heterochrom/lo	13_Heterochrom/lo	13_Heterochrom/lo	13_Heterochrom/lo	13_Heterochrom/lo	13_Heterochrom/lo	0.137					-233473	-233234	623788
chr4:190161531	0.573138	752	4:190161531	No	rs76018028							13_Heterochrom/lo	13_Heterochrom/lo	13_Heterochrom/lo	13_Heterochrom/lo	13_Heterochrom/lo	13_Heterochrom/lo	13_Heterochrom/lo	13_Heterochrom/lo	13_Heterochrom/lo	0					-232768	-232529	623083
chr4:190167174	0.573138	752	4:190167174	No	rs13147669							13_Heterochrom/lo	13_Heterochrom/lo	13_Heterochrom/lo	13_Heterochrom/lo	13_Heterochrom/lo	13_Heterochrom/lo	13_Heterochrom/lo	13_Heterochrom/lo	13_Heterochrom/lo	0.0465					-227125	-226886	617440
chr4:190169159	0.573138	752	4:190169159	No	rs34329457							13_Heterochrom/lo	13_Heterochrom/lo	13_Heterochrom/lo	13_Heterochrom/lo	13_Heterochrom/lo	13_Heterochrom/lo	13_Heterochrom/lo	13_Heterochrom/lo	13_Heterochrom/lo	-4.66					-225140	-224901	615455
chr4:190172499	0.573138	752	4:190172499	No	rs35466621							13_Heterochrom/lo	13_Heterochrom/lo	13_Heterochrom/lo	13_Heterochrom/lo	13_Heterochrom/lo	13_Heterochrom/lo	13_Heterochrom/lo	13_Heterochrom/lo	13_Heterochrom/lo	0					-221800	-221561	612115
chr4:190178544	0.573138	752	4:190178544	No	rs11721957							13_Heterochrom/lo	13_Heterochrom/lo	13_Heterochrom/lo	13_Heterochrom/lo	13_Heterochrom/lo	13_Heterochrom/lo	13_Heterochrom/lo	13_Heterochrom/lo	13_Heterochrom/lo	-0.245					-215755	-215516	606070
chr4:190179626	0.573138	752	4:190179626	No	rs35266160							13_Heterochrom/lo	13_Heterochrom/lo	13_Heterochrom/lo	13_Heterochrom/lo	13_Heterochrom/lo	13_Heterochrom/lo	13_Heterochrom/lo	13_Heterochrom/lo	13_Heterochrom/lo	-1.57					-214673	-214434	604988
chr4:190184043	0.573138	752	4:190184043	No	rs35602882							13_Heterochrom/lo	13_Heterochrom/lo	13_Heterochrom/lo	13_Heterochrom/lo	13_Heterochrom/lo	13_Heterochrom/lo	13_Heterochrom/lo	13_Heterochrom/lo	13_Heterochrom/lo	-0.294					-210256	-210017	600571
chr4:190184168	0.573138	752	4:190184168	No	rs35668405							13_Heterochrom/lo	13_Heterochrom/lo	13_Heterochrom/lo	13_Heterochrom/lo	13_Heterochrom/lo	13_Heterochrom/lo	13_Heterochrom/lo	13_Heterochrom/lo	13_Heterochrom/lo	-2.45					-210131	-209892	600446
chr4:190188001	0.573138	752	4:190188001	No	rs11942078							13_Heterochrom/lo	13_Heterochrom/lo	13_Heterochrom/lo	13_Heterochrom/lo	13_Heterochrom/lo	13_Heterochrom/lo	13_Heterochrom/lo	13_Heterochrom/lo	13_Heterochrom/lo	0.225					-206298	-206059	596613
chr4:190224679	0.573138	752	4:190224679	No	rs62341267							13_Heterochrom/lo	13_Heterochrom/lo	13_Heterochrom/lo	13_Heterochrom/lo	13_Heterochrom/lo	13_Heterochrom/lo	13_Heterochrom/lo	13_Heterochrom/lo	13_Heterochrom/lo	0					-169620	-169381	559935
chr4:190228048	0.573138	752	4:190228048	No	rs35398404							13_Heterochrom/lo	13_Heterochrom/lo	13_Heterochrom/lo	13_Heterochrom/lo	13_Heterochrom/lo	13_Heterochrom/lo	13_Heterochrom/lo	13_Heterochrom/lo	13_Heterochrom/lo	-1.03					-166251	-166012	556566
chr4:190239250	0.573138	752	4:190239250	No	rs35894611							13_Heterochrom/lo	13_Heterochrom/lo	13_Heterochrom/lo	13_Heterochrom/lo	13_Heterochrom/lo	13_Heterochrom/lo	13_Heterochrom/lo	13_Heterochrom/lo	13_Heterochrom/lo	-0.237					-155049	-154810	545364
chr4:190245276	0.573138	752	4:190245276	No	rs11723378							13_Heterochrom/lo	13_Heterochrom/lo	13_Heterochrom/lo	13_Heterochrom/lo	13_Heterochrom/lo	13_Heterochrom/lo	13_Heterochrom/lo	13_Heterochrom/lo	13_Heterochrom/lo	-0.25					-149023	-148784	539338
chr4:190262811	0.573138	752	4:190262811	No	rs4608851							13_Heterochrom/lo	13_Heterochrom/lo	13_Heterochrom/lo	13_Heterochrom/lo	13_Heterochrom/lo	13_Heterochrom/lo	13_Heterochrom/lo	13_Heterochrom/lo	13_Heterochrom/lo	-5.49					-131488	-131249	521803
chr4:190297618	0.573138	752	4:190297618	No	rs11736173							13_Heterochrom/lo	13_Heterochrom/lo	13_Heterochrom/lo	13_Heterochrom/lo	13_Heterochrom/lo	13_Heterochrom/lo	13_Heterochrom/lo	13_Heterochrom/lo	13_Heterochrom/lo	1.18					-96681	-96442	486996
chr4:190310654	0.573138	752	4:190310654	No	rs35879456							13_Heterochrom/lo	13_Heterochrom/lo	13_Heterochrom/lo	13_Heterochrom/lo	13_Heterochrom/lo	13_Heterochrom/lo	13_Heterochrom/lo	13_Heterochrom/lo	13_Heterochrom/lo	-0.138					-83645	-83406	473960
chr4:190310913	0.573138	752	4:190310913	No	rs11944525							13_Heterochrom/lo	13_Heterochrom/lo	13_Heterochrom/lo	13_Heterochrom/lo	13_Heterochrom/lo	13_Heterochrom/lo	13_Heterochrom/lo	13_Heterochrom/lo	13_Heterochrom/lo	-0.559					-83386	-83147	473701
chr4:190313770	0.573138	752	4:190313770	No	rs34895034							13_Heterochrom/lo	13_Heterochrom/lo	13_Heterochrom/lo	13_Heterochrom/lo	13_Heterochrom/lo	13_Heterochrom/lo	13_Heterochrom/lo	13_Heterochrom/lo	13_Heterochrom/lo	0.0465					-80529	-80290	470844
chr4:190314680	0.573138	752	4:190314680	No	rs34103196							13_Heterochrom/lo	13_Heterochrom/lo	13_Heterochrom/lo	13_Heterochrom/lo	13_Heterochrom/lo	13_Heterochrom/lo	13_Heterochrom/lo	13_Heterochrom/lo	13_Heterochrom/lo	0.0465					-79619	-79380	469934
chr4:190315145	0.573138	752	4:190315145	No	rs11731163							13_Heterochrom/lo	13_Heterochrom/lo	13_Heterochrom/lo	13_Heterochrom/lo	13_Heterochrom/lo	13_Heterochrom/lo	13_Heterochrom/lo	13_Heterochrom/lo	13_Heterochrom/lo	0					-79154	-78915	469469
chr5:56033671	0.573138	752	5:56033671	No	rs2113084							13_Heterochrom/lo	13_Heterochrom/lo	13_Heterochrom/lo	13_Heterochrom/lo	13_Heterochrom/lo	13_Heterochrom/lo	13_Heterochrom/lo	13_Heterochrom/lo	13_Heterochrom/lo	0.0266					-77229	-77490	181758
chr5:56035268	0.573138	752	5:56035268	No	rs12657013							13_Heterochrom/lo	13_Heterochrom/lo	13_Heterochrom/lo	13_Heterochrom/lo	13_Heterochrom/lo	13_Heterochrom/lo	13_Heterochrom/lo	13_Heterochrom/lo	13_Heterochrom/lo	0.235					-75632	-75893	180161
chr5:56038148	0.573138	752	5:56038148	No	rs16886206							13_Heterochrom/lo	13_Heterochrom/lo	13_Heterochrom/lo	13_Heterochrom/lo	13_Heterochrom/lo	13_Heterochrom/lo	13_Heterochrom/lo	13_Heterochrom/lo	13_Heterochrom/lo	0.885					-72752	-73013	177281
chr5:56039119	0.573138	752	5:56039119	No	rs751990							13_Heterochrom/lo	13_Heterochrom/lo	13_Heterochrom/lo	13_Heterochrom/lo	13_Heterochrom/lo	13_Heterochrom/lo	13_Heterochrom/lo	13_Heterochrom/lo	13_Heterochrom/lo	-1.18					-71781	-72042	176310
chr5:56050465	0.573138	752	5:56050465	No	rs62355899							13_Heterochrom/lo	13_Heterochrom/lo	13_Heterochrom/lo	13_Heterochrom/lo	13_Heterochrom/lo	13_Heterochrom/lo	13_Heterochrom/lo	13_Heterochrom/lo	13_Heterochrom/lo	2.88					-60435	-60696	164964
chr5:56061564	0.573138	752	5:56061564	No	rs16886256							13_Heterochrom/lo	13_Heterochrom/lo	13_Heterochrom/lo	13_Heterochrom/lo	13_Heterochrom/lo	13_Heterochrom/lo	13_Heterochrom/lo	13_Heterochrom/lo	13_Heterochrom/lo	-2.49					-49336	-49597	153865
chr5:56061730	0.573138	752	5:56061730	No	rs72756091							13_Heterochrom/lo	13_Heterochrom/lo	13_Heterochrom/lo	13_Heterochrom/lo	13_Heterochrom/lo	13_Heterochrom/lo	13_Heterochrom/lo	13_Heterochrom/lo	13_Heterochrom/lo	-3.79					-49170	-49431	153699
chr5:56062821	0.573138	752	5:56062821	No	rs16886257							13_Heterochrom/lo	13_Heterochrom/lo	13_Heterochrom/lo	13_Heterochrom/lo	13_Heterochrom/lo	13_Heterochrom/lo	13_Heterochrom/lo	13_Heterochrom/lo	13_Heterochrom/lo	0.78					-48079	-48340	152608
chr5:56064107	0.573138	752	5:56064107	No	rs12657172							13_Heterochrom/lo	13_Heterochrom/lo	13_Heterochrom/lo	13_Heterochrom/lo	13_Heterochrom/lo	13_Heterochrom/lo	13_Heterochrom/lo	13_Heterochrom/lo	13_Heterochrom/lo	1.68					-46793	-47054	151322
chr5:56065456	0.573138	752	5:56065456	No	rs16886260							13_Heterochrom/lo	13_Heterochrom/lo	13_Heterochrom/lo	13_Heterochrom/lo	13_Heterochrom/lo	13_Heterochrom/lo	13_Heterochrom/lo	13_Heterochrom/lo	13_Heterochrom/lo	1.27					-45444	-45705	149973
chr5:56065507	0.573138	752	5:56065507	No	rs16886263							13_Heterochrom/lo	13_Heterochrom/lo	13_Heterochrom/lo	13_Heterochrom/lo	13_Heterochrom/lo	13_Heterochrom/lo	13_Heterochrom/lo	13_Heterochrom/lo	13_Heterochrom/lo	-0.215					-45393	-45654	149922
chr5:56068014	0.573138	752	5:56068014	No	rs56008823							13_Heterochrom/lo	13_Heterochrom/lo	13_Heterochrom/lo	13_Heterochrom/lo	13_Heterochrom/lo	13_Heterochrom/lo	13_Heterochrom/lo	13_Heterochrom/lo	13_Heterochrom/lo	2.11					-42886	-43147	147415
chr5:56071330	0.573138	752	5:56071330	No	rs62355907							13_Heterochrom/lo	13_Heterochrom/lo	13_Heterochrom/lo	13_Heterochrom/lo	13_Heterochrom/lo	13_Heterochrom/lo	13_Heterochrom/lo	13_Heterochrom/lo	13_Heterochrom/lo	1.82					-39570	-39831	144099
chr5:56076308	0.573138	752	5:56076308	No	rs151314899							13_Heterochrom/lo	13_Heterochrom/lo	13_Heterochrom/lo	13_Heterochrom/lo	13_Heterochrom/lo	13_Heterochrom/lo	13_Heterochrom/lo	13_Heterochrom/lo	13_Heterochrom/lo	0					-34592	-34853	139121
chr5:67991181	0.573138	752	5:67991181	No	rs146172284							13_Heterochrom/lo	13_Heterochrom/lo	13_Heterochrom/lo	13_Heterochrom/lo	13_Heterochrom/lo	13_Heterochrom/lo	13_Heterochrom/lo	13_Heterochrom/lo	13_Heterochrom/lo	0					-398595	-398595	273189
chr6:105364421	0.573138	752	6:105364421	Yes	rs11156429							13_Heterochrom/lo	13_Heterochrom/lo	13_Heterochrom/lo	13_Heterochrom/lo	13_Heterochrom/lo	13_Heterochrom/lo	13_Heterochrom/lo	13_Heterochrom/lo	13_Heterochrom/lo	0.225					-40502	-40500	180278
chr7:46008110	0.573138	752	7:46008110	Yes	rs11977526							13_Heterochrom/lo	13_Heterochrom/lo	13_Heterochrom/lo	13_Heterochrom/lo	13_Heterochrom/lo	13_Heterochrom/lo	13_Heterochrom/lo	13_Heterochrom/lo	13_Heterochrom/lo	-1.2					-47239	-47239	74843
chr8:19744596	0.573138	752	8:19744596	No	rs10503666							13_Heterochrom/lo	13_Heterochrom/lo	13_Heterochrom/lo	13_Heterochrom/lo	13_Heterochrom/lo	13_Heterochrom/lo	13_Heterochrom/lo	13_Heterochrom/lo	13_Heterochrom/lo	0.306					-51986	-52168	35010
chr8:19750951	0.573138	752	8:19750951	No	rs112861901							13_Heterochrom/lo	13_Heterochrom/lo	13_Heterochrom/lo	13_Heterochrom/lo	13_Heterochrom/lo	13_Heterochrom/lo	13_Heterochrom/lo	13_Heterochrom/lo	13_Heterochrom/lo	-0.973					-45631	-45813	41365
chr8:19751399	0.573138	752	8:19751399	No	rs12550077							13_Heterochrom/lo	13_Heterochrom/lo	13_Heterochrom/lo	13_Heterochrom/lo	13_Heterochrom/lo	13_Heterochrom/lo	13_Heterochrom/lo	13_Heterochrom/lo	13_Heterochrom/lo	0.118					-45183	-45365	41813
chr8:19752207	0.573138	752	8:19752207	No	rs11995314							13_Heterochrom/lo	13_Heterochrom/lo	13_Heterochrom/lo	13_Heterochrom/lo	13_Heterochrom/lo	13_Heterochrom/lo	13_Heterochrom/lo	13_Heterochrom/lo	13_Heterochrom/lo	-1.85					-44375	-44557	42621
chr8:19755127	0.573138	752	8:19755127	No	rs76085257							13_Heterochrom/lo	13_Heterochrom/lo	13_Heterochrom/lo	13_Heterochrom/lo	13_Heterochrom/lo	13_Heterochrom/lo	13_Heterochrom/lo	13_Heterochrom/lo	13_Heterochrom/lo	0.235					-41455	-41637	45541
chr8:19876746	0.573138	752	8:19876746	Yes	rs7016880							13_Heterochrom/lo	13_Heterochrom/lo	13_Heterochrom/lo	13_Heterochrom/lo	13_Heterochrom/lo	13_Heterochrom/lo	13_Heterochrom/lo	13_Heterochrom/lo	13_Heterochrom/lo	1					-177958	-178146	51976
chr8:19885726	0.573138	752	8:19885726	Yes	rs114366307							13_Heterochrom/lo	13_Heterochrom/lo	13_Heterochrom/lo	13_Heterochrom/lo	13_Heterochrom/lo	13_Heterochrom/lo	13_Heterochrom/lo	13_Heterochrom/lo	13_Heterochrom/lo	0					-168978	-169166	60956
chr8:40119370	0.573138	752	8:40119370	No	rs2980832							13_Heterochrom/lo	13_Heterochrom/lo	13_Heterochrom/lo	13_Heterochrom/lo	13_Heterochrom/lo	13_Heterochrom/lo	13_Heterochrom/lo	13_Heterochrom/lo	13_Heterochrom/lo	-2.66					-423591	-423596	106543
chr8:40119724	0.573138	752	8:40119724	No	rs2924992							13_Heterochrom/lo	13_Heterochrom/lo	13_Heterochrom/lo	13_Heterochrom/lo	13_Heterochrom/lo	13_Heterochrom/lo	13_Heterochrom/lo	13_Heterochrom/lo	13_Heterochrom/lo	-1.8					-423945	-423950	106897
chr8:40119877	0.573138	752	8:40119877	No	rs2924993							13_Heterochrom/lo	13_Heterochrom/lo	13_Heterochrom/lo	13_Heterochrom/lo	13_Heterochrom/lo	13_Heterochrom/lo	13_Heterochrom/lo	13_Heterochrom/lo	13_Heterochrom/lo	1.13					-424098	-424103	107050
chr8:40120089	0.573138	752	8:40120089	No	rs2924994							13_Heterochrom/lo	13_Heterochrom/lo	13_Heterochrom/lo	13_Heterochrom/lo	13_Heterochrom/lo	13_Heterochrom/lo	13_Heterochrom/lo	13_Heterochrom/lo	13_Heterochrom/lo	-0.779					-424310	-424315	107262
chr8:40120466	0.573138	752	8:40120466	No	rs2924995							13_Heterochrom/lo	13_Heterochrom/lo	13_Heterochrom/lo	13_Heterochrom/lo	13_Heterochrom/lo	13_Heterochrom/lo	13_Heterochrom/lo	13_Heterochrom/lo	13_Heterochrom/lo	-0.315					-424687	-424692	107639
chr8:40120734	0.573138	752	8:40120734	No	rs34661068							13_Heterochrom/lo	13_Heterochrom/lo	13_Heterochrom/lo	13_Heterochrom/lo	13_Heterochrom/lo	13_Heterochrom/lo	13_Heterochrom/lo	13_Heterochrom/lo	13_Heterochrom/lo	0.149					-424955	-424960	107907
chr8:40122258	0.573138	752	8:40122258	No	rs2061110							13_Heterochrom/lo	13_Heterochrom/lo	13_Heterochrom/lo	13_Heterochrom/lo	13_Heterochrom/lo	13_Heterochrom/lo	13_Heterochrom/lo	13_Heterochrom/lo	13_Heterochrom/lo	-2.13					-426479	-426484	109431
