# Supplementary material for: Genome-wide landscape establishes novel association signals for metabolic traits in the Arab population
Source: Hum Genet. 2020 Sep 9;140(3):505–28. doi: 10.1007/s00439-020-02222-7 (PMC7889551; doi:10.1007/s00439-020-02222-7)
Supplement: Supplementary file 6 — Supplementary file6 (XLSX 552 kb) [file 439_2020_2222_MOESM6_ESM.xlsx]

## Sheet: Sheet1
Variant_b19	Variant_b38	RSID	Tissue	Gene	TSS	NormalizedEffectSize(NES)	P-Value	Regulation
11:116652491	chr1_109274570_A_G_b38	rs7483863	Muscle_Skeletal	ENSG00000143126.7	24551	0.541495	2.2314e-76	Up
1:109817192	chr1_109274968_G_T_b38	rs7528419	Muscle_Skeletal	ENSG00000143126.7	24949	0.541224	2.30389e-76	Up
19:7224431	chr1_109275684_G_T_b38	rs7248104	Muscle_Skeletal	ENSG00000143126.7	25665	-0.513016	7.00664e-69	Down
2:21319016	chr1_109275908_C_T_b38	rs672889	Muscle_Skeletal	ENSG00000143126.7	25889	-0.513016	7.00664e-69	Down
16:56999328	chr16_56965416_C_T_b38	rs11508026	Cells_Cultured_fibroblasts	ENSG00000140853.15	-24069	-0.514017	6.86215e-63	Down
16:56998918	chr16_56965006_A_G_b38	rs12720926	Cells_Cultured_fibroblasts	ENSG00000140853.15	-24479	-0.512709	8.55983e-63	Down
1:184018475	chr1_109275216_T_C_b38	rs1926872	Muscle_Skeletal	ENSG00000143126.7	25197	-0.501249	9.55994e-63	Down
4:6320517	chr16_56967304_C_T_b38	rs4382107	Cells_Cultured_fibroblasts	ENSG00000140853.15	-22181	-0.507149	5.41769e-61	Down
8:19743254	chr16_56967526_G_A_b38	rs74974359	Cells_Cultured_fibroblasts	ENSG00000140853.15	-21959	-0.507149	5.41769e-61	Down
3:129663454	chr5_112999478_G_A_b38	rs784719	Nerve_Tibial	ENSG00000172795.15	22776	0.512896	1.08921e-58	Up
3:129667456	chr5_112999651_G_A_b38	rs1708241	Nerve_Tibial	ENSG00000172795.15	22949	0.512131	1.1289e-58	Up
10:20415387	chr5_113000937_T_C_b38	rs192827957	Nerve_Tibial	ENSG00000172795.15	24235	0.512131	1.1289e-58	Up
3:129658706	chr5_112999279_T_C_b38	rs938196	Nerve_Tibial	ENSG00000172795.15	22577	0.512131	1.1289e-58	Up
5:112336634	chr5_113000891_C_T_b38	rs17312754	Nerve_Tibial	ENSG00000172795.15	24189	0.512131	1.1289e-58	Up
5:112335348	chr5_113012131_A_G_b38	rs13171553	Nerve_Tibial	ENSG00000172795.15	35429	0.514923	1.25572e-58	Up
2:21290067	chr5_113020369_CTA_C_b38	rs580889	Nerve_Tibial	ENSG00000172795.15	43667	0.516159	1.34554e-58	Up
5:112335650	chr5_113020952_G_A_b38	rs13171773	Nerve_Tibial	ENSG00000172795.15	44250	0.516159	1.34554e-58	Up
3:129660842	chr5_113021705_AG_A_b38	rs2718844	Nerve_Tibial	ENSG00000172795.15	45003	0.515267	1.89306e-58	Up
3:129657316	chr5_113010246_A_G_b38	3_129657316_CN0	Nerve_Tibial	ENSG00000172795.15	33544	0.517552	2.44136e-58	Up
3:129671420	chr5_113020211_A_G_b38	rs1708237	Nerve_Tibial	ENSG00000172795.15	43509	0.51122	6.67445e-58	Up
9:4311864	chr5_112999953_C_T_b38	rs10974450	Nerve_Tibial	ENSG00000172795.15	23251	0.514059	8.4362e-58	Up
3:129660421	chr5_113000318_G_T_b38	rs11929246	Nerve_Tibial	ENSG00000172795.15	23616	0.510283	9.51045e-58	Up
2:21288321	chr5_113002262_G_A_b38	rs562338	Nerve_Tibial	ENSG00000172795.15	25560	0.511762	2.66523e-57	Up
8:19739866	chr16_56971567_C_A_b38	rs112564744	Cells_Cultured_fibroblasts	ENSG00000140853.15	-17918	-0.492176	5.82601e-57	Down
22:34217765	chr16_56971389_C_T_b38	rs9306282	Cells_Cultured_fibroblasts	ENSG00000140853.15	-18096	-0.492176	5.82601e-57	Down
3:129663810	chr5_113019201_C_G_b38	rs9880871	Nerve_Tibial	ENSG00000172795.15	42499	0.508898	1.88263e-56	Up
3:169096267	chr16_56970977_G_A_b38	rs6773655	Cells_Cultured_fibroblasts	ENSG00000140853.15	-18508	-0.490282	2.57641e-56	Down
2:27742603	chr4_6268329_G_A_b38	rs780093	Skin_Not_Sun_Exposed_Suprapubic	ENSG00000109501.13	-1520	0.550482	1.39426e-54	Up
1:109817192	chr1_109274968_G_T_b38	rs7528419	Liver	ENSG00000134243.11	-122983	1.27256	3.08634e-54	Up
1:169094459	chr11_61803311_T_C_b38	rs1892094	Whole_Blood	ENSG00000134824.13	-12945	0.731136	4.27195e-54	Up
5:122476457	chr11_61811991_A_G_b38	rs13359291	Whole_Blood	ENSG00000134824.13	-4265	0.731136	4.27195e-54	Up
8:126482077	chr11_61804006_T_C_b38	rs2954021	Whole_Blood	ENSG00000134824.13	-12250	0.731136	4.27195e-54	Up
2:28635740	chr11_61802358_C_T_b38	rs7562	Whole_Blood	ENSG00000134824.13	-13898	0.731136	4.27195e-54	Up
8:126506694	chr1_93388960_T_C_b38	rs112875651	Nerve_Tibial	ENSG00000223745.7	43073	0.611859	6.39878e-54	Up
2:165776888	chr5_132350453_G_A_b38	rs17353513	Skin_Sun_Exposed_Lower_leg	ENSG00000197375.12	-19299	-0.463364	6.61558e-54	Down
11:61569830	chr4_6301295_C_T_b38	rs174546	Skin_Not_Sun_Exposed_Suprapubic	ENSG00000109501.13	31446	0.537581	1.26974e-53	Up
8:19824492	chr11_61781553_G_A_b38	rs13702	Whole_Blood	ENSG00000134824.13	-34703	0.726114	3.63067e-53	Up
8:19843171	chr11_61747198_G_C_b38	rs17091891	Esophagus_Mucosa	ENSG00000124920.13	-5451	-0.571591	8.43725e-53	Down
2:21291312	chr5_113013682_T_C_b38	rs548145	Nerve_Tibial	ENSG00000172795.15	36980	0.500574	9.38085e-53	Up
8:19745039	chr5_113008958_C_T_b38	rs10635970	Nerve_Tibial	ENSG00000172795.15	32256	0.500894	3.73606e-52	Up
1:63049593	chr1_109279544_G_A_b38	rs1748195	Muscle_Skeletal	ENSG00000143126.7	29525	-0.447416	4.27852e-52	Down
7:2772431	chr11_61746199_CAGAG_C_b38	rs798528	Esophagus_Mucosa	ENSG00000124920.13	-6450	-0.56756	4.59228e-52	Down
2:165776888	chr5_132350453_G_A_b38	rs17353513	Cells_Cultured_fibroblasts	ENSG00000197375.12	-19299	-0.486631	1.32602e-51	Down
16:53800568	chr1_62583922_C_G_b38	rs9939973	Cells_Cultured_fibroblasts	ENSG00000116641.17	-104446	-0.406503	2.1424e-51	Down
3:129660842	chr5_113021705_AG_A_b38	rs2718844	Thyroid	ENSG00000172795.15	45003	0.348091	3.68587e-51	Up
8:126506694	chr1_93388960_T_C_b38	rs112875651	Artery_Tibial	ENSG00000223745.7	43073	0.420145	4.11339e-51	Up
2:21290067	chr5_113020369_CTA_C_b38	rs580889	Thyroid	ENSG00000172795.15	43667	0.347978	6.84506e-51	Up
5:112335650	chr5_113020952_G_A_b38	rs13171773	Thyroid	ENSG00000172795.15	44250	0.347978	6.84506e-51	Up
2:165776888	chr5_132350453_G_A_b38	rs17353513	Thyroid	ENSG00000072682.18	55138	0.438079	1.05829e-50	Up
5:112326410	chr5_112990172_C_T_b38	rs1549182	Nerve_Tibial	ENSG00000172795.15	13470	0.492724	1.28807e-50	Up
16:56996288	chr16_56962376_G_A_b38	rs708272	Cells_Cultured_fibroblasts	ENSG00000140853.15	-27109	-0.464671	1.40598e-50	Down
16:56996649	chr16_56962737_C_A_b38	rs34620476	Cells_Cultured_fibroblasts	ENSG00000140853.15	-26748	-0.461665	1.85193e-50	Down
16:56996645	chr16_56962733_GCC_G_b38	rs34145065	Cells_Cultured_fibroblasts	ENSG00000140853.15	-26752	-0.461665	1.85193e-50	Down
17:37807698	chr4_6288259_T_G_b38	rs9972882	Skin_Not_Sun_Exposed_Suprapubic	ENSG00000109501.13	18410	0.521587	2.00377e-50	Up
8:126506694	chr1_93388960_T_C_b38	rs112875651	Thyroid	ENSG00000223745.7	43073	0.496332	2.22581e-50	Up
16:56996211	chr16_56962299_G_A_b38	rs711752	Cells_Cultured_fibroblasts	ENSG00000140853.15	-27186	-0.463235	2.28216e-50	Down
3:129657316	chr5_113010246_A_G_b38	3_129657316_CN0	Thyroid	ENSG00000172795.15	33544	0.345659	2.48212e-50	Up
5:112335348	chr5_113012131_A_G_b38	rs13171553	Thyroid	ENSG00000172795.15	35429	0.345366	2.7308e-50	Up
11:61569830	chr4_6301295_C_T_b38	rs174546	Skin_Sun_Exposed_Lower_leg	ENSG00000109501.13	31446	0.451182	3.6046e-50	Up
3:129667456	chr5_112999651_G_A_b38	rs1708241	Thyroid	ENSG00000172795.15	22949	0.344366	3.88487e-50	Up
10:20415387	chr5_113000937_T_C_b38	rs192827957	Thyroid	ENSG00000172795.15	24235	0.344366	3.88487e-50	Up
3:129663454	chr5_112999478_G_A_b38	rs784719	Thyroid	ENSG00000172795.15	22776	0.344366	3.88487e-50	Up
3:129658706	chr5_112999279_T_C_b38	rs938196	Thyroid	ENSG00000172795.15	22577	0.344366	3.88487e-50	Up
5:112336634	chr5_113000891_C_T_b38	rs17312754	Thyroid	ENSG00000172795.15	24189	0.344366	3.88487e-50	Up
3:129671420	chr5_113020211_A_G_b38	rs1708237	Thyroid	ENSG00000172795.15	43509	0.345034	4.19873e-50	Up
3:129660421	chr5_113000318_G_T_b38	rs11929246	Thyroid	ENSG00000172795.15	23616	0.342922	6.56632e-50	Up
2:21288321	chr5_113002262_G_A_b38	rs562338	Thyroid	ENSG00000172795.15	25560	0.342245	8.84621e-50	Up
17:37807698	chr4_6288259_T_G_b38	rs9972882	Skin_Sun_Exposed_Lower_leg	ENSG00000109501.13	18410	0.448295	1.2579e-49	Up
9:4311864	chr5_112999953_C_T_b38	rs10974450	Thyroid	ENSG00000172795.15	23251	0.342631	1.4637e-49	Up
3:129660842	chr5_113021705_AG_A_b38	rs2718844	Whole_Blood	ENSG00000171444.17	-467125	-0.340586	2.03556e-49	Down
11:116652491	chr1_109274570_A_G_b38	rs7483863	Liver	ENSG00000134243.11	-123381	1.24829	3.14252e-49	Up
3:129661763	chr5_113005551_T_C_b38	rs784724	Nerve_Tibial	ENSG00000172795.15	28849	0.485907	4.11722e-49	Up
3:129663810	chr5_113019201_C_G_b38	rs9880871	Thyroid	ENSG00000172795.15	42499	0.339025	5.05271e-49	Up
2:27742603	chr4_6268329_G_A_b38	rs780093	Skin_Sun_Exposed_Lower_leg	ENSG00000109501.13	-1520	0.44989	2.03195e-48	Up
2:21290067	chr5_113020369_CTA_C_b38	rs580889	Whole_Blood	ENSG00000171444.17	-468461	-0.339514	2.08963e-48	Down
5:112335650	chr5_113020952_G_A_b38	rs13171773	Whole_Blood	ENSG00000171444.17	-467878	-0.339514	2.08963e-48	Down
2:634905	chr1_109278889_T_G_b38	rs6548238	Muscle_Skeletal	ENSG00000143126.7	28870	-0.438764	3.58056e-48	Down
2:21286057	chr1_62584148_G_A_b38	rs515135	Cells_Cultured_fibroblasts	ENSG00000116641.17	-104220	-0.406125	4.81503e-48	Down
3:129667456	chr5_112999651_G_A_b38	rs1708241	Whole_Blood	ENSG00000171444.17	-489179	-0.335399	5.98339e-48	Down
10:20415387	chr5_113000937_T_C_b38	rs192827957	Whole_Blood	ENSG00000171444.17	-487893	-0.335399	5.98339e-48	Down
3:129658706	chr5_112999279_T_C_b38	rs938196	Whole_Blood	ENSG00000171444.17	-489551	-0.335399	5.98339e-48	Down
5:112336634	chr5_113000891_C_T_b38	rs17312754	Whole_Blood	ENSG00000171444.17	-487939	-0.335399	5.98339e-48	Down
3:129663454	chr5_112999478_G_A_b38	rs784719	Whole_Blood	ENSG00000171444.17	-489352	-0.335942	6.1882e-48	Down
3:149856116	chr5_112990713_G_A_b38	rs4681582	Nerve_Tibial	ENSG00000172795.15	14011	0.476033	4.17558e-47	Up
5:74625487	chr1_62652525_A_C_b38	rs7703051	Cells_Cultured_fibroblasts	ENSG00000116641.17	-35843	-0.40461	4.59343e-47	Down
3:129671420	chr5_113020211_A_G_b38	rs1708237	Whole_Blood	ENSG00000171444.17	-468619	-0.33245	5.65245e-47	Down
8:19745039	chr5_113008958_C_T_b38	rs10635970	Thyroid	ENSG00000172795.15	32256	0.340934	6.44379e-47	Up
3:129660421	chr5_113000318_G_T_b38	rs11929246	Whole_Blood	ENSG00000171444.17	-488512	-0.330294	7.20252e-47	Down
1:109821511	chr1_62628536_A_G_b38	rs602633	Cells_Cultured_fibroblasts	ENSG00000116641.17	-59832	-0.401939	7.41795e-47	Down
19:19407718	chr1_62641855_C_T_b38	rs10401969	Cells_Cultured_fibroblasts	ENSG00000116641.17	-46513	-0.401939	7.41795e-47	Down
2:21286057	chr1_62583880_A_C_b38	rs515135	Cells_Cultured_fibroblasts	ENSG00000116641.17	-104488	-0.401939	7.41795e-47	Down
5:112326410	chr5_112990172_C_T_b38	rs1549182	Thyroid	ENSG00000172795.15	13470	0.336659	8.57449e-47	Up
2:21288321	chr5_113002262_G_A_b38	rs562338	Whole_Blood	ENSG00000171444.17	-486568	-0.32997	1.10828e-46	Down
9:4311864	chr5_112999953_C_T_b38	rs10974450	Whole_Blood	ENSG00000171444.17	-488877	-0.333884	1.21272e-46	Down
8:126506694	chr1_93388960_T_C_b38	rs112875651	Adipose_Subcutaneous	ENSG00000223745.7	43073	0.516271	1.61632e-46	Up
8:126506694	chr1_93388960_T_C_b38	rs112875651	Skin_Sun_Exposed_Lower_leg	ENSG00000223745.7	43073	0.441455	1.83916e-46	Up
8:19745039	chr5_113008958_C_T_b38	rs10635970	Whole_Blood	ENSG00000171444.17	-479872	-0.337424	3.09637e-46	Down
19:7224431	chr1_109275684_G_T_b38	rs7248104	Liver	ENSG00000134243.11	-122267	-1.21718	6.95166e-46	Down
2:21319016	chr1_109275908_C_T_b38	rs672889	Liver	ENSG00000134243.11	-122043	-1.21718	6.95166e-46	Down
2:21291312	chr5_113013682_T_C_b38	rs548145	Thyroid	ENSG00000172795.15	36980	0.33545	9.6977e-46	Up
1:184018475	chr1_109275216_T_C_b38	rs1926872	Liver	ENSG00000134243.11	-122735	-1.21052	2.49096e-45	Down
3:129657316	chr5_113010246_A_G_b38	3_129657316_CN0	Whole_Blood	ENSG00000171444.17	-478584	-0.325584	5.45508e-45	Down
8:41519248	chr1_62679768_G_A_b38	rs516946	Cells_Cultured_fibroblasts	ENSG00000116641.17	-8600	-0.394721	6.64667e-45	Down
5:112335348	chr5_113012131_A_G_b38	rs13171553	Whole_Blood	ENSG00000171444.17	-476699	-0.324003	7.78506e-45	Down
3:149856116	chr5_112990713_G_A_b38	rs4681582	Thyroid	ENSG00000172795.15	14011	0.327225	2.60813e-44	Up
3:129663810	chr5_113019201_C_G_b38	rs9880871	Whole_Blood	ENSG00000171444.17	-469629	-0.318862	8.42911e-44	Down
3:129660421	chr5_113000318_G_T_b38	rs11929246	Skin_Not_Sun_Exposed_Suprapubic	ENSG00000172795.15	23616	0.292808	1.01895e-43	Up
3:129671420	chr5_113020211_A_G_b38	rs1708237	Skin_Not_Sun_Exposed_Suprapubic	ENSG00000172795.15	43509	0.294288	1.43349e-43	Up
19:19610596	chr12_9681032_C_T_b38	rs3794991	Nerve_Tibial	ENSG00000184293.7	-52267	-0.737825	1.48069e-43	Down
8:126534671	chr12_9703362_T_G_b38	rs921720	Nerve_Tibial	ENSG00000184293.7	-29937	0.741207	2.39122e-43	Up
3:129667456	chr5_112999651_G_A_b38	rs1708241	Skin_Not_Sun_Exposed_Suprapubic	ENSG00000172795.15	22949	0.292548	2.49427e-43	Up
10:20415387	chr5_113000937_T_C_b38	rs192827957	Skin_Not_Sun_Exposed_Suprapubic	ENSG00000172795.15	24235	0.292548	2.49427e-43	Up
3:129658706	chr5_112999279_T_C_b38	rs938196	Skin_Not_Sun_Exposed_Suprapubic	ENSG00000172795.15	22577	0.292548	2.49427e-43	Up
5:112336634	chr5_113000891_C_T_b38	rs17312754	Skin_Not_Sun_Exposed_Suprapubic	ENSG00000172795.15	24189	0.292548	2.49427e-43	Up
15:77973391	chr11_116815572_T_C_b38	rs61521110	Artery_Tibial	ENSG00000254851.1	-319956	-0.90962	4.00976e-43	Down
8:126506694	chr1_93388960_T_C_b38	rs112875651	Esophagus_Muscularis	ENSG00000223745.7	43073	0.499203	6.6653e-43	Up
2:21288321	chr5_113002262_G_A_b38	rs562338	Skin_Not_Sun_Exposed_Suprapubic	ENSG00000172795.15	25560	0.291635	9.40076e-43	Up
3:129663454	chr5_112999478_G_A_b38	rs784719	Skin_Not_Sun_Exposed_Suprapubic	ENSG00000172795.15	22776	0.29134	1.13138e-42	Up
5:112335348	chr5_113012131_A_G_b38	rs13171553	Skin_Not_Sun_Exposed_Suprapubic	ENSG00000172795.15	35429	0.292397	1.28345e-42	Up
3:129660842	chr5_113021705_AG_A_b38	rs2718844	Skin_Not_Sun_Exposed_Suprapubic	ENSG00000172795.15	45003	0.29261	1.50003e-42	Up
2:21290067	chr5_113020369_CTA_C_b38	rs580889	Skin_Not_Sun_Exposed_Suprapubic	ENSG00000172795.15	43667	0.293493	2.49156e-42	Up
5:112335650	chr5_113020952_G_A_b38	rs13171773	Skin_Not_Sun_Exposed_Suprapubic	ENSG00000172795.15	44250	0.293493	2.49156e-42	Up
5:112326410	chr5_112990172_C_T_b38	rs1549182	Whole_Blood	ENSG00000171444.17	-498658	-0.31831	3.65748e-42	Down
3:129663810	chr5_113019201_C_G_b38	rs9880871	Skin_Not_Sun_Exposed_Suprapubic	ENSG00000172795.15	42499	0.288787	8.01615e-42	Up
3:149856116	chr5_112990713_G_A_b38	rs4681582	Whole_Blood	ENSG00000171444.17	-498117	-0.31475	8.15586e-42	Down
3:129657316	chr5_113010246_A_G_b38	3_129657316_CN0	Skin_Not_Sun_Exposed_Suprapubic	ENSG00000172795.15	33544	0.291726	9.38506e-42	Up
2:21291312	chr5_113013682_T_C_b38	rs548145	Whole_Blood	ENSG00000171444.17	-475148	-0.317395	1.69896e-41	Down
9:4311864	chr5_112999953_C_T_b38	rs10974450	Skin_Not_Sun_Exposed_Suprapubic	ENSG00000172795.15	23251	0.288277	2.54247e-41	Up
8:126506694	chr1_93388960_T_C_b38	rs112875651	Muscle_Skeletal	ENSG00000223745.7	43073	0.394796	3.86818e-41	Up
16:53824226	chr7_2756323_A_G_b38	rs62033406	Esophagus_Muscularis	ENSG00000146535.13	-88001	0.443078	4.03062e-41	Up
3:129661763	chr5_113005551_T_C_b38	rs784724	Skin_Not_Sun_Exposed_Suprapubic	ENSG00000172795.15	28849	0.29139	4.57703e-41	Up
3:129661763	chr5_113005551_T_C_b38	rs784724	Thyroid	ENSG00000172795.15	28849	0.315374	2.92772e-40	Up
3:129663454	chr5_112999478_G_A_b38	rs784719	Adipose_Subcutaneous	ENSG00000172795.15	22776	0.319529	3.02298e-40	Up
3:129671420	chr5_113020211_A_G_b38	rs1708237	Adipose_Subcutaneous	ENSG00000172795.15	43509	0.318782	4.21129e-40	Up
15:95267483	chr7_2732797_A_C_b38	rs7181659	Esophagus_Muscularis	ENSG00000146535.13	-111527	0.43833	4.46924e-40	Up
3:185317674	chr7_2750246_A_C_b38	rs12374077	Esophagus_Muscularis	ENSG00000146535.13	-94078	0.43828	5.5341e-40	Up
2:27801418	chr5_132448701_G_T_b38	rs1919126	Skin_Sun_Exposed_Lower_leg	ENSG00000197375.12	78949	-0.407933	9.18694e-40	Down
3:129667456	chr5_112999651_G_A_b38	rs1708241	Adipose_Subcutaneous	ENSG00000172795.15	22949	0.317056	1.08336e-39	Up
10:20415387	chr5_113000937_T_C_b38	rs192827957	Adipose_Subcutaneous	ENSG00000172795.15	24235	0.317056	1.08336e-39	Up
3:129658706	chr5_112999279_T_C_b38	rs938196	Adipose_Subcutaneous	ENSG00000172795.15	22577	0.317056	1.08336e-39	Up
5:112336634	chr5_113000891_C_T_b38	rs17312754	Adipose_Subcutaneous	ENSG00000172795.15	24189	0.317056	1.08336e-39	Up
2:165789966	chr7_2830351_T_C_b38	rs1454413	Esophagus_Muscularis	ENSG00000146535.13	-13973	0.43205	1.12622e-39	Up
3:129660421	chr5_113000318_G_T_b38	rs11929246	Adipose_Subcutaneous	ENSG00000172795.15	23616	0.315487	1.9461e-39	Up
2:21290067	chr5_113020369_CTA_C_b38	rs580889	Adipose_Subcutaneous	ENSG00000172795.15	43667	0.318082	2.42799e-39	Up
5:112335650	chr5_113020952_G_A_b38	rs13171773	Adipose_Subcutaneous	ENSG00000172795.15	44250	0.318082	2.42799e-39	Up
5:112335348	chr5_113012131_A_G_b38	rs13171553	Adipose_Subcutaneous	ENSG00000172795.15	35429	0.311495	3.04695e-39	Up
3:129660842	chr5_113021705_AG_A_b38	rs2718844	Adipose_Subcutaneous	ENSG00000172795.15	45003	0.316679	3.85621e-39	Up
15:91544076	chr5_132435113_C_T_b38	rs12899811	Skin_Sun_Exposed_Lower_leg	ENSG00000197375.12	65361	-0.404661	4.22265e-39	Down
2:165776888	chr5_132350453_G_A_b38	rs17353513	Muscle_Skeletal	ENSG00000233006.6	-19195	0.386199	7.56284e-39	Up
2:165776888	chr5_132350453_G_A_b38	rs17353513	Skin_Not_Sun_Exposed_Suprapubic	ENSG00000197375.12	-19299	-0.431921	2.27795e-38	Down
22:38595411	chr7_2723468_C_T_b38	rs3761445	Esophagus_Muscularis	ENSG00000146535.13	-120856	0.425866	4.53413e-38	Up
15:77973391	chr11_116815572_T_C_b38	rs61521110	Adipose_Subcutaneous	ENSG00000254851.1	-319956	-0.904824	5.29215e-38	Down
2:21288321	chr5_113002262_G_A_b38	rs562338	Adipose_Subcutaneous	ENSG00000172795.15	25560	0.311783	6.82268e-38	Up
3:129657316	chr5_113010246_A_G_b38	3_129657316_CN0	Adipose_Subcutaneous	ENSG00000172795.15	33544	0.307919	9.9962e-38	Up
1:109817192	chr1_109274968_G_T_b38	rs7528419	Liver	ENSG00000134222.16	-8218	1.23926	1.0541e-37	Up
15:77973391	chr11_116815572_T_C_b38	rs61521110	Skin_Sun_Exposed_Lower_leg	ENSG00000254851.1	-319956	-0.869722	1.34411e-37	Down
19:7184762	chr1_169125221_C_T_b38	rs891088	Thyroid	ENSG00000143156.13	-242746	0.402706	2.2725e-37	Up
9:4311864	chr5_112999953_C_T_b38	rs10974450	Adipose_Subcutaneous	ENSG00000172795.15	23251	0.310151	5.30199e-37	Up
15:91544076	chr5_132435113_C_T_b38	rs12899811	Thyroid	ENSG00000072682.18	139798	0.378996	1.43155e-36	Up
2:21291312	chr5_113013682_T_C_b38	rs548145	Skin_Not_Sun_Exposed_Suprapubic	ENSG00000172795.15	36980	0.27845	1.57056e-36	Up
8:19745039	chr5_113008958_C_T_b38	rs10635970	Adipose_Subcutaneous	ENSG00000172795.15	32256	0.315145	1.70463e-36	Up
3:129663810	chr5_113019201_C_G_b38	rs9880871	Adipose_Subcutaneous	ENSG00000172795.15	42499	0.303651	1.93575e-36	Up
2:21286057	chr11_61745928_G_A_b38	rs515135	Esophagus_Mucosa	ENSG00000124920.13	-6721	-0.546259	2.11997e-36	Down
8:19745039	chr5_113008958_C_T_b38	rs10635970	Skin_Not_Sun_Exposed_Suprapubic	ENSG00000172795.15	32256	0.277422	2.95333e-36	Up
8:126506694	chr1_93388960_T_C_b38	rs112875651	Artery_Aorta	ENSG00000223745.7	43073	0.433355	2.96014e-36	Up
1:169094459	chr11_61803311_T_C_b38	rs1892094	Pancreas	ENSG00000149485.18	-26007	-0.726354	3.40914e-36	Down
5:122476457	chr11_61811991_A_G_b38	rs13359291	Pancreas	ENSG00000149485.18	-17327	-0.726354	3.40914e-36	Down
8:126482077	chr11_61804006_T_C_b38	rs2954021	Pancreas	ENSG00000149485.18	-25312	-0.726354	3.40914e-36	Down
2:28635740	chr11_61802358_C_T_b38	rs7562	Pancreas	ENSG00000149485.18	-26960	-0.726354	3.40914e-36	Down
8:19824492	chr11_61781553_G_A_b38	rs13702	Pancreas	ENSG00000149485.18	-47765	-0.721954	5.50086e-36	Down
2:21291312	chr5_113013682_T_C_b38	rs548145	Adipose_Subcutaneous	ENSG00000172795.15	36980	0.306385	1.13586e-35	Up
3:149856116	chr5_112990713_G_A_b38	rs4681582	Adipose_Subcutaneous	ENSG00000172795.15	14011	0.306154	1.33261e-35	Up
2:27801418	chr5_132448701_G_T_b38	rs1919126	Thyroid	ENSG00000072682.18	153386	0.375869	1.58673e-35	Up
5:112326410	chr5_112990172_C_T_b38	rs1549182	Adipose_Subcutaneous	ENSG00000172795.15	13470	0.30732	1.97685e-35	Up
11:116652491	chr1_109274570_A_G_b38	rs7483863	Liver	ENSG00000134222.16	-8616	1.21955	2.38736e-35	Up
5:112326410	chr5_112990172_C_T_b38	rs1549182	Skin_Not_Sun_Exposed_Suprapubic	ENSG00000172795.15	13470	0.26963	5.01964e-35	Up
3:129661763	chr5_113005551_T_C_b38	rs784724	Whole_Blood	ENSG00000171444.17	-483279	-0.295733	6.50324e-35	Down
3:149856116	chr5_112990713_G_A_b38	rs4681582	Skin_Not_Sun_Exposed_Suprapubic	ENSG00000172795.15	14011	0.26803	1.20128e-34	Up
2:634905	chr1_109278889_T_G_b38	rs6548238	Liver	ENSG00000134243.11	-119062	-1.10843	1.77394e-34	Down
8:126493746	chr2_21018633_A_G_b38	rs2954033	Skin_Sun_Exposed_Lower_leg	ENSG00000084674.14	-25440	0.673364	2.01626e-34	Up
11:61569830	chr4_6301295_C_T_b38	rs174546	Brain_Cerebellum	ENSG00000109501.13	31446	0.880909	2.40681e-34	Up
8:126486409	chr2_27375230_T_C_b38	rs17321515	Muscle_Skeletal	ENSG00000115234.10	4734	-0.330267	2.62218e-34	Down
1:109817838	chr17_39676113_G_A_b38	rs660240	Thyroid	ENSG00000161395.13	-20684	-0.295669	2.80015e-34	Down
15:77973391	chr11_116815572_T_C_b38	rs61521110	Esophagus_Muscularis	ENSG00000254851.1	-319956	-0.884739	3.29013e-34	Down
3:138113353	chr2_23726083_G_T_b38	rs253664	Whole_Blood	ENSG00000173960.13	-201202	-0.397067	4.24829e-34	Down
16:56996158	chr16_56962246_T_C_b38	rs3816117	Cells_Cultured_fibroblasts	ENSG00000140853.15	-27239	-0.394966	7.8209e-34	Down
11:116640237	chr11_116813448_T_C_b38	rs6589565	Skin_Sun_Exposed_Lower_leg	ENSG00000254851.1	-322080	-0.93549	8.0101e-34	Down
1:109817192	chr1_109274968_G_T_b38	rs7528419	Liver	ENSG00000143126.7	24949	1.03858	9.42742e-34	Up
8:126506694	chr1_93388960_T_C_b38	rs112875651	Lung	ENSG00000223745.7	43073	0.437002	1.93933e-33	Up
16:56995236	chr16_56961324_C_A_b38	rs1800775,CR000229	Cells_Cultured_fibroblasts	ENSG00000140853.15	-28161	-0.393223	2.30295e-33	Down
22:38577515	chr4_6314654_C_A_b38	rs2277844	Skin_Sun_Exposed_Lower_leg	ENSG00000109501.13	44805	0.377176	2.476e-33	Up
2:27801418	chr5_132448701_G_T_b38	rs1919126	Cells_Cultured_fibroblasts	ENSG00000197375.12	78949	-0.400041	2.68998e-33	Down
15:91544076	chr5_132435113_C_T_b38	rs12899811	Cells_Cultured_fibroblasts	ENSG00000197375.12	65361	-0.399906	3.13095e-33	Down
8:126506694	chr1_93388960_T_C_b38	rs112875651	Heart_Atrial_Appendage	ENSG00000223745.7	43073	0.534398	3.27747e-33	Up
11:61569830	chr4_6301295_C_T_b38	rs174546	Brain_Cerebellar_Hemisphere	ENSG00000109501.13	31446	0.954087	3.75373e-33	Up
19:7224431	chr1_109275684_G_T_b38	rs7248104	Liver	ENSG00000134222.16	-7502	-1.18477	4.7966e-33	Down
2:21319016	chr1_109275908_C_T_b38	rs672889	Liver	ENSG00000134222.16	-7278	-1.18477	4.7966e-33	Down
22:38577515	chr4_6314654_C_A_b38	rs2277844	Skin_Not_Sun_Exposed_Suprapubic	ENSG00000109501.13	44805	0.423547	6.48794e-33	Up
2:165776888	chr5_132350453_G_A_b38	rs17353513	Esophagus_Mucosa	ENSG00000197375.12	-19299	-0.37578	6.69716e-33	Down
11:116652491	chr1_109274570_A_G_b38	rs7483863	Liver	ENSG00000143126.7	24551	1.03229	1.01216e-32	Up
15:77973391	chr11_116815572_T_C_b38	rs61521110	Lung	ENSG00000254851.1	-319956	-0.932122	1.11129e-32	Down
2:21288321	chr5_113002262_G_A_b38	rs562338	Skin_Sun_Exposed_Lower_leg	ENSG00000172795.15	25560	0.260158	1.22109e-32	Up
8:19885726	chr2_27508073_T_C_b38	rs11984636	Muscle_Skeletal	ENSG00000115234.10	137577	-0.318472	1.29016e-32	Down
17:37807698	chr4_6288259_T_G_b38	rs9972882	Brain_Cerebellum	ENSG00000109501.13	18410	0.882376	1.46614e-32	Up
8:19824492	chr11_61781553_G_A_b38	rs13702	Esophagus_Mucosa	ENSG00000149485.18	-47765	-0.44152	1.79688e-32	Down
15:77973391	chr11_116815572_T_C_b38	rs61521110	Skin_Sun_Exposed_Lower_leg	ENSG00000280143.1	-390785	0.440165	2.01254e-32	Up
3:129657316	chr5_113010246_A_G_b38	3_129657316_CN0	Skin_Sun_Exposed_Lower_leg	ENSG00000172795.15	33544	0.259783	2.1259e-32	Up
3:129660842	chr5_113021705_AG_A_b38	rs2718844	Skin_Sun_Exposed_Lower_leg	ENSG00000172795.15	45003	0.259107	2.77014e-32	Up
3:129671420	chr5_113020211_A_G_b38	rs1708237	Skin_Sun_Exposed_Lower_leg	ENSG00000172795.15	43509	0.257854	3.07449e-32	Up
3:129660421	chr5_113000318_G_T_b38	rs11929246	Skin_Sun_Exposed_Lower_leg	ENSG00000172795.15	23616	0.256228	4.15783e-32	Up
2:21290067	chr5_113020369_CTA_C_b38	rs580889	Skin_Sun_Exposed_Lower_leg	ENSG00000172795.15	43667	0.25908	4.57163e-32	Up
5:112335650	chr5_113020952_G_A_b38	rs13171773	Skin_Sun_Exposed_Lower_leg	ENSG00000172795.15	44250	0.25908	4.57163e-32	Up
17:37807698	chr4_6288259_T_G_b38	rs9972882	Brain_Cerebellar_Hemisphere	ENSG00000109501.13	18410	0.952786	5.14737e-32	Up
1:63049593	chr1_109279544_G_A_b38	rs1748195	Liver	ENSG00000134243.11	-118407	-1.08724	5.18254e-32	Down
1:169094459	chr11_61803311_T_C_b38	rs1892094	Brain_Cerebellum	ENSG00000149485.18	-26007	-0.839154	7.64139e-32	Down
5:122476457	chr11_61811991_A_G_b38	rs13359291	Brain_Cerebellum	ENSG00000149485.18	-17327	-0.839154	7.64139e-32	Down
8:126482077	chr11_61804006_T_C_b38	rs2954021	Brain_Cerebellum	ENSG00000149485.18	-25312	-0.839154	7.64139e-32	Down
2:28635740	chr11_61802358_C_T_b38	rs7562	Brain_Cerebellum	ENSG00000149485.18	-26960	-0.839154	7.64139e-32	Down
5:112335348	chr5_113012131_A_G_b38	rs13171553	Skin_Sun_Exposed_Lower_leg	ENSG00000172795.15	35429	0.25561	7.73362e-32	Up
3:129663810	chr5_113019201_C_G_b38	rs9880871	Skin_Sun_Exposed_Lower_leg	ENSG00000172795.15	42499	0.257344	8.23727e-32	Up
3:129661763	chr5_113005551_T_C_b38	rs784724	Skin_Sun_Exposed_Lower_leg	ENSG00000172795.15	28849	0.259248	8.77777e-32	Up
3:64710253	chr7_2762169_C_T_b38	rs918466	Esophagus_Muscularis	ENSG00000146535.13	-82155	0.415335	1.15159e-31	Up
1:169094459	chr11_61803311_T_C_b38	rs1892094	Esophagus_Mucosa	ENSG00000149485.18	-26007	-0.434665	1.3537e-31	Down
5:122476457	chr11_61811991_A_G_b38	rs13359291	Esophagus_Mucosa	ENSG00000149485.18	-17327	-0.434665	1.3537e-31	Down
8:126482077	chr11_61804006_T_C_b38	rs2954021	Esophagus_Mucosa	ENSG00000149485.18	-25312	-0.434665	1.3537e-31	Down
2:28635740	chr11_61802358_C_T_b38	rs7562	Esophagus_Mucosa	ENSG00000149485.18	-26960	-0.434665	1.3537e-31	Down
1:184018475	chr1_109275216_T_C_b38	rs1926872	Liver	ENSG00000134222.16	-7970	-1.16392	1.46997e-31	Down
4:190224089	chr4_6302360_A_G_b38	rs11936757	Skin_Not_Sun_Exposed_Suprapubic	ENSG00000109501.13	32511	0.451895	2.05926e-31	Up
11:116640237	chr11_116813448_T_C_b38	rs6589565	Adipose_Subcutaneous	ENSG00000254851.1	-322080	-0.935963	2.59096e-31	Down
15:77973391	chr11_116815572_T_C_b38	rs61521110	Nerve_Tibial	ENSG00000254851.1	-319956	-0.873505	2.69757e-31	Down
2:27742603	chr4_6268329_G_A_b38	rs780093	Brain_Cerebellum	ENSG00000109501.13	-1520	0.876973	2.86545e-31	Up
3:129667456	chr5_112999651_G_A_b38	rs1708241	Skin_Sun_Exposed_Lower_leg	ENSG00000172795.15	22949	0.252884	4.02822e-31	Up
10:20415387	chr5_113000937_T_C_b38	rs192827957	Skin_Sun_Exposed_Lower_leg	ENSG00000172795.15	24235	0.252884	4.02822e-31	Up
3:129658706	chr5_112999279_T_C_b38	rs938196	Skin_Sun_Exposed_Lower_leg	ENSG00000172795.15	22577	0.252884	4.02822e-31	Up
5:112336634	chr5_113000891_C_T_b38	rs17312754	Skin_Sun_Exposed_Lower_leg	ENSG00000172795.15	24189	0.252884	4.02822e-31	Up
3:129661763	chr5_113005551_T_C_b38	rs784724	Adipose_Subcutaneous	ENSG00000172795.15	28849	0.284555	4.41636e-31	Up
16:56993161	chr16_56959249_G_A_b38	rs12149545	Cells_Cultured_fibroblasts	ENSG00000140853.15	-30236	-0.414419	4.51759e-31	Down
17:37807698	chr4_6288259_T_G_b38	rs9972882	Thyroid	ENSG00000109501.13	18410	0.300434	5.04884e-31	Up
3:129663454	chr5_112999478_G_A_b38	rs784719	Skin_Sun_Exposed_Lower_leg	ENSG00000172795.15	22776	0.252759	5.10945e-31	Up
2:21291312	chr5_113013682_T_C_b38	rs548145	Skin_Sun_Exposed_Lower_leg	ENSG00000172795.15	36980	0.256666	1.76752e-30	Up
8:19745039	chr5_113008958_C_T_b38	rs10635970	Skin_Sun_Exposed_Lower_leg	ENSG00000172795.15	32256	0.257945	2.88622e-30	Up
16:56987765	chr16_56953853_C_T_b38	rs56228609	Cells_Cultured_fibroblasts	ENSG00000140853.15	-35632	-0.406911	3.20639e-30	Down
19:19610596	chr12_9681032_C_T_b38	rs3794991	Adipose_Subcutaneous	ENSG00000184293.7	-52267	-0.514888	4.27572e-30	Down
15:77973391	chr11_116815572_T_C_b38	rs61521110	Thyroid	ENSG00000254851.1	-319956	-0.799288	4.43729e-30	Down
3:136107549	chr10_17218291_A_G_b38	rs9880211	Thyroid	ENSG00000229124.6	-8607	-0.446627	4.94855e-30	Down
8:126506694	chr1_93388960_T_C_b38	rs112875651	Esophagus_Mucosa	ENSG00000223745.7	43073	0.408188	6.06262e-30	Up
9:4311864	chr5_112999953_C_T_b38	rs10974450	Skin_Sun_Exposed_Lower_leg	ENSG00000172795.15	23251	0.251022	6.88451e-30	Up
12:90643524	chr2_27519736_T_C_b38	rs10777237	Muscle_Skeletal	ENSG00000115234.10	149240	-0.304811	7.28176e-30	Down
15:91544076	chr5_132435113_C_T_b38	rs12899811	Skin_Not_Sun_Exposed_Suprapubic	ENSG00000197375.12	65361	-0.379368	7.30476e-30	Down
2:165776888	chr5_132350453_G_A_b38	rs17353513	Whole_Blood	ENSG00000197375.12	-19299	-0.426017	8.7567e-30	Down
19:19610596	chr12_9681032_C_T_b38	rs3794991	Lung	ENSG00000184293.7	-52267	-0.536738	1.04265e-29	Down
8:19824492	chr11_61781553_G_A_b38	rs13702	Brain_Cerebellum	ENSG00000149485.18	-47765	-0.827989	1.08259e-29	Down
3:123093541	chr2_27518370_T_C_b38	rs2124499	Muscle_Skeletal	ENSG00000115234.10	147874	-0.304054	1.24755e-29	Down
11:116640237	chr11_116813448_T_C_b38	rs6589565	Artery_Tibial	ENSG00000254851.1	-322080	-0.854982	1.47236e-29	Down
2:634905	chr1_109278889_T_G_b38	rs6548238	Liver	ENSG00000134222.16	-4297	-1.12947	1.71101e-29	Down
19:7184762	chr1_169125221_C_T_b38	rs891088	Artery_Tibial	ENSG00000143156.13	-242746	0.36018	2.17413e-29	Up
8:126506694	chr1_93388960_T_C_b38	rs112875651	Heart_Left_Ventricle	ENSG00000223745.7	43073	0.441262	3.55131e-29	Up
19:7224431	chr1_109275684_G_T_b38	rs7248104	Liver	ENSG00000143126.7	25665	-0.983866	4.71152e-29	Down
2:21319016	chr1_109275908_C_T_b38	rs672889	Liver	ENSG00000143126.7	25889	-0.983866	4.71152e-29	Down
8:126506694	chr1_93388960_T_C_b38	rs112875651	Testis	ENSG00000117500.12	225750	0.420582	6.09231e-29	Up
1:63049593	chr1_109279544_G_A_b38	rs1748195	Liver	ENSG00000134222.16	-3642	-1.12753	6.49527e-29	Down
15:77973391	chr11_116815572_T_C_b38	rs61521110	Whole_Blood	ENSG00000254851.1	-319956	-0.689538	6.85769e-29	Down
11:116640237	chr11_116813448_T_C_b38	rs6589565	Lung	ENSG00000254851.1	-322080	-0.962631	7.00331e-29	Down
8:126506694	chr1_93388960_T_C_b38	rs112875651	Esophagus_Gastroesophageal_Junction	ENSG00000223745.7	43073	0.502391	7.13339e-29	Up
8:126506694	chr1_93388960_T_C_b38	rs112875651	Breast_Mammary_Tissue	ENSG00000223745.7	43073	0.386158	1.03508e-28	Up
3:149856116	chr5_112990713_G_A_b38	rs4681582	Skin_Sun_Exposed_Lower_leg	ENSG00000172795.15	14011	0.245974	1.08899e-28	Up
2:27801418	chr5_132448701_G_T_b38	rs1919126	Skin_Not_Sun_Exposed_Suprapubic	ENSG00000197375.12	78949	-0.372215	1.22127e-28	Down
11:116640237	chr11_116813448_T_C_b38	rs6589565	Skin_Sun_Exposed_Lower_leg	ENSG00000280143.1	-392909	0.467516	1.75718e-28	Up
8:126506694	chr1_93388960_T_C_b38	rs112875651	Skin_Not_Sun_Exposed_Suprapubic	ENSG00000223745.7	43073	0.382849	2.17882e-28	Up
16:56994528	chr16_56960616_C_T_b38	rs17231506,CR057853	Cells_Cultured_fibroblasts	ENSG00000140853.15	-28869	-0.384339	2.63077e-28	Down
16:56994244	chr16_56960332_T_TA_b38	rs36229491	Cells_Cultured_fibroblasts	ENSG00000140853.15	-29153	-0.384339	2.63077e-28	Down
16:56987015	chr16_56953103_C_T_b38	rs12446515	Cells_Cultured_fibroblasts	ENSG00000140853.15	-36382	-0.384339	2.63077e-28	Down
15:77973391	chr11_116815572_T_C_b38	rs61521110	Skin_Not_Sun_Exposed_Suprapubic	ENSG00000254851.1	-319956	-0.818106	2.63398e-28	Down
15:77973391	chr11_116815572_T_C_b38	rs61521110	Artery_Tibial	ENSG00000280143.1	-390785	0.463225	2.76459e-28	Up
2:27742603	chr4_6268329_G_A_b38	rs780093	Brain_Cerebellar_Hemisphere	ENSG00000109501.13	-1520	0.912402	2.83211e-28	Up
15:95267483	chr7_2732797_A_C_b38	rs7181659	Nerve_Tibial	ENSG00000146535.13	-111527	0.328931	2.94286e-28	Up
2:165776888	chr5_132350453_G_A_b38	rs17353513	Artery_Tibial	ENSG00000072682.18	55138	0.257557	4.10926e-28	Up
16:56991363	chr16_56957451_C_T_b38	rs183130	Cells_Cultured_fibroblasts	ENSG00000140853.15	-32034	-0.377939	5.60013e-28	Down
16:56990716	chr16_56956804_C_A_b38	rs247617	Cells_Cultured_fibroblasts	ENSG00000140853.15	-32681	-0.377939	5.60013e-28	Down
8:126506694	chr1_93388960_T_C_b38	rs112875651	Adipose_Visceral_Omentum	ENSG00000223745.7	43073	0.393778	7.94974e-28	Up
19:7184762	chr1_169125221_C_T_b38	rs891088	Cells_Cultured_fibroblasts	ENSG00000143156.13	-242746	0.39561	7.97868e-28	Up
16:56987369	chr16_56953457_T_C_b38	rs56156922	Cells_Cultured_fibroblasts	ENSG00000140853.15	-36028	-0.380178	9.04186e-28	Down
15:77973391	chr11_116815572_T_C_b38	rs61521110	Esophagus_Mucosa	ENSG00000254851.1	-319956	-0.773917	9.86102e-28	Down
11:116640237	chr11_116813448_T_C_b38	rs6589565	Whole_Blood	ENSG00000254851.1	-322080	-0.784236	1.24391e-27	Down
15:77973391	chr11_116815572_T_C_b38	rs61521110	Muscle_Skeletal	ENSG00000254851.1	-319956	-0.682061	1.46482e-27	Down
8:126534671	chr12_9703362_T_G_b38	rs921720	Lung	ENSG00000184293.7	-29937	0.520523	1.70647e-27	Up
5:112326410	chr5_112990172_C_T_b38	rs1549182	Skin_Sun_Exposed_Lower_leg	ENSG00000172795.15	13470	0.243037	1.98882e-27	Up
16:56989590	chr16_56955678_C_T_b38	rs247616	Cells_Cultured_fibroblasts	ENSG00000140853.15	-33807	-0.373198	2.43272e-27	Down
1:184018475	chr1_109275216_T_C_b38	rs1926872	Liver	ENSG00000143126.7	25197	-0.959417	2.85995e-27	Down
8:126506694	chr1_93388960_T_C_b38	rs112875651	Brain_Cerebellum	ENSG00000223745.7	43073	0.900542	3.26669e-27	Up
15:91544076	chr5_132435113_C_T_b38	rs12899811	Muscle_Skeletal	ENSG00000233006.6	65465	0.326642	3.34942e-27	Up
16:53824226	chr7_2756323_A_G_b38	rs62033406	Nerve_Tibial	ENSG00000146535.13	-88001	0.320949	3.498e-27	Up
4:190224089	chr4_6302360_A_G_b38	rs11936757	Skin_Sun_Exposed_Lower_leg	ENSG00000109501.13	32511	0.369793	3.53832e-27	Up
19:7224431	chr1_109275684_G_T_b38	rs7248104	Esophagus_Mucosa	ENSG00000134222.16	-7502	-0.40361	4.37867e-27	Down
2:21319016	chr1_109275908_C_T_b38	rs672889	Esophagus_Mucosa	ENSG00000134222.16	-7278	-0.40361	4.37867e-27	Down
15:77973391	chr11_116815572_T_C_b38	rs61521110	Whole_Blood	ENSG00000149591.16	-383749	0.561742	4.9076e-27	Up
8:126534671	chr12_9703362_T_G_b38	rs921720	Adipose_Subcutaneous	ENSG00000184293.7	-29937	0.48016	5.21923e-27	Up
15:91544076	chr5_132435113_C_T_b38	rs12899811	Esophagus_Mucosa	ENSG00000197375.12	65361	-0.34046	7.55772e-27	Down
19:19610596	chr12_9681032_C_T_b38	rs3794991	Adipose_Visceral_Omentum	ENSG00000184293.7	-52267	-0.520388	8.50786e-27	Down
8:41519248	chr1_62679768_G_A_b38	rs516946	Skin_Sun_Exposed_Lower_leg	ENSG00000116641.17	-8600	-0.296346	8.86679e-27	Down
2:27801418	chr5_132448701_G_T_b38	rs1919126	Esophagus_Mucosa	ENSG00000197375.12	78949	-0.339738	9.10636e-27	Down
2:21290067	chr5_113020369_CTA_C_b38	rs580889	Esophagus_Muscularis	ENSG00000172795.15	43667	0.299808	9.43673e-27	Up
3:129660842	chr5_113021705_AG_A_b38	rs2718844	Esophagus_Muscularis	ENSG00000172795.15	45003	0.299808	9.43673e-27	Up
5:112335650	chr5_113020952_G_A_b38	rs13171773	Esophagus_Muscularis	ENSG00000172795.15	44250	0.299808	9.43673e-27	Up
2:165776888	chr5_132350453_G_A_b38	rs17353513	Nerve_Tibial	ENSG00000072682.18	55138	0.28014	9.7322e-27	Up
11:116640237	chr11_116813448_T_C_b38	rs6589565	Esophagus_Muscularis	ENSG00000254851.1	-322080	-0.893499	1.36698e-26	Down
8:19743217	chr4_6299331_G_A_b38	rs79341217	Skin_Not_Sun_Exposed_Suprapubic	ENSG00000109501.13	29482	0.408909	1.68191e-26	Up
2:27801418	chr5_132448701_G_T_b38	rs1919126	Muscle_Skeletal	ENSG00000233006.6	79053	0.324216	1.78461e-26	Up
16:56993324	chr16_56959412_C_A_b38	rs3764261	Cells_Cultured_fibroblasts	ENSG00000140853.15	-30073	-0.366829	1.98542e-26	Down
2:165789966	chr7_2830351_T_C_b38	rs1454413	Nerve_Tibial	ENSG00000146535.13	-13973	0.310758	3.72336e-26	Up
3:185317674	chr7_2750246_A_C_b38	rs12374077	Nerve_Tibial	ENSG00000146535.13	-94078	0.316762	4.18935e-26	Up
3:129663454	chr5_112999478_G_A_b38	rs784719	Esophagus_Muscularis	ENSG00000172795.15	22776	0.294038	4.47323e-26	Up
1:109821511	chr1_62628536_A_G_b38	rs602633	Skin_Sun_Exposed_Lower_leg	ENSG00000116641.17	-59832	-0.290555	4.68342e-26	Down
22:34219167	chr16_56951602_G_A_b38	rs5754701	Cells_Cultured_fibroblasts	ENSG00000140853.15	-37883	-0.373982	5.03624e-26	Down
19:19407718	chr1_62641855_C_T_b38	rs10401969	Skin_Sun_Exposed_Lower_leg	ENSG00000116641.17	-46513	-0.290077	5.32902e-26	Down
2:21286057	chr1_62583880_A_C_b38	rs515135	Skin_Sun_Exposed_Lower_leg	ENSG00000116641.17	-104488	-0.290077	5.32902e-26	Down
5:74625487	chr1_62652525_A_C_b38	rs7703051	Skin_Sun_Exposed_Lower_leg	ENSG00000116641.17	-35843	-0.290817	5.36901e-26	Down
1:109818530	chr2_27578551_C_A_b38	rs646776	Spleen	ENSG00000115226.9	83306	-0.628498	5.81388e-26	Down
11:61570783	chr1_150986360_A_G_b38	rs174547	Skin_Sun_Exposed_Lower_leg	ENSG00000143412.9	4343	-0.310177	6.64092e-26	Down
11:61569830	chr4_6301295_C_T_b38	rs174546	Thyroid	ENSG00000109501.13	31446	0.276374	6.6933e-26	Up
2:165776888	chr5_132350453_G_A_b38	rs17353513	Heart_Left_Ventricle	ENSG00000233006.6	-19195	0.495421	6.77643e-26	Up
7:2789880	chr1_201903136_C_T_b38	rs798502	Adipose_Subcutaneous	ENSG00000163431.12	-43452	-0.220583	7.85436e-26	Down
1:109818530	chr2_27578551_C_A_b38	rs646776	Spleen	ENSG00000084734.8	81709	-0.73931	8.14367e-26	Down
15:77973391	chr11_116815572_T_C_b38	rs61521110	Nerve_Tibial	ENSG00000280143.1	-390785	0.522917	9.69199e-26	Up
9:4311864	chr5_112999953_C_T_b38	rs10974450	Esophagus_Muscularis	ENSG00000172795.15	23251	0.293192	1.11699e-25	Up
3:129667456	chr5_112999651_G_A_b38	rs1708241	Esophagus_Muscularis	ENSG00000172795.15	22949	0.291043	1.38591e-25	Up
10:20415387	chr5_113000937_T_C_b38	rs192827957	Esophagus_Muscularis	ENSG00000172795.15	24235	0.291043	1.38591e-25	Up
3:129658706	chr5_112999279_T_C_b38	rs938196	Esophagus_Muscularis	ENSG00000172795.15	22577	0.291043	1.38591e-25	Up
5:112336634	chr5_113000891_C_T_b38	rs17312754	Esophagus_Muscularis	ENSG00000172795.15	24189	0.291043	1.38591e-25	Up
19:7184762	chr1_169125221_C_T_b38	rs891088	Colon_Sigmoid	ENSG00000143156.13	-242746	0.423565	1.43039e-25	Up
1:109817838	chr17_39676113_G_A_b38	rs660240	Heart_Atrial_Appendage	ENSG00000161395.13	-20684	-0.357542	1.43536e-25	Down
2:27742603	chr4_6268329_G_A_b38	rs780093	Cells_Cultured_fibroblasts	ENSG00000109501.13	-1520	0.265913	1.55826e-25	Up
3:129657316	chr5_113010246_A_G_b38	3_129657316_CN0	Esophagus_Muscularis	ENSG00000172795.15	33544	0.294605	1.91432e-25	Up
15:77973391	chr11_116815572_T_C_b38	rs61521110	Whole_Blood	ENSG00000149577.15	-363161	0.407051	2.01253e-25	Up
2:165776888	chr5_132350453_G_A_b38	rs17353513	Esophagus_Mucosa	ENSG00000072682.18	55138	0.410182	2.06645e-25	Up
2:21290067	chr5_113020369_CTA_C_b38	rs580889	Lung	ENSG00000172795.15	43667	0.21337	2.14053e-25	Up
3:129660842	chr5_113021705_AG_A_b38	rs2718844	Lung	ENSG00000172795.15	45003	0.21337	2.14053e-25	Up
5:112335650	chr5_113020952_G_A_b38	rs13171773	Lung	ENSG00000172795.15	44250	0.21337	2.14053e-25	Up
8:126506694	chr1_93388960_T_C_b38	rs112875651	Cells_Cultured_fibroblasts	ENSG00000117505.12	42934	-0.223042	2.20322e-25	Down
15:77973391	chr11_116815572_T_C_b38	rs61521110	Colon_Sigmoid	ENSG00000254851.1	-319956	-0.970868	2.20522e-25	Down
5:112326410	chr5_112990172_C_T_b38	rs1549182	Esophagus_Muscularis	ENSG00000172795.15	13470	0.290906	2.85519e-25	Up
19:7184762	chr1_169125221_C_T_b38	rs891088	Esophagus_Muscularis	ENSG00000143156.13	-242746	0.335823	3.30832e-25	Up
3:129671420	chr5_113020211_A_G_b38	rs1708237	Esophagus_Muscularis	ENSG00000172795.15	43509	0.289195	3.70203e-25	Up
1:169094459	chr11_61803311_T_C_b38	rs1892094	Cells_Cultured_fibroblasts	ENSG00000134824.13	-12945	0.299574	3.70898e-25	Up
5:122476457	chr11_61811991_A_G_b38	rs13359291	Cells_Cultured_fibroblasts	ENSG00000134824.13	-4265	0.299574	3.70898e-25	Up
8:126482077	chr11_61804006_T_C_b38	rs2954021	Cells_Cultured_fibroblasts	ENSG00000134824.13	-12250	0.299574	3.70898e-25	Up
2:28635740	chr11_61802358_C_T_b38	rs7562	Cells_Cultured_fibroblasts	ENSG00000134824.13	-13898	0.299574	3.70898e-25	Up
9:4311864	chr5_112999953_C_T_b38	rs10974450	Lung	ENSG00000172795.15	23251	0.212559	3.7253e-25	Up
1:109817838	chr17_39676113_G_A_b38	rs660240	Heart_Left_Ventricle	ENSG00000161395.13	-20684	-0.323314	3.81093e-25	Down
16:53824226	chr7_2756323_A_G_b38	rs62033406	Esophagus_Gastroesophageal_Junction	ENSG00000146535.13	-88001	0.466228	3.8802e-25	Up
2:21288321	chr5_113002262_G_A_b38	rs562338	Esophagus_Muscularis	ENSG00000172795.15	25560	0.288652	4.53159e-25	Up
2:21288321	chr5_113002262_G_A_b38	rs562338	Lung	ENSG00000172795.15	25560	0.210852	4.54941e-25	Up
3:149856116	chr5_112990713_G_A_b38	rs4681582	Esophagus_Muscularis	ENSG00000172795.15	14011	0.285959	5.79145e-25	Up
1:63049593	chr1_109279544_G_A_b38	rs1748195	Esophagus_Mucosa	ENSG00000134222.16	-3642	-0.381741	5.96113e-25	Down
1:109817838	chr17_39676113_G_A_b38	rs660240	Muscle_Skeletal	ENSG00000161395.13	-20684	-0.21881	6.34683e-25	Down
3:129657316	chr5_113010246_A_G_b38	3_129657316_CN0	Lung	ENSG00000172795.15	33544	0.210606	7.72231e-25	Up
3:129671420	chr5_113020211_A_G_b38	rs1708237	Lung	ENSG00000172795.15	43509	0.208423	7.91022e-25	Up
3:129663810	chr5_113019201_C_G_b38	rs9880871	Esophagus_Muscularis	ENSG00000172795.15	42499	0.289258	8.14086e-25	Up
3:129660421	chr5_113000318_G_T_b38	rs11929246	Esophagus_Muscularis	ENSG00000172795.15	23616	0.286479	8.32048e-25	Up
1:184018475	chr1_109275216_T_C_b38	rs1926872	Esophagus_Mucosa	ENSG00000134222.16	-7970	-0.390446	8.77254e-25	Down
3:129663810	chr5_113019201_C_G_b38	rs9880871	Lung	ENSG00000172795.15	42499	0.208752	8.82295e-25	Up
11:116652491	chr1_109274570_A_G_b38	rs7483863	Esophagus_Mucosa	ENSG00000134222.16	-8616	0.39959	9.94822e-25	Up
17:45323125	chr3_11358775_C_T_b38	rs4144743	Muscle_Skeletal	ENSG00000197548.12	86466	0.329844	1.02946e-24	Up
8:19743217	chr4_6299331_G_A_b38	rs79341217	Skin_Sun_Exposed_Lower_leg	ENSG00000109501.13	29482	0.343516	1.06654e-24	Up
22:38595411	chr7_2723468_C_T_b38	rs3761445	Nerve_Tibial	ENSG00000146535.13	-120856	0.309778	1.09539e-24	Up
5:112335348	chr5_113012131_A_G_b38	rs13171553	Esophagus_Muscularis	ENSG00000172795.15	35429	0.288884	1.1187e-24	Up
1:109817838	chr17_39676113_G_A_b38	rs660240	Stomach	ENSG00000161395.13	-20684	-0.278296	1.56654e-24	Down
4:190315145	chr4_6318790_T_A_b38	rs11731163	Skin_Not_Sun_Exposed_Suprapubic	ENSG00000109501.13	48941	0.37673	1.76615e-24	Up
16:57005301	chr4_6318788_C_T_b38	rs1532625	Skin_Not_Sun_Exposed_Suprapubic	ENSG00000109501.13	48939	0.37673	1.76615e-24	Up
3:129667456	chr5_112999651_G_A_b38	rs1708241	Lung	ENSG00000172795.15	22949	0.207546	1.81114e-24	Up
10:20415387	chr5_113000937_T_C_b38	rs192827957	Lung	ENSG00000172795.15	24235	0.207546	1.81114e-24	Up
3:129658706	chr5_112999279_T_C_b38	rs938196	Lung	ENSG00000172795.15	22577	0.207546	1.81114e-24	Up
5:112336634	chr5_113000891_C_T_b38	rs17312754	Lung	ENSG00000172795.15	24189	0.207546	1.81114e-24	Up
1:109817192	chr1_109274968_G_T_b38	rs7528419	Esophagus_Mucosa	ENSG00000134222.16	-8218	0.398744	1.81445e-24	Up
1:109817192	chr2_28412873_T_C_b38	rs7528419	Esophagus_Mucosa	ENSG00000270210.1	-13072	-0.323163	2.06589e-24	Down
8:126534671	chr12_9703362_T_G_b38	rs921720	Adipose_Visceral_Omentum	ENSG00000184293.7	-29937	0.497306	2.10251e-24	Up
1:169094459	chr11_61803311_T_C_b38	rs1892094	Esophagus_Muscularis	ENSG00000134824.13	-12945	0.467035	2.46907e-24	Up
5:122476457	chr11_61811991_A_G_b38	rs13359291	Esophagus_Muscularis	ENSG00000134824.13	-4265	0.467035	2.46907e-24	Up
8:126482077	chr11_61804006_T_C_b38	rs2954021	Esophagus_Muscularis	ENSG00000134824.13	-12250	0.467035	2.46907e-24	Up
2:28635740	chr11_61802358_C_T_b38	rs7562	Esophagus_Muscularis	ENSG00000134824.13	-13898	0.467035	2.46907e-24	Up
15:77973391	chr11_116815572_T_C_b38	rs61521110	Artery_Aorta	ENSG00000254851.1	-319956	-0.832042	2.62354e-24	Down
2:21286057	chr1_62584148_G_A_b38	rs515135	Skin_Sun_Exposed_Lower_leg	ENSG00000116641.17	-104220	-0.277564	2.72449e-24	Down
3:185317674	chr7_2750246_A_C_b38	rs12374077	Esophagus_Gastroesophageal_Junction	ENSG00000146535.13	-94078	0.45877	3.01715e-24	Up
5:112335348	chr5_113012131_A_G_b38	rs13171553	Lung	ENSG00000172795.15	35429	0.206289	3.08026e-24	Up
3:129663454	chr5_112999478_G_A_b38	rs784719	Lung	ENSG00000172795.15	22776	0.207093	3.22615e-24	Up
8:19824492	chr11_61781553_G_A_b38	rs13702	Cells_Cultured_fibroblasts	ENSG00000134824.13	-34703	0.292982	3.39483e-24	Up
11:116640237	chr11_116813448_T_C_b38	rs6589565	Muscle_Skeletal	ENSG00000254851.1	-322080	-0.709946	4.26919e-24	Down
8:126506694	chr1_93388960_T_C_b38	rs112875651	Cells_Cultured_fibroblasts	ENSG00000223745.7	43073	0.207744	4.77499e-24	Up
3:129660421	chr5_113000318_G_T_b38	rs11929246	Lung	ENSG00000172795.15	23616	0.205337	4.85409e-24	Up
1:109817838	chr17_39676113_G_A_b38	rs660240	Whole_Blood	ENSG00000073605.18	-242537	-0.214784	5.1513e-24	Down
15:95267483	chr7_2732797_A_C_b38	rs7181659	Esophagus_Gastroesophageal_Junction	ENSG00000146535.13	-111527	0.455195	6.81701e-24	Up
11:116640237	chr11_116813448_T_C_b38	rs6589565	Nerve_Tibial	ENSG00000254851.1	-322080	-0.864985	7.44754e-24	Down
15:77973391	chr11_116815572_T_C_b38	rs61521110	Adipose_Visceral_Omentum	ENSG00000254851.1	-319956	-0.782928	8.1437e-24	Down
22:38577515	chr4_6314654_C_A_b38	rs2277844	Brain_Cerebellar_Hemisphere	ENSG00000109501.13	44805	0.844848	8.75275e-24	Up
11:116660686	chr3_27431445_C_T_b38	rs2266788	Heart_Left_Ventricle	ENSG00000163491.16	61985	-0.340276	1.07551e-23	Down
2:632348	chr3_27415717_G_A_b38	rs13021737	Heart_Left_Ventricle	ENSG00000163491.16	46257	-0.340276	1.07551e-23	Down
16:56988044	chr16_56954132_C_T_b38	rs173539	Cells_Cultured_fibroblasts	ENSG00000140853.15	-35353	-0.345816	1.14626e-23	Down
4:145825151	chr1_201831883_C_G_b38	rs951252	Adipose_Subcutaneous	ENSG00000163431.12	-114705	-0.201841	1.18708e-23	Down
2:27742603	chr4_6268329_G_A_b38	rs780093	Thyroid	ENSG00000109501.13	-1520	0.266857	1.26822e-23	Up
8:19824492	chr11_61781553_G_A_b38	rs13702	Esophagus_Muscularis	ENSG00000134824.13	-34703	0.457328	1.40413e-23	Up
2:165789966	chr7_2830351_T_C_b38	rs1454413	Esophagus_Gastroesophageal_Junction	ENSG00000146535.13	-13973	0.452304	1.84125e-23	Up
1:109817838	chr17_39676113_G_A_b38	rs660240	Pituitary	ENSG00000161395.13	-20684	-0.58485	1.91611e-23	Down
1:63049593	chr1_109279544_G_A_b38	rs1748195	Liver	ENSG00000143126.7	29525	-0.90324	2.40196e-23	Down
3:64710253	chr7_2762169_C_T_b38	rs918466	Nerve_Tibial	ENSG00000146535.13	-82155	0.315644	3.05069e-23	Up
9:126590687	chr3_27404794_T_A_b38	rs541160	Heart_Left_Ventricle	ENSG00000163491.16	35334	-0.329537	3.11116e-23	Down
11:116640237	chr11_116813448_T_C_b38	rs6589565	Thyroid	ENSG00000254851.1	-322080	-0.790995	3.25116e-23	Down
8:126506694	chr1_93388960_T_C_b38	rs112875651	Testis	ENSG00000223745.7	43073	0.514844	3.46492e-23	Up
8:19745039	chr5_113008958_C_T_b38	rs10635970	Esophagus_Muscularis	ENSG00000172795.15	32256	0.283399	3.51061e-23	Up
1:109818530	chr2_27578551_C_A_b38	rs646776	Muscle_Skeletal	ENSG00000115234.10	208055	0.266172	5.64996e-23	Up
22:38595411	chr7_2723468_C_T_b38	rs3761445	Esophagus_Gastroesophageal_Junction	ENSG00000146535.13	-120856	0.450535	6.51315e-23	Up
8:126484526	chr17_47245759_T_C_b38	rs2954026	Nerve_Tibial	ENSG00000259207.7	-8087	-0.333509	6.6758e-23	Down
2:632028	chr3_49876272_T_C_b38	rs11127485	Adipose_Subcutaneous	ENSG00000004534.14	-63735	-0.38787	7.04111e-23	Down
15:91544076	chr5_132435113_C_T_b38	rs12899811	Nerve_Tibial	ENSG00000072682.18	139798	0.259465	7.48751e-23	Up
2:634905	chr1_109278889_T_G_b38	rs6548238	Esophagus_Mucosa	ENSG00000134222.16	-4297	-0.368056	9.32482e-23	Down
11:116640237	chr11_116813448_T_C_b38	rs6589565	Nerve_Tibial	ENSG00000280143.1	-392909	0.554213	9.34592e-23	Up
6:130345835	chr10_92703125_C_T_b38	rs1415701	Whole_Blood	ENSG00000236493.2	33382	0.383274	9.4892e-23	Up
3:129671420	chr5_113020211_A_G_b38	rs1708237	Artery_Tibial	ENSG00000172795.15	43509	0.218102	9.90259e-23	Up
2:21290067	chr5_113020369_CTA_C_b38	rs580889	Artery_Tibial	ENSG00000172795.15	43667	0.219629	1.00333e-22	Up
5:112335650	chr5_113020952_G_A_b38	rs13171773	Artery_Tibial	ENSG00000172795.15	44250	0.219629	1.00333e-22	Up
2:634905	chr1_109278889_T_G_b38	rs6548238	Liver	ENSG00000143126.7	28870	-0.888467	1.06896e-22	Down
3:129660842	chr5_113021705_AG_A_b38	rs2718844	Artery_Tibial	ENSG00000172795.15	45003	0.219106	1.08644e-22	Up
11:116640237	chr11_116813448_T_C_b38	rs6589565	Colon_Sigmoid	ENSG00000254851.1	-322080	-1.05849	1.10377e-22	Down
19:7184762	chr1_169125221_C_T_b38	rs891088	Nerve_Tibial	ENSG00000143156.13	-242746	0.298295	1.2868e-22	Up
1:169094459	chr11_61803311_T_C_b38	rs1892094	Brain_Cerebellar_Hemisphere	ENSG00000149485.18	-26007	-0.737664	1.61508e-22	Down
5:122476457	chr11_61811991_A_G_b38	rs13359291	Brain_Cerebellar_Hemisphere	ENSG00000149485.18	-17327	-0.737664	1.61508e-22	Down
8:126482077	chr11_61804006_T_C_b38	rs2954021	Brain_Cerebellar_Hemisphere	ENSG00000149485.18	-25312	-0.737664	1.61508e-22	Down
2:28635740	chr11_61802358_C_T_b38	rs7562	Brain_Cerebellar_Hemisphere	ENSG00000149485.18	-26960	-0.737664	1.61508e-22	Down
2:21291312	chr5_113013682_T_C_b38	rs548145	Lung	ENSG00000172795.15	36980	0.201413	1.72957e-22	Up
11:116640237	chr11_116813448_T_C_b38	rs6589565	Whole_Blood	ENSG00000149591.16	-385873	0.595928	1.87382e-22	Up
2:165776888	chr5_132350453_G_A_b38	rs17353513	Testis	ENSG00000072682.18	55138	0.376484	2.01869e-22	Up
2:21291312	chr5_113013682_T_C_b38	rs548145	Esophagus_Muscularis	ENSG00000172795.15	36980	0.279364	2.03837e-22	Up
3:129667456	chr5_112999651_G_A_b38	rs1708241	Artery_Tibial	ENSG00000172795.15	22949	0.215632	2.70493e-22	Up
10:20415387	chr5_113000937_T_C_b38	rs192827957	Artery_Tibial	ENSG00000172795.15	24235	0.215632	2.70493e-22	Up
3:129663454	chr5_112999478_G_A_b38	rs784719	Artery_Tibial	ENSG00000172795.15	22776	0.215632	2.70493e-22	Up
3:129658706	chr5_112999279_T_C_b38	rs938196	Artery_Tibial	ENSG00000172795.15	22577	0.215632	2.70493e-22	Up
5:112336634	chr5_113000891_C_T_b38	rs17312754	Artery_Tibial	ENSG00000172795.15	24189	0.215632	2.70493e-22	Up
2:165776888	chr5_132350453_G_A_b38	rs17353513	Skin_Sun_Exposed_Lower_leg	ENSG00000131435.12	92782	-0.253141	2.7702e-22	Down
7:129663496	chr3_51171215_T_A_b38	rs11556924	Artery_Tibial	ENSG00000164081.12	-499960	-0.376042	2.8207e-22	Down
8:19745039	chr5_113008958_C_T_b38	rs10635970	Lung	ENSG00000172795.15	32256	0.202706	3.08848e-22	Up
3:129661763	chr5_113005551_T_C_b38	rs784724	Lung	ENSG00000172795.15	28849	0.202782	3.16978e-22	Up
8:126493746	chr2_21018633_A_G_b38	rs2954033	Skin_Not_Sun_Exposed_Suprapubic	ENSG00000084674.14	-25440	0.615048	3.92607e-22	Up
19:7184762	chr1_169125221_C_T_b38	rs891088	Artery_Aorta	ENSG00000143156.13	-242746	0.412706	4.03311e-22	Up
2:21290067	chr5_113020369_CTA_C_b38	rs580889	Adipose_Visceral_Omentum	ENSG00000172795.15	43667	0.25735	4.35035e-22	Up
3:129660842	chr5_113021705_AG_A_b38	rs2718844	Adipose_Visceral_Omentum	ENSG00000172795.15	45003	0.25735	4.35035e-22	Up
5:112335650	chr5_113020952_G_A_b38	rs13171773	Adipose_Visceral_Omentum	ENSG00000172795.15	44250	0.25735	4.35035e-22	Up
19:11229218	chr15_90978107_C_A_b38	rs2738452	Skin_Sun_Exposed_Lower_leg	ENSG00000166965.12	22311	0.315446	4.86382e-22	Up
11:61569830	chr4_6301295_C_T_b38	rs174546	Cells_Cultured_fibroblasts	ENSG00000109501.13	31446	0.246489	5.45975e-22	Up
2:21290067	chr5_113020369_CTA_C_b38	rs580889	Esophagus_Gastroesophageal_Junction	ENSG00000172795.15	43667	0.303242	5.53188e-22	Up
3:129660842	chr5_113021705_AG_A_b38	rs2718844	Esophagus_Gastroesophageal_Junction	ENSG00000172795.15	45003	0.303242	5.53188e-22	Up
5:112335650	chr5_113020952_G_A_b38	rs13171773	Esophagus_Gastroesophageal_Junction	ENSG00000172795.15	44250	0.303242	5.53188e-22	Up
12:111865049	chr10_92705802_C_T_b38	rs7310615	Whole_Blood	ENSG00000236493.2	36059	0.37795	5.56961e-22	Up
16:53800568	chr1_62583922_C_G_b38	rs9939973	Skin_Sun_Exposed_Lower_leg	ENSG00000116641.17	-104446	-0.264431	5.94956e-22	Down
3:129667456	chr5_112999651_G_A_b38	rs1708241	Adipose_Visceral_Omentum	ENSG00000172795.15	22949	0.254075	6.18573e-22	Up
10:20415387	chr5_113000937_T_C_b38	rs192827957	Adipose_Visceral_Omentum	ENSG00000172795.15	24235	0.254075	6.18573e-22	Up
3:129658706	chr5_112999279_T_C_b38	rs938196	Adipose_Visceral_Omentum	ENSG00000172795.15	22577	0.254075	6.18573e-22	Up
5:112336634	chr5_113000891_C_T_b38	rs17312754	Adipose_Visceral_Omentum	ENSG00000172795.15	24189	0.254075	6.18573e-22	Up
15:91544076	chr5_132435113_C_T_b38	rs12899811	Artery_Tibial	ENSG00000072682.18	139798	0.226976	7.04632e-22	Up
11:116640237	chr11_116813448_T_C_b38	rs6589565	Esophagus_Mucosa	ENSG00000254851.1	-322080	-0.774469	7.82122e-22	Down
9:4311864	chr5_112999953_C_T_b38	rs10974450	Adipose_Visceral_Omentum	ENSG00000172795.15	23251	0.254393	7.89868e-22	Up
5:112335348	chr5_113012131_A_G_b38	rs13171553	Artery_Tibial	ENSG00000172795.15	35429	0.213899	8.44586e-22	Up
3:129660421	chr5_113000318_G_T_b38	rs11929246	Artery_Tibial	ENSG00000172795.15	23616	0.212783	8.74367e-22	Up
4:190224089	chr4_6302360_A_G_b38	rs11936757	Cells_Cultured_fibroblasts	ENSG00000109501.13	32511	0.256841	9.20775e-22	Up
3:129663454	chr5_112999478_G_A_b38	rs784719	Adipose_Visceral_Omentum	ENSG00000172795.15	22776	0.253367	9.86386e-22	Up
3:129671420	chr5_113020211_A_G_b38	rs1708237	Adipose_Visceral_Omentum	ENSG00000172795.15	43509	0.251734	1.00998e-21	Up
19:7184762	chr1_169125221_C_T_b38	rs891088	Adipose_Subcutaneous	ENSG00000143156.13	-242746	0.339928	1.13807e-21	Up
19:7184762	chr1_169125221_C_T_b38	rs891088	Esophagus_Gastroesophageal_Junction	ENSG00000143156.13	-242746	0.379292	1.15342e-21	Up
8:126488250	chr17_39651445_A_C_b38	rs2980869	Esophagus_Mucosa	ENSG00000131771.13	24705	0.382294	1.34402e-21	Up
19:19610596	chr12_9681032_C_T_b38	rs3794991	Artery_Aorta	ENSG00000184293.7	-52267	-0.56043	1.44887e-21	Down
22:38577515	chr4_6314654_C_A_b38	rs2277844	Brain_Cerebellum	ENSG00000109501.13	44805	0.716708	1.47239e-21	Up
8:126488250	chr17_39651445_A_C_b38	rs2980869	Thyroid	ENSG00000161395.13	-45352	-0.246338	1.47788e-21	Down
15:77973391	chr11_116815572_T_C_b38	rs61521110	Cells_Cultured_fibroblasts	ENSG00000254851.1	-319956	-0.724828	1.5191e-21	Down
3:129667456	chr5_112999651_G_A_b38	rs1708241	Esophagus_Gastroesophageal_Junction	ENSG00000172795.15	22949	0.297575	1.58182e-21	Up
10:20415387	chr5_113000937_T_C_b38	rs192827957	Esophagus_Gastroesophageal_Junction	ENSG00000172795.15	24235	0.297575	1.58182e-21	Up
3:129663454	chr5_112999478_G_A_b38	rs784719	Esophagus_Gastroesophageal_Junction	ENSG00000172795.15	22776	0.297575	1.58182e-21	Up
3:129658706	chr5_112999279_T_C_b38	rs938196	Esophagus_Gastroesophageal_Junction	ENSG00000172795.15	22577	0.297575	1.58182e-21	Up
5:112336634	chr5_113000891_C_T_b38	rs17312754	Esophagus_Gastroesophageal_Junction	ENSG00000172795.15	24189	0.297575	1.58182e-21	Up
5:112326410	chr5_112990172_C_T_b38	rs1549182	Lung	ENSG00000172795.15	13470	0.199329	1.59363e-21	Up
5:112335348	chr5_113012131_A_G_b38	rs13171553	Adipose_Visceral_Omentum	ENSG00000172795.15	35429	0.254249	1.73774e-21	Up
3:129663454	chr5_112999478_G_A_b38	rs784719	Breast_Mammary_Tissue	ENSG00000172795.15	22776	0.251047	1.82113e-21	Up
2:27801418	chr5_132448701_G_T_b38	rs1919126	Whole_Blood	ENSG00000234290.2	-24342	0.237256	2.0151e-21	Up
2:165798559	chr1_155999637_C_G_b38	rs17353673	Cells_Cultured_fibroblasts	ENSG00000143622.10	88233	0.363999	2.0437e-21	Up
3:138113353	chr2_23726083_G_T_b38	rs253664	Artery_Aorta	ENSG00000186453.12	-448986	-0.605291	2.15434e-21	Down
2:165776888	chr5_132350453_G_A_b38	rs17353513	Heart_Atrial_Appendage	ENSG00000233006.6	-19195	0.480298	2.56091e-21	Up
3:129657316	chr5_113010246_A_G_b38	3_129657316_CN0	Artery_Tibial	ENSG00000172795.15	33544	0.21275	2.60624e-21	Up
3:129667456	chr5_112999651_G_A_b38	rs1708241	Breast_Mammary_Tissue	ENSG00000172795.15	22949	0.249468	2.67335e-21	Up
10:20415387	chr5_113000937_T_C_b38	rs192827957	Breast_Mammary_Tissue	ENSG00000172795.15	24235	0.249468	2.67335e-21	Up
3:129658706	chr5_112999279_T_C_b38	rs938196	Breast_Mammary_Tissue	ENSG00000172795.15	22577	0.249468	2.67335e-21	Up
5:112336634	chr5_113000891_C_T_b38	rs17312754	Breast_Mammary_Tissue	ENSG00000172795.15	24189	0.249468	2.67335e-21	Up
3:129660421	chr5_113000318_G_T_b38	rs11929246	Adipose_Visceral_Omentum	ENSG00000172795.15	23616	0.248601	2.83741e-21	Up
8:19745039	chr5_113008958_C_T_b38	rs10635970	Adipose_Visceral_Omentum	ENSG00000172795.15	32256	0.257162	2.86482e-21	Up
2:27801418	chr5_132448701_G_T_b38	rs1919126	Artery_Tibial	ENSG00000072682.18	153386	0.223339	2.94278e-21	Up
2:21288321	chr5_113002262_G_A_b38	rs562338	Artery_Tibial	ENSG00000172795.15	25560	0.211027	3.09907e-21	Up
15:91544076	chr5_132435113_C_T_b38	rs12899811	Whole_Blood	ENSG00000234290.2	-37930	0.234208	3.27947e-21	Up
1:109817192	chr2_28412873_T_C_b38	rs7528419	Nerve_Tibial	ENSG00000270210.1	-13072	-0.310636	3.37234e-21	Down
3:129671420	chr5_113020211_A_G_b38	rs1708237	Esophagus_Gastroesophageal_Junction	ENSG00000172795.15	43509	0.29688	3.55706e-21	Up
3:129657316	chr5_113010246_A_G_b38	3_129657316_CN0	Adipose_Visceral_Omentum	ENSG00000172795.15	33544	0.254209	3.58398e-21	Up
17:37807698	chr4_6288259_T_G_b38	rs9972882	Cells_Cultured_fibroblasts	ENSG00000109501.13	18410	0.237592	3.83845e-21	Up
3:129661763	chr5_113005551_T_C_b38	rs784724	Breast_Mammary_Tissue	ENSG00000172795.15	28849	0.255745	3.94955e-21	Up
8:126506694	chr1_93388960_T_C_b38	rs112875651	Pituitary	ENSG00000223745.7	43073	0.691051	4.20756e-21	Up
16:53800568	chr1_62583922_C_G_b38	rs9939973	Whole_Blood	ENSG00000116641.17	-104446	-0.319638	4.34037e-21	Down
8:126506694	chr1_93388960_T_C_b38	rs112875651	Brain_Nucleus_accumbens_basal_ganglia	ENSG00000223745.7	43073	0.58327	4.91274e-21	Up
3:129660421	chr5_113000318_G_T_b38	rs11929246	Esophagus_Gastroesophageal_Junction	ENSG00000172795.15	23616	0.295848	5.19136e-21	Up
2:165776888	chr5_132350453_G_A_b38	rs17353513	Artery_Tibial	ENSG00000197375.12	-19299	-0.366061	5.44353e-21	Down
2:21290067	chr5_113020369_CTA_C_b38	rs580889	Breast_Mammary_Tissue	ENSG00000172795.15	43667	0.251959	5.51095e-21	Up
3:129660842	chr5_113021705_AG_A_b38	rs2718844	Breast_Mammary_Tissue	ENSG00000172795.15	45003	0.251959	5.51095e-21	Up
5:112335650	chr5_113020952_G_A_b38	rs13171773	Breast_Mammary_Tissue	ENSG00000172795.15	44250	0.251959	5.51095e-21	Up
11:116640237	chr11_116813448_T_C_b38	rs6589565	Artery_Tibial	ENSG00000280143.1	-392909	0.446577	5.55915e-21	Up
15:91544076	chr5_132435113_C_T_b38	rs12899811	Esophagus_Mucosa	ENSG00000072682.18	139798	0.371408	6.32928e-21	Up
5:112326410	chr5_112990172_C_T_b38	rs1549182	Adipose_Visceral_Omentum	ENSG00000172795.15	13470	0.251464	6.57167e-21	Up
2:21288321	chr5_113002262_G_A_b38	rs562338	Adipose_Visceral_Omentum	ENSG00000172795.15	25560	0.247855	6.62706e-21	Up
9:4311864	chr5_112999953_C_T_b38	rs10974450	Esophagus_Gastroesophageal_Junction	ENSG00000172795.15	23251	0.295943	6.75594e-21	Up
3:129663810	chr5_113019201_C_G_b38	rs9880871	Artery_Tibial	ENSG00000172795.15	42499	0.209581	6.89007e-21	Up
2:632028	chr3_49876272_T_C_b38	rs11127485	Thyroid	ENSG00000004534.14	-63735	-0.334575	7.10211e-21	Down
2:27801418	chr5_132448701_G_T_b38	rs1919126	Whole_Blood	ENSG00000197375.12	78949	-0.354528	7.26895e-21	Down
2:21291312	chr5_113013682_T_C_b38	rs548145	Adipose_Visceral_Omentum	ENSG00000172795.15	36980	0.255242	7.54726e-21	Up
8:126488250	chr17_39651445_A_C_b38	rs2980869	Heart_Left_Ventricle	ENSG00000161395.13	-45352	-0.305337	7.72176e-21	Down
2:27801418	chr5_132448701_G_T_b38	rs1919126	Nerve_Tibial	ENSG00000072682.18	153386	0.24937	8.21389e-21	Up
3:149856116	chr5_112990713_G_A_b38	rs4681582	Lung	ENSG00000172795.15	14011	0.195077	8.72808e-21	Up
9:4311864	chr5_112999953_C_T_b38	rs10974450	Breast_Mammary_Tissue	ENSG00000172795.15	23251	0.251655	8.75156e-21	Up
1:169094459	chr11_61803311_T_C_b38	rs1892094	Thyroid	ENSG00000134824.13	-12945	0.367679	9.69833e-21	Up
5:122476457	chr11_61811991_A_G_b38	rs13359291	Thyroid	ENSG00000134824.13	-4265	0.367679	9.69833e-21	Up
8:126482077	chr11_61804006_T_C_b38	rs2954021	Thyroid	ENSG00000134824.13	-12250	0.367679	9.69833e-21	Up
2:28635740	chr11_61802358_C_T_b38	rs7562	Thyroid	ENSG00000134824.13	-13898	0.367679	9.69833e-21	Up
9:4311864	chr5_112999953_C_T_b38	rs10974450	Artery_Tibial	ENSG00000172795.15	23251	0.209914	9.88265e-21	Up
15:95268494	chr4_81299170_A_C_b38	rs4984406	Nerve_Tibial	ENSG00000138669.9	84053	0.323905	1.00901e-20	Up
2:21288321	chr5_113002262_G_A_b38	rs562338	Esophagus_Gastroesophageal_Junction	ENSG00000172795.15	25560	0.295828	1.07547e-20	Up
15:91544076	chr5_132435113_C_T_b38	rs12899811	Whole_Blood	ENSG00000197375.12	65361	-0.350161	1.10821e-20	Down
8:126506694	chr1_93388960_T_C_b38	rs112875651	Artery_Tibial	ENSG00000117505.12	42934	-0.285316	1.27105e-20	Down
5:112335348	chr5_113012131_A_G_b38	rs13171553	Breast_Mammary_Tissue	ENSG00000172795.15	35429	0.246315	1.35237e-20	Up
15:95267483	chr7_2732797_A_C_b38	rs7181659	Spleen	ENSG00000146535.13	-111527	0.521474	1.45159e-20	Up
8:19824492	chr11_61781553_G_A_b38	rs13702	Thyroid	ENSG00000134824.13	-34703	0.364614	1.55775e-20	Up
2:165789966	chr7_2830351_T_C_b38	rs1454413	Spleen	ENSG00000146535.13	-13973	0.507042	1.85974e-20	Up
8:19824492	chr11_61781553_G_A_b38	rs13702	Brain_Cerebellar_Hemisphere	ENSG00000149485.18	-47765	-0.729978	1.86107e-20	Down
3:129657316	chr5_113010246_A_G_b38	3_129657316_CN0	Breast_Mammary_Tissue	ENSG00000172795.15	33544	0.249453	1.99252e-20	Up
16:53799977	chr1_109276674_C_A_b38	rs9930333	Muscle_Skeletal	ENSG00000143126.7	26655	-0.263074	2.06187e-20	Down
3:12989847	chr15_65758961_C_T_b38	rs892285	Cells_Cultured_fibroblasts	ENSG00000174485.15	-33332	-0.348221	2.14867e-20	Down
11:116640237	chr11_116813448_T_C_b38	rs6589565	Skin_Not_Sun_Exposed_Suprapubic	ENSG00000254851.1	-322080	-0.786191	2.20491e-20	Down
6:130345835	chr10_92703125_C_T_b38	rs1415701	Spleen	ENSG00000236493.2	33382	0.69549	2.71944e-20	Up
3:129663810	chr5_113019201_C_G_b38	rs9880871	Adipose_Visceral_Omentum	ENSG00000172795.15	42499	0.245877	2.73381e-20	Up
1:109817838	chr17_39676113_G_A_b38	rs660240	Pancreas	ENSG00000161395.13	-20684	-0.382069	3.06478e-20	Down
15:77973391	chr11_116815572_T_C_b38	rs61521110	Heart_Atrial_Appendage	ENSG00000254851.1	-319956	-0.893285	3.42984e-20	Down
12:111973358	chr4_13647117_T_G_b38	rs597808	Testis	ENSG00000246095.2	99316	0.314948	3.47942e-20	Up
4:145643079	chr4_13647072_G_A_b38	rs6854783	Testis	ENSG00000246095.2	99271	0.314948	3.47942e-20	Up
3:129660421	chr5_113000318_G_T_b38	rs11929246	Testis	ENSG00000171444.17	-488512	-0.364382	3.59576e-20	Down
3:185317674	chr7_2750246_A_C_b38	rs12374077	Spleen	ENSG00000146535.13	-94078	0.518657	3.67566e-20	Up
11:116640237	chr11_116813448_T_C_b38	rs6589565	Adipose_Subcutaneous	ENSG00000280143.1	-392909	0.401004	3.79686e-20	Up
20:23268637	chr2_55869757_A_G_b38	rs4815191	Thyroid	ENSG00000115380.19	-54382	0.311232	4.15963e-20	Up
5:112326410	chr5_112990172_C_T_b38	rs1549182	Breast_Mammary_Tissue	ENSG00000172795.15	13470	0.244465	4.4685e-20	Up
8:19824492	chr11_61781553_G_A_b38	rs13702	Heart_Left_Ventricle	ENSG00000134824.13	-34703	0.377779	4.69484e-20	Up
3:129671420	chr5_113020211_A_G_b38	rs1708237	Testis	ENSG00000171444.17	-468619	-0.366127	4.83151e-20	Down
12:112059557	chr7_116717990_A_G_b38	rs11065979	Brain_Caudate_basal_ganglia	ENSG00000105976.14	45600	-0.701264	5.50512e-20	Down
2:27742603	chr4_6268329_G_A_b38	rs780093	Muscle_Skeletal	ENSG00000109501.13	-1520	0.332607	5.59253e-20	Up
3:149856116	chr5_112990713_G_A_b38	rs4681582	Testis	ENSG00000171444.17	-498117	-0.377504	5.96268e-20	Down
3:129661763	chr5_113005551_T_C_b38	rs784724	Esophagus_Muscularis	ENSG00000172795.15	28849	0.261877	6.03106e-20	Up
2:21291529	chr12_48015271_C_A_b38	rs668948	Skin_Sun_Exposed_Lower_leg	ENSG00000167528.12	-336143	-0.254182	6.12893e-20	Down
2:27801418	chr5_132448701_G_T_b38	rs1919126	Esophagus_Mucosa	ENSG00000072682.18	153386	0.362389	6.27045e-20	Up
3:129660421	chr5_113000318_G_T_b38	rs11929246	Breast_Mammary_Tissue	ENSG00000172795.15	23616	0.241559	6.28222e-20	Up
3:129661763	chr5_113005551_T_C_b38	rs784724	Adipose_Visceral_Omentum	ENSG00000172795.15	28849	0.25337	6.61198e-20	Up
8:126506694	chr1_93388960_T_C_b38	rs112875651	Artery_Coronary	ENSG00000223745.7	43073	0.378661	6.69232e-20	Up
3:129657316	chr5_113010246_A_G_b38	3_129657316_CN0	Esophagus_Gastroesophageal_Junction	ENSG00000172795.15	33544	0.292018	6.76025e-20	Up
8:19745039	chr5_113008958_C_T_b38	rs10635970	Artery_Tibial	ENSG00000172795.15	32256	0.210064	6.92714e-20	Up
8:19745039	chr5_113008958_C_T_b38	rs10635970	Esophagus_Gastroesophageal_Junction	ENSG00000172795.15	32256	0.294664	6.99511e-20	Up
3:129663810	chr5_113019201_C_G_b38	rs9880871	Esophagus_Gastroesophageal_Junction	ENSG00000172795.15	42499	0.29049	7.26631e-20	Up
8:126534671	chr12_9703362_T_G_b38	rs921720	Artery_Aorta	ENSG00000184293.7	-29937	0.532021	7.32905e-20	Up
2:21288321	chr5_113002262_G_A_b38	rs562338	Testis	ENSG00000171444.17	-486568	-0.365827	7.5211e-20	Down
5:56143159	chr12_48017319_G_T_b38	rs1862621	Muscle_Skeletal	ENSG00000187166.1	-311661	-0.41544	7.58764e-20	Down
1:63085997	chr15_91000846_A_G_b38	rs12239736	Skin_Sun_Exposed_Lower_leg	ENSG00000166965.12	45050	0.278238	9.39116e-20	Up
8:126506694	chr1_93388960_T_C_b38	rs112875651	Colon_Sigmoid	ENSG00000223745.7	43073	0.432801	9.39424e-20	Up
2:21288321	chr5_113002262_G_A_b38	rs562338	Breast_Mammary_Tissue	ENSG00000172795.15	25560	0.244394	9.66727e-20	Up
8:41519248	chr1_62679768_G_A_b38	rs516946	Whole_Blood	ENSG00000116641.17	-8600	-0.311082	9.71257e-20	Down
3:129671420	chr5_113020211_A_G_b38	rs1708237	Breast_Mammary_Tissue	ENSG00000172795.15	43509	0.240292	9.745e-20	Up
8:126506694	chr1_93388960_T_C_b38	rs112875651	Colon_Transverse	ENSG00000223745.7	43073	0.417752	1.0038e-19	Up
19:7184762	chr1_169125221_C_T_b38	rs891088	Stomach	ENSG00000143156.13	-242746	0.318664	1.11882e-19	Up
5:112335348	chr5_113012131_A_G_b38	rs13171553	Esophagus_Gastroesophageal_Junction	ENSG00000172795.15	35429	0.287875	1.14157e-19	Up
16:53824226	chr7_2756323_A_G_b38	rs62033406	Spleen	ENSG00000146535.13	-88001	0.510906	1.20939e-19	Up
8:126506694	chr1_93388960_T_C_b38	rs112875651	Brain_Cortex	ENSG00000223745.7	43073	0.653612	1.30079e-19	Up
2:21286057	chr1_62584148_G_A_b38	rs515135	Whole_Blood	ENSG00000116641.17	-104220	-0.30549	1.4601e-19	Down
19:19407718	chr1_62641855_C_T_b38	rs10401969	Whole_Blood	ENSG00000116641.17	-46513	-0.307928	1.50512e-19	Down
2:21286057	chr1_62583880_A_C_b38	rs515135	Whole_Blood	ENSG00000116641.17	-104488	-0.307928	1.50512e-19	Down
16:53824226	chr7_2756323_A_G_b38	rs62033406	Skin_Sun_Exposed_Lower_leg	ENSG00000146535.13	-88001	0.186239	1.55021e-19	Up
5:74625487	chr1_62652525_A_C_b38	rs7703051	Artery_Tibial	ENSG00000116641.17	-35843	-0.210564	1.79764e-19	Down
2:165776888	chr5_132350453_G_A_b38	rs17353513	Lung	ENSG00000197375.12	-19299	-0.383314	1.83044e-19	Down
15:95267483	chr7_2732797_A_C_b38	rs7181659	Skin_Sun_Exposed_Lower_leg	ENSG00000146535.13	-111527	0.187353	2.16133e-19	Up
4:190224089	chr4_6302360_A_G_b38	rs11936757	Thyroid	ENSG00000109501.13	32511	0.252125	2.20165e-19	Up
5:112326410	chr5_112990172_C_T_b38	rs1549182	Testis	ENSG00000171444.17	-498658	-0.370085	2.20191e-19	Down
5:56181369	chr12_48017375_T_C_b38	rs62358106	Muscle_Skeletal	ENSG00000187166.1	-311605	-0.408501	2.27797e-19	Down
8:126488250	chr17_39651445_A_C_b38	rs2980869	Cells_Cultured_fibroblasts	ENSG00000131748.15	14380	-0.344911	2.32609e-19	Down
2:632028	chr3_49876272_T_C_b38	rs11127485	Testis	ENSG00000187492.8	76437	0.598634	2.35404e-19	Up
8:126534671	chr12_9703362_T_G_b38	rs921720	Artery_Tibial	ENSG00000184293.7	-29937	0.427488	2.43666e-19	Up
3:64710253	chr7_2762169_C_T_b38	rs918466	Spleen	ENSG00000146535.13	-82155	0.517544	2.44102e-19	Up
1:109817838	chr17_39676113_G_A_b38	rs660240	Lung	ENSG00000161395.13	-20684	-0.202115	2.50937e-19	Down
15:77973391	chr11_116815572_T_C_b38	rs61521110	Esophagus_Mucosa	ENSG00000280143.1	-390785	0.417202	2.67554e-19	Up
19:19407718	chr1_62641855_C_T_b38	rs10401969	Artery_Tibial	ENSG00000116641.17	-46513	-0.208801	2.79005e-19	Down
2:21286057	chr1_62583880_A_C_b38	rs515135	Artery_Tibial	ENSG00000116641.17	-104488	-0.208801	2.79005e-19	Down
2:21270554	chr17_39589726_A_G_b38	rs585967	Esophagus_Mucosa	ENSG00000131771.13	-37014	0.427427	2.93588e-19	Up
2:165776888	chr5_132350453_G_A_b38	rs17353513	Artery_Aorta	ENSG00000072682.18	55138	0.324471	2.95246e-19	Up
15:77973391	chr11_116815572_T_C_b38	rs61521110	Lung	ENSG00000280143.1	-390785	0.399546	2.95864e-19	Up
3:129667456	chr5_112999651_G_A_b38	rs1708241	Testis	ENSG00000171444.17	-489179	-0.354855	3.07546e-19	Down
10:20415387	chr5_113000937_T_C_b38	rs192827957	Testis	ENSG00000171444.17	-487893	-0.354855	3.07546e-19	Down
3:129663454	chr5_112999478_G_A_b38	rs784719	Testis	ENSG00000171444.17	-489352	-0.354855	3.07546e-19	Down
3:129658706	chr5_112999279_T_C_b38	rs938196	Testis	ENSG00000171444.17	-489551	-0.354855	3.07546e-19	Down
5:112336634	chr5_113000891_C_T_b38	rs17312754	Testis	ENSG00000171444.17	-487939	-0.354855	3.07546e-19	Down
1:109821511	chr1_62628536_A_G_b38	rs602633	Artery_Tibial	ENSG00000116641.17	-59832	-0.20869	3.19393e-19	Down
8:19843171	chr11_61747198_G_C_b38	rs17091891	Esophagus_Mucosa	ENSG00000134780.9	66765	-0.242097	3.26748e-19	Down
8:126506694	chr1_93388960_T_C_b38	rs112875651	Stomach	ENSG00000223745.7	43073	0.410254	3.28025e-19	Up
15:77973391	chr11_116815572_T_C_b38	rs61521110	Esophagus_Muscularis	ENSG00000280143.1	-390785	0.476287	3.30391e-19	Up
3:129663810	chr5_113019201_C_G_b38	rs9880871	Breast_Mammary_Tissue	ENSG00000172795.15	42499	0.241191	3.35839e-19	Up
8:19745039	chr5_113008958_C_T_b38	rs10635970	Breast_Mammary_Tissue	ENSG00000172795.15	32256	0.248464	3.3751e-19	Up
1:109821511	chr1_62628536_A_G_b38	rs602633	Whole_Blood	ENSG00000116641.17	-59832	-0.305206	3.40523e-19	Down
1:169094459	chr11_61803311_T_C_b38	rs1892094	Heart_Left_Ventricle	ENSG00000134824.13	-12945	0.366396	3.40852e-19	Up
5:122476457	chr11_61811991_A_G_b38	rs13359291	Heart_Left_Ventricle	ENSG00000134824.13	-4265	0.366396	3.40852e-19	Up
8:126482077	chr11_61804006_T_C_b38	rs2954021	Heart_Left_Ventricle	ENSG00000134824.13	-12250	0.366396	3.40852e-19	Up
2:28635740	chr11_61802358_C_T_b38	rs7562	Heart_Left_Ventricle	ENSG00000134824.13	-13898	0.366396	3.40852e-19	Up
2:21286057	chr1_62584148_G_A_b38	rs515135	Artery_Tibial	ENSG00000116641.17	-104220	-0.205867	3.57599e-19	Down
2:205520621	chr11_116796367_A_G_b38	rs78980179	Muscle_Skeletal	ENSG00000254851.1	-339161	-0.739408	3.71659e-19	Down
3:129663454	chr5_112999478_G_A_b38	rs784719	Colon_Transverse	ENSG00000172795.15	22776	0.275052	3.72675e-19	Up
8:19745039	chr5_113008958_C_T_b38	rs10635970	Testis	ENSG00000171444.17	-479872	-0.362628	3.90487e-19	Down
15:77973391	chr11_116815572_T_C_b38	rs61521110	Testis	ENSG00000254851.1	-319956	-0.925869	4.66776e-19	Down
2:27851918	chr6_13270713_G_C_b38	rs3749147	Whole_Blood	ENSG00000215022.7	-24873	0.346674	4.69943e-19	Up
19:7184762	chr1_169125221_C_T_b38	rs891088	Adipose_Visceral_Omentum	ENSG00000143156.13	-242746	0.332833	5.21709e-19	Up
3:129663810	chr5_113019201_C_G_b38	rs9880871	Testis	ENSG00000171444.17	-469629	-0.361861	5.40039e-19	Down
9:4311864	chr5_112999953_C_T_b38	rs10974450	Testis	ENSG00000171444.17	-488877	-0.357222	5.52496e-19	Down
7:2772431	chr11_61746199_CAGAG_C_b38	rs798528	Esophagus_Mucosa	ENSG00000134780.9	65766	-0.24009	5.92799e-19	Down
5:74625487	chr1_62652525_A_C_b38	rs7703051	Whole_Blood	ENSG00000116641.17	-35843	-0.303901	6.03959e-19	Down
15:77973391	chr11_116815572_T_C_b38	rs61521110	Adipose_Visceral_Omentum	ENSG00000280143.1	-390785	0.341802	6.14051e-19	Up
8:126486409	chr2_27375230_T_C_b38	rs17321515	Skin_Sun_Exposed_Lower_leg	ENSG00000115216.13	-52560	-0.175852	6.58492e-19	Down
19:7184762	chr1_169125221_C_T_b38	rs891088	Lung	ENSG00000143156.13	-242746	0.279216	6.84825e-19	Up
2:21290067	chr5_113020369_CTA_C_b38	rs580889	Testis	ENSG00000171444.17	-468461	-0.359242	7.11002e-19	Down
5:112335650	chr5_113020952_G_A_b38	rs13171773	Testis	ENSG00000171444.17	-467878	-0.359242	7.11002e-19	Down
2:21291312	chr5_113013682_T_C_b38	rs548145	Esophagus_Gastroesophageal_Junction	ENSG00000172795.15	36980	0.289432	7.12258e-19	Up
17:37807698	chr4_6288259_T_G_b38	rs9972882	Muscle_Skeletal	ENSG00000109501.13	18410	0.319439	7.17223e-19	Up
4:190315145	chr4_6318790_T_A_b38	rs11731163	Skin_Sun_Exposed_Lower_leg	ENSG00000109501.13	48941	0.287228	7.31765e-19	Up
16:57005301	chr4_6318788_C_T_b38	rs1532625	Skin_Sun_Exposed_Lower_leg	ENSG00000109501.13	48939	0.287228	7.31765e-19	Up
3:129671420	chr5_113020211_A_G_b38	rs1708237	Pituitary	ENSG00000172795.15	43509	0.383335	7.45239e-19	Up
3:64710253	chr7_2762169_C_T_b38	rs918466	Esophagus_Gastroesophageal_Junction	ENSG00000146535.13	-82155	0.428866	7.47135e-19	Up
3:185317674	chr7_2750246_A_C_b38	rs12374077	Skin_Sun_Exposed_Lower_leg	ENSG00000146535.13	-94078	0.184172	7.64022e-19	Up
8:41519248	chr1_62679768_G_A_b38	rs516946	Artery_Tibial	ENSG00000116641.17	-8600	-0.20711	7.68509e-19	Down
3:129667456	chr5_112999651_G_A_b38	rs1708241	Colon_Transverse	ENSG00000172795.15	22949	0.272706	7.87549e-19	Up
10:20415387	chr5_113000937_T_C_b38	rs192827957	Colon_Transverse	ENSG00000172795.15	24235	0.272706	7.87549e-19	Up
3:129658706	chr5_112999279_T_C_b38	rs938196	Colon_Transverse	ENSG00000172795.15	22577	0.272706	7.87549e-19	Up
5:112336634	chr5_113000891_C_T_b38	rs17312754	Colon_Transverse	ENSG00000172795.15	24189	0.272706	7.87549e-19	Up
1:169094459	chr11_61803311_T_C_b38	rs1892094	Nerve_Tibial	ENSG00000149485.18	-26007	-0.338121	8.44164e-19	Down
5:122476457	chr11_61811991_A_G_b38	rs13359291	Nerve_Tibial	ENSG00000149485.18	-17327	-0.338121	8.44164e-19	Down
8:126482077	chr11_61804006_T_C_b38	rs2954021	Nerve_Tibial	ENSG00000149485.18	-25312	-0.338121	8.44164e-19	Down
2:28635740	chr11_61802358_C_T_b38	rs7562	Nerve_Tibial	ENSG00000149485.18	-26960	-0.338121	8.44164e-19	Down
11:116640237	chr11_116813448_T_C_b38	rs6589565	Whole_Blood	ENSG00000149577.15	-365285	0.40626	9.49817e-19	Up
11:61569830	chr4_6301295_C_T_b38	rs174546	Muscle_Skeletal	ENSG00000109501.13	31446	0.314292	9.98712e-19	Up
11:61570783	chr1_150986360_A_G_b38	rs174547	Skin_Not_Sun_Exposed_Suprapubic	ENSG00000143412.9	4343	-0.318673	1.05395e-18	Down
11:116640237	chr11_116813448_T_C_b38	rs6589565	Artery_Aorta	ENSG00000254851.1	-322080	-0.837361	1.07732e-18	Down
2:632028	chr3_49876272_T_C_b38	rs11127485	Adipose_Visceral_Omentum	ENSG00000004534.14	-63735	-0.35324	1.17679e-18	Down
22:38595411	chr7_2723468_C_T_b38	rs3761445	Skin_Sun_Exposed_Lower_leg	ENSG00000146535.13	-120856	0.183724	1.24334e-18	Up
3:129660842	chr5_113021705_AG_A_b38	rs2718844	Testis	ENSG00000171444.17	-467125	-0.355996	1.2619e-18	Down
3:129661763	chr5_113005551_T_C_b38	rs784724	Esophagus_Gastroesophageal_Junction	ENSG00000172795.15	28849	0.284132	1.31046e-18	Up
2:27801418	chr5_132448701_G_T_b38	rs1919126	Skin_Sun_Exposed_Lower_leg	ENSG00000131435.12	191030	-0.231759	1.37529e-18	Down
3:138113353	chr2_23726083_G_T_b38	rs253664	Artery_Tibial	ENSG00000173960.13	-201202	-0.220885	1.41879e-18	Down
2:21291312	chr5_113013682_T_C_b38	rs548145	Artery_Tibial	ENSG00000172795.15	36980	0.20222	1.48971e-18	Up
3:129657316	chr5_113010246_A_G_b38	3_129657316_CN0	Artery_Aorta	ENSG00000171444.17	-478584	-0.312488	1.55828e-18	Down
8:126488250	chr17_39651445_A_C_b38	rs2980869	Pituitary	ENSG00000161395.13	-45352	-0.565464	1.56344e-18	Down
15:91544076	chr5_132435113_C_T_b38	rs12899811	Heart_Left_Ventricle	ENSG00000233006.6	65465	0.422101	1.56539e-18	Up
15:77973391	chr11_116815572_T_C_b38	rs61521110	Adipose_Subcutaneous	ENSG00000280143.1	-390785	0.340424	1.6158e-18	Up
15:77973391	chr11_116815572_T_C_b38	rs61521110	Muscle_Skeletal	ENSG00000280143.1	-390785	0.284701	1.64864e-18	Up
8:126486409	chr2_27375230_T_C_b38	rs17321515	Skin_Not_Sun_Exposed_Suprapubic	ENSG00000115216.13	-52560	-0.186088	1.66753e-18	Down
3:129660421	chr5_113000318_G_T_b38	rs11929246	Colon_Transverse	ENSG00000172795.15	23616	0.269189	1.72122e-18	Up
2:632028	chr3_49876272_T_C_b38	rs11127485	Whole_Blood	ENSG00000004534.14	-63735	-0.325154	1.72428e-18	Down
12:112059557	chr7_116717990_A_G_b38	rs11065979	Artery_Tibial	ENSG00000105976.14	45600	0.27105	1.77875e-18	Up
8:126488250	chr17_39651445_A_C_b38	rs2980869	Muscle_Skeletal	ENSG00000161395.13	-45352	-0.194245	1.81838e-18	Down
2:27801418	chr5_132448701_G_T_b38	rs1919126	Heart_Atrial_Appendage	ENSG00000233006.6	79053	0.429175	1.84233e-18	Up
16:53800568	chr1_62583922_C_G_b38	rs9939973	Artery_Tibial	ENSG00000116641.17	-104446	-0.201919	1.86702e-18	Down
7:129663496	chr3_51171215_T_A_b38	rs11556924	Nerve_Tibial	ENSG00000164081.12	-499960	-0.377822	1.95763e-18	Down
3:149856116	chr5_112990713_G_A_b38	rs4681582	Breast_Mammary_Tissue	ENSG00000172795.15	14011	0.233039	2.00263e-18	Up
15:77973391	chr11_116815572_T_C_b38	rs61521110	Esophagus_Gastroesophageal_Junction	ENSG00000254851.1	-319956	-0.855137	2.00911e-18	Down
3:129663810	chr5_113019201_C_G_b38	rs9880871	Artery_Aorta	ENSG00000171444.17	-469629	-0.308431	2.01482e-18	Down
2:21291312	chr5_113013682_T_C_b38	rs548145	Breast_Mammary_Tissue	ENSG00000172795.15	36980	0.242686	2.02556e-18	Up
11:116640237	chr11_116813448_T_C_b38	rs6589565	Adipose_Visceral_Omentum	ENSG00000254851.1	-322080	-0.764805	2.16669e-18	Down
5:112335348	chr5_113012131_A_G_b38	rs13171553	Testis	ENSG00000171444.17	-476699	-0.350524	2.17546e-18	Down
2:27801418	chr5_132448701_G_T_b38	rs1919126	Heart_Left_Ventricle	ENSG00000233006.6	79053	0.421782	2.22858e-18	Up
19:7224431	chr1_109275684_G_T_b38	rs7248104	Whole_Blood	ENSG00000134222.16	-7502	-0.320886	2.32849e-18	Down
2:21319016	chr1_109275908_C_T_b38	rs672889	Whole_Blood	ENSG00000134222.16	-7278	-0.320886	2.32849e-18	Down
13:79580919	chr8_41661730_T_C_b38	rs1441264	Heart_Atrial_Appendage	ENSG00000029534.19	-235032	0.320939	2.71172e-18	Up
8:126506694	chr1_93388960_T_C_b38	rs112875651	Adrenal_Gland	ENSG00000223745.7	43073	0.56461	2.74606e-18	Up
3:129667456	chr5_112999651_G_A_b38	rs1708241	Pituitary	ENSG00000172795.15	22949	0.375421	2.81599e-18	Up
10:20415387	chr5_113000937_T_C_b38	rs192827957	Pituitary	ENSG00000172795.15	24235	0.375421	2.81599e-18	Up
3:129663454	chr5_112999478_G_A_b38	rs784719	Pituitary	ENSG00000172795.15	22776	0.375421	2.81599e-18	Up
3:129658706	chr5_112999279_T_C_b38	rs938196	Pituitary	ENSG00000172795.15	22577	0.375421	2.81599e-18	Up
5:112336634	chr5_113000891_C_T_b38	rs17312754	Pituitary	ENSG00000172795.15	24189	0.375421	2.81599e-18	Up
2:21291312	chr5_113013682_T_C_b38	rs548145	Testis	ENSG00000171444.17	-475148	-0.356268	2.98619e-18	Down
2:21290067	chr5_113020369_CTA_C_b38	rs580889	Pituitary	ENSG00000172795.15	43667	0.379795	3.05969e-18	Up
3:129660842	chr5_113021705_AG_A_b38	rs2718844	Pituitary	ENSG00000172795.15	45003	0.379795	3.05969e-18	Up
5:112335650	chr5_113020952_G_A_b38	rs13171773	Pituitary	ENSG00000172795.15	44250	0.379795	3.05969e-18	Up
8:19885726	chr2_27508073_T_C_b38	rs11984636	Skin_Sun_Exposed_Lower_leg	ENSG00000115216.13	80283	-0.169212	3.09177e-18	Down
11:116640237	chr11_116813448_T_C_b38	rs6589565	Cells_Cultured_fibroblasts	ENSG00000254851.1	-322080	-0.769524	3.11664e-18	Down
3:149856116	chr5_112990713_G_A_b38	rs4681582	Adipose_Visceral_Omentum	ENSG00000172795.15	14011	0.234052	3.29524e-18	Up
2:27801418	chr5_132448701_G_T_b38	rs1919126	Testis	ENSG00000072682.18	153386	0.338067	3.29543e-18	Up
1:169094459	chr11_61803311_T_C_b38	rs1892094	Muscle_Skeletal	ENSG00000149485.18	-26007	-0.241496	3.33134e-18	Down
5:122476457	chr11_61811991_A_G_b38	rs13359291	Muscle_Skeletal	ENSG00000149485.18	-17327	-0.241496	3.33134e-18	Down
8:126482077	chr11_61804006_T_C_b38	rs2954021	Muscle_Skeletal	ENSG00000149485.18	-25312	-0.241496	3.33134e-18	Down
2:28635740	chr11_61802358_C_T_b38	rs7562	Muscle_Skeletal	ENSG00000149485.18	-26960	-0.241496	3.33134e-18	Down
19:19610596	chr12_9681032_C_T_b38	rs3794991	Esophagus_Muscularis	ENSG00000184293.7	-52267	-0.521952	3.63399e-18	Down
3:129657316	chr5_113010246_A_G_b38	3_129657316_CN0	Testis	ENSG00000171444.17	-478584	-0.353226	3.71175e-18	Down
15:91544076	chr5_132435113_C_T_b38	rs12899811	Skin_Sun_Exposed_Lower_leg	ENSG00000131435.12	177442	-0.228637	4.03735e-18	Down
5:112335348	chr5_113012131_A_G_b38	rs13171553	Artery_Aorta	ENSG00000171444.17	-476699	-0.308285	4.04049e-18	Down
2:21288321	chr5_113002262_G_A_b38	rs562338	Pituitary	ENSG00000172795.15	25560	0.378143	4.20803e-18	Up
8:41630405	chr2_21047682_A_C_b38	rs4737009	Skin_Sun_Exposed_Lower_leg	ENSG00000084674.14	3609	-0.440299	4.21952e-18	Down
15:91544076	chr5_132435113_C_T_b38	rs12899811	Testis	ENSG00000072682.18	139798	0.336872	4.30095e-18	Up
3:129660421	chr5_113000318_G_T_b38	rs11929246	Pituitary	ENSG00000172795.15	23616	0.374801	4.82822e-18	Up
7:129663496	chr3_51171215_T_A_b38	rs11556924	Esophagus_Muscularis	ENSG00000164081.12	-499960	-0.403643	4.88359e-18	Down
19:11229218	chr15_90978107_C_A_b38	rs2738452	Testis	ENSG00000166965.12	22311	0.454108	5.36372e-18	Up
3:129671420	chr5_113020211_A_G_b38	rs1708237	Colon_Transverse	ENSG00000172795.15	43509	0.266427	5.66559e-18	Up
2:165798559	chr1_155999637_C_G_b38	rs17353673	Adipose_Subcutaneous	ENSG00000143622.10	88233	0.262805	5.67326e-18	Up
1:184018475	chr1_109275216_T_C_b38	rs1926872	Whole_Blood	ENSG00000134222.16	-7970	-0.318965	5.93931e-18	Down
3:129661763	chr5_113005551_T_C_b38	rs784724	Artery_Tibial	ENSG00000172795.15	28849	0.194634	5.96245e-18	Up
15:91544076	chr5_132435113_C_T_b38	rs12899811	Heart_Atrial_Appendage	ENSG00000233006.6	65465	0.422363	6.26716e-18	Up
3:149856116	chr5_112990713_G_A_b38	rs4681582	Esophagus_Gastroesophageal_Junction	ENSG00000172795.15	14011	0.275942	6.35386e-18	Up
1:109821511	chr2_27629051_G_A_b38	rs602633	Muscle_Skeletal	ENSG00000198522.13	804	0.247655	6.86325e-18	Up
15:91544076	chr5_132435113_C_T_b38	rs12899811	Artery_Aorta	ENSG00000072682.18	139798	0.313407	7.16674e-18	Up
2:165789966	chr7_2830351_T_C_b38	rs1454413	Skin_Sun_Exposed_Lower_leg	ENSG00000146535.13	-13973	0.173668	7.47894e-18	Up
8:126488250	chr17_39651445_A_C_b38	rs2980869	Whole_Blood	ENSG00000073605.18	-267205	-0.191918	7.48927e-18	Down
5:112335348	chr5_113012131_A_G_b38	rs13171553	Pituitary	ENSG00000172795.15	35429	0.37371	8.33055e-18	Up
11:116663707	chr17_31303952_A_G_b38	rs662799	Spleen	ENSG00000126861.4	6541	0.585962	9.00363e-18	Up
19:19610596	chr12_9681032_C_T_b38	rs3794991	Artery_Tibial	ENSG00000184293.7	-52267	-0.405613	9.04847e-18	Down
12:112059557	chr7_116717990_A_G_b38	rs11065979	Brain_Putamen_basal_ganglia	ENSG00000105976.14	45600	-0.675442	9.29295e-18	Down
9:4311864	chr5_112999953_C_T_b38	rs10974450	Colon_Transverse	ENSG00000172795.15	23251	0.267462	9.29505e-18	Up
2:27801418	chr5_132448701_G_T_b38	rs1919126	Artery_Aorta	ENSG00000072682.18	153386	0.312114	9.53667e-18	Up
16:53799977	chr1_109276674_C_A_b38	rs9930333	Esophagus_Mucosa	ENSG00000143126.7	26655	-0.281952	9.67402e-18	Down
2:165789966	chr7_2830351_T_C_b38	rs1454413	Cells_EBV-transformed_lymphocytes	ENSG00000146535.13	-13973	0.90213	9.91131e-18	Up
11:61570783	chr1_150986360_A_G_b38	rs174547	Testis	ENSG00000143412.9	4343	-0.520139	9.92047e-18	Down
8:126488250	chr17_39651445_A_C_b38	rs2980869	Heart_Atrial_Appendage	ENSG00000141744.3	-16536	-0.260195	1.01438e-17	Down
2:21290067	chr5_113020369_CTA_C_b38	rs580889	Colon_Sigmoid	ENSG00000172795.15	43667	0.33488	1.01869e-17	Up
5:112335650	chr5_113020952_G_A_b38	rs13171773	Colon_Sigmoid	ENSG00000172795.15	44250	0.33488	1.01869e-17	Up
3:123093541	chr2_27518370_T_C_b38	rs2124499	Skin_Sun_Exposed_Lower_leg	ENSG00000115216.13	90580	-0.167053	1.05661e-17	Down
2:205520621	chr11_116796367_A_G_b38	rs78980179	Skin_Sun_Exposed_Lower_leg	ENSG00000254851.1	-339161	-0.79361	1.08553e-17	Down
3:129663810	chr5_113019201_C_G_b38	rs9880871	Pituitary	ENSG00000172795.15	42499	0.372519	1.10466e-17	Up
2:21290067	chr5_113020369_CTA_C_b38	rs580889	Artery_Aorta	ENSG00000171444.17	-468461	-0.308506	1.11352e-17	Down
3:129660842	chr5_113021705_AG_A_b38	rs2718844	Artery_Aorta	ENSG00000171444.17	-467125	-0.308506	1.11352e-17	Down
5:112335650	chr5_113020952_G_A_b38	rs13171773	Artery_Aorta	ENSG00000171444.17	-467878	-0.308506	1.11352e-17	Down
11:116640237	chr11_116813448_T_C_b38	rs6589565	Heart_Atrial_Appendage	ENSG00000254851.1	-322080	-0.924984	1.12096e-17	Down
2:165798559	chr1_155999637_C_G_b38	rs17353673	Thyroid	ENSG00000143622.10	88233	0.334334	1.19778e-17	Up
8:19824492	chr11_61781553_G_A_b38	rs13702	Nerve_Tibial	ENSG00000149485.18	-47765	-0.329022	1.21701e-17	Down
8:126506694	chr1_93388960_T_C_b38	rs112875651	Brain_Cerebellar_Hemisphere	ENSG00000223745.7	43073	0.631112	1.23483e-17	Up
15:95267483	chr7_2732797_A_C_b38	rs7181659	Cells_EBV-transformed_lymphocytes	ENSG00000146535.13	-111527	0.897311	1.29751e-17	Up
22:38577515	chr4_6314654_C_A_b38	rs2277844	Thyroid	ENSG00000109501.13	44805	0.223557	1.33424e-17	Up
20:6469596	chr22_38203971_G_A_b38	rs17721822	Cells_Cultured_fibroblasts	ENSG00000185022.11	2089	0.145136	1.40418e-17	Up
2:165776888	chr5_132350453_G_A_b38	rs17353513	Brain_Caudate_basal_ganglia	ENSG00000233006.6	-19195	0.760845	1.52487e-17	Up
3:129671420	chr5_113020211_A_G_b38	rs1708237	Artery_Aorta	ENSG00000171444.17	-468619	-0.305443	1.60678e-17	Down
8:126506694	chr1_93388960_T_C_b38	rs112875651	Artery_Aorta	ENSG00000117505.12	42934	-0.287082	1.60818e-17	Down
11:116660686	chr19_10655143_C_T_b38	rs2266788	Muscle_Skeletal	ENSG00000129353.14	52686	-0.326054	1.69093e-17	Down
3:149856116	chr5_112990713_G_A_b38	rs4681582	Artery_Tibial	ENSG00000172795.15	14011	0.193619	1.80569e-17	Up
3:138113353	chr2_23726083_G_T_b38	rs253664	Esophagus_Muscularis	ENSG00000186453.12	-448986	-0.454598	1.80639e-17	Down
7:2801803	chr22_38203357_G_A_b38	rs798489	Cells_Cultured_fibroblasts	ENSG00000185022.11	1475	0.144575	1.89293e-17	Up
22:38577515	chr4_6314654_C_A_b38	rs2277844	Muscle_Skeletal	ENSG00000109501.13	44805	0.302756	1.90201e-17	Up
5:112326410	chr5_112990172_C_T_b38	rs1549182	Esophagus_Gastroesophageal_Junction	ENSG00000172795.15	13470	0.270007	2.01222e-17	Up
3:129657316	chr5_113010246_A_G_b38	3_129657316_CN0	Pituitary	ENSG00000172795.15	33544	0.373217	2.01774e-17	Up
1:109817838	chr17_39676113_G_A_b38	rs660240	Nerve_Tibial	ENSG00000161395.13	-20684	-0.229483	2.02645e-17	Down
16:53800568	chr1_62583922_C_G_b38	rs9939973	Artery_Aorta	ENSG00000116641.17	-104446	-0.256969	2.09056e-17	Down
5:112326410	chr5_112990172_C_T_b38	rs1549182	Artery_Tibial	ENSG00000172795.15	13470	0.194204	2.17974e-17	Up
2:165776888	chr5_132350453_G_A_b38	rs17353513	Whole_Blood	ENSG00000234290.2	-122590	0.215448	2.18502e-17	Up
8:19743217	chr4_6299331_G_A_b38	rs79341217	Thyroid	ENSG00000109501.13	29482	0.231737	2.2504e-17	Up
15:77973391	chr11_116815572_T_C_b38	rs61521110	Thyroid	ENSG00000280143.1	-390785	0.337566	2.2966e-17	Up
3:149856116	chr5_112990713_G_A_b38	rs4681582	Artery_Aorta	ENSG00000171444.17	-498117	-0.299739	2.30458e-17	Down
3:129660842	chr5_113021705_AG_A_b38	rs2718844	Colon_Sigmoid	ENSG00000172795.15	45003	0.33091	2.4373e-17	Up
2:21241505	chr22_38203850_G_C_b38	rs12713956	Cells_Cultured_fibroblasts	ENSG00000185022.11	1968	0.144458	2.50208e-17	Up
2:632028	chr3_49876272_T_C_b38	rs11127485	Nerve_Tibial	ENSG00000004534.14	-63735	-0.279416	2.613e-17	Down
12:90643524	chr2_27519736_T_C_b38	rs10777237	Skin_Sun_Exposed_Lower_leg	ENSG00000115216.13	91946	-0.165323	2.64964e-17	Down
20:4101800	chr2_55884174_C_T_b38	rs1741344	Thyroid	ENSG00000115380.19	-39965	0.278026	2.70524e-17	Up
2:55341367	chr2_55114231_C_T_b38	rs2920844	Muscle_Skeletal	ENSG00000162994.15	-118123	-0.565664	2.84516e-17	Down
2:55341952	chr2_55114816_T_G_b38	rs2968781	Muscle_Skeletal	ENSG00000162994.15	-117538	-0.565664	2.84516e-17	Down
3:129671420	chr5_113020211_A_G_b38	rs1708237	Colon_Sigmoid	ENSG00000172795.15	43509	0.328615	2.85575e-17	Up
2:205520621	chr11_116796367_A_G_b38	rs78980179	Artery_Tibial	ENSG00000254851.1	-339161	-0.780943	3.06281e-17	Down
2:21286057	chr1_62584148_G_A_b38	rs515135	Artery_Aorta	ENSG00000116641.17	-104220	-0.254478	3.43343e-17	Down
8:19745039	chr5_113008958_C_T_b38	rs10635970	Pituitary	ENSG00000172795.15	32256	0.3708	3.49449e-17	Up
2:21288321	chr5_113002262_G_A_b38	rs562338	Colon_Transverse	ENSG00000172795.15	25560	0.26065	3.59137e-17	Up
9:110125811	chr2_168934928_A_G_b38	rs817858	Adipose_Subcutaneous	ENSG00000152254.10	33688	-0.46144	3.66987e-17	Down
4:145650021	chr19_11052925_G_T_b38	rs1492820	Skin_Sun_Exposed_Lower_leg	ENSG00000127616.17	91924	-0.17069	3.72971e-17	Down
2:27801418	chr5_132448701_G_T_b38	rs1919126	Artery_Tibial	ENSG00000197375.12	78949	-0.327893	3.98591e-17	Down
15:95267483	chr7_2732797_A_C_b38	rs7181659	Artery_Tibial	ENSG00000146535.13	-111527	0.257648	4.10285e-17	Up
2:21288321	chr5_113002262_G_A_b38	rs562338	Artery_Aorta	ENSG00000171444.17	-486568	-0.29974	4.17754e-17	Down
16:53825488	chr5_75329662_C_A_b38	rs9941349	Nerve_Tibial	ENSG00000189045.13	-281797	-0.305797	4.26396e-17	Down
9:4311864	chr5_112999953_C_T_b38	rs10974450	Colon_Sigmoid	ENSG00000172795.15	23251	0.328074	4.45975e-17	Up
1:169094459	chr11_61803311_T_C_b38	rs1892094	Spleen	ENSG00000134824.13	-12945	0.763075	4.53918e-17	Up
5:122476457	chr11_61811991_A_G_b38	rs13359291	Spleen	ENSG00000134824.13	-4265	0.763075	4.53918e-17	Up
8:126482077	chr11_61804006_T_C_b38	rs2954021	Spleen	ENSG00000134824.13	-12250	0.763075	4.53918e-17	Up
2:28635740	chr11_61802358_C_T_b38	rs7562	Spleen	ENSG00000134824.13	-13898	0.763075	4.53918e-17	Up
1:63049819	chr20_46930192_A_G_b38	rs12042319	Artery_Aorta	ENSG00000064655.18	35568	-0.45171	4.60487e-17	Down
11:116640237	chr11_116813448_T_C_b38	rs6589565	Testis	ENSG00000236267.1	-555	0.605658	4.77574e-17	Up
2:21290067	chr5_113020369_CTA_C_b38	rs580889	Colon_Transverse	ENSG00000172795.15	43667	0.261238	5.19049e-17	Up
5:112335650	chr5_113020952_G_A_b38	rs13171773	Colon_Transverse	ENSG00000172795.15	44250	0.261238	5.19049e-17	Up
9:4311864	chr5_112999953_C_T_b38	rs10974450	Pituitary	ENSG00000172795.15	23251	0.365061	5.21748e-17	Up
3:138113353	chr2_23726083_G_T_b38	rs253664	Thyroid	ENSG00000186453.12	-448986	-0.474696	5.34461e-17	Down
17:37807698	chr4_6288259_T_G_b38	rs9972882	Nerve_Tibial	ENSG00000109501.13	18410	0.274172	5.43658e-17	Up
15:91544076	chr5_132435113_C_T_b38	rs12899811	Artery_Tibial	ENSG00000197375.12	65361	-0.327171	5.47742e-17	Down
20:4098567	chr8_19967156_C_T_b38	rs7273787	Nerve_Tibial	ENSG00000175445.14	65439	0.209473	5.59413e-17	Up
8:19824492	chr11_61781553_G_A_b38	rs13702	Spleen	ENSG00000134824.13	-34703	0.757341	5.68315e-17	Up
15:77973391	chr11_116815572_T_C_b38	rs61521110	Skin_Not_Sun_Exposed_Suprapubic	ENSG00000280143.1	-390785	0.405886	5.89512e-17	Up
2:21428289	chr2_27578892_A_G_b38	rs71435601	Muscle_Skeletal	ENSG00000198522.13	-49355	0.235676	6.23811e-17	Up
6:130345835	chr10_92703125_C_T_b38	rs1415701	Cells_Cultured_fibroblasts	ENSG00000152804.10	13174	0.403625	6.40559e-17	Up
12:111865049	chr10_92705802_C_T_b38	rs7310615	Spleen	ENSG00000236493.2	36059	0.638608	6.69696e-17	Up
2:164444356	chr11_116799960_A_C_b38	rs77559470	Muscle_Skeletal	ENSG00000254851.1	-335568	-0.61791	6.87136e-17	Down
8:126484526	chr17_47245759_T_C_b38	rs2954026	Esophagus_Muscularis	ENSG00000259207.7	-8087	-0.302429	8.12836e-17	Down
8:19824492	chr11_61781553_G_A_b38	rs13702	Muscle_Skeletal	ENSG00000149485.18	-47765	-0.231591	8.29863e-17	Down
8:19824492	chr11_61781553_G_A_b38	rs13702	Heart_Atrial_Appendage	ENSG00000134824.13	-34703	0.397329	8.37059e-17	Up
1:109817192	chr2_28412873_T_C_b38	rs7528419	Thyroid	ENSG00000270210.1	-13072	-0.343542	8.373e-17	Down
22:38595411	chr7_2723468_C_T_b38	rs3761445	Skin_Not_Sun_Exposed_Suprapubic	ENSG00000146535.13	-120856	0.200161	8.4847e-17	Up
5:112326410	chr5_112990172_C_T_b38	rs1549182	Artery_Aorta	ENSG00000171444.17	-498658	-0.295944	8.57165e-17	Down
2:21241505	chr22_38203850_G_C_b38	rs12713956	Nerve_Tibial	ENSG00000185022.11	1968	0.201466	8.59963e-17	Up
5:74625487	chr1_62652525_A_C_b38	rs7703051	Artery_Aorta	ENSG00000116641.17	-35843	-0.25348	8.84714e-17	Down
2:165799984	chr3_136900067_G_C_b38	rs11886210	Muscle_Skeletal	ENSG00000273486.1	61046	0.31901	9.30931e-17	Up
3:185317674	chr7_2750246_A_C_b38	rs12374077	Skin_Not_Sun_Exposed_Suprapubic	ENSG00000146535.13	-94078	0.19761	9.51889e-17	Up
8:19876746	chr20_41043978_T_A_b38	rs7016880	Artery_Aorta	ENSG00000132793.11	-296942	0.354104	9.79997e-17	Up
2:55341367	chr2_55114231_C_T_b38	rs2920844	Adipose_Subcutaneous	ENSG00000162994.15	-118123	-0.624615	1.01019e-16	Down
2:55341952	chr2_55114816_T_G_b38	rs2968781	Adipose_Subcutaneous	ENSG00000162994.15	-117538	-0.624615	1.01019e-16	Down
20:6469596	chr22_38203971_G_A_b38	rs17721822	Nerve_Tibial	ENSG00000185022.11	2089	0.20063	1.03681e-16	Up
3:129660842	chr5_113021705_AG_A_b38	rs2718844	Colon_Transverse	ENSG00000172795.15	45003	0.257789	1.05859e-16	Up
1:109817192	chr1_109274968_G_T_b38	rs7528419	Esophagus_Mucosa	ENSG00000143126.7	24949	0.313451	1.08081e-16	Up
3:129667456	chr5_112999651_G_A_b38	rs1708241	Colon_Sigmoid	ENSG00000172795.15	22949	0.321215	1.08802e-16	Up
10:20415387	chr5_113000937_T_C_b38	rs192827957	Colon_Sigmoid	ENSG00000172795.15	24235	0.321215	1.08802e-16	Up
3:129658706	chr5_112999279_T_C_b38	rs938196	Colon_Sigmoid	ENSG00000172795.15	22577	0.321215	1.08802e-16	Up
5:112336634	chr5_113000891_C_T_b38	rs17312754	Colon_Sigmoid	ENSG00000172795.15	24189	0.321215	1.08802e-16	Up
19:7184762	chr1_169125221_C_T_b38	rs891088	Colon_Transverse	ENSG00000143156.13	-242746	0.222641	1.09507e-16	Up
8:126506694	chr1_93388960_T_C_b38	rs112875651	Brain_Frontal_Cortex_BA9	ENSG00000223745.7	43073	0.56609	1.11045e-16	Up
2:630075	chr8_19966981_T_C_b38	rs73139123	Nerve_Tibial	ENSG00000175445.14	65264	0.206743	1.13558e-16	Up
2:21291312	chr5_113013682_T_C_b38	rs548145	Artery_Aorta	ENSG00000171444.17	-475148	-0.298729	1.14578e-16	Down
3:138113353	chr2_23726083_G_T_b38	rs253664	Adipose_Visceral_Omentum	ENSG00000186453.12	-448986	-0.421484	1.17083e-16	Down
16:53830465	chr8_19961928_A_G_b38	rs9930506	Nerve_Tibial	ENSG00000175445.14	60211	0.207575	1.22331e-16	Up
4:145568352	chr10_92706682_A_G_b38	rs7689420	Whole_Blood	ENSG00000236493.2	36939	0.324198	1.24168e-16	Up
2:632028	chr3_49876272_T_C_b38	rs11127485	Esophagus_Muscularis	ENSG00000004534.14	-63735	-0.326609	1.25168e-16	Down
8:19885726	chr2_27508073_T_C_b38	rs11984636	Skin_Not_Sun_Exposed_Suprapubic	ENSG00000115216.13	80283	-0.173872	1.32028e-16	Down
2:27742603	chr4_6268329_G_A_b38	rs780093	Nerve_Tibial	ENSG00000109501.13	-1520	0.274524	1.3661e-16	Up
8:126484526	chr17_47245759_T_C_b38	rs2954026	Muscle_Skeletal	ENSG00000259207.7	-8087	-0.251146	1.4295e-16	Down
19:11229218	chr15_90978107_C_A_b38	rs2738452	Skin_Not_Sun_Exposed_Suprapubic	ENSG00000166965.12	22311	0.302541	1.43507e-16	Up
3:129663454	chr5_112999478_G_A_b38	rs784719	Artery_Aorta	ENSG00000171444.17	-489352	-0.29521	1.46807e-16	Down
16:53824226	chr7_2756323_A_G_b38	rs62033406	Artery_Tibial	ENSG00000146535.13	-88001	0.253385	1.53183e-16	Up
12:112059557	chr7_116717990_A_G_b38	rs11065979	Artery_Aorta	ENSG00000105976.14	45600	0.38679	1.53661e-16	Up
2:21291312	chr5_113013682_T_C_b38	rs548145	Esophagus_Mucosa	ENSG00000171444.17	-475148	-0.298075	1.54714e-16	Down
7:2801803	chr22_38203357_G_A_b38	rs798489	Nerve_Tibial	ENSG00000185022.11	1475	0.198834	1.61133e-16	Up
11:116640237	chr11_116813448_T_C_b38	rs6589565	Lung	ENSG00000280143.1	-392909	0.403955	1.63104e-16	Up
12:111865049	chr10_92705802_C_T_b38	rs7310615	Cells_Cultured_fibroblasts	ENSG00000152804.10	15851	0.398304	1.72157e-16	Up
2:165789966	chr7_2830351_T_C_b38	rs1454413	Artery_Tibial	ENSG00000146535.13	-13973	0.252444	1.73927e-16	Up
3:129667456	chr5_112999651_G_A_b38	rs1708241	Artery_Aorta	ENSG00000171444.17	-489179	-0.294235	1.78309e-16	Down
10:20415387	chr5_113000937_T_C_b38	rs192827957	Artery_Aorta	ENSG00000171444.17	-487893	-0.294235	1.78309e-16	Down
3:129658706	chr5_112999279_T_C_b38	rs938196	Artery_Aorta	ENSG00000171444.17	-489551	-0.294235	1.78309e-16	Down
5:112336634	chr5_113000891_C_T_b38	rs17312754	Artery_Aorta	ENSG00000171444.17	-487939	-0.294235	1.78309e-16	Down
2:165776888	chr5_132350453_G_A_b38	rs17353513	Thyroid	ENSG00000233006.6	-19195	0.295611	1.7927e-16	Up
9:4311864	chr5_112999953_C_T_b38	rs10974450	Artery_Aorta	ENSG00000171444.17	-488877	-0.295324	1.87833e-16	Down
3:129663454	chr5_112999478_G_A_b38	rs784719	Colon_Sigmoid	ENSG00000172795.15	22776	0.319476	1.89375e-16	Up
3:185317674	chr7_2750246_A_C_b38	rs12374077	Cells_EBV-transformed_lymphocytes	ENSG00000146535.13	-94078	0.882979	2.0926e-16	Up
22:38595411	chr7_2723468_C_T_b38	rs3761445	Artery_Tibial	ENSG00000146535.13	-120856	0.253323	2.09609e-16	Up
5:56143159	chr12_48017319_G_T_b38	rs1862621	Artery_Tibial	ENSG00000240399.1	-38272	0.452286	2.12243e-16	Up
5:56181369	chr12_48017375_T_C_b38	rs62358106	Artery_Tibial	ENSG00000240399.1	-38216	0.452286	2.12243e-16	Up
15:95267483	chr7_2732797_A_C_b38	rs7181659	Skin_Not_Sun_Exposed_Suprapubic	ENSG00000146535.13	-111527	0.194618	2.12653e-16	Up
3:185317674	chr7_2750246_A_C_b38	rs12374077	Lung	ENSG00000146535.13	-94078	0.252732	2.14092e-16	Up
1:169094459	chr11_61803311_T_C_b38	rs1892094	Heart_Atrial_Appendage	ENSG00000134824.13	-12945	0.390892	2.14316e-16	Up
5:122476457	chr11_61811991_A_G_b38	rs13359291	Heart_Atrial_Appendage	ENSG00000134824.13	-4265	0.390892	2.14316e-16	Up
8:126482077	chr11_61804006_T_C_b38	rs2954021	Heart_Atrial_Appendage	ENSG00000134824.13	-12250	0.390892	2.14316e-16	Up
2:28635740	chr11_61802358_C_T_b38	rs7562	Heart_Atrial_Appendage	ENSG00000134824.13	-13898	0.390892	2.14316e-16	Up
1:109821511	chr1_62628536_A_G_b38	rs602633	Artery_Aorta	ENSG00000116641.17	-59832	-0.249249	2.16198e-16	Down
19:19407718	chr1_62641855_C_T_b38	rs10401969	Artery_Aorta	ENSG00000116641.17	-46513	-0.249249	2.16198e-16	Down
2:21286057	chr1_62583880_A_C_b38	rs515135	Artery_Aorta	ENSG00000116641.17	-104488	-0.249249	2.16198e-16	Down
1:109817838	chr17_39676113_G_A_b38	rs660240	Skin_Sun_Exposed_Lower_leg	ENSG00000161395.13	-20684	-0.192653	2.21749e-16	Down
4:190224089	chr4_6302360_A_G_b38	rs11936757	Brain_Cerebellum	ENSG00000109501.13	32511	0.70124	2.50629e-16	Up
19:7184762	chr1_169125221_C_T_b38	rs891088	Adrenal_Gland	ENSG00000143156.13	-242746	0.449045	2.53104e-16	Up
8:19745039	chr5_113008958_C_T_b38	rs10635970	Artery_Aorta	ENSG00000171444.17	-479872	-0.300288	2.62694e-16	Down
3:185317674	chr7_2750246_A_C_b38	rs12374077	Artery_Tibial	ENSG00000146535.13	-94078	0.251974	2.63478e-16	Up
3:129660421	chr5_113000318_G_T_b38	rs11929246	Colon_Sigmoid	ENSG00000172795.15	23616	0.317416	2.66214e-16	Up
3:129660421	chr5_113000318_G_T_b38	rs11929246	Artery_Aorta	ENSG00000171444.17	-488512	-0.292069	2.77262e-16	Down
19:7184762	chr1_169125221_C_T_b38	rs891088	Pancreas	ENSG00000143156.13	-242746	0.501823	2.79363e-16	Up
11:116652491	chr1_109274570_A_G_b38	rs7483863	Esophagus_Mucosa	ENSG00000143126.7	24551	0.308501	2.85553e-16	Up
1:169094459	chr11_61803311_T_C_b38	rs1892094	Colon_Transverse	ENSG00000134824.13	-12945	0.295138	2.92119e-16	Up
5:122476457	chr11_61811991_A_G_b38	rs13359291	Colon_Transverse	ENSG00000134824.13	-4265	0.295138	2.92119e-16	Up
8:126482077	chr11_61804006_T_C_b38	rs2954021	Colon_Transverse	ENSG00000134824.13	-12250	0.295138	2.92119e-16	Up
2:28635740	chr11_61802358_C_T_b38	rs7562	Colon_Transverse	ENSG00000134824.13	-13898	0.295138	2.92119e-16	Up
17:29630970	chr8_20019235_G_C_b38	rs3087591	Whole_Blood	ENSG00000175445.14	117518	0.597304	2.93235e-16	Up
22:38595411	chr7_2723468_C_T_b38	rs3761445	Spleen	ENSG00000146535.13	-120856	0.477605	2.98183e-16	Up
2:632028	chr3_49876272_T_C_b38	rs11127485	Artery_Tibial	ENSG00000004534.14	-63735	-0.284526	3.09484e-16	Down
16:56997349	chr16_56963437_C_CA_b38	rs5817082	Cells_Cultured_fibroblasts	ENSG00000140853.15	-26048	0.297175	3.158e-16	Up
19:11229218	chr15_90978107_C_A_b38	rs2738452	Nerve_Tibial	ENSG00000258725.1	5247	-0.399873	3.20299e-16	Down
2:21288321	chr5_113002262_G_A_b38	rs562338	Colon_Sigmoid	ENSG00000172795.15	25560	0.317276	3.21161e-16	Up
1:63085997	chr15_91000846_A_G_b38	rs12239736	Skin_Not_Sun_Exposed_Suprapubic	ENSG00000166965.12	45050	0.285582	3.29959e-16	Up
2:165776888	chr5_132350453_G_A_b38	rs17353513	Spleen	ENSG00000197375.12	-19299	-0.669982	3.39319e-16	Down
12:112072424	chr10_113048313_T_C_b38	rs11065987	Artery_Aorta	ENSG00000148737.16	98063	-0.304699	3.58016e-16	Down
3:138113353	chr2_23726083_G_T_b38	rs253664	Adipose_Visceral_Omentum	ENSG00000173960.13	-201202	-0.271959	3.61636e-16	Down
19:19610596	chr12_9681032_C_T_b38	rs3794991	Skin_Not_Sun_Exposed_Suprapubic	ENSG00000184293.7	-52267	-0.451982	3.62094e-16	Down
15:77973391	chr11_116815572_T_C_b38	rs61521110	Artery_Aorta	ENSG00000280143.1	-390785	0.455796	3.65967e-16	Up
3:129657316	chr5_113010246_A_G_b38	3_129657316_CN0	Colon_Sigmoid	ENSG00000172795.15	33544	0.321187	3.85218e-16	Up
1:109817192	chr1_109274968_G_T_b38	rs7528419	Whole_Blood	ENSG00000134222.16	-8218	0.304677	4.03297e-16	Up
3:138113353	chr2_23726083_G_T_b38	rs253664	Thyroid	ENSG00000219626.8	-350443	0.240152	4.07143e-16	Up
5:112335348	chr5_113012131_A_G_b38	rs13171553	Colon_Sigmoid	ENSG00000172795.15	35429	0.318743	4.19676e-16	Up
6:166109230	chr8_8516832_A_C_b38	rs12191997	Thyroid	ENSG00000275342.4	130334	-0.308171	4.24809e-16	Down
1:109817838	chr17_39676113_G_A_b38	rs660240	Colon_Transverse	ENSG00000161395.13	-20684	-0.168339	4.24842e-16	Down
8:19745039	chr5_113008958_C_T_b38	rs10635970	Colon_Sigmoid	ENSG00000172795.15	32256	0.325811	4.26349e-16	Up
2:27801418	chr5_132448701_G_T_b38	rs1919126	Lung	ENSG00000197375.12	78949	-0.342485	4.32246e-16	Down
16:53824226	chr7_2756323_A_G_b38	rs62033406	Cells_EBV-transformed_lymphocytes	ENSG00000146535.13	-88001	0.867878	4.53431e-16	Up
15:77973391	chr11_116815572_T_C_b38	rs61521110	Breast_Mammary_Tissue	ENSG00000254851.1	-319956	-0.729041	4.55185e-16	Down
4:145568352	chr10_92706682_A_G_b38	rs7689420	Cells_Cultured_fibroblasts	ENSG00000152804.10	16731	0.388859	4.61841e-16	Up
2:21291312	chr5_113013682_T_C_b38	rs548145	Pituitary	ENSG00000172795.15	36980	0.36032	4.62758e-16	Up
5:112335348	chr5_113012131_A_G_b38	rs13171553	Colon_Transverse	ENSG00000172795.15	35429	0.253323	4.72626e-16	Up
16:53824226	chr7_2756323_A_G_b38	rs62033406	Skin_Not_Sun_Exposed_Suprapubic	ENSG00000146535.13	-88001	0.191416	5.07327e-16	Up
2:21286057	chr11_61745928_G_A_b38	rs515135	Esophagus_Mucosa	ENSG00000134780.9	65495	-0.246068	5.1148e-16	Down
15:77973391	chr11_116815572_T_C_b38	rs61521110	Heart_Left_Ventricle	ENSG00000254851.1	-319956	-0.743264	5.2904e-16	Down
8:41519248	chr1_62679768_G_A_b38	rs516946	Artery_Aorta	ENSG00000116641.17	-8600	-0.247536	5.34235e-16	Down
2:165798863	chr19_7224420_G_A_b38	rs72884488	Nerve_Tibial	ENSG00000171105.13	-69614	-0.164753	6.01969e-16	Down
2:632028	chr3_49876272_T_C_b38	rs11127485	Muscle_Skeletal	ENSG00000004534.14	-63735	-0.282629	6.08735e-16	Down
1:109817838	chr17_39676113_G_A_b38	rs660240	Whole_Blood	ENSG00000172057.9	-251488	-0.227825	6.34746e-16	Down
8:126534671	chr12_9703362_T_G_b38	rs921720	Esophagus_Muscularis	ENSG00000184293.7	-29937	0.485149	6.34823e-16	Up
8:19743217	chr4_6299331_G_A_b38	rs79341217	Cells_Cultured_fibroblasts	ENSG00000109501.13	29482	0.215656	6.46112e-16	Up
8:19824492	chr11_61781553_G_A_b38	rs13702	Nerve_Tibial	ENSG00000134824.13	-34703	0.353545	6.52975e-16	Up
2:205520621	chr11_116796367_A_G_b38	rs78980179	Adipose_Subcutaneous	ENSG00000254851.1	-339161	-0.765953	6.7459e-16	Down
1:109817192	chr2_28412873_T_C_b38	rs7528419	Skin_Not_Sun_Exposed_Suprapubic	ENSG00000270210.1	-13072	-0.32313	6.76945e-16	Down
3:185317674	chr7_2750246_A_C_b38	rs12374077	Adipose_Visceral_Omentum	ENSG00000146535.13	-94078	0.232451	6.80283e-16	Up
1:109817838	chr17_39676113_G_A_b38	rs660240	Esophagus_Mucosa	ENSG00000131771.13	49373	0.318669	6.81298e-16	Up
3:129661763	chr5_113005551_T_C_b38	rs784724	Testis	ENSG00000171444.17	-483279	-0.340858	6.93926e-16	Down
19:19610596	chr22_38181508_G_A_b38	rs3794991	Cells_Cultured_fibroblasts	ENSG00000185022.11	-20374	0.140926	7.0344e-16	Up
2:165776888	chr5_132350453_G_A_b38	rs17353513	Adipose_Subcutaneous	ENSG00000233006.6	-19195	0.333502	7.06157e-16	Up
4:145825151	chr1_201831883_C_G_b38	rs951252	Breast_Mammary_Tissue	ENSG00000163431.12	-114705	-0.271254	7.07008e-16	Down
12:90643524	chr2_27519736_T_C_b38	rs10777237	Skin_Not_Sun_Exposed_Suprapubic	ENSG00000115216.13	91946	-0.169047	7.10335e-16	Down
1:109818530	chr2_27578551_C_A_b38	rs646776	Muscle_Skeletal	ENSG00000163798.13	-85290	-0.165146	8.03763e-16	Down
3:129663810	chr5_113019201_C_G_b38	rs9880871	Colon_Sigmoid	ENSG00000172795.15	42499	0.318522	8.35047e-16	Up
8:126506694	chr1_93388960_T_C_b38	rs112875651	Whole_Blood	ENSG00000223745.7	43073	0.307369	8.40304e-16	Up
3:129663810	chr5_113019201_C_G_b38	rs9880871	Colon_Transverse	ENSG00000172795.15	42499	0.255201	8.82636e-16	Up
1:109817192	chr2_28412873_T_C_b38	rs7528419	Artery_Tibial	ENSG00000270210.1	-13072	-0.166503	9.31483e-16	Down
1:109817838	chr17_39676113_G_A_b38	rs660240	Liver	ENSG00000161395.13	-20684	-0.308598	9.66749e-16	Down
1:109817838	chr17_39676113_G_A_b38	rs660240	Cells_Cultured_fibroblasts	ENSG00000131748.15	39048	-0.304701	9.84774e-16	Down
19:7184762	chr1_169125221_C_T_b38	rs891088	Esophagus_Mucosa	ENSG00000143156.13	-242746	0.288239	1.00774e-15	Up
16:53824226	chr7_2756323_A_G_b38	rs62033406	Adipose_Visceral_Omentum	ENSG00000146535.13	-88001	0.231194	1.02472e-15	Up
2:21291529	chr12_48015271_C_A_b38	rs668948	Skin_Not_Sun_Exposed_Suprapubic	ENSG00000167528.12	-336143	-0.256415	1.03073e-15	Down
11:116652491	chr1_109274570_A_G_b38	rs7483863	Whole_Blood	ENSG00000134222.16	-8616	0.299838	1.05457e-15	Up
8:126506694	chr1_93388960_T_C_b38	rs112875651	Adipose_Subcutaneous	ENSG00000117505.12	42934	-0.212648	1.05977e-15	Down
3:64710253	chr7_2762169_C_T_b38	rs918466	Cells_EBV-transformed_lymphocytes	ENSG00000146535.13	-82155	0.883378	1.12546e-15	Up
15:95267483	chr7_2732797_A_C_b38	rs7181659	Lung	ENSG00000146535.13	-111527	0.246286	1.17298e-15	Up
5:112326410	chr5_112990172_C_T_b38	rs1549182	Colon_Sigmoid	ENSG00000172795.15	13470	0.314534	1.20371e-15	Up
2:632028	chr3_49876272_T_C_b38	rs11127485	Cells_Cultured_fibroblasts	ENSG00000004534.14	-63735	-0.322876	1.23976e-15	Down
18:5762618	chr8_20028215_T_C_b38	rs11662748	Whole_Blood	ENSG00000175445.14	126498	0.581116	1.25688e-15	Up
8:126488250	chr17_39651445_A_C_b38	rs2980869	Pancreas	ENSG00000161395.13	-45352	-0.33996	1.28356e-15	Down
8:126488250	chr17_39651445_A_C_b38	rs2980869	Stomach	ENSG00000161395.13	-45352	-0.23186	1.29025e-15	Down
2:205520621	chr11_116796367_A_G_b38	rs78980179	Esophagus_Muscularis	ENSG00000254851.1	-339161	-0.822693	1.34317e-15	Down
1:109817838	chr17_39676113_G_A_b38	rs660240	Nerve_Tibial	ENSG00000141736.13	-11995	-0.207577	1.38197e-15	Down
6:130345835	chr10_92703125_C_T_b38	rs1415701	Thyroid	ENSG00000236493.2	33382	0.315256	1.39375e-15	Up
11:116640237	chr11_116813448_T_C_b38	rs6589565	Esophagus_Muscularis	ENSG00000280143.1	-392909	0.484623	1.4218e-15	Up
15:91544076	chr5_132435113_C_T_b38	rs12899811	Lung	ENSG00000197375.12	65361	-0.337621	1.52725e-15	Down
2:165776888	chr5_132350453_G_A_b38	rs17353513	Thyroid	ENSG00000197375.12	-19299	-0.216252	1.53618e-15	Down
16:53824226	chr7_2756323_A_G_b38	rs62033406	Lung	ENSG00000146535.13	-88001	0.245344	1.55674e-15	Up
5:112326410	chr5_112990172_C_T_b38	rs1549182	Colon_Transverse	ENSG00000171444.17	-498658	-0.174746	1.55752e-15	Down
3:64710253	chr7_2762169_C_T_b38	rs918466	Skin_Sun_Exposed_Lower_leg	ENSG00000146535.13	-82155	0.172069	1.71631e-15	Up
8:126488250	chr17_39651445_A_C_b38	rs2980869	Heart_Atrial_Appendage	ENSG00000161395.13	-45352	-0.300731	1.71704e-15	Down
1:169094459	chr11_61803311_T_C_b38	rs1892094	Nerve_Tibial	ENSG00000134824.13	-12945	0.346925	1.76088e-15	Up
5:122476457	chr11_61811991_A_G_b38	rs13359291	Nerve_Tibial	ENSG00000134824.13	-4265	0.346925	1.76088e-15	Up
8:126482077	chr11_61804006_T_C_b38	rs2954021	Nerve_Tibial	ENSG00000134824.13	-12250	0.346925	1.76088e-15	Up
2:28635740	chr11_61802358_C_T_b38	rs7562	Nerve_Tibial	ENSG00000134824.13	-13898	0.346925	1.76088e-15	Up
8:126506694	chr1_93388960_T_C_b38	rs112875651	Ovary	ENSG00000223745.7	43073	0.630391	1.77625e-15	Up
9:22051670	chr8_19961817_T_C_b38	rs944801	Whole_Blood	ENSG00000175445.14	60100	0.559013	1.78006e-15	Up
2:233998481	chr8_19962213_C_G_b38	rs10933436	Whole_Blood	ENSG00000175445.14	60496	0.559013	1.78006e-15	Up
8:126534671	chr12_9703362_T_G_b38	rs921720	Skin_Not_Sun_Exposed_Suprapubic	ENSG00000184293.7	-29937	0.447558	1.7875e-15	Up
2:21291312	chr5_113013682_T_C_b38	rs548145	Colon_Transverse	ENSG00000171444.17	-475148	-0.177951	1.79983e-15	Down
8:19824492	chr11_61781553_G_A_b38	rs13702	Colon_Transverse	ENSG00000134824.13	-34703	0.285449	1.94723e-15	Up
5:112326410	chr5_112990172_C_T_b38	rs1549182	Pituitary	ENSG00000172795.15	13470	0.361556	1.97951e-15	Up
19:7184762	chr1_169125221_C_T_b38	rs891088	Breast_Mammary_Tissue	ENSG00000143156.13	-242746	0.341379	2.0106e-15	Up
19:19610596	chr12_9681032_C_T_b38	rs3794991	Spleen	ENSG00000184293.7	-52267	-0.392443	2.02806e-15	Down
22:38595411	chr7_2723468_C_T_b38	rs3761445	Cells_EBV-transformed_lymphocytes	ENSG00000146535.13	-120856	0.838908	2.03856e-15	Up
15:77973391	chr11_116815572_T_C_b38	rs61521110	Stomach	ENSG00000254851.1	-319956	-0.686333	2.03938e-15	Down
5:56226211	chr19_19314216_C_T_b38	rs12655082	Whole_Blood	ENSG00000129933.20	-6629	-0.164066	2.1663e-15	Down
8:126506694	chr1_93388960_T_C_b38	rs112875651	Pancreas	ENSG00000223745.7	43073	0.370897	2.29728e-15	Up
8:19745039	chr5_113008958_C_T_b38	rs10635970	Colon_Transverse	ENSG00000172795.15	32256	0.253779	2.3207e-15	Up
15:95267483	chr7_2732797_A_C_b38	rs7181659	Adipose_Visceral_Omentum	ENSG00000146535.13	-111527	0.22712	2.36941e-15	Up
3:136618909	chr3_136388707_G_A_b38	rs9867325	Muscle_Skeletal	ENSG00000273486.1	-450314	0.296027	2.41811e-15	Up
11:116640237	chr11_116813448_T_C_b38	rs6589565	Muscle_Skeletal	ENSG00000280143.1	-392909	0.286692	2.59982e-15	Up
3:123093541	chr2_27518370_T_C_b38	rs2124499	Skin_Not_Sun_Exposed_Suprapubic	ENSG00000115216.13	90580	-0.167153	2.61131e-15	Down
8:126486409	chr2_27375230_T_C_b38	rs17321515	Cells_Cultured_fibroblasts	ENSG00000115216.13	-52560	-0.186559	2.79067e-15	Down
2:165776888	chr5_132350453_G_A_b38	rs17353513	Heart_Left_Ventricle	ENSG00000131435.12	92782	-0.296946	2.80332e-15	Down
11:116640237	chr11_116813448_T_C_b38	rs6589565	Testis	ENSG00000254851.1	-322080	-0.966253	2.81769e-15	Down
1:63049593	chr1_109279544_G_A_b38	rs1748195	Whole_Blood	ENSG00000134222.16	-3642	-0.289623	2.88524e-15	Down
2:27801759	chr2_203874196_G_A_b38	rs1919128	Testis	ENSG00000163599.14	6410	0.42676	3.08617e-15	Up
3:149856116	chr5_112990713_G_A_b38	rs4681582	Pituitary	ENSG00000172795.15	14011	0.364148	3.39193e-15	Up
3:129657316	chr5_113010246_A_G_b38	3_129657316_CN0	Colon_Transverse	ENSG00000172795.15	33544	0.248171	3.62053e-15	Up
7:2789880	chr1_201903136_C_T_b38	rs798502	Nerve_Tibial	ENSG00000163431.12	-43452	-0.182937	3.74904e-15	Down
7:129663496	chr3_51171215_T_A_b38	rs11556924	Adipose_Subcutaneous	ENSG00000164082.14	-535855	-0.316526	3.76162e-15	Down
8:126506694	chr1_93388960_T_C_b38	rs112875651	Brain_Hippocampus	ENSG00000223745.7	43073	0.551274	3.84924e-15	Up
2:21291312	chr5_113013682_T_C_b38	rs548145	Colon_Sigmoid	ENSG00000172795.15	36980	0.316895	3.87009e-15	Up
3:136618909	chr3_136388707_G_A_b38	rs9867325	Skin_Sun_Exposed_Lower_leg	ENSG00000174564.12	-569158	0.174829	3.97154e-15	Up
7:2789880	chr1_201903136_C_T_b38	rs798502	Breast_Mammary_Tissue	ENSG00000163431.12	-43452	-0.275836	4.09253e-15	Down
5:112326410	chr5_112990172_C_T_b38	rs1549182	Colon_Transverse	ENSG00000172795.15	13470	0.247483	4.46199e-15	Up
7:129663496	chr3_51171215_T_A_b38	rs11556924	Esophagus_Gastroesophageal_Junction	ENSG00000164081.12	-499960	-0.476851	4.54262e-15	Down
8:126534671	chr12_9703362_T_G_b38	rs921720	Colon_Sigmoid	ENSG00000184293.7	-29937	0.507257	4.54605e-15	Up
1:63085997	chr15_91000846_A_G_b38	rs12239736	Nerve_Tibial	ENSG00000258725.1	27986	-0.365436	4.57428e-15	Down
1:109817838	chr17_39676113_G_A_b38	rs660240	Esophagus_Muscularis	ENSG00000161395.13	-20684	-0.195736	4.57759e-15	Down
2:165799984	chr3_136900067_G_C_b38	rs11886210	Cells_Cultured_fibroblasts	ENSG00000174564.12	-57798	0.407151	4.61217e-15	Up
8:126534671	chr12_9703362_T_G_b38	rs921720	Spleen	ENSG00000184293.7	-29937	0.402001	4.85561e-15	Up
5:112326410	chr5_112990172_C_T_b38	rs1549182	Artery_Aorta	ENSG00000172795.15	13470	0.226263	4.98645e-15	Up
3:129663454	chr5_112999478_G_A_b38	rs784719	Artery_Aorta	ENSG00000172795.15	22776	0.227245	5.01983e-15	Up
16:53799977	chr1_109276674_C_A_b38	rs9930333	Liver	ENSG00000134243.11	-121277	-0.786274	5.071e-15	Down
7:129663496	chr3_51171215_T_A_b38	rs11556924	Skin_Sun_Exposed_Lower_leg	ENSG00000164082.14	-535855	-0.331901	5.16017e-15	Down
2:205520621	chr11_116796367_A_G_b38	rs78980179	Nerve_Tibial	ENSG00000254851.1	-339161	-0.774641	5.60335e-15	Down
2:634905	chr1_109278889_T_G_b38	rs6548238	Whole_Blood	ENSG00000134222.16	-4297	-0.287568	5.87677e-15	Down
3:149856116	chr5_112990713_G_A_b38	rs4681582	Colon_Transverse	ENSG00000171444.17	-498117	-0.170274	6.27031e-15	Down
2:21241505	chr22_38203850_G_C_b38	rs12713956	Skin_Sun_Exposed_Lower_leg	ENSG00000128298.16	93180	0.304346	6.32592e-15	Up
2:165789966	chr7_2830351_T_C_b38	rs1454413	Adipose_Visceral_Omentum	ENSG00000146535.13	-13973	0.222673	6.38694e-15	Up
7:2801803	chr22_38203357_G_A_b38	rs798489	Skin_Sun_Exposed_Lower_leg	ENSG00000128298.16	92687	0.302525	6.42123e-15	Up
11:61569830	chr4_6301295_C_T_b38	rs174546	Nerve_Tibial	ENSG00000109501.13	31446	0.258073	6.4414e-15	Up
11:116640237	chr11_116813448_T_C_b38	rs6589565	Skin_Not_Sun_Exposed_Suprapubic	ENSG00000280143.1	-392909	0.42714	6.44904e-15	Up
9:4311864	chr5_112999953_C_T_b38	rs10974450	Pancreas	ENSG00000171444.17	-488877	-0.40479	7.26034e-15	Down
1:109817838	chr17_39676113_G_A_b38	rs660240	Heart_Atrial_Appendage	ENSG00000141744.3	8132	-0.224	7.30032e-15	Down
20:6469596	chr22_38203971_G_A_b38	rs17721822	Skin_Sun_Exposed_Lower_leg	ENSG00000128298.16	93301	0.302695	7.33371e-15	Up
19:11229218	chr15_90978107_C_A_b38	rs2738452	Whole_Blood	ENSG00000184056.14	-44496	-0.226439	7.35436e-15	Down
2:632028	chr3_49876272_T_C_b38	rs11127485	Skin_Sun_Exposed_Lower_leg	ENSG00000004534.14	-63735	-0.24781	7.80246e-15	Down
3:185302098	chr8_19975135_G_T_b38	rs13095912	Whole_Blood	ENSG00000175445.14	73418	0.551335	7.87959e-15	Up
1:109817192	chr2_28412873_T_C_b38	rs7528419	Adipose_Subcutaneous	ENSG00000270210.1	-13072	-0.251225	8.07507e-15	Down
9:4311864	chr5_112999953_C_T_b38	rs10974450	Prostate	ENSG00000172795.15	23251	0.362872	8.12361e-15	Up
2:21290067	chr5_113020369_CTA_C_b38	rs580889	Pancreas	ENSG00000171444.17	-468461	-0.403069	8.20299e-15	Down
3:129660842	chr5_113021705_AG_A_b38	rs2718844	Pancreas	ENSG00000171444.17	-467125	-0.403069	8.20299e-15	Down
5:112335650	chr5_113020952_G_A_b38	rs13171773	Pancreas	ENSG00000171444.17	-467878	-0.403069	8.20299e-15	Down
4:190224089	chr4_6302360_A_G_b38	rs11936757	Brain_Cerebellar_Hemisphere	ENSG00000109501.13	32511	0.740792	8.27884e-15	Up
22:38595411	chr7_2723468_C_T_b38	rs3761445	Lung	ENSG00000146535.13	-120856	0.235831	8.5621e-15	Up
16:56997233	chr16_56963321_G_A_b38	rs1864163	Cells_Cultured_fibroblasts	ENSG00000140853.15	-26164	0.286199	8.65228e-15	Up
2:21270554	chr17_39589726_A_G_b38	rs585967	Heart_Left_Ventricle	ENSG00000161395.13	-107071	-0.306302	8.70596e-15	Down
1:63085997	chr15_91000846_A_G_b38	rs12239736	Skin_Sun_Exposed_Lower_leg	ENSG00000258725.1	27986	-0.330306	9.02813e-15	Down
11:116640237	chr11_116813448_T_C_b38	rs6589565	Esophagus_Mucosa	ENSG00000280143.1	-392909	0.407972	9.38082e-15	Up
9:4311864	chr5_112999953_C_T_b38	rs10974450	Artery_Aorta	ENSG00000172795.15	23251	0.225927	9.50922e-15	Up
11:116640237	chr11_116813448_T_C_b38	rs6589565	Artery_Aorta	ENSG00000280143.1	-392909	0.495274	9.5644e-15	Up
8:19745039	chr5_113008958_C_T_b38	rs10635970	Pancreas	ENSG00000171444.17	-479872	-0.405658	9.7726e-15	Down
2:21290067	chr5_113020369_CTA_C_b38	rs580889	Artery_Aorta	ENSG00000172795.15	43667	0.227695	9.8793e-15	Up
3:129660842	chr5_113021705_AG_A_b38	rs2718844	Artery_Aorta	ENSG00000172795.15	45003	0.227695	9.8793e-15	Up
5:112335650	chr5_113020952_G_A_b38	rs13171773	Artery_Aorta	ENSG00000172795.15	44250	0.227695	9.8793e-15	Up
3:129667456	chr5_112999651_G_A_b38	rs1708241	Artery_Aorta	ENSG00000172795.15	22949	0.224623	1.04526e-14	Up
10:20415387	chr5_113000937_T_C_b38	rs192827957	Artery_Aorta	ENSG00000172795.15	24235	0.224623	1.04526e-14	Up
3:129658706	chr5_112999279_T_C_b38	rs938196	Artery_Aorta	ENSG00000172795.15	22577	0.224623	1.04526e-14	Up
5:112336634	chr5_113000891_C_T_b38	rs17312754	Artery_Aorta	ENSG00000172795.15	24189	0.224623	1.04526e-14	Up
11:116670676	chr9_121657894_T_C_b38	rs6589567	Thyroid	ENSG00000136848.16	90837	-0.279493	1.04659e-14	Down
1:169094459	chr11_61803311_T_C_b38	rs1892094	Lung	ENSG00000134824.13	-12945	0.282541	1.06333e-14	Up
5:122476457	chr11_61811991_A_G_b38	rs13359291	Lung	ENSG00000134824.13	-4265	0.282541	1.06333e-14	Up
8:126482077	chr11_61804006_T_C_b38	rs2954021	Lung	ENSG00000134824.13	-12250	0.282541	1.06333e-14	Up
2:28635740	chr11_61802358_C_T_b38	rs7562	Lung	ENSG00000134824.13	-13898	0.282541	1.06333e-14	Up
8:41630405	chr2_21047682_A_C_b38	rs4737009	Heart_Left_Ventricle	ENSG00000084674.14	3609	-0.331241	1.11198e-14	Down
8:126484526	chr17_47245759_T_C_b38	rs2954026	Skin_Sun_Exposed_Lower_leg	ENSG00000259207.7	-8087	-0.212852	1.14362e-14	Down
5:56016635	chr11_116801297_T_C_b38	rs12655060	Muscle_Skeletal	ENSG00000254851.1	-334231	-0.589911	1.17218e-14	Down
3:149856116	chr5_112990713_G_A_b38	rs4681582	Colon_Sigmoid	ENSG00000172795.15	14011	0.30262	1.19397e-14	Up
19:11229218	chr15_90978107_C_A_b38	rs2738452	Brain_Cerebellum	ENSG00000196547.14	75889	-0.281678	1.21257e-14	Down
5:56143159	chr12_48017319_G_T_b38	rs1862621	Adipose_Visceral_Omentum	ENSG00000240399.1	-38272	0.462518	1.25616e-14	Up
5:56181369	chr12_48017375_T_C_b38	rs62358106	Adipose_Visceral_Omentum	ENSG00000240399.1	-38216	0.462518	1.25616e-14	Up
7:129663496	chr3_51171215_T_A_b38	rs11556924	Testis	ENSG00000145050.15	-213832	-0.508559	1.26577e-14	Down
12:112059557	chr7_116717990_A_G_b38	rs11065979	Brain_Nucleus_accumbens_basal_ganglia	ENSG00000105976.14	45600	-0.463569	1.28825e-14	Down
8:126506694	chr1_93388960_T_C_b38	rs112875651	Brain_Putamen_basal_ganglia	ENSG00000223745.7	43073	0.585693	1.28934e-14	Up
5:112335348	chr5_113012131_A_G_b38	rs13171553	Prostate	ENSG00000172795.15	35429	0.353661	1.30218e-14	Up
9:110125811	chr2_168934928_A_G_b38	rs817858	Skin_Sun_Exposed_Lower_leg	ENSG00000152254.10	33688	-0.387409	1.30249e-14	Down
2:165799984	chr3_136900067_G_C_b38	rs11886210	Skin_Sun_Exposed_Lower_leg	ENSG00000174564.12	-57798	0.176232	1.31802e-14	Up
16:81534790	chr11_116714271_C_T_b38	rs2925979	Muscle_Skeletal	ENSG00000254851.1	-421257	-0.411194	1.37969e-14	Down
3:129657316	chr5_113010246_A_G_b38	3_129657316_CN0	Prostate	ENSG00000172795.15	33544	0.359328	1.39868e-14	Up
11:116640237	chr11_116813448_T_C_b38	rs6589565	Heart_Left_Ventricle	ENSG00000254851.1	-322080	-0.798566	1.41162e-14	Down
19:19610596	chr12_9681032_C_T_b38	rs3794991	Colon_Sigmoid	ENSG00000184293.7	-52267	-0.491348	1.42769e-14	Down
2:632028	chr3_49876272_T_C_b38	rs11127485	Esophagus_Mucosa	ENSG00000004534.14	-63735	-0.27864	1.45619e-14	Down
15:77973391	chr11_116815572_T_C_b38	rs61521110	Pituitary	ENSG00000254851.1	-319956	-0.972095	1.47792e-14	Down
4:145825151	chr1_201831883_C_G_b38	rs951252	Adipose_Visceral_Omentum	ENSG00000163431.12	-114705	-0.230163	1.5123e-14	Down
2:632028	chr3_49876272_T_C_b38	rs11127485	Artery_Aorta	ENSG00000004534.14	-63735	-0.336398	1.5572e-14	Down
3:49913705	chr8_41675996_A_G_b38	rs36022378	Heart_Atrial_Appendage	ENSG00000029534.19	-220766	-0.292366	1.55975e-14	Down
3:136618909	chr3_136388707_G_A_b38	rs9867325	Cells_Cultured_fibroblasts	ENSG00000174564.12	-569158	0.387143	1.58704e-14	Up
22:38595411	chr7_2723468_C_T_b38	rs3761445	Adipose_Visceral_Omentum	ENSG00000146535.13	-120856	0.218177	1.59482e-14	Up
8:126506694	chr1_93388960_T_C_b38	rs112875651	Esophagus_Muscularis	ENSG00000117505.12	42934	-0.193025	1.62825e-14	Down
7:2801803	chr22_38203357_G_A_b38	rs798489	Thyroid	ENSG00000184381.18	-2333	-0.185171	1.70907e-14	Down
7:2772431	chr11_61746199_CAGAG_C_b38	rs798528	Liver	ENSG00000124920.13	-6450	0.605997	1.70935e-14	Up
11:116640237	chr11_116813448_T_C_b38	rs6589565	Breast_Mammary_Tissue	ENSG00000254851.1	-322080	-0.805525	1.73382e-14	Down
3:129667456	chr5_112999651_G_A_b38	rs1708241	Prostate	ENSG00000172795.15	22949	0.353275	1.82501e-14	Up
10:20415387	chr5_113000937_T_C_b38	rs192827957	Prostate	ENSG00000172795.15	24235	0.353275	1.82501e-14	Up
3:129663454	chr5_112999478_G_A_b38	rs784719	Prostate	ENSG00000172795.15	22776	0.353275	1.82501e-14	Up
3:129658706	chr5_112999279_T_C_b38	rs938196	Prostate	ENSG00000172795.15	22577	0.353275	1.82501e-14	Up
5:112336634	chr5_113000891_C_T_b38	rs17312754	Prostate	ENSG00000172795.15	24189	0.353275	1.82501e-14	Up
13:79580919	chr8_41661730_T_C_b38	rs1441264	Muscle_Skeletal	ENSG00000029534.19	-235032	0.13562	1.8441e-14	Up
2:632028	chr3_49876272_T_C_b38	rs11127485	Breast_Mammary_Tissue	ENSG00000004534.14	-63735	-0.389897	1.86088e-14	Down
8:19824492	chr11_61781553_G_A_b38	rs13702	Lung	ENSG00000134824.13	-34703	0.280395	2.04879e-14	Up
8:19745039	chr5_113008958_C_T_b38	rs10635970	Colon_Transverse	ENSG00000171444.17	-479872	-0.170953	2.08558e-14	Down
3:64710253	chr7_2762169_C_T_b38	rs918466	Artery_Tibial	ENSG00000146535.13	-82155	0.245759	2.10828e-14	Up
2:205559076	chr12_47983186_C_A_b38	rs78096276	Muscle_Skeletal	ENSG00000187166.1	-345794	-0.371994	2.12394e-14	Down
4:190315145	chr4_6318790_T_A_b38	rs11731163	Brain_Cerebellar_Hemisphere	ENSG00000109501.13	48941	0.699345	2.12498e-14	Up
16:57005301	chr4_6318788_C_T_b38	rs1532625	Brain_Cerebellar_Hemisphere	ENSG00000109501.13	48939	0.699345	2.12498e-14	Up
19:19610596	chr22_38181508_G_A_b38	rs3794991	Thyroid	ENSG00000184381.18	-24182	-0.183623	2.15754e-14	Down
19:11224265	chr22_38199404_G_A_b38	rs5930	Nerve_Tibial	ENSG00000185022.11	-2478	0.186979	2.22596e-14	Up
3:129667456	chr5_112999651_G_A_b38	rs1708241	Pancreas	ENSG00000171444.17	-489179	-0.392503	2.35235e-14	Down
10:20415387	chr5_113000937_T_C_b38	rs192827957	Pancreas	ENSG00000171444.17	-487893	-0.392503	2.35235e-14	Down
3:129663454	chr5_112999478_G_A_b38	rs784719	Pancreas	ENSG00000171444.17	-489352	-0.392503	2.35235e-14	Down
3:129658706	chr5_112999279_T_C_b38	rs938196	Pancreas	ENSG00000171444.17	-489551	-0.392503	2.35235e-14	Down
5:112336634	chr5_113000891_C_T_b38	rs17312754	Pancreas	ENSG00000171444.17	-487939	-0.392503	2.35235e-14	Down
5:56125696	chr19_19325420_C_G_b38	rs16886383	Whole_Blood	ENSG00000129933.20	4575	-0.164562	2.38772e-14	Down
3:129657316	chr5_113010246_A_G_b38	3_129657316_CN0	Pancreas	ENSG00000171444.17	-478584	-0.399053	2.40087e-14	Down
3:149856116	chr5_112990713_G_A_b38	rs4681582	Colon_Transverse	ENSG00000172795.15	14011	0.239824	2.45668e-14	Up
2:21290067	chr5_113020369_CTA_C_b38	rs580889	Prostate	ENSG00000172795.15	43667	0.358613	2.59941e-14	Up
3:129660842	chr5_113021705_AG_A_b38	rs2718844	Prostate	ENSG00000172795.15	45003	0.358613	2.59941e-14	Up
5:112335650	chr5_113020952_G_A_b38	rs13171773	Prostate	ENSG00000172795.15	44250	0.358613	2.59941e-14	Up
2:624678	chr6_104931079_C_T_b38	rs2903492	Pituitary	ENSG00000187772.7	-5771	-0.43615	2.71871e-14	Down
16:53809247	chr3_136207780_G_T_b38	rs1121980	Thyroid	ENSG00000114054.13	-42526	0.16629	2.73252e-14	Up
19:7224431	chr1_109275684_G_T_b38	rs7248104	Skin_Not_Sun_Exposed_Suprapubic	ENSG00000134222.16	-7502	-0.308364	2.73595e-14	Down
2:21319016	chr1_109275908_C_T_b38	rs672889	Skin_Not_Sun_Exposed_Suprapubic	ENSG00000134222.16	-7278	-0.308364	2.73595e-14	Down
1:63085997	chr15_91000846_A_G_b38	rs12239736	Whole_Blood	ENSG00000184056.14	-21757	-0.210403	3.07307e-14	Down
8:19745039	chr5_113008958_C_T_b38	rs10635970	Artery_Aorta	ENSG00000172795.15	32256	0.226437	3.27036e-14	Up
2:21270554	chr17_39589726_A_G_b38	rs585967	Muscle_Skeletal	ENSG00000161395.13	-107071	-0.207961	3.31648e-14	Down
8:126506694	chr1_93388960_T_C_b38	rs112875651	Heart_Atrial_Appendage	ENSG00000117505.12	42934	-0.242131	3.42521e-14	Down
3:129661763	chr5_113005551_T_C_b38	rs784724	Colon_Transverse	ENSG00000171444.17	-483279	-0.169977	3.44876e-14	Down
5:112335348	chr5_113012131_A_G_b38	rs13171553	Pancreas	ENSG00000171444.17	-476699	-0.3911	3.48109e-14	Down
3:138113353	chr2_23726083_G_T_b38	rs253664	Lung	ENSG00000186453.12	-448986	-0.446427	3.49428e-14	Down
2:21291312	chr5_113013682_T_C_b38	rs548145	Pancreas	ENSG00000171444.17	-475148	-0.399901	3.4958e-14	Down
5:74625487	chr1_62652525_A_C_b38	rs7703051	Esophagus_Muscularis	ENSG00000116641.17	-35843	-0.221196	3.52856e-14	Down
2:164444356	chr11_116799960_A_C_b38	rs77559470	Adipose_Subcutaneous	ENSG00000254851.1	-335568	-0.671508	3.56964e-14	Down
1:184018475	chr1_109275216_T_C_b38	rs1926872	Testis	ENSG00000134222.16	-7970	-0.396057	3.63334e-14	Down
2:27742603	chr4_6268329_G_A_b38	rs780093	Adrenal_Gland	ENSG00000109501.13	-1520	0.538159	3.6948e-14	Up
19:11224265	chr22_38199404_G_A_b38	rs5930	Cells_Cultured_fibroblasts	ENSG00000185022.11	-2478	0.130115	3.74651e-14	Up
11:116640237	chr11_116813448_T_C_b38	rs6589565	Thyroid	ENSG00000280143.1	-392909	0.339712	3.78412e-14	Up
8:19745039	chr5_113008958_C_T_b38	rs10635970	Esophagus_Mucosa	ENSG00000171444.17	-479872	-0.278659	4.09148e-14	Down
3:129671420	chr5_113020211_A_G_b38	rs1708237	Artery_Aorta	ENSG00000172795.15	43509	0.221535	4.12031e-14	Up
3:129660421	chr5_113000318_G_T_b38	rs11929246	Prostate	ENSG00000172795.15	23616	0.350371	4.12957e-14	Up
2:21291529	chr12_48015271_C_A_b38	rs668948	Brain_Cerebellum	ENSG00000187166.1	-313709	-0.49222	4.13745e-14	Down
2:21291312	chr5_113013682_T_C_b38	rs548145	Colon_Transverse	ENSG00000172795.15	36980	0.24414	4.23965e-14	Up
2:21288321	chr5_113002262_G_A_b38	rs562338	Prostate	ENSG00000172795.15	25560	0.355545	4.68014e-14	Up
1:169094459	chr11_61803311_T_C_b38	rs1892094	Artery_Tibial	ENSG00000134824.13	-12945	0.25321	4.82215e-14	Up
5:122476457	chr11_61811991_A_G_b38	rs13359291	Artery_Tibial	ENSG00000134824.13	-4265	0.25321	4.82215e-14	Up
8:126482077	chr11_61804006_T_C_b38	rs2954021	Artery_Tibial	ENSG00000134824.13	-12250	0.25321	4.82215e-14	Up
2:28635740	chr11_61802358_C_T_b38	rs7562	Artery_Tibial	ENSG00000134824.13	-13898	0.25321	4.82215e-14	Up
19:7224431	chr1_109275684_G_T_b38	rs7248104	Muscle_Skeletal	ENSG00000134222.16	-7502	-0.369373	4.8294e-14	Down
2:21319016	chr1_109275908_C_T_b38	rs672889	Muscle_Skeletal	ENSG00000134222.16	-7278	-0.369373	4.8294e-14	Down
2:21291529	chr12_48015271_C_A_b38	rs668948	Adipose_Subcutaneous	ENSG00000167528.12	-336143	-0.253291	4.97951e-14	Down
1:63049593	chr1_109279544_G_A_b38	rs1748195	Muscle_Skeletal	ENSG00000134222.16	-3642	-0.361513	4.99934e-14	Down
1:230310736	chr11_116791863_C_T_b38	rs638112	Adipose_Subcutaneous	ENSG00000254851.1	-343665	-0.770775	5.00374e-14	Down
8:126506694	chr1_93388960_T_C_b38	rs112875651	Nerve_Tibial	ENSG00000117500.12	225750	0.142903	5.21841e-14	Up
19:19610596	chr12_9681032_C_T_b38	rs3794991	Adrenal_Gland	ENSG00000184293.7	-52267	-0.552092	5.25454e-14	Down
3:129661763	chr5_113005551_T_C_b38	rs784724	Pituitary	ENSG00000172795.15	28849	0.333548	5.3064e-14	Up
8:126488250	chr17_39651445_A_C_b38	rs2980869	Colon_Transverse	ENSG00000108306.11	248922	0.265836	5.34989e-14	Up
3:129660421	chr5_113000318_G_T_b38	rs11929246	Artery_Aorta	ENSG00000172795.15	23616	0.218581	5.53222e-14	Up
3:64710253	chr7_2762169_C_T_b38	rs918466	Skin_Not_Sun_Exposed_Suprapubic	ENSG00000146535.13	-82155	0.185839	5.57102e-14	Up
7:129663496	chr3_51171215_T_A_b38	rs11556924	Skin_Sun_Exposed_Lower_leg	ENSG00000273356.1	501226	0.31489	5.8111e-14	Up
3:129671420	chr5_113020211_A_G_b38	rs1708237	Prostate	ENSG00000172795.15	43509	0.349299	5.81371e-14	Up
22:38595411	chr7_2723468_C_T_b38	rs3761445	Cells_Cultured_fibroblasts	ENSG00000146535.13	-120856	0.244608	6.22953e-14	Up
20:6469596	chr22_38203971_G_A_b38	rs17721822	Thyroid	ENSG00000184381.18	-1719	-0.181471	6.2617e-14	Down
3:129661763	chr5_113005551_T_C_b38	rs784724	Artery_Aorta	ENSG00000171444.17	-483279	-0.272845	6.29403e-14	Down
4:190191046	chr4_189269892_G_A_b38	rs9790417	Testis	ENSG00000251310.1	76792	-0.414087	6.30775e-14	Down
4:190178544	chr4_189257390_G_A_b38	rs11721957	Testis	ENSG00000251310.1	64290	-0.414087	6.30775e-14	Down
4:190172499	chr4_189251345_G_A_b38	rs35466621	Testis	ENSG00000251310.1	58245	-0.414087	6.30775e-14	Down
4:190170843	chr4_189249689_TAA_T_b38	rs35699925	Testis	ENSG00000251310.1	56589	-0.414087	6.30775e-14	Down
4:190169159	chr4_189248005_T_C_b38	rs34329457	Testis	ENSG00000251310.1	54905	-0.414087	6.30775e-14	Down
4:190167174	chr4_189246020_G_A_b38	rs13147669	Testis	ENSG00000251310.1	52920	-0.414087	6.30775e-14	Down
4:190161531	chr4_189240377_T_C_b38	rs76018028	Testis	ENSG00000251310.1	47277	-0.414087	6.30775e-14	Down
8:126488250	chr17_39651445_A_C_b38	rs2980869	Nerve_Tibial	ENSG00000161395.13	-45352	-0.213107	6.3858e-14	Down
2:164444356	chr11_116799960_A_C_b38	rs77559470	Skin_Sun_Exposed_Lower_leg	ENSG00000254851.1	-335568	-0.633273	6.40871e-14	Down
3:129663810	chr5_113019201_C_G_b38	rs9880871	Prostate	ENSG00000172795.15	42499	0.349172	6.42517e-14	Up
2:165789966	chr7_2830351_T_C_b38	rs1454413	Skin_Not_Sun_Exposed_Suprapubic	ENSG00000146535.13	-13973	0.175907	6.47752e-14	Up
2:213584688	chr1_96427444_G_A_b38	rs10932444	Cells_Cultured_fibroblasts	ENSG00000117569.18	-294221	0.231884	6.58342e-14	Up
8:126506694	chr1_93388960_T_C_b38	rs112875651	Brain_Hypothalamus	ENSG00000223745.7	43073	0.516219	6.5844e-14	Up
19:19610596	chr12_9681032_C_T_b38	rs3794991	Esophagus_Gastroesophageal_Junction	ENSG00000184293.7	-52267	-0.525157	6.66539e-14	Down
3:129671420	chr5_113020211_A_G_b38	rs1708237	Pancreas	ENSG00000171444.17	-468619	-0.385109	6.72107e-14	Down
8:126506694	chr1_93388960_T_C_b38	rs112875651	Brain_Caudate_basal_ganglia	ENSG00000223745.7	43073	0.520612	7.07173e-14	Up
2:21309122	chr2_21068657_G_A_b38	rs28562532	Heart_Left_Ventricle	ENSG00000084674.14	24584	-0.286614	7.2497e-14	Down
8:96222321	chr2_21072103_G_A_b38	rs62522644	Heart_Left_Ventricle	ENSG00000084674.14	28030	-0.286614	7.2497e-14	Down
1:63049593	chr1_109279544_G_A_b38	rs1748195	Esophagus_Mucosa	ENSG00000143126.7	29525	-0.269824	7.86697e-14	Down
16:53800568	chr1_62583922_C_G_b38	rs9939973	Esophagus_Muscularis	ENSG00000116641.17	-104446	-0.212758	8.13074e-14	Down
2:622827	chr19_19296909_T_C_b38	rs2867125	Whole_Blood	ENSG00000129933.20	-23936	-0.183423	8.15265e-14	Down
2:21288321	chr5_113002262_G_A_b38	rs562338	Artery_Aorta	ENSG00000172795.15	25560	0.217524	8.29975e-14	Up
8:126484526	chr17_47245759_T_C_b38	rs2954026	Artery_Tibial	ENSG00000259207.7	-8087	-0.170498	8.32709e-14	Down
15:77973391	chr11_116815572_T_C_b38	rs61521110	Artery_Coronary	ENSG00000254851.1	-319956	-0.762962	8.36859e-14	Down
12:111865049	chr10_92705802_C_T_b38	rs7310615	Testis	ENSG00000236493.2	36059	0.496643	8.41997e-14	Up
1:169094459	chr11_61803311_T_C_b38	rs1892094	Thyroid	ENSG00000149485.18	-26007	-0.240092	8.68469e-14	Down
5:122476457	chr11_61811991_A_G_b38	rs13359291	Thyroid	ENSG00000149485.18	-17327	-0.240092	8.68469e-14	Down
8:126482077	chr11_61804006_T_C_b38	rs2954021	Thyroid	ENSG00000149485.18	-25312	-0.240092	8.68469e-14	Down
2:28635740	chr11_61802358_C_T_b38	rs7562	Thyroid	ENSG00000149485.18	-26960	-0.240092	8.68469e-14	Down
22:29451671	chr9_121650669_T_G_b38	rs4823006	Thyroid	ENSG00000136848.16	83612	-0.270746	9.0447e-14	Down
7:2789880	chr1_201903136_C_T_b38	rs798502	Adipose_Visceral_Omentum	ENSG00000163431.12	-43452	-0.230237	9.30197e-14	Down
19:19407718	chr1_62641855_C_T_b38	rs10401969	Esophagus_Muscularis	ENSG00000116641.17	-46513	-0.216635	9.31392e-14	Down
2:21286057	chr1_62583880_A_C_b38	rs515135	Esophagus_Muscularis	ENSG00000116641.17	-104488	-0.216635	9.31392e-14	Down
2:21291529	chr12_48015271_C_A_b38	rs668948	Artery_Tibial	ENSG00000187166.1	-313709	-0.32582	9.32619e-14	Down
4:190159637	chr4_189238483_G_T_b38	rs55944922	Testis	ENSG00000251310.1	45383	-0.410921	9.43507e-14	Down
2:21291312	chr5_113013682_T_C_b38	rs548145	Prostate	ENSG00000172795.15	36980	0.350808	9.52348e-14	Up
8:19824492	chr11_61781553_G_A_b38	rs13702	Artery_Tibial	ENSG00000134824.13	-34703	0.250649	9.53624e-14	Up
3:129663810	chr5_113019201_C_G_b38	rs9880871	Colon_Transverse	ENSG00000171444.17	-469629	-0.165577	9.73135e-14	Down
3:129663810	chr5_113019201_C_G_b38	rs9880871	Esophagus_Mucosa	ENSG00000171444.17	-469629	-0.266457	9.78805e-14	Down
17:37832366	chr6_130024690_G_A_b38	rs2934952	Whole_Blood	ENSG00000198945.7	10991	-0.25319	9.84468e-14	Down
2:165776888	chr5_132350453_G_A_b38	rs17353513	Brain_Nucleus_accumbens_basal_ganglia	ENSG00000233006.6	-19195	0.604407	1.00136e-13	Up
1:169094459	chr11_61803311_T_C_b38	rs1892094	Esophagus_Gastroesophageal_Junction	ENSG00000134824.13	-12945	0.449568	1.01727e-13	Up
5:122476457	chr11_61811991_A_G_b38	rs13359291	Esophagus_Gastroesophageal_Junction	ENSG00000134824.13	-4265	0.449568	1.01727e-13	Up
8:126482077	chr11_61804006_T_C_b38	rs2954021	Esophagus_Gastroesophageal_Junction	ENSG00000134824.13	-12250	0.449568	1.01727e-13	Up
2:28635740	chr11_61802358_C_T_b38	rs7562	Esophagus_Gastroesophageal_Junction	ENSG00000134824.13	-13898	0.449568	1.01727e-13	Up
2:164444356	chr11_116799960_A_C_b38	rs77559470	Artery_Tibial	ENSG00000254851.1	-335568	-0.621988	1.02605e-13	Down
19:19610596	chr22_38181508_G_A_b38	rs3794991	Skin_Sun_Exposed_Lower_leg	ENSG00000128298.16	70838	0.286742	1.03402e-13	Up
7:129663496	chr3_51171215_T_A_b38	rs11556924	Adipose_Subcutaneous	ENSG00000164081.12	-499960	-0.349393	1.03415e-13	Down
4:190184168	chr4_189263014_C_A_b38	rs35668405	Testis	ENSG00000251310.1	69914	-0.410008	1.05599e-13	Down
2:21288321	chr5_113002262_G_A_b38	rs562338	Pancreas	ENSG00000171444.17	-486568	-0.388006	1.08413e-13	Down
2:27742603	chr4_6268329_G_A_b38	rs780093	Testis	ENSG00000109501.13	-1520	0.283147	1.08589e-13	Up
8:19843171	chr11_61747198_G_C_b38	rs17091891	Liver	ENSG00000124920.13	-5451	0.593935	1.09021e-13	Up
5:56016635	chr11_116801297_T_C_b38	rs12655060	Skin_Sun_Exposed_Lower_leg	ENSG00000254851.1	-334231	-0.640267	1.14079e-13	Down
15:91544076	chr5_132435113_C_T_b38	rs12899811	Heart_Left_Ventricle	ENSG00000131435.12	177442	-0.279181	1.15748e-13	Down
2:21290067	chr5_113020369_CTA_C_b38	rs580889	Heart_Atrial_Appendage	ENSG00000172795.15	43667	0.237757	1.15762e-13	Up
5:112335650	chr5_113020952_G_A_b38	rs13171773	Heart_Atrial_Appendage	ENSG00000172795.15	44250	0.237757	1.15762e-13	Up
2:21290067	chr5_113020369_CTA_C_b38	rs580889	Testis	ENSG00000172795.15	43667	0.263638	1.16761e-13	Up
5:112335650	chr5_113020952_G_A_b38	rs13171773	Testis	ENSG00000172795.15	44250	0.263638	1.16761e-13	Up
3:129660842	chr5_113021705_AG_A_b38	rs2718844	Testis	ENSG00000172795.15	45003	0.262769	1.20151e-13	Up
9:4311864	chr5_112999953_C_T_b38	rs10974450	Colon_Transverse	ENSG00000171444.17	-488877	-0.1632	1.21771e-13	Down
5:56016635	chr11_116801297_T_C_b38	rs12655060	Esophagus_Muscularis	ENSG00000254851.1	-334231	-0.687552	1.22122e-13	Down
17:37807698	chr4_6288259_T_G_b38	rs9972882	Adrenal_Gland	ENSG00000109501.13	18410	0.513399	1.23911e-13	Up
1:109821511	chr1_62628536_A_G_b38	rs602633	Esophagus_Muscularis	ENSG00000116641.17	-59832	-0.215878	1.25459e-13	Down
8:11644525	chr1_96458541_C_T_b38	rs71725096	Cells_Cultured_fibroblasts	ENSG00000117569.18	-263124	0.234366	1.25821e-13	Up
11:116652491	chr1_109274570_A_G_b38	rs7483863	Pancreas	ENSG00000134222.16	-8616	0.536996	1.29042e-13	Up
5:112326410	chr5_112990172_C_T_b38	rs1549182	Pancreas	ENSG00000171444.17	-498658	-0.376539	1.29385e-13	Down
1:109817838	chr17_39676113_G_A_b38	rs660240	Adipose_Visceral_Omentum	ENSG00000161395.13	-20684	-0.236246	1.32597e-13	Down
5:56143159	chr12_48017319_G_T_b38	rs1862621	Muscle_Skeletal	ENSG00000167528.12	-334095	-0.247028	1.37582e-13	Down
8:19824492	chr11_61781553_G_A_b38	rs13702	Esophagus_Gastroesophageal_Junction	ENSG00000134824.13	-34703	0.450513	1.41188e-13	Up
2:634905	chr1_109278889_T_G_b38	rs6548238	Esophagus_Mucosa	ENSG00000143126.7	28870	-0.268992	1.46158e-13	Down
2:165776888	chr5_132350453_G_A_b38	rs17353513	Adipose_Subcutaneous	ENSG00000197375.12	-19299	-0.342135	1.46171e-13	Down
2:165798559	chr1_155999637_C_G_b38	rs17353673	Nerve_Tibial	ENSG00000143622.10	88233	0.250654	1.47106e-13	Up
3:129663810	chr5_113019201_C_G_b38	rs9880871	Pancreas	ENSG00000171444.17	-469629	-0.387112	1.52247e-13	Down
4:190184043	chr4_189262889_A_G_b38	rs35602882	Testis	ENSG00000251310.1	69789	-0.410241	1.54429e-13	Down
4:190179626	chr4_189258472_T_C_b38	rs35266160	Testis	ENSG00000251310.1	65372	-0.410241	1.54429e-13	Down
4:190160826	chr4_189239672_C_T_b38	rs35192598	Testis	ENSG00000251310.1	46572	-0.410241	1.54429e-13	Down
3:129667456	chr5_112999651_G_A_b38	rs1708241	Testis	ENSG00000172795.15	22949	0.256906	1.55701e-13	Up
10:20415387	chr5_113000937_T_C_b38	rs192827957	Testis	ENSG00000172795.15	24235	0.256906	1.55701e-13	Up
3:129663454	chr5_112999478_G_A_b38	rs784719	Testis	ENSG00000172795.15	22776	0.256906	1.55701e-13	Up
3:129658706	chr5_112999279_T_C_b38	rs938196	Testis	ENSG00000172795.15	22577	0.256906	1.55701e-13	Up
5:112336634	chr5_113000891_C_T_b38	rs17312754	Testis	ENSG00000172795.15	24189	0.256906	1.55701e-13	Up
8:126534671	chr12_9703362_T_G_b38	rs921720	Adrenal_Gland	ENSG00000184293.7	-29937	0.552509	1.56122e-13	Up
2:21290067	chr5_113020369_CTA_C_b38	rs580889	Colon_Transverse	ENSG00000171444.17	-468461	-0.162061	1.58448e-13	Down
5:112335650	chr5_113020952_G_A_b38	rs13171773	Colon_Transverse	ENSG00000171444.17	-467878	-0.162061	1.58448e-13	Down
9:4311864	chr5_112999953_C_T_b38	rs10974450	Testis	ENSG00000172795.15	23251	0.259957	1.66164e-13	Up
8:19745039	chr5_113008958_C_T_b38	rs10635970	Prostate	ENSG00000172795.15	32256	0.352062	1.68497e-13	Up
5:56195647	chr11_116791110_T_C_b38	rs59715006	Adipose_Subcutaneous	ENSG00000254851.1	-344418	-0.83917	1.71339e-13	Down
2:21291529	chr12_48015271_C_A_b38	rs668948	Nerve_Tibial	ENSG00000167528.12	-336143	-0.260335	1.71637e-13	Down
8:126506694	chr1_93388960_T_C_b38	rs112875651	Spleen	ENSG00000122483.17	209041	0.428807	1.74578e-13	Up
3:123093541	chr2_27518370_T_C_b38	rs2124499	Cells_Cultured_fibroblasts	ENSG00000115216.13	90580	-0.167838	1.75412e-13	Down
3:129661763	chr5_113005551_T_C_b38	rs784724	Colon_Transverse	ENSG00000172795.15	28849	0.238015	1.77734e-13	Up
2:624034	chr5_75308917_G_A_b38	rs6711012	Nerve_Tibial	ENSG00000189045.13	-302542	-0.266689	1.82939e-13	Down
12:90643524	chr2_27519736_T_C_b38	rs10777237	Thyroid	ENSG00000115226.9	24491	0.234747	1.83272e-13	Up
2:21286057	chr1_62584148_G_A_b38	rs515135	Esophagus_Muscularis	ENSG00000116641.17	-104220	-0.208896	1.8429e-13	Down
3:129657316	chr5_113010246_A_G_b38	3_129657316_CN0	Esophagus_Mucosa	ENSG00000171444.17	-478584	-0.264658	1.86531e-13	Down
11:116661826	chr11_116792991_G_A_b38	rs2072560	Adipose_Subcutaneous	ENSG00000254851.1	-342537	-0.763578	1.86701e-13	Down
1:63049593	chr1_109279544_G_A_b38	rs1748195	Skin_Not_Sun_Exposed_Suprapubic	ENSG00000134222.16	-3642	-0.293963	1.8742e-13	Down
19:7224431	chr1_109275684_G_T_b38	rs7248104	Pancreas	ENSG00000134222.16	-7502	-0.519496	1.89291e-13	Down
2:21319016	chr1_109275908_C_T_b38	rs672889	Pancreas	ENSG00000134222.16	-7278	-0.519496	1.89291e-13	Down
5:56143159	chr12_48017319_G_T_b38	rs1862621	Testis	ENSG00000258273.1	-316582	-0.582466	1.95753e-13	Down
5:56181369	chr12_48017375_T_C_b38	rs62358106	Testis	ENSG00000258273.1	-316526	-0.582466	1.95753e-13	Down
2:624034	chr5_75308917_G_A_b38	rs6711012	Testis	ENSG00000176928.5	278018	0.440341	2.00923e-13	Up
3:123093541	chr2_27518370_T_C_b38	rs2124499	Thyroid	ENSG00000115226.9	23125	0.235141	2.02766e-13	Up
22:38595411	chr7_2723468_C_T_b38	rs3761445	Esophagus_Mucosa	ENSG00000146535.13	-120856	0.163195	2.03398e-13	Up
2:165776888	chr5_132350453_G_A_b38	rs17353513	Breast_Mammary_Tissue	ENSG00000197375.12	-19299	-0.216436	2.05281e-13	Down
3:149856116	chr5_112990713_G_A_b38	rs4681582	Artery_Aorta	ENSG00000172795.15	14011	0.212718	2.06966e-13	Up
2:165789966	chr7_2830351_T_C_b38	rs1454413	Cells_Cultured_fibroblasts	ENSG00000146535.13	-13973	0.237189	2.08741e-13	Up
5:112335348	chr5_113012131_A_G_b38	rs13171553	Pancreas	ENSG00000172795.15	35429	0.323019	2.13743e-13	Up
3:129660421	chr5_113000318_G_T_b38	rs11929246	Pancreas	ENSG00000171444.17	-488512	-0.378916	2.15118e-13	Down
1:109817192	chr1_109274968_G_T_b38	rs7528419	Pancreas	ENSG00000134222.16	-8218	0.532996	2.22157e-13	Up
8:126484526	chr17_47245759_T_C_b38	rs2954026	Adipose_Subcutaneous	ENSG00000259207.7	-8087	-0.280104	2.23907e-13	Down
8:19885726	chr2_27508073_T_C_b38	rs11984636	Cells_Cultured_fibroblasts	ENSG00000115216.13	80283	-0.169746	2.25464e-13	Down
3:185317674	chr7_2750246_A_C_b38	rs12374077	Cells_Cultured_fibroblasts	ENSG00000146535.13	-94078	0.240118	2.259e-13	Up
2:27801418	chr5_132448701_G_T_b38	rs1919126	Heart_Left_Ventricle	ENSG00000131435.12	191030	-0.27695	2.2883e-13	Down
7:129663496	chr3_51171215_T_A_b38	rs11556924	Muscle_Skeletal	ENSG00000164082.14	-535855	-0.30902	2.29149e-13	Down
4:190159385	chr4_189238231_G_A_b38	rs13141596	Testis	ENSG00000251310.1	45131	-0.406998	2.30354e-13	Down
5:56181369	chr12_48017375_T_C_b38	rs62358106	Muscle_Skeletal	ENSG00000167528.12	-334039	-0.243561	2.40398e-13	Down
2:165776888	chr5_132350453_G_A_b38	rs17353513	Testis	ENSG00000233006.6	-19195	0.450473	2.41039e-13	Up
8:19824492	chr11_61781553_G_A_b38	rs13702	Thyroid	ENSG00000149485.18	-47765	-0.235109	2.43404e-13	Down
8:126488250	chr17_39651445_A_C_b38	rs2980869	Colon_Transverse	ENSG00000161395.13	-45352	-0.163787	2.4557e-13	Down
2:21241505	chr22_38203850_G_C_b38	rs12713956	Thyroid	ENSG00000184381.18	-1840	-0.178008	2.45653e-13	Down
7:2772431	chr11_61746199_CAGAG_C_b38	rs798528	Testis	ENSG00000134780.9	65766	0.277389	2.45816e-13	Up
2:21470987	chr2_21070463_T_TAG_b38	rs10183198	Heart_Left_Ventricle	ENSG00000084674.14	26390	-0.28365	2.51767e-13	Down
1:184018475	chr1_109275216_T_C_b38	rs1926872	Pancreas	ENSG00000134222.16	-7970	-0.522312	2.55726e-13	Down
11:61569830	chr4_6301295_C_T_b38	rs174546	Adrenal_Gland	ENSG00000109501.13	31446	0.501865	2.65255e-13	Up
19:11224265	chr22_38199404_G_A_b38	rs5930	Skin_Sun_Exposed_Lower_leg	ENSG00000128298.16	88734	0.277611	2.70054e-13	Up
11:116652491	chr1_109274570_A_G_b38	rs7483863	Pancreas	ENSG00000143126.7	24551	0.319896	2.70089e-13	Up
8:126484526	chr17_47245759_T_C_b38	rs2954026	Cells_Cultured_fibroblasts	ENSG00000259207.7	-8087	-0.260428	2.75102e-13	Down
22:34218798	chr4_189258350_C_CTT_b38	rs5999113	Testis	ENSG00000251310.1	65250	-0.385481	2.81428e-13	Down
4:6304087	chr4_189256594_C_T_b38	rs1046316	Testis	ENSG00000251310.1	63494	-0.385481	2.81428e-13	Down
15:77973391	chr11_116815572_T_C_b38	rs61521110	Testis	ENSG00000280143.1	-390785	0.559971	2.82028e-13	Up
1:109817192	chr1_109274968_G_T_b38	rs7528419	Pancreas	ENSG00000143126.7	24949	0.320085	2.82278e-13	Up
8:41519248	chr1_62679768_G_A_b38	rs516946	Esophagus_Muscularis	ENSG00000116641.17	-8600	-0.213366	2.86989e-13	Down
1:63085997	chr15_91000846_A_G_b38	rs12239736	Testis	ENSG00000166965.12	45050	0.371753	2.94814e-13	Up
2:164444356	chr11_116799960_A_C_b38	rs77559470	Esophagus_Muscularis	ENSG00000254851.1	-335568	-0.661667	2.98909e-13	Down
8:126484526	chr17_47245759_T_C_b38	rs2954026	Heart_Left_Ventricle	ENSG00000259207.7	-8087	-0.33694	3.02521e-13	Down
15:77973391	chr11_116815572_T_C_b38	rs61521110	Colon_Transverse	ENSG00000254851.1	-319956	-0.602729	3.11316e-13	Down
3:129667456	chr5_112999651_G_A_b38	rs1708241	Colon_Transverse	ENSG00000171444.17	-489179	-0.15917	3.25372e-13	Down
10:20415387	chr5_113000937_T_C_b38	rs192827957	Colon_Transverse	ENSG00000171444.17	-487893	-0.15917	3.25372e-13	Down
3:129658706	chr5_112999279_T_C_b38	rs938196	Colon_Transverse	ENSG00000171444.17	-489551	-0.15917	3.25372e-13	Down
5:112336634	chr5_113000891_C_T_b38	rs17312754	Colon_Transverse	ENSG00000171444.17	-487939	-0.15917	3.25372e-13	Down
2:205520621	chr11_116796367_A_G_b38	rs78980179	Skin_Sun_Exposed_Lower_leg	ENSG00000280143.1	-409990	0.368527	3.37426e-13	Up
6:130345835	chr10_92703125_C_T_b38	rs1415701	Testis	ENSG00000236493.2	33382	0.485898	3.4075e-13	Up
6:166109230	chr8_8516832_A_C_b38	rs12191997	Testis	ENSG00000253893.2	290218	-0.610125	3.41482e-13	Down
7:2789880	chr1_201903136_C_T_b38	rs798502	Cells_Cultured_fibroblasts	ENSG00000163431.12	-43452	-0.160203	3.45613e-13	Down
3:129663454	chr5_112999478_G_A_b38	rs784719	Colon_Transverse	ENSG00000171444.17	-489352	-0.159	3.55483e-13	Down
2:632028	chr3_49876272_T_C_b38	rs11127485	Whole_Blood	ENSG00000182179.12	62326	-0.167678	3.55529e-13	Down
22:29450923	chr1_96479241_A_C_b38	rs2179129	Cells_Cultured_fibroblasts	ENSG00000117569.18	-242424	0.221531	3.67792e-13	Up
3:64710253	chr7_2762169_C_T_b38	rs918466	Adipose_Visceral_Omentum	ENSG00000146535.13	-82155	0.216528	3.68918e-13	Up
2:165798559	chr1_155999637_C_G_b38	rs17353673	Testis	ENSG00000163374.19	310863	0.361485	3.76762e-13	Up
1:169094459	chr11_61803311_T_C_b38	rs1892094	Muscle_Skeletal	ENSG00000134824.13	-12945	0.244967	3.78104e-13	Up
5:122476457	chr11_61811991_A_G_b38	rs13359291	Muscle_Skeletal	ENSG00000134824.13	-4265	0.244967	3.78104e-13	Up
8:126482077	chr11_61804006_T_C_b38	rs2954021	Muscle_Skeletal	ENSG00000134824.13	-12250	0.244967	3.78104e-13	Up
2:28635740	chr11_61802358_C_T_b38	rs7562	Muscle_Skeletal	ENSG00000134824.13	-13898	0.244967	3.78104e-13	Up
1:109818530	chr2_27578551_C_A_b38	rs646776	Brain_Cerebellum	ENSG00000234072.1	222058	-0.626019	3.82244e-13	Down
2:27801418	chr5_132448701_G_T_b38	rs1919126	Spleen	ENSG00000197375.12	78949	-0.599094	3.85332e-13	Down
3:129660842	chr5_113021705_AG_A_b38	rs2718844	Heart_Atrial_Appendage	ENSG00000172795.15	45003	0.233432	3.89749e-13	Up
2:165798559	chr1_155999637_C_G_b38	rs17353673	Muscle_Skeletal	ENSG00000143622.10	88233	0.260722	3.92822e-13	Up
3:138113353	chr2_23726083_G_T_b38	rs253664	Whole_Blood	ENSG00000115129.13	-359778	0.144693	3.95425e-13	Up
3:129671420	chr5_113020211_A_G_b38	rs1708237	Colon_Transverse	ENSG00000171444.17	-468619	-0.158456	4.00262e-13	Down
6:166109230	chr8_8516832_A_C_b38	rs12191997	Cells_Cultured_fibroblasts	ENSG00000173295.7	288237	0.395414	4.04693e-13	Up
1:109817192	chr2_28412873_T_C_b38	rs7528419	Artery_Aorta	ENSG00000270210.1	-13072	-0.237704	4.37679e-13	Down
8:19824492	chr11_61781553_G_A_b38	rs13702	Muscle_Skeletal	ENSG00000134824.13	-34703	0.244105	4.46594e-13	Up
2:21288226	chr2_21067195_C_T_b38	rs563290	Heart_Left_Ventricle	ENSG00000084674.14	23122	-0.278448	4.47502e-13	Down
3:135926622	chr3_123374694_G_C_b38	rs645040	Adipose_Subcutaneous	ENSG00000121542.11	172767	0.317508	4.54495e-13	Up
19:19610596	chr12_9681032_C_T_b38	rs3794991	Brain_Caudate_basal_ganglia	ENSG00000184293.7	-52267	-0.678099	4.57806e-13	Down
19:7224431	chr1_109275684_G_T_b38	rs7248104	Testis	ENSG00000134222.16	-7502	-0.375915	4.58809e-13	Down
2:21319016	chr1_109275908_C_T_b38	rs672889	Testis	ENSG00000134222.16	-7278	-0.375915	4.58809e-13	Down
4:145825151	chr1_201831883_C_G_b38	rs951252	Skin_Sun_Exposed_Lower_leg	ENSG00000163431.12	-114705	-0.135127	4.62266e-13	Down
15:95267483	chr7_2732797_A_C_b38	rs7181659	Esophagus_Mucosa	ENSG00000146535.13	-111527	0.161993	4.66547e-13	Up
5:56016635	chr11_116801297_T_C_b38	rs12655060	Artery_Tibial	ENSG00000254851.1	-334231	-0.617011	4.77715e-13	Down
2:21347689	chr2_21065449_A_G_b38	rs142138117	Heart_Left_Ventricle	ENSG00000084674.14	21376	-0.275955	4.80343e-13	Down
3:129671420	chr5_113020211_A_G_b38	rs1708237	Testis	ENSG00000172795.15	43509	0.255124	4.95116e-13	Up
8:19745039	chr5_113008958_C_T_b38	rs10635970	Testis	ENSG00000172795.15	32256	0.258087	5.05827e-13	Up
8:19843171	chr11_61747198_G_C_b38	rs17091891	Testis	ENSG00000134780.9	66765	0.274051	5.10296e-13	Up
2:165789966	chr7_2830351_T_C_b38	rs1454413	Lung	ENSG00000146535.13	-13973	0.22089	5.13191e-13	Up
9:22125503	chr12_111621753_C_T_b38	rs1333049	Skin_Not_Sun_Exposed_Suprapubic	ENSG00000111275.12	-145134	0.239564	5.23601e-13	Up
12:90643524	chr2_27519736_T_C_b38	rs10777237	Cells_Cultured_fibroblasts	ENSG00000115216.13	91946	-0.166564	5.40372e-13	Down
2:634905	chr1_109278889_T_G_b38	rs6548238	Testis	ENSG00000134222.16	-4297	-0.363535	5.46775e-13	Down
16:53824226	chr7_2756323_A_G_b38	rs62033406	Esophagus_Mucosa	ENSG00000146535.13	-88001	0.161969	5.54451e-13	Up
5:112326410	chr5_112990172_C_T_b38	rs1549182	Prostate	ENSG00000172795.15	13470	0.343431	5.54909e-13	Up
3:129660842	chr5_113021705_AG_A_b38	rs2718844	Colon_Transverse	ENSG00000171444.17	-467125	-0.15794	5.65136e-13	Down
8:126506694	chr1_93388960_T_C_b38	rs112875651	Minor_Salivary_Gland	ENSG00000223745.7	43073	0.535797	5.72882e-13	Up
9:4311864	chr5_112999953_C_T_b38	rs10974450	Heart_Atrial_Appendage	ENSG00000172795.15	23251	0.231237	5.75764e-13	Up
2:21469738	chr2_21068440_T_C_b38	rs10170323	Heart_Left_Ventricle	ENSG00000084674.14	24367	-0.279263	5.82536e-13	Down
8:19824492	chr11_61781553_G_A_b38	rs13702	Testis	ENSG00000149485.18	-47765	-0.330057	6.11468e-13	Down
3:129660421	chr5_113000318_G_T_b38	rs11929246	Pancreas	ENSG00000172795.15	23616	0.316408	6.19169e-13	Up
2:21290067	chr5_113020369_CTA_C_b38	rs580889	Pancreas	ENSG00000172795.15	43667	0.3201	6.20811e-13	Up
3:129660842	chr5_113021705_AG_A_b38	rs2718844	Pancreas	ENSG00000172795.15	45003	0.3201	6.20811e-13	Up
5:112335650	chr5_113020952_G_A_b38	rs13171773	Pancreas	ENSG00000172795.15	44250	0.3201	6.20811e-13	Up
3:129667456	chr5_112999651_G_A_b38	rs1708241	Pancreas	ENSG00000172795.15	22949	0.316541	6.25099e-13	Up
10:20415387	chr5_113000937_T_C_b38	rs192827957	Pancreas	ENSG00000172795.15	24235	0.316541	6.25099e-13	Up
3:129663454	chr5_112999478_G_A_b38	rs784719	Pancreas	ENSG00000172795.15	22776	0.316541	6.25099e-13	Up
3:129658706	chr5_112999279_T_C_b38	rs938196	Pancreas	ENSG00000172795.15	22577	0.316541	6.25099e-13	Up
5:112336634	chr5_113000891_C_T_b38	rs17312754	Pancreas	ENSG00000172795.15	24189	0.316541	6.25099e-13	Up
15:91544076	chr5_132435113_C_T_b38	rs12899811	Spleen	ENSG00000197375.12	65361	-0.591527	6.32972e-13	Down
4:190206771	chr4_189285617_T_C_b38	rs35387314	Testis	ENSG00000251310.1	92517	-0.409863	6.35073e-13	Down
3:129661763	chr5_113005551_T_C_b38	rs784724	Prostate	ENSG00000172795.15	28849	0.342529	6.38766e-13	Up
3:129671420	chr5_113020211_A_G_b38	rs1708237	Pancreas	ENSG00000172795.15	43509	0.315462	6.42277e-13	Up
2:165776888	chr5_132350453_G_A_b38	rs17353513	Brain_Hippocampus	ENSG00000233006.6	-19195	0.722124	6.45021e-13	Up
8:126534671	chr12_9703362_T_G_b38	rs921720	Esophagus_Gastroesophageal_Junction	ENSG00000184293.7	-29937	0.511175	6.4946e-13	Up
3:129660421	chr5_113000318_G_T_b38	rs11929246	Testis	ENSG00000172795.15	23616	0.25189	6.64477e-13	Up
4:190208378	chr4_189287224_A_G_b38	rs11132637	Testis	ENSG00000251310.1	94124	-0.411036	6.73081e-13	Down
5:112335348	chr5_113012131_A_G_b38	rs13171553	Esophagus_Mucosa	ENSG00000171444.17	-476699	-0.256934	6.98874e-13	Down
3:129657316	chr5_113010246_A_G_b38	3_129657316_CN0	Pancreas	ENSG00000172795.15	33544	0.321044	7.33251e-13	Up
2:21286057	chr11_61745928_G_A_b38	rs515135	Testis	ENSG00000134780.9	65495	0.312463	7.42149e-13	Up
2:165776888	chr5_132350453_G_A_b38	rs17353513	Cells_Cultured_fibroblasts	ENSG00000072682.18	55138	0.120188	7.462e-13	Up
17:37807698	chr4_6288259_T_G_b38	rs9972882	Testis	ENSG00000109501.13	18410	0.270537	7.5946e-13	Up
5:56016635	chr11_116801297_T_C_b38	rs12655060	Adipose_Subcutaneous	ENSG00000254851.1	-334231	-0.643373	7.69162e-13	Down
12:111865049	chr10_92705802_C_T_b38	rs7310615	Thyroid	ENSG00000236493.2	36059	0.284434	7.693e-13	Up
19:11276256	chr2_21076995_T_A_b38	rs11668313	Heart_Left_Ventricle	ENSG00000084674.14	32922	-0.272696	7.70513e-13	Down
2:21291312	chr2_21074277_A_G_b38	rs548145	Heart_Left_Ventricle	ENSG00000084674.14	30204	-0.272696	7.70513e-13	Down
8:19824492	chr11_61781553_G_A_b38	rs13702	Breast_Mammary_Tissue	ENSG00000134824.13	-34703	0.358549	7.85417e-13	Up
2:21288321	chr5_113002262_G_A_b38	rs562338	Testis	ENSG00000172795.15	25560	0.254009	7.89399e-13	Up
2:634905	chr1_109278889_T_G_b38	rs6548238	Muscle_Skeletal	ENSG00000134222.16	-4297	-0.349264	8.22071e-13	Down
2:21291529	chr2_21080744_C_T_b38	rs668948	Heart_Left_Ventricle	ENSG00000084674.14	36671	-0.268835	8.52131e-13	Down
8:126488250	chr17_39651445_A_C_b38	rs2980869	Lung	ENSG00000161395.13	-45352	-0.166232	8.63486e-13	Down
11:116652491	chr1_109274570_A_G_b38	rs7483863	Muscle_Skeletal	ENSG00000134222.16	-8616	0.355916	8.71228e-13	Up
2:165776888	chr5_132350453_G_A_b38	rs17353513	Colon_Transverse	ENSG00000233006.6	-19195	0.212628	8.80155e-13	Up
7:2789880	chr1_201903136_C_T_b38	rs798502	Artery_Tibial	ENSG00000163431.12	-43452	-0.116791	8.82098e-13	Down
4:190315145	chr4_6318790_T_A_b38	rs11731163	Cells_Cultured_fibroblasts	ENSG00000109501.13	48941	0.17588	8.97922e-13	Up
16:57005301	chr4_6318788_C_T_b38	rs1532625	Cells_Cultured_fibroblasts	ENSG00000109501.13	48939	0.17588	8.97922e-13	Up
1:184018475	chr1_109275216_T_C_b38	rs1926872	Muscle_Skeletal	ENSG00000134222.16	-7970	-0.356053	9.08561e-13	Down
19:11229218	chr15_90978107_C_A_b38	rs2738452	Skin_Sun_Exposed_Lower_leg	ENSG00000258725.1	5247	-0.327979	9.32233e-13	Down
4:145568352	chr10_92706682_A_G_b38	rs7689420	Spleen	ENSG00000236493.2	36939	0.546687	9.38661e-13	Up
11:116663707	chr17_31303952_A_G_b38	rs662799	Whole_Blood	ENSG00000126860.11	-17932	-0.111591	9.49389e-13	Down
20:6469596	chr22_38203971_G_A_b38	rs17721822	Nerve_Tibial	ENSG00000198792.12	-69063	0.221289	9.56954e-13	Up
7:129663496	chr3_51171215_T_A_b38	rs11556924	Heart_Left_Ventricle	ENSG00000088543.14	600285	-0.263028	9.68532e-13	Down
19:11269158	chr2_21090705_G_A_b38	rs59022802	Heart_Left_Ventricle	ENSG00000084674.14	46632	-0.273572	9.80188e-13	Down
3:129657316	chr5_113010246_A_G_b38	3_129657316_CN0	Colon_Transverse	ENSG00000171444.17	-478584	-0.157901	9.93791e-13	Down
19:11269893	chr2_21065354_G_A_b38	rs76213248	Heart_Left_Ventricle	ENSG00000084674.14	21281	-0.273778	1.00659e-12	Down
8:19743217	chr4_6299331_G_A_b38	rs79341217	Brain_Cerebellum	ENSG00000109501.13	29482	0.60082	1.03244e-12	Up
5:56028893	chr11_116781707_G_A_b38	rs61103728	Adipose_Subcutaneous	ENSG00000254851.1	-353821	-0.801898	1.06758e-12	Down
1:230318402	chr11_116781775_A_G_b38	rs653523	Adipose_Subcutaneous	ENSG00000254851.1	-353753	-0.801898	1.06758e-12	Down
19:7224431	chr1_109275684_G_T_b38	rs7248104	Esophagus_Mucosa	ENSG00000143126.7	25665	-0.262388	1.07625e-12	Down
2:21319016	chr1_109275908_C_T_b38	rs672889	Esophagus_Mucosa	ENSG00000143126.7	25889	-0.262388	1.07625e-12	Down
11:116686288	chr12_47982430_G_A_b38	rs7107757	Muscle_Skeletal	ENSG00000187166.1	-346550	-0.335706	1.08484e-12	Down
5:56143159	chr12_48017319_G_T_b38	rs1862621	Muscle_Skeletal	ENSG00000240399.1	-38272	0.348835	1.10589e-12	Up
3:129660421	chr5_113000318_G_T_b38	rs11929246	Colon_Transverse	ENSG00000171444.17	-488512	-0.155116	1.12483e-12	Down
1:184018475	chr1_109275216_T_C_b38	rs1926872	Skin_Not_Sun_Exposed_Suprapubic	ENSG00000134222.16	-7970	-0.293787	1.12829e-12	Down
2:21291529	chr12_48015271_C_A_b38	rs668948	Muscle_Skeletal	ENSG00000187166.1	-313709	-0.31774	1.13357e-12	Down
8:19843171	chr11_61747198_G_C_b38	rs17091891	Whole_Blood	ENSG00000124920.13	-5451	0.244213	1.13786e-12	Up
19:19610596	chr22_38181508_G_A_b38	rs3794991	Thyroid	ENSG00000198792.12	-91526	0.199481	1.14431e-12	Up
3:129667456	chr5_112999651_G_A_b38	rs1708241	Stomach	ENSG00000172795.15	22949	0.247144	1.14501e-12	Up
10:20415387	chr5_113000937_T_C_b38	rs192827957	Stomach	ENSG00000172795.15	24235	0.247144	1.14501e-12	Up
3:129663454	chr5_112999478_G_A_b38	rs784719	Stomach	ENSG00000172795.15	22776	0.247144	1.14501e-12	Up
3:129658706	chr5_112999279_T_C_b38	rs938196	Stomach	ENSG00000172795.15	22577	0.247144	1.14501e-12	Up
5:112336634	chr5_113000891_C_T_b38	rs17312754	Stomach	ENSG00000172795.15	24189	0.247144	1.14501e-12	Up
5:112335348	chr5_113012131_A_G_b38	rs13171553	Artery_Aorta	ENSG00000172795.15	35429	0.207947	1.17607e-12	Up
1:169094459	chr11_61803311_T_C_b38	rs1892094	Breast_Mammary_Tissue	ENSG00000134824.13	-12945	0.354419	1.20881e-12	Up
5:122476457	chr11_61811991_A_G_b38	rs13359291	Breast_Mammary_Tissue	ENSG00000134824.13	-4265	0.354419	1.20881e-12	Up
8:126482077	chr11_61804006_T_C_b38	rs2954021	Breast_Mammary_Tissue	ENSG00000134824.13	-12250	0.354419	1.20881e-12	Up
2:28635740	chr11_61802358_C_T_b38	rs7562	Breast_Mammary_Tissue	ENSG00000134824.13	-13898	0.354419	1.20881e-12	Up
5:112326410	chr5_112990172_C_T_b38	rs1549182	Spleen	ENSG00000171444.17	-498658	-0.402133	1.21025e-12	Down
2:21241505	chr22_38203850_G_C_b38	rs12713956	Nerve_Tibial	ENSG00000198792.12	-69184	0.220685	1.21769e-12	Up
4:190157839	chr4_189236685_G_A_b38	rs13120111	Testis	ENSG00000251310.1	43585	-0.391504	1.22253e-12	Down
4:190157576	chr4_189236422_G_A_b38	rs36021514	Testis	ENSG00000251310.1	43322	-0.391504	1.22253e-12	Down
4:190157486	chr4_189236332_G_A_b38	rs34728227	Testis	ENSG00000251310.1	43232	-0.391504	1.22253e-12	Down
4:190157056	chr4_189235902_G_A_b38	rs35127507	Testis	ENSG00000251310.1	42802	-0.391504	1.22253e-12	Down
2:21288321	chr5_113002262_G_A_b38	rs562338	Colon_Transverse	ENSG00000171444.17	-486568	-0.155414	1.22785e-12	Down
5:56181369	chr12_48017375_T_C_b38	rs62358106	Muscle_Skeletal	ENSG00000240399.1	-38216	0.346558	1.23811e-12	Up
19:7184762	chr1_169125221_C_T_b38	rs891088	Artery_Coronary	ENSG00000143156.13	-242746	0.313407	1.26615e-12	Up
3:12989847	chr15_65758961_C_T_b38	rs892285	Whole_Blood	ENSG00000174485.15	-33332	0.195016	1.26761e-12	Up
2:205520621	chr11_116796367_A_G_b38	rs78980179	Whole_Blood	ENSG00000254851.1	-339161	-0.599901	1.26874e-12	Down
15:95267483	chr7_2732797_A_C_b38	rs7181659	Cells_Cultured_fibroblasts	ENSG00000146535.13	-111527	0.232252	1.26947e-12	Up
2:21313577	chr19_11165580_T_C_b38	rs614303	Esophagus_Muscularis	ENSG00000161888.11	9772	0.279629	1.2755e-12	Up
3:129661763	chr5_113005551_T_C_b38	rs784724	Pancreas	ENSG00000172795.15	28849	0.318115	1.27634e-12	Up
2:21291529	chr12_48015271_C_A_b38	rs668948	Pituitary	ENSG00000257885.1	-154388	-0.618174	1.30466e-12	Down
1:109818530	chr2_27578551_C_A_b38	rs646776	Brain_Cerebellar_Hemisphere	ENSG00000198522.13	-49696	0.37554	1.3474e-12	Up
2:55341367	chr2_55114231_C_T_b38	rs2920844	Whole_Blood	ENSG00000162994.15	-118123	-0.451713	1.37711e-12	Down
2:55341952	chr2_55114816_T_G_b38	rs2968781	Whole_Blood	ENSG00000162994.15	-117538	-0.451713	1.37711e-12	Down
2:21291312	chr5_113013682_T_C_b38	rs548145	Artery_Aorta	ENSG00000172795.15	36980	0.209256	1.39649e-12	Up
2:21290067	chr5_113020369_CTA_C_b38	rs580889	Stomach	ENSG00000172795.15	43667	0.249348	1.39712e-12	Up
3:129660842	chr5_113021705_AG_A_b38	rs2718844	Stomach	ENSG00000172795.15	45003	0.249348	1.39712e-12	Up
5:112335650	chr5_113020952_G_A_b38	rs13171773	Stomach	ENSG00000172795.15	44250	0.249348	1.39712e-12	Up
11:61549025	chr8_19992246_G_A_b38	rs174533	Whole_Blood	ENSG00000175445.14	90529	0.429315	1.41093e-12	Up
1:109817838	chr17_39676113_G_A_b38	rs660240	Lung	ENSG00000172057.9	-251488	-0.195537	1.42533e-12	Down
2:21291529	chr12_48015271_C_A_b38	rs668948	Adipose_Visceral_Omentum	ENSG00000240399.1	-40320	0.414789	1.44128e-12	Up
7:129663496	chr3_51171215_T_A_b38	rs11556924	Thyroid	ENSG00000164081.12	-499960	-0.248071	1.45973e-12	Down
1:109817192	chr1_109274968_G_T_b38	rs7528419	Muscle_Skeletal	ENSG00000134222.16	-8218	0.352243	1.48563e-12	Up
5:56110684	chr5_56902614_G_C_b38	rs72758038	Artery_Tibial	ENSG00000271828.1	-25260	0.543525	1.49895e-12	Up
2:165789966	chr7_2830351_T_C_b38	rs1454413	Esophagus_Mucosa	ENSG00000146535.13	-13973	0.157653	1.56523e-12	Up
5:56094771	chr11_116789970_G_A_b38	rs139934192	Adipose_Subcutaneous	ENSG00000254851.1	-345558	-0.793562	1.56938e-12	Down
8:126488250	chr17_39651445_A_C_b38	rs2980869	Nerve_Tibial	ENSG00000141736.13	-36663	-0.192937	1.57711e-12	Down
11:116640237	chr11_116813448_T_C_b38	rs6589565	Esophagus_Gastroesophageal_Junction	ENSG00000254851.1	-322080	-0.797196	1.62243e-12	Down
11:116640237	chr11_116813448_T_C_b38	rs6589565	Pituitary	ENSG00000254851.1	-322080	-0.980027	1.62823e-12	Down
3:129657316	chr5_113010246_A_G_b38	3_129657316_CN0	Artery_Aorta	ENSG00000172795.15	33544	0.207267	1.63162e-12	Up
11:61569830	chr4_6301295_C_T_b38	rs174546	Testis	ENSG00000109501.13	31446	0.264613	1.66316e-12	Up
3:129671420	chr5_113020211_A_G_b38	rs1708237	Stomach	ENSG00000172795.15	43509	0.245573	1.66831e-12	Up
1:63049593	chr8_19970337_C_A_b38	rs1748195	Nerve_Tibial	ENSG00000175445.14	68620	0.17626	1.72178e-12	Up
11:116640237	chr11_116813448_T_C_b38	rs6589565	Testis	ENSG00000280143.1	-392909	0.629771	1.73778e-12	Up
2:634905	chr1_109278889_T_G_b38	rs6548238	Skin_Not_Sun_Exposed_Suprapubic	ENSG00000134222.16	-4297	-0.284946	1.75611e-12	Down
15:77973391	chr11_116815572_T_C_b38	rs61521110	Brain_Cerebellum	ENSG00000254851.1	-319956	-0.995693	1.75798e-12	Down
6:166118582	chr4_189318096_C_T_b38	rs12208309	Testis	ENSG00000251310.1	124996	-0.405339	1.77335e-12	Down
3:12989847	chr15_65758961_C_T_b38	rs892285	Brain_Cerebellar_Hemisphere	ENSG00000103742.11	335889	-0.776636	1.78149e-12	Down
3:138113353	chr2_23726083_G_T_b38	rs253664	Adrenal_Gland	ENSG00000173960.13	-201202	-0.356606	1.7883e-12	Down
1:96944797	chr1_184051811_G_A_b38	rs1555543	Brain_Cerebellar_Hemisphere	ENSG00000198860.11	134	0.33216	1.79498e-12	Up
3:129671420	chr5_113020211_A_G_b38	rs1708237	Heart_Atrial_Appendage	ENSG00000172795.15	43509	0.223343	1.80169e-12	Up
2:164444356	chr11_116799960_A_C_b38	rs77559470	Nerve_Tibial	ENSG00000254851.1	-335568	-0.633791	1.80542e-12	Down
7:2772431	chr11_61746199_CAGAG_C_b38	rs798528	Whole_Blood	ENSG00000124920.13	-6450	0.242275	1.84444e-12	Up
8:126488250	chr17_39651445_A_C_b38	rs2980869	Skin_Sun_Exposed_Lower_leg	ENSG00000161395.13	-45352	-0.170335	1.87603e-12	Down
16:53824226	chr7_2756323_A_G_b38	rs62033406	Cells_Cultured_fibroblasts	ENSG00000146535.13	-88001	0.228227	1.92272e-12	Up
7:129663496	chr3_51171215_T_A_b38	rs11556924	Heart_Atrial_Appendage	ENSG00000114735.9	602063	0.305605	1.92488e-12	Up
3:185317674	chr7_2750246_A_C_b38	rs12374077	Esophagus_Mucosa	ENSG00000146535.13	-94078	0.158147	1.92711e-12	Up
1:109817192	chr1_109274968_G_T_b38	rs7528419	Skin_Not_Sun_Exposed_Suprapubic	ENSG00000134222.16	-8218	0.2885	2.02532e-12	Up
7:2789880	chr1_201903136_C_T_b38	rs798502	Skin_Sun_Exposed_Lower_leg	ENSG00000163431.12	-43452	-0.137296	2.02557e-12	Down
3:129657316	chr5_113010246_A_G_b38	3_129657316_CN0	Heart_Atrial_Appendage	ENSG00000172795.15	33544	0.227054	2.11552e-12	Up
19:11271550	chr2_21066560_G_A_b38	rs7260306	Heart_Left_Ventricle	ENSG00000084674.14	22487	-0.26994	2.14828e-12	Down
4:190315145	chr4_6318790_T_A_b38	rs11731163	Brain_Cerebellum	ENSG00000109501.13	48941	0.576963	2.14854e-12	Up
16:57005301	chr4_6318788_C_T_b38	rs1532625	Brain_Cerebellum	ENSG00000109501.13	48939	0.576963	2.14854e-12	Up
8:126534671	chr12_9703362_T_G_b38	rs921720	Skin_Sun_Exposed_Lower_leg	ENSG00000184293.7	-29937	0.393358	2.19687e-12	Up
9:22125503	chr12_111621753_C_T_b38	rs1333049	Esophagus_Mucosa	ENSG00000111275.12	-145134	0.261689	2.22424e-12	Up
3:129667456	chr5_112999651_G_A_b38	rs1708241	Heart_Atrial_Appendage	ENSG00000172795.15	22949	0.221168	2.23597e-12	Up
10:20415387	chr5_113000937_T_C_b38	rs192827957	Heart_Atrial_Appendage	ENSG00000172795.15	24235	0.221168	2.23597e-12	Up
3:129663454	chr5_112999478_G_A_b38	rs784719	Heart_Atrial_Appendage	ENSG00000172795.15	22776	0.221168	2.23597e-12	Up
3:129658706	chr5_112999279_T_C_b38	rs938196	Heart_Atrial_Appendage	ENSG00000172795.15	22577	0.221168	2.23597e-12	Up
5:112336634	chr5_113000891_C_T_b38	rs17312754	Heart_Atrial_Appendage	ENSG00000172795.15	24189	0.221168	2.23597e-12	Up
5:56176306	chr11_116736050_G_A_b38	rs16886449	Adipose_Subcutaneous	ENSG00000254851.1	-399478	-0.784184	2.24038e-12	Down
2:165776888	chr5_132350453_G_A_b38	rs17353513	Colon_Transverse	ENSG00000197375.12	-19299	-0.189284	2.25375e-12	Down
16:81534790	chr11_116714271_C_T_b38	rs2925979	Nerve_Tibial	ENSG00000254851.1	-421257	-0.460301	2.28276e-12	Down
5:56179341	chr2_27531011_A_C_b38	rs16886463	Muscle_Skeletal	ENSG00000115234.10	160515	0.218183	2.28739e-12	Up
2:632028	chr3_49876272_T_C_b38	rs11127485	Brain_Cerebellum	ENSG00000004534.14	-63735	-0.518988	2.39195e-12	Down
16:56991363	chr16_56957451_C_T_b38	rs183130	Lung	ENSG00000087237.10	-4399	-0.285847	2.47366e-12	Down
16:56990716	chr16_56956804_C_A_b38	rs247617	Lung	ENSG00000087237.10	-5046	-0.285847	2.47366e-12	Down
5:112335348	chr5_113012131_A_G_b38	rs13171553	Colon_Transverse	ENSG00000171444.17	-476699	-0.154149	2.47438e-12	Down
1:109818530	chr2_27578551_C_A_b38	rs646776	Spleen	ENSG00000138002.14	88762	-0.329425	2.5188e-12	Down
1:169094459	chr11_61803311_T_C_b38	rs1892094	Cells_Cultured_fibroblasts	ENSG00000134825.15	10675	0.164265	2.55709e-12	Up
5:122476457	chr11_61811991_A_G_b38	rs13359291	Cells_Cultured_fibroblasts	ENSG00000134825.15	19355	0.164265	2.55709e-12	Up
8:126482077	chr11_61804006_T_C_b38	rs2954021	Cells_Cultured_fibroblasts	ENSG00000134825.15	11370	0.164265	2.55709e-12	Up
2:28635740	chr11_61802358_C_T_b38	rs7562	Cells_Cultured_fibroblasts	ENSG00000134825.15	9722	0.164265	2.55709e-12	Up
5:56195647	chr11_116791110_T_C_b38	rs59715006	Muscle_Skeletal	ENSG00000254851.1	-344418	-0.71224	2.62312e-12	Down
11:116660686	chr19_10655143_C_T_b38	rs2266788	Whole_Blood	ENSG00000129353.14	52686	0.112093	2.63798e-12	Up
11:116640237	chr11_116813448_T_C_b38	rs6589565	Adipose_Visceral_Omentum	ENSG00000280143.1	-392909	0.303039	2.74249e-12	Up
8:19824492	chr11_61781553_G_A_b38	rs13702	Cells_Cultured_fibroblasts	ENSG00000134825.15	-11083	0.163384	2.75946e-12	Up
2:21291312	chr5_113013682_T_C_b38	rs548145	Pancreas	ENSG00000172795.15	36980	0.31607	2.76023e-12	Up
11:116640237	chr11_116813448_T_C_b38	rs6589565	Artery_Coronary	ENSG00000254851.1	-322080	-0.879484	2.80899e-12	Down
19:11229218	chr15_90978107_C_A_b38	rs2738452	Testis	ENSG00000258725.1	5247	-0.18236	2.81338e-12	Down
1:169094459	chr11_61803311_T_C_b38	rs1892094	Testis	ENSG00000149485.18	-26007	-0.322999	2.84629e-12	Down
5:122476457	chr11_61811991_A_G_b38	rs13359291	Testis	ENSG00000149485.18	-17327	-0.322999	2.84629e-12	Down
8:126482077	chr11_61804006_T_C_b38	rs2954021	Testis	ENSG00000149485.18	-25312	-0.322999	2.84629e-12	Down
2:28635740	chr11_61802358_C_T_b38	rs7562	Testis	ENSG00000149485.18	-26960	-0.322999	2.84629e-12	Down
3:129663810	chr5_113019201_C_G_b38	rs9880871	Pancreas	ENSG00000172795.15	42499	0.3129	2.85701e-12	Up
3:64710253	chr7_2762169_C_T_b38	rs918466	Lung	ENSG00000146535.13	-82155	0.220601	2.8575e-12	Up
4:190157713	chr4_189236559_A_G_b38	rs13119288	Testis	ENSG00000251310.1	43459	-0.385175	2.87664e-12	Down
19:7184762	chr1_169125221_C_T_b38	rs891088	Pituitary	ENSG00000143156.13	-242746	0.340501	2.9263e-12	Up
5:56143159	chr12_48017319_G_T_b38	rs1862621	Esophagus_Muscularis	ENSG00000240399.1	-38272	0.411825	2.93426e-12	Up
9:4311864	chr5_112999953_C_T_b38	rs10974450	Stomach	ENSG00000172795.15	23251	0.245183	2.98404e-12	Up
2:21291529	chr8_19967052_T_C_b38	rs668948	Whole_Blood	ENSG00000175445.14	65335	0.458616	2.99242e-12	Up
1:184018475	chr1_109275216_T_C_b38	rs1926872	Esophagus_Mucosa	ENSG00000143126.7	25197	-0.259495	3.05641e-12	Down
2:21313577	chr19_11165580_T_C_b38	rs614303	Nerve_Tibial	ENSG00000197256.10	-31968	0.186893	3.10984e-12	Up
7:2801803	chr22_38203357_G_A_b38	rs798489	Nerve_Tibial	ENSG00000198792.12	-69677	0.215774	3.13146e-12	Up
1:63049593	chr1_109279544_G_A_b38	rs1748195	Testis	ENSG00000134222.16	-3642	-0.350322	3.14065e-12	Down
15:91544076	chr5_132435113_C_T_b38	rs12899811	Adipose_Subcutaneous	ENSG00000233006.6	65465	0.289542	3.15556e-12	Up
15:77973391	chr11_116815572_T_C_b38	rs61521110	Brain_Hypothalamus	ENSG00000254851.1	-319956	-0.977082	3.1641e-12	Down
15:77973391	chr11_116815572_T_C_b38	rs61521110	Prostate	ENSG00000254851.1	-319956	-0.757746	3.21075e-12	Down
5:56035268	chr11_116769521_A_G_b38	rs12657013	Adipose_Subcutaneous	ENSG00000254851.1	-366007	-0.781553	3.22676e-12	Down
12:48376213	chr11_116768388_A_G_b38	rs12811832	Adipose_Subcutaneous	ENSG00000254851.1	-367140	-0.781553	3.22676e-12	Down
8:19876746	chr20_41043978_T_A_b38	rs7016880	Artery_Tibial	ENSG00000132793.11	-296942	0.21053	3.36483e-12	Up
2:21286057	chr11_61745928_G_A_b38	rs515135	Liver	ENSG00000124920.13	-6721	0.623125	3.38057e-12	Up
11:116652491	chr1_109274570_A_G_b38	rs7483863	Skin_Not_Sun_Exposed_Suprapubic	ENSG00000134222.16	-8616	0.286594	3.40857e-12	Up
2:21288321	chr5_113002262_G_A_b38	rs562338	Heart_Atrial_Appendage	ENSG00000172795.15	25560	0.22319	3.41855e-12	Up
7:129663496	chr3_51171215_T_A_b38	rs11556924	Nerve_Tibial	ENSG00000164082.14	-535855	-0.295263	3.42541e-12	Down
19:7184762	chr1_169125221_C_T_b38	rs891088	Skin_Sun_Exposed_Lower_leg	ENSG00000143156.13	-242746	0.24158	3.43558e-12	Up
3:138113353	chr2_23726083_G_T_b38	rs253664	Skin_Not_Sun_Exposed_Suprapubic	ENSG00000173960.13	-201202	-0.196043	3.51934e-12	Down
3:129660421	chr5_113000318_G_T_b38	rs11929246	Stomach	ENSG00000172795.15	23616	0.241507	3.52013e-12	Up
16:56989590	chr16_56955678_C_T_b38	rs247616	Lung	ENSG00000087237.10	-6172	-0.282575	3.64742e-12	Down
2:21270554	chr17_39589726_A_G_b38	rs585967	Cells_Cultured_fibroblasts	ENSG00000131748.15	-47339	-0.328506	3.73454e-12	Down
3:129661763	chr5_113005551_T_C_b38	rs784724	Colon_Sigmoid	ENSG00000172795.15	28849	0.278557	3.89494e-12	Up
5:56143159	chr12_48017319_G_T_b38	rs1862621	Cells_Cultured_fibroblasts	ENSG00000167528.12	-334095	-0.186135	3.91721e-12	Down
5:56181369	chr12_48017375_T_C_b38	rs62358106	Cells_Cultured_fibroblasts	ENSG00000167528.12	-334039	-0.186135	3.91721e-12	Down
3:129661763	chr5_113005551_T_C_b38	rs784724	Artery_Aorta	ENSG00000172795.15	28849	0.205205	3.94718e-12	Up
20:6469596	chr22_38203971_G_A_b38	rs17721822	Thyroid	ENSG00000198792.12	-69063	0.195922	3.95821e-12	Up
15:77973391	chr11_116815572_T_C_b38	rs61521110	Adrenal_Gland	ENSG00000254851.1	-319956	-0.741355	3.96038e-12	Down
19:19610596	chr22_38181508_G_A_b38	rs3794991	Nerve_Tibial	ENSG00000185022.11	-20374	0.171348	4.00571e-12	Up
2:21313577	chr19_11165580_T_C_b38	rs614303	Nerve_Tibial	ENSG00000161888.11	9772	0.320188	4.01089e-12	Up
8:19745039	chr5_113008958_C_T_b38	rs10635970	Spleen	ENSG00000171444.17	-479872	-0.404886	4.01848e-12	Down
19:45392254	chr8_19985660_T_C_b38	rs6857	Whole_Blood	ENSG00000175445.14	83943	0.413871	4.06832e-12	Up
8:19745039	chr5_113008958_C_T_b38	rs10635970	Heart_Atrial_Appendage	ENSG00000172795.15	32256	0.228214	4.07095e-12	Up
2:205520621	chr11_116796367_A_G_b38	rs78980179	Skin_Not_Sun_Exposed_Suprapubic	ENSG00000254851.1	-339161	-0.707864	4.07603e-12	Down
5:112326410	chr5_112990172_C_T_b38	rs1549182	Esophagus_Mucosa	ENSG00000171444.17	-498658	-0.250586	4.09043e-12	Down
5:56143159	chr12_48017319_G_T_b38	rs1862621	Whole_Blood	ENSG00000240399.1	-38272	0.292888	4.09914e-12	Up
9:4311864	chr5_112999953_C_T_b38	rs10974450	Pancreas	ENSG00000172795.15	23251	0.310304	4.11448e-12	Up
2:233998481	chr1_184049341_T_C_b38	rs10933436	Brain_Cerebellar_Hemisphere	ENSG00000198860.11	-2336	0.329994	4.16043e-12	Up
16:81534790	chr11_116714271_C_T_b38	rs2925979	Colon_Transverse	ENSG00000254851.1	-421257	-0.488022	4.20221e-12	Down
5:56068014	chr5_56930778_G_A_b38	rs56008823	Artery_Tibial	ENSG00000271828.1	2904	0.529096	4.23028e-12	Up
11:116653296	chr5_56947476_C_T_b38	rs2075290	Artery_Tibial	ENSG00000271828.1	19602	0.529096	4.23028e-12	Up
5:56153092	chr5_56948139_A_G_b38	rs16886429	Artery_Tibial	ENSG00000271828.1	20265	0.529096	4.23028e-12	Up
5:56135816	chr5_56933826_A_G_b38	rs58292679	Artery_Tibial	ENSG00000271828.1	5952	0.529096	4.23028e-12	Up
2:205441717	chr5_56930384_A_C_b38	rs1374713	Artery_Tibial	ENSG00000271828.1	2510	0.529096	4.23028e-12	Up
5:56181369	chr12_48017375_T_C_b38	rs62358106	Whole_Blood	ENSG00000240399.1	-38216	0.291351	4.26797e-12	Up
2:27801418	chr5_132448701_G_T_b38	rs1919126	Adipose_Subcutaneous	ENSG00000233006.6	79053	0.288722	4.32482e-12	Up
5:56226211	chr19_19314216_C_T_b38	rs12655082	Muscle_Skeletal	ENSG00000129933.20	-6629	-0.212787	4.42671e-12	Down
5:112335348	chr5_113012131_A_G_b38	rs13171553	Testis	ENSG00000172795.15	35429	0.244524	4.43223e-12	Up
1:63078222	chr8_19973410_C_T_b38	rs10889348	Whole_Blood	ENSG00000175445.14	71693	0.404794	4.49126e-12	Up
3:129663810	chr5_113019201_C_G_b38	rs9880871	Artery_Aorta	ENSG00000172795.15	42499	0.201302	4.55352e-12	Up
2:21241505	chr22_38203850_G_C_b38	rs12713956	Thyroid	ENSG00000198792.12	-69184	0.196121	4.58464e-12	Up
16:56993324	chr16_56959412_C_A_b38	rs3764261	Lung	ENSG00000087237.10	-2438	-0.279386	4.72992e-12	Down
3:129657316	chr5_113010246_A_G_b38	3_129657316_CN0	Testis	ENSG00000172795.15	33544	0.247589	4.73182e-12	Up
19:19610596	chr12_9681032_C_T_b38	rs3794991	Skin_Sun_Exposed_Lower_leg	ENSG00000184293.7	-52267	-0.379429	4.80152e-12	Down
2:21291529	chr12_48015271_C_A_b38	rs668948	Artery_Tibial	ENSG00000167528.12	-336143	-0.245624	4.80731e-12	Down
16:56987369	chr16_56953457_T_C_b38	rs56156922	Lung	ENSG00000087237.10	-8393	-0.283158	4.80755e-12	Down
5:112326410	chr5_112990172_C_T_b38	rs1549182	Testis	ENSG00000172795.15	13470	0.251468	4.83237e-12	Up
19:11224265	chr22_38199404_G_A_b38	rs5930	Thyroid	ENSG00000198792.12	-73630	0.192231	4.84523e-12	Up
8:126486409	chr2_27375230_T_C_b38	rs17321515	Adipose_Subcutaneous	ENSG00000115216.13	-52560	-0.191343	4.94439e-12	Down
2:21270554	chr17_39589726_A_G_b38	rs585967	Heart_Atrial_Appendage	ENSG00000141744.3	-78255	-0.260819	4.99704e-12	Down
3:149856116	chr5_112990713_G_A_b38	rs4681582	Prostate	ENSG00000172795.15	14011	0.331764	5.0281e-12	Up
8:126506694	chr1_93388960_T_C_b38	rs112875651	Small_Intestine_Terminal_Ileum	ENSG00000223745.7	43073	0.448418	5.04306e-12	Up
15:77973391	chr11_116815572_T_C_b38	rs61521110	Lung	ENSG00000149577.15	-363161	0.286515	5.14763e-12	Up
2:21291529	chr12_48015271_C_A_b38	rs668948	Skin_Sun_Exposed_Lower_leg	ENSG00000187166.1	-313709	-0.333403	5.19278e-12	Down
3:129661763	chr5_113005551_T_C_b38	rs784724	Pancreas	ENSG00000171444.17	-483279	-0.364776	5.28585e-12	Down
1:63049593	chr1_109279544_G_A_b38	rs1748195	Pancreas	ENSG00000134222.16	-3642	-0.50551	5.33398e-12	Down
11:116652491	chr1_109274570_A_G_b38	rs7483863	Testis	ENSG00000134222.16	-8616	0.357766	5.44103e-12	Up
19:19610596	chr12_9681032_C_T_b38	rs3794991	Thyroid	ENSG00000184293.7	-52267	-0.283865	5.44407e-12	Down
3:138113353	chr2_23726083_G_T_b38	rs253664	Esophagus_Gastroesophageal_Junction	ENSG00000186453.12	-448986	-0.471378	5.50985e-12	Down
5:56181369	chr12_48017375_T_C_b38	rs62358106	Esophagus_Muscularis	ENSG00000240399.1	-38216	0.403618	5.68089e-12	Up
8:126534671	chr12_9703362_T_G_b38	rs921720	Thyroid	ENSG00000184293.7	-29937	0.2822	5.75963e-12	Up
5:56164458	chr11_116741017_C_G_b38	rs2897974	Adipose_Subcutaneous	ENSG00000254851.1	-394511	-0.770694	5.79025e-12	Down
2:27753878	chr11_116736721_C_T_b38	rs4665985	Adipose_Subcutaneous	ENSG00000254851.1	-398807	-0.770694	5.79025e-12	Down
8:126506694	chr1_93388960_T_C_b38	rs112875651	Pancreas	ENSG00000117505.12	42934	-0.307756	5.92928e-12	Down
6:166109230	chr8_8516832_A_C_b38	rs12191997	Brain_Cerebellum	ENSG00000173295.7	288237	-0.490681	5.96611e-12	Down
5:112335348	chr5_113012131_A_G_b38	rs13171553	Heart_Atrial_Appendage	ENSG00000172795.15	35429	0.219204	6.02615e-12	Up
3:64718258	chr12_111634620_A_G_b38	rs2371767	Skin_Not_Sun_Exposed_Suprapubic	ENSG00000111275.12	-132267	0.227577	6.20549e-12	Up
8:126479362	chr3_185599886_G_C_b38	rs6982502	Skin_Sun_Exposed_Lower_leg	ENSG00000163904.12	17390	0.153533	6.2947e-12	Up
11:116640237	chr11_116813448_T_C_b38	rs6589565	Stomach	ENSG00000254851.1	-322080	-0.714172	6.33639e-12	Down
2:21291312	chr5_113013682_T_C_b38	rs548145	Heart_Atrial_Appendage	ENSG00000172795.15	36980	0.225148	6.44767e-12	Up
8:126506694	chr1_93388960_T_C_b38	rs112875651	Lung	ENSG00000117505.12	42934	-0.165994	6.44798e-12	Down
3:138113353	chr2_23726083_G_T_b38	rs253664	Nerve_Tibial	ENSG00000186453.12	-448986	-0.327349	6.53374e-12	Down
2:21291312	chr5_113013682_T_C_b38	rs548145	Ovary	ENSG00000171444.17	-475148	-0.406682	6.65448e-12	Down
11:116640237	chr11_116813448_T_C_b38	rs6589565	Heart_Left_Ventricle	ENSG00000280143.1	-392909	0.419471	6.77408e-12	Up
8:19743217	chr4_6299331_G_A_b38	rs79341217	Adrenal_Gland	ENSG00000109501.13	29482	0.494054	6.82837e-12	Up
2:165776888	chr5_132350453_G_A_b38	rs17353513	Brain_Hypothalamus	ENSG00000233006.6	-19195	0.597071	7.00154e-12	Up
1:169094459	chr11_61803311_T_C_b38	rs1892094	Small_Intestine_Terminal_Ileum	ENSG00000134824.13	-12945	0.594476	7.00846e-12	Up
5:122476457	chr11_61811991_A_G_b38	rs13359291	Small_Intestine_Terminal_Ileum	ENSG00000134824.13	-4265	0.594476	7.00846e-12	Up
8:126482077	chr11_61804006_T_C_b38	rs2954021	Small_Intestine_Terminal_Ileum	ENSG00000134824.13	-12250	0.594476	7.00846e-12	Up
2:28635740	chr11_61802358_C_T_b38	rs7562	Small_Intestine_Terminal_Ileum	ENSG00000134824.13	-13898	0.594476	7.00846e-12	Up
3:149856116	chr5_112990713_G_A_b38	rs4681582	Testis	ENSG00000172795.15	14011	0.251196	7.2021e-12	Up
2:632028	chr3_49876272_T_C_b38	rs11127485	Heart_Atrial_Appendage	ENSG00000004534.14	-63735	-0.315781	7.44592e-12	Down
8:19745039	chr5_113008958_C_T_b38	rs10635970	Pancreas	ENSG00000172795.15	32256	0.308817	7.4945e-12	Up
8:19885726	chr2_27508073_T_C_b38	rs11984636	Adipose_Subcutaneous	ENSG00000115216.13	80283	-0.18718	7.49913e-12	Down
1:230316444	chr5_56937910_C_A_b38	rs607553	Artery_Tibial	ENSG00000271828.1	10036	0.523717	7.61595e-12	Up
1:109817192	chr2_28412873_T_C_b38	rs7528419	Skin_Sun_Exposed_Lower_leg	ENSG00000270210.1	-13072	-0.218821	7.62652e-12	Down
5:56125696	chr19_19325420_C_G_b38	rs16886383	Muscle_Skeletal	ENSG00000129933.20	4575	-0.218056	7.86287e-12	Down
2:21270554	chr8_41630519_G_C_b38	rs585967	Heart_Atrial_Appendage	ENSG00000029534.19	-266243	-0.248524	7.9708e-12	Down
2:21288321	chr5_113002262_G_A_b38	rs562338	Pancreas	ENSG00000172795.15	25560	0.305857	8.19713e-12	Up
11:116686288	chr12_47982430_G_A_b38	rs7107757	Artery_Tibial	ENSG00000240399.1	-73161	0.389961	8.33812e-12	Up
16:53809247	chr3_136207780_G_T_b38	rs1121980	Artery_Tibial	ENSG00000114054.13	-42526	0.212717	8.4309e-12	Up
8:126506694	chr1_93388960_T_C_b38	rs112875651	Cells_EBV-transformed_lymphocytes	ENSG00000223745.7	43073	0.45321	8.45767e-12	Up
4:190177748	chr4_189294460_C_T_b38	rs4522912	Testis	ENSG00000251310.1	101360	-0.393845	8.65123e-12	Down
4:145568352	chr10_92706682_A_G_b38	rs7689420	Testis	ENSG00000236493.2	36939	0.45736	8.69553e-12	Up
5:56016635	chr11_116801297_T_C_b38	rs12655060	Nerve_Tibial	ENSG00000254851.1	-334231	-0.638861	8.69567e-12	Down
3:149856116	chr5_112990713_G_A_b38	rs4681582	Pancreas	ENSG00000171444.17	-498117	-0.346697	8.83974e-12	Down
1:109817192	chr1_109274968_G_T_b38	rs7528419	Testis	ENSG00000134222.16	-8218	0.354637	8.99691e-12	Up
2:21291529	chr12_48015271_C_A_b38	rs668948	Esophagus_Muscularis	ENSG00000240399.1	-40320	0.385548	9.19826e-12	Up
2:634905	chr1_109278889_T_G_b38	rs6548238	Pancreas	ENSG00000134222.16	-4297	-0.503442	9.23189e-12	Down
1:109817838	chr17_39676113_G_A_b38	rs660240	Spleen	ENSG00000073605.18	-242537	-0.368333	9.23776e-12	Down
2:205520621	chr11_116796367_A_G_b38	rs78980179	Esophagus_Mucosa	ENSG00000254851.1	-339161	-0.680659	9.58671e-12	Down
3:129660421	chr5_113000318_G_T_b38	rs11929246	Heart_Atrial_Appendage	ENSG00000172795.15	23616	0.215406	9.61007e-12	Up
8:126506694	chr1_93388960_T_C_b38	rs112875651	Spleen	ENSG00000117500.12	225750	0.212407	9.68978e-12	Up
2:21288321	chr5_113002262_G_A_b38	rs562338	Stomach	ENSG00000172795.15	25560	0.238627	9.85918e-12	Up
4:145825151	chr1_201831883_C_G_b38	rs951252	Cells_Cultured_fibroblasts	ENSG00000163431.12	-114705	-0.147844	9.93097e-12	Down
3:129661763	chr5_113005551_T_C_b38	rs784724	Heart_Atrial_Appendage	ENSG00000172795.15	28849	0.219077	1.01445e-11	Up
2:21291529	chr12_48015271_C_A_b38	rs668948	Nerve_Tibial	ENSG00000187166.1	-313709	-0.275581	1.03769e-11	Down
5:56006175	chr5_56807982_G_A_b38	rs76453619	Artery_Tibial	ENSG00000271828.1	-119892	0.477854	1.10308e-11	Up
2:165791765	chr22_29053489_A_G_b38	rs34575224	Brain_Caudate_basal_ganglia	ENSG00000100249.4	-8355	-0.520884	1.144e-11	Down
16:56998918	chr16_56965006_A_G_b38	rs12720926	Cells_Cultured_fibroblasts	ENSG00000087237.10	3156	-0.395985	1.15451e-11	Down
2:21286057	chr11_61745928_G_A_b38	rs515135	Whole_Blood	ENSG00000124920.13	-6721	0.263974	1.1796e-11	Up
16:53799977	chr1_109276674_C_A_b38	rs9930333	Liver	ENSG00000134222.16	-6512	-0.748138	1.18718e-11	Down
8:126534671	chr12_9703362_T_G_b38	rs921720	Brain_Caudate_basal_ganglia	ENSG00000184293.7	-29937	0.611264	1.19185e-11	Up
7:129663496	chr3_51171215_T_A_b38	rs11556924	Cells_Cultured_fibroblasts	ENSG00000114735.9	602063	0.222983	1.21042e-11	Up
7:2801803	chr22_38203357_G_A_b38	rs798489	Thyroid	ENSG00000198792.12	-69677	0.191461	1.21367e-11	Up
1:63049593	chr1_109279544_G_A_b38	rs1748195	Brain_Cortex	ENSG00000134222.16	-3642	-0.360265	1.21432e-11	Down
1:109817838	chr17_39676113_G_A_b38	rs660240	Skin_Not_Sun_Exposed_Suprapubic	ENSG00000161395.13	-20684	-0.139996	1.23262e-11	Down
16:56988044	chr16_56954132_C_T_b38	rs173539	Lung	ENSG00000087237.10	-7718	-0.273142	1.25481e-11	Down
8:41519248	chr1_62679768_G_A_b38	rs516946	Skin_Not_Sun_Exposed_Suprapubic	ENSG00000116641.17	-8600	-0.216149	1.28601e-11	Down
3:129663810	chr5_113019201_C_G_b38	rs9880871	Heart_Atrial_Appendage	ENSG00000172795.15	42499	0.218276	1.29477e-11	Up
5:56143159	chr12_48017319_G_T_b38	rs1862621	Nerve_Tibial	ENSG00000187166.1	-311661	-0.291218	1.30308e-11	Down
5:56181369	chr12_48017375_T_C_b38	rs62358106	Nerve_Tibial	ENSG00000187166.1	-311605	-0.291218	1.30308e-11	Down
3:138113353	chr2_23726083_G_T_b38	rs253664	Artery_Aorta	ENSG00000173960.13	-201202	-0.21707	1.31019e-11	Down
16:56987015	chr16_56953103_C_T_b38	rs12446515	Lung	ENSG00000087237.10	-8747	-0.280431	1.31628e-11	Down
8:126506694	chr1_93388960_T_C_b38	rs112875651	Spleen	ENSG00000223745.7	43073	0.427263	1.32285e-11	Up
3:138113353	chr2_23726083_G_T_b38	rs253664	Muscle_Skeletal	ENSG00000173960.13	-201202	-0.141033	1.32763e-11	Down
16:56999328	chr16_56965416_C_T_b38	rs11508026	Cells_Cultured_fibroblasts	ENSG00000087237.10	3566	-0.39566	1.32779e-11	Down
8:126506694	chr1_93388960_T_C_b38	rs112875651	Brain_Anterior_cingulate_cortex_BA24	ENSG00000223745.7	43073	0.525147	1.34132e-11	Up
16:56994528	chr16_56960616_C_T_b38	rs17231506,CR057853	Lung	ENSG00000087237.10	-1234	-0.278595	1.35391e-11	Down
16:56994244	chr16_56960332_T_TA_b38	rs36229491	Lung	ENSG00000087237.10	-1518	-0.278595	1.35391e-11	Down
2:55341367	chr2_55114231_C_T_b38	rs2920844	Nerve_Tibial	ENSG00000162994.15	-118123	-0.54316	1.36885e-11	Down
2:55341952	chr2_55114816_T_G_b38	rs2968781	Nerve_Tibial	ENSG00000162994.15	-117538	-0.54316	1.36885e-11	Down
3:138113353	chr2_23726083_G_T_b38	rs253664	Adrenal_Gland	ENSG00000219626.8	-350443	0.358716	1.37604e-11	Up
5:56062821	chr11_116736652_A_C_b38	rs16886257	Adipose_Subcutaneous	ENSG00000254851.1	-398876	-0.758214	1.40766e-11	Down
16:53799977	chr1_109276674_C_A_b38	rs9930333	Skin_Sun_Exposed_Lower_leg	ENSG00000143126.7	26655	-0.118372	1.43107e-11	Down
3:149856116	chr5_112990713_G_A_b38	rs4681582	Spleen	ENSG00000171444.17	-498117	-0.373758	1.43492e-11	Down
2:622827	chr19_19296909_T_C_b38	rs2867125	Muscle_Skeletal	ENSG00000129933.20	-23936	-0.24112	1.45295e-11	Down
2:205520621	chr11_116796367_A_G_b38	rs78980179	Thyroid	ENSG00000280143.1	-409990	0.351111	1.48032e-11	Up
2:27851918	chr6_13270713_G_C_b38	rs3749147	Nerve_Tibial	ENSG00000112137.17	553908	-0.310099	1.48144e-11	Down
5:112335348	chr5_113012131_A_G_b38	rs13171553	Stomach	ENSG00000172795.15	35429	0.237769	1.50079e-11	Up
2:164444356	chr11_116799960_A_C_b38	rs77559470	Whole_Blood	ENSG00000254851.1	-335568	-0.513169	1.50185e-11	Down
11:116677220	chr11_116760991_T_C_b38	rs529068927	Adipose_Subcutaneous	ENSG00000254851.1	-374537	-0.770702	1.50267e-11	Down
9:4311864	chr5_112999953_C_T_b38	rs10974450	Spleen	ENSG00000171444.17	-488877	-0.384573	1.54246e-11	Down
15:77973391	chr11_116815572_T_C_b38	rs61521110	Liver	ENSG00000236267.1	1569	0.60088	1.56042e-11	Up
9:110125811	chr2_168934928_A_G_b38	rs817858	Nerve_Tibial	ENSG00000152254.10	33688	-0.34505	1.58969e-11	Down
7:129663496	chr3_51171215_T_A_b38	rs11556924	Artery_Aorta	ENSG00000164081.12	-499960	-0.349971	1.59789e-11	Down
7:2869985	chr1_96478438_T_C_b38	rs1182188	Cells_Cultured_fibroblasts	ENSG00000117569.18	-243227	0.210504	1.69883e-11	Up
7:129663496	chr3_51171215_T_A_b38	rs11556924	Breast_Mammary_Tissue	ENSG00000164081.12	-499960	-0.293197	1.76163e-11	Down
1:93854517	chr6_126377573_A_G_b38	rs2114273	Adipose_Subcutaneous	ENSG00000203760.8	37399	-0.254685	1.7975e-11	Down
2:165776888	chr5_132350453_G_A_b38	rs17353513	Thyroid	ENSG00000224431.1	150997	0.238607	1.86958e-11	Up
1:109817192	chr2_28412873_T_C_b38	rs7528419	Adrenal_Gland	ENSG00000270210.1	-13072	-0.48576	1.90999e-11	Down
9:22125503	chr12_111621753_C_T_b38	rs1333049	Skin_Sun_Exposed_Lower_leg	ENSG00000111275.12	-145134	0.178277	1.92004e-11	Up
2:205520621	chr11_116796367_A_G_b38	rs78980179	Whole_Blood	ENSG00000149591.16	-402954	0.478067	1.93849e-11	Up
1:109817192	chr2_28412873_T_C_b38	rs7528419	Esophagus_Muscularis	ENSG00000270210.1	-13072	-0.218887	1.95808e-11	Down
7:129663496	chr3_51171215_T_A_b38	rs11556924	Muscle_Skeletal	ENSG00000114735.9	602063	0.213082	1.96245e-11	Up
3:129663810	chr5_113019201_C_G_b38	rs9880871	Testis	ENSG00000172795.15	42499	0.241369	2.05129e-11	Up
5:112326410	chr5_112990172_C_T_b38	rs1549182	Heart_Atrial_Appendage	ENSG00000172795.15	13470	0.217367	2.05413e-11	Up
2:205520621	chr11_116796367_A_G_b38	rs78980179	Thyroid	ENSG00000254851.1	-339161	-0.63166	2.05841e-11	Down
4:190217900	chr2_21086250_C_T_b38	rs112761868	Skin_Sun_Exposed_Lower_leg	ENSG00000084674.14	42177	0.345608	2.14399e-11	Up
19:11269726	chr2_21080598_T_C_b38	rs11671372	Skin_Sun_Exposed_Lower_leg	ENSG00000084674.14	36525	0.345608	2.14399e-11	Up
6:166109230	chr8_8516832_A_C_b38	rs12191997	Brain_Cortex	ENSG00000173295.7	288237	-0.583968	2.16523e-11	Down
7:139695144	chr2_21021128_G_T_b38	rs7795996	Adipose_Subcutaneous	ENSG00000084674.14	-22945	0.245777	2.20108e-11	Up
2:21286057	chr11_61745928_G_A_b38	rs515135	Whole_Blood	ENSG00000134824.13	-70328	0.360074	2.2615e-11	Up
4:6320517	chr16_56967304_C_T_b38	rs4382107	Cells_Cultured_fibroblasts	ENSG00000087237.10	5454	-0.390426	2.26704e-11	Down
8:19743254	chr16_56967526_G_A_b38	rs74974359	Cells_Cultured_fibroblasts	ENSG00000087237.10	5676	-0.390426	2.26704e-11	Down
19:19610596	chr12_9681032_C_T_b38	rs3794991	Nerve_Tibial	ENSG00000256594.7	63748	0.286642	2.29691e-11	Up
15:91544076	chr5_132435113_C_T_b38	rs12899811	Breast_Mammary_Tissue	ENSG00000197375.12	65361	-0.19883	2.29728e-11	Down
7:129663496	chr3_51171215_T_A_b38	rs11556924	Adipose_Visceral_Omentum	ENSG00000164081.12	-499960	-0.295555	2.30102e-11	Down
8:19745039	chr5_113008958_C_T_b38	rs10635970	Ovary	ENSG00000171444.17	-479872	-0.39333	2.36838e-11	Down
15:77973391	chr11_116815572_T_C_b38	rs61521110	Pancreas	ENSG00000254851.1	-319956	-0.636515	2.39595e-11	Down
2:205559076	chr12_47983186_C_A_b38	rs78096276	Artery_Tibial	ENSG00000240399.1	-72405	0.393485	2.43399e-11	Up
1:109817192	chr2_28412873_T_C_b38	rs7528419	Stomach	ENSG00000270210.1	-13072	-0.359291	2.45945e-11	Down
1:109817192	chr2_28412873_T_C_b38	rs7528419	Muscle_Skeletal	ENSG00000270210.1	-13072	-0.129098	2.55672e-11	Down
2:21291529	chr12_48015271_C_A_b38	rs668948	Thyroid	ENSG00000167528.12	-336143	-0.211457	2.56602e-11	Down
8:126495818	chr6_126431738_C_G_b38	rs10808546	Adipose_Subcutaneous	ENSG00000203760.8	91564	-0.252338	2.64308e-11	Down
3:64705365	chr6_126431728_C_T_b38	rs6795735	Adipose_Subcutaneous	ENSG00000203760.8	91554	-0.252338	2.64308e-11	Down
2:632028	chr3_49876272_T_C_b38	rs11127485	Skin_Not_Sun_Exposed_Suprapubic	ENSG00000004534.14	-63735	-0.240454	2.64411e-11	Down
4:190315145	chr4_6318790_T_A_b38	rs11731163	Thyroid	ENSG00000109501.13	48941	0.177417	2.68219e-11	Up
16:57005301	chr4_6318788_C_T_b38	rs1532625	Thyroid	ENSG00000109501.13	48939	0.177417	2.68219e-11	Up
12:112059557	chr7_116717990_A_G_b38	rs11065979	Brain_Hypothalamus	ENSG00000105976.14	45600	-0.490892	2.73154e-11	Down
2:165776888	chr5_132350453_G_A_b38	rs17353513	Skin_Not_Sun_Exposed_Suprapubic	ENSG00000131435.12	92782	-0.192334	2.7605e-11	Down
2:21291312	chr5_113013682_T_C_b38	rs548145	Testis	ENSG00000172795.15	36980	0.240527	2.85537e-11	Up
3:64710253	chr7_2762169_C_T_b38	rs918466	Adipose_Subcutaneous	ENSG00000146535.13	-82155	0.207179	2.87151e-11	Up
3:138113353	chr2_23726083_G_T_b38	rs253664	Adipose_Visceral_Omentum	ENSG00000242628.5	-488298	-0.369885	2.87708e-11	Down
2:21428289	chr2_27578892_A_G_b38	rs71435601	Muscle_Skeletal	ENSG00000115234.10	208396	0.20782	2.9192e-11	Up
2:632028	chr3_49876272_T_C_b38	rs11127485	Heart_Left_Ventricle	ENSG00000004534.14	-63735	-0.281418	3.06124e-11	Down
8:19743217	chr4_6299331_G_A_b38	rs79341217	Brain_Cerebellar_Hemisphere	ENSG00000109501.13	29482	0.638289	3.13589e-11	Up
9:4311864	chr5_112999953_C_T_b38	rs10974450	Esophagus_Mucosa	ENSG00000171444.17	-488877	-0.241431	3.13833e-11	Down
3:129660421	chr5_113000318_G_T_b38	rs11929246	Spleen	ENSG00000172795.15	23616	0.288731	3.3292e-11	Up
3:129671420	chr5_113020211_A_G_b38	rs1708237	Spleen	ENSG00000172795.15	43509	0.288731	3.3292e-11	Up
7:2789880	chr1_201903136_C_T_b38	rs798502	Lung	ENSG00000163431.12	-43452	-0.185092	3.37155e-11	Down
2:21288321	chr5_113002262_G_A_b38	rs562338	Spleen	ENSG00000172795.15	25560	0.291323	3.39014e-11	Up
8:126488250	chr17_39651445_A_C_b38	rs2980869	Esophagus_Muscularis	ENSG00000161395.13	-45352	-0.171987	3.39033e-11	Down
1:109821511	chr2_27629051_G_A_b38	rs602633	Muscle_Skeletal	ENSG00000115234.10	258555	0.211442	3.47871e-11	Up
19:19407718	chr3_185584310_G_A_b38	rs10401969	Skin_Sun_Exposed_Lower_leg	ENSG00000163904.12	1814	0.147507	3.48334e-11	Up
2:27801418	chr5_132448701_G_T_b38	rs1919126	Breast_Mammary_Tissue	ENSG00000197375.12	78949	-0.198219	3.50498e-11	Down
19:19610596	chr12_9681032_C_T_b38	rs3794991	Adipose_Subcutaneous	ENSG00000256594.7	63748	0.233123	3.53998e-11	Up
2:233998481	chr1_184049341_T_C_b38	rs10933436	Cells_Cultured_fibroblasts	ENSG00000198756.10	11612	-0.264664	3.56582e-11	Down
8:126482621	chr19_33395448_C_T_b38	rs2954022	Adipose_Subcutaneous	ENSG00000124299.13	-126346	-0.228334	3.61088e-11	Down
8:19824492	chr11_61781553_G_A_b38	rs13702	Small_Intestine_Terminal_Ileum	ENSG00000134824.13	-34703	0.574114	3.62537e-11	Up
2:21290067	chr5_113020369_CTA_C_b38	rs580889	Esophagus_Mucosa	ENSG00000171444.17	-468461	-0.240572	3.63083e-11	Down
3:129660842	chr5_113021705_AG_A_b38	rs2718844	Esophagus_Mucosa	ENSG00000171444.17	-467125	-0.240572	3.63083e-11	Down
5:112335650	chr5_113020952_G_A_b38	rs13171773	Esophagus_Mucosa	ENSG00000171444.17	-467878	-0.240572	3.63083e-11	Down
8:126534671	chr12_9703362_T_G_b38	rs921720	Whole_Blood	ENSG00000069493.14	38393	0.135329	3.72312e-11	Up
9:110125811	chr2_168934928_A_G_b38	rs817858	Adipose_Visceral_Omentum	ENSG00000152254.10	33688	-0.395295	3.76875e-11	Down
11:116652491	chr1_109274570_A_G_b38	rs7483863	Skin_Sun_Exposed_Lower_leg	ENSG00000143126.7	24551	0.125017	3.773e-11	Up
8:126484526	chr17_47245759_T_C_b38	rs2954026	Esophagus_Gastroesophageal_Junction	ENSG00000259207.7	-8087	-0.335223	3.77383e-11	Down
3:129657316	chr5_113010246_A_G_b38	3_129657316_CN0	Stomach	ENSG00000172795.15	33544	0.235605	3.77783e-11	Up
16:53825488	chr5_75329662_C_A_b38	rs9941349	Esophagus_Mucosa	ENSG00000113163.15	-182402	-0.16027	3.79325e-11	Down
16:53799977	chr1_109276674_C_A_b38	rs9930333	Esophagus_Mucosa	ENSG00000134222.16	-6512	-0.233145	3.81239e-11	Down
19:7224431	chr1_109275684_G_T_b38	rs7248104	Pancreas	ENSG00000143126.7	25665	-0.284257	3.86992e-11	Down
2:21319016	chr1_109275908_C_T_b38	rs672889	Pancreas	ENSG00000143126.7	25889	-0.284257	3.86992e-11	Down
19:19610596	chr12_9681032_C_T_b38	rs3794991	Pituitary	ENSG00000184293.7	-52267	-0.510139	3.88168e-11	Down
3:12989847	chr15_65758961_C_T_b38	rs892285	Testis	ENSG00000174485.15	-33332	0.159441	3.93619e-11	Up
1:96944797	chr1_184051811_G_A_b38	rs1555543	Cells_Cultured_fibroblasts	ENSG00000198756.10	14082	-0.263866	3.953e-11	Down
11:61569830	chr4_6301295_C_T_b38	rs174546	Adipose_Subcutaneous	ENSG00000109501.13	31446	0.211571	3.97277e-11	Up
9:22088094	chr6_126391101_G_C_b38	rs10738607	Adipose_Subcutaneous	ENSG00000203760.8	50927	-0.254349	3.97971e-11	Down
3:129661763	chr5_113005551_T_C_b38	rs784724	Stomach	ENSG00000171444.17	-483279	-0.213077	4.03605e-11	Down
8:19876746	chr20_41043978_T_A_b38	rs7016880	Esophagus_Muscularis	ENSG00000183798.4	-322849	0.283314	4.05368e-11	Up
12:112059557	chr7_116717990_A_G_b38	rs11065979	Brain_Spinal_cord_cervical_c-1	ENSG00000105976.14	45600	-0.652224	4.14886e-11	Down
8:19885726	chr2_27508073_T_C_b38	rs11984636	Thyroid	ENSG00000115226.9	12828	0.212944	4.15417e-11	Up
17:45323125	chr3_11358775_C_T_b38	rs4144743	Cells_Cultured_fibroblasts	ENSG00000197548.12	86466	0.179797	4.16983e-11	Up
3:138113353	chr2_23726083_G_T_b38	rs253664	Colon_Sigmoid	ENSG00000186453.12	-448986	-0.414865	4.24519e-11	Down
16:57006590	chr16_56972678_C_T_b38	rs7499892	Cells_Cultured_fibroblasts	ENSG00000140853.15	-16807	0.287564	4.36438e-11	Up
5:56179341	chr2_27531011_A_C_b38	rs16886463	Muscle_Skeletal	ENSG00000198522.13	-97236	0.187148	4.39659e-11	Up
19:19610596	chr12_9681032_C_T_b38	rs3794991	Prostate	ENSG00000184293.7	-52267	-0.460446	4.48594e-11	Down
2:205520621	chr11_116796367_A_G_b38	rs78980179	Nerve_Tibial	ENSG00000280143.1	-409990	0.432099	4.4963e-11	Up
11:116663707	chr17_31303952_A_G_b38	rs662799	Cells_Cultured_fibroblasts	ENSG00000126861.4	6541	0.161176	4.61098e-11	Up
2:21288321	chr5_113002262_G_A_b38	rs562338	Esophagus_Mucosa	ENSG00000171444.17	-486568	-0.238724	4.66827e-11	Down
15:91544076	chr5_132435113_C_T_b38	rs12899811	Thyroid	ENSG00000197375.12	65361	-0.179374	4.7122e-11	Down
1:63094207	chr8_19987865_C_T_b38	rs11485618	Whole_Blood	ENSG00000175445.14	86148	0.409219	4.73018e-11	Up
2:27741237	chr8_19990569_G_A_b38	rs780094	Whole_Blood	ENSG00000175445.14	88852	0.409219	4.73018e-11	Up
3:185317674	chr7_2750246_A_C_b38	rs12374077	Whole_Blood	ENSG00000146535.13	-94078	0.21419	4.87345e-11	Up
7:2801803	chr22_38203357_G_A_b38	rs798489	Nerve_Tibial	ENSG00000184381.18	-2333	-0.16003	4.87484e-11	Down
8:19745039	chr5_113008958_C_T_b38	rs10635970	Breast_Mammary_Tissue	ENSG00000171444.17	-479872	-0.265759	4.97557e-11	Down
3:129671420	chr5_113020211_A_G_b38	rs1708237	Esophagus_Mucosa	ENSG00000171444.17	-468619	-0.237618	5.02054e-11	Down
1:109817192	chr1_109274968_G_T_b38	rs7528419	Skin_Sun_Exposed_Lower_leg	ENSG00000143126.7	24949	0.124454	5.08734e-11	Up
1:109817838	chr17_39676113_G_A_b38	rs660240	Nerve_Tibial	ENSG00000167914.11	-277150	0.384397	5.0904e-11	Up
3:185317674	chr7_2750246_A_C_b38	rs12374077	Colon_Transverse	ENSG00000146535.13	-94078	0.160541	5.16655e-11	Up
8:126486409	chr2_27375230_T_C_b38	rs17321515	Thyroid	ENSG00000115226.9	-120015	0.210746	5.29315e-11	Up
2:21290067	chr5_113020369_CTA_C_b38	rs580889	Stomach	ENSG00000171444.17	-468461	-0.210158	5.32506e-11	Down
3:129660842	chr5_113021705_AG_A_b38	rs2718844	Stomach	ENSG00000171444.17	-467125	-0.210158	5.32506e-11	Down
5:112335650	chr5_113020952_G_A_b38	rs13171773	Stomach	ENSG00000171444.17	-467878	-0.210158	5.32506e-11	Down
8:19739866	chr16_56971567_C_A_b38	rs112564744	Cells_Cultured_fibroblasts	ENSG00000087237.10	9717	-0.381422	5.4668e-11	Down
22:34217765	chr16_56971389_C_T_b38	rs9306282	Cells_Cultured_fibroblasts	ENSG00000087237.10	9539	-0.381422	5.4668e-11	Down
5:74625487	chr1_62652525_A_C_b38	rs7703051	Skin_Not_Sun_Exposed_Suprapubic	ENSG00000116641.17	-35843	-0.209338	5.51601e-11	Down
19:19407718	chr1_62641855_C_T_b38	rs10401969	Skin_Not_Sun_Exposed_Suprapubic	ENSG00000116641.17	-46513	-0.209338	5.51601e-11	Down
2:21286057	chr1_62583880_A_C_b38	rs515135	Skin_Not_Sun_Exposed_Suprapubic	ENSG00000116641.17	-104488	-0.209338	5.51601e-11	Down
15:77973391	chr11_116815572_T_C_b38	rs61521110	Breast_Mammary_Tissue	ENSG00000280143.1	-390785	0.396212	5.52968e-11	Up
16:53800754	chr2_21205417_A_G_b38	rs9940128	Heart_Left_Ventricle	ENSG00000084674.14	161344	0.323402	5.54387e-11	Up
6:130345835	chr10_92703125_C_T_b38	rs1415701	Lung	ENSG00000236493.2	33382	0.368675	5.72937e-11	Up
15:95267483	chr7_2732797_A_C_b38	rs7181659	Adipose_Subcutaneous	ENSG00000146535.13	-111527	0.194642	5.82853e-11	Up
19:11224265	chr22_38199404_G_A_b38	rs5930	Nerve_Tibial	ENSG00000198792.12	-73630	0.205381	5.85489e-11	Up
6:130345835	chr10_92703125_C_T_b38	rs1415701	Esophagus_Muscularis	ENSG00000236493.2	33382	0.35503	5.89427e-11	Up
3:49913705	chr8_41675996_A_G_b38	rs36022378	Muscle_Skeletal	ENSG00000029534.19	-220766	-0.118228	5.96594e-11	Down
2:205520621	chr11_116796367_A_G_b38	rs78980179	Artery_Tibial	ENSG00000280143.1	-409990	0.377956	5.97784e-11	Up
15:77973391	chr11_116815572_T_C_b38	rs61521110	Brain_Cerebellar_Hemisphere	ENSG00000254851.1	-319956	-0.937029	6.23748e-11	Down
16:56989830	chr4_189305874_T_A_b38	rs12923459	Testis	ENSG00000251310.1	112774	-0.376031	6.3247e-11	Down
17:37807698	chr4_6288259_T_G_b38	rs9972882	Adipose_Subcutaneous	ENSG00000109501.13	18410	0.210711	6.34919e-11	Up
5:56163813	chr5_56762660_A_G_b38	rs61243567	Artery_Tibial	ENSG00000271828.1	-165214	0.457429	6.35549e-11	Up
3:129661763	chr5_113005551_T_C_b38	rs784724	Esophagus_Mucosa	ENSG00000171444.17	-483279	-0.240133	6.41309e-11	Down
11:116640237	chr11_116813448_T_C_b38	rs6589565	Colon_Transverse	ENSG00000254851.1	-322080	-0.626051	6.44986e-11	Down
11:116661826	chr11_116792991_G_A_b38	rs2072560	Muscle_Skeletal	ENSG00000254851.1	-342537	-0.61134	6.47743e-11	Down
2:21290067	chr5_113020369_CTA_C_b38	rs580889	Spleen	ENSG00000171444.17	-468461	-0.371831	6.64028e-11	Down
3:129660842	chr5_113021705_AG_A_b38	rs2718844	Spleen	ENSG00000171444.17	-467125	-0.371831	6.64028e-11	Down
5:112335650	chr5_113020952_G_A_b38	rs13171773	Spleen	ENSG00000171444.17	-467878	-0.371831	6.64028e-11	Down
1:109821511	chr1_62628536_A_G_b38	rs602633	Skin_Not_Sun_Exposed_Suprapubic	ENSG00000116641.17	-59832	-0.208692	6.64064e-11	Down
2:205559076	chr12_47983186_C_A_b38	rs78096276	Muscle_Skeletal	ENSG00000167528.12	-368228	-0.231588	6.85241e-11	Down
8:126534671	chr12_9703362_T_G_b38	rs921720	Prostate	ENSG00000184293.7	-29937	0.464973	6.97378e-11	Up
4:190303776	chr4_189341657_T_C_b38	rs67294765	Testis	ENSG00000251310.1	148557	0.373521	6.98642e-11	Up
3:64718258	chr12_111634620_A_G_b38	rs2371767	Esophagus_Mucosa	ENSG00000111275.12	-132267	0.24435	7.02967e-11	Up
8:19745039	chr5_113008958_C_T_b38	rs10635970	Stomach	ENSG00000171444.17	-479872	-0.212141	7.12225e-11	Down
16:57006829	chr16_56972917_T_A_b38	rs289713	Cells_Cultured_fibroblasts	ENSG00000140853.15	-16568	-0.27718	7.12845e-11	Down
11:116663707	chr17_31303952_A_G_b38	rs662799	Spleen	ENSG00000126860.11	-17932	-0.356641	7.144e-11	Down
19:19610596	chr12_9681032_C_T_b38	rs3794991	Artery_Coronary	ENSG00000184293.7	-52267	-0.458108	7.15253e-11	Down
16:53800568	chr1_62583922_C_G_b38	rs9939973	Skin_Not_Sun_Exposed_Suprapubic	ENSG00000116641.17	-104446	-0.207334	7.17683e-11	Down
9:110125811	chr2_168934928_A_G_b38	rs817858	Lung	ENSG00000152254.10	33688	-0.376076	7.22482e-11	Down
3:149856116	chr5_112990713_G_A_b38	rs4681582	Esophagus_Mucosa	ENSG00000171444.17	-498117	-0.233999	7.25097e-11	Down
18:57854694	chr12_111427245_C_G_b38	rs34633411	Esophagus_Mucosa	ENSG00000111275.12	-339642	-0.240514	7.25636e-11	Down
1:109817838	chr17_39676113_G_A_b38	rs660240	Heart_Atrial_Appendage	ENSG00000131771.13	49373	-0.376117	7.26175e-11	Down
8:96222990	chr2_21092792_C_T_b38	rs56001003	Heart_Left_Ventricle	ENSG00000084674.14	48719	-0.255516	7.36249e-11	Down
5:112326410	chr5_112990172_C_T_b38	rs1549182	Stomach	ENSG00000171444.17	-498658	-0.207007	7.46201e-11	Down
19:19610596	chr12_9681032_C_T_b38	rs3794991	Brain_Spinal_cord_cervical_c-1	ENSG00000184293.7	-52267	-0.723266	7.60493e-11	Down
2:165789966	chr7_2830351_T_C_b38	rs1454413	Whole_Blood	ENSG00000146535.13	-13973	0.208082	7.65068e-11	Up
8:126506694	chr1_93388960_T_C_b38	rs112875651	Nerve_Tibial	ENSG00000122483.17	209041	0.249425	7.69866e-11	Up
3:129671420	chr5_113020211_A_G_b38	rs1708237	Stomach	ENSG00000171444.17	-468619	-0.205975	7.78047e-11	Down
3:129663810	chr5_113019201_C_G_b38	rs9880871	Spleen	ENSG00000172795.15	42499	0.285516	7.88516e-11	Up
2:21286057	chr1_62584148_G_A_b38	rs515135	Skin_Not_Sun_Exposed_Suprapubic	ENSG00000116641.17	-104220	-0.205704	7.91665e-11	Down
3:169096267	chr16_56970977_G_A_b38	rs6773655	Cells_Cultured_fibroblasts	ENSG00000087237.10	9127	-0.37844	7.99058e-11	Down
8:19885726	chr2_27508073_T_C_b38	rs11984636	Brain_Cerebellum	ENSG00000234072.1	151580	0.560768	8.01349e-11	Up
8:126506694	chr1_93388960_T_C_b38	rs112875651	Prostate	ENSG00000223745.7	43073	0.372462	8.11982e-11	Up
5:56195647	chr11_116791110_T_C_b38	rs59715006	Artery_Tibial	ENSG00000254851.1	-344418	-0.758699	8.13897e-11	Down
3:123093541	chr2_27518370_T_C_b38	rs2124499	Thyroid	ENSG00000084734.8	21528	0.252166	8.19257e-11	Up
16:53825488	chr5_75329662_C_A_b38	rs9941349	Testis	ENSG00000176928.5	298763	0.38848	8.23233e-11	Up
12:111865049	chr10_92705802_C_T_b38	rs7310615	Lung	ENSG00000236493.2	36059	0.363187	8.28479e-11	Up
1:230310736	chr11_116791863_C_T_b38	rs638112	Muscle_Skeletal	ENSG00000254851.1	-343665	-0.591285	8.37601e-11	Down
1:109817192	chr1_109274968_G_T_b38	rs7528419	Esophagus_Mucosa	ENSG00000134243.11	-122983	0.134918	8.42405e-11	Up
4:190262811	chr16_56968820_T_G_b38	rs4608851	Cells_Cultured_fibroblasts	ENSG00000140853.15	-20665	-0.2606	8.44813e-11	Down
8:126506694	chr1_93388960_T_C_b38	rs112875651	Adipose_Visceral_Omentum	ENSG00000117505.12	42934	-0.212275	8.46383e-11	Down
11:116640237	chr11_116813448_T_C_b38	rs6589565	Liver	ENSG00000236267.1	-555	0.606292	8.57011e-11	Up
9:4311864	chr5_112999953_C_T_b38	rs10974450	Stomach	ENSG00000171444.17	-488877	-0.207334	8.69495e-11	Down
8:41630405	chr2_21047682_A_C_b38	rs4737009	Skin_Not_Sun_Exposed_Suprapubic	ENSG00000084674.14	3609	-0.378035	8.74346e-11	Down
3:51208646	chr2_21096144_T_G_b38	rs4378999	Adipose_Subcutaneous	ENSG00000233005.1	-125031	-0.368076	8.85356e-11	Down
11:116663707	chr17_31303952_A_G_b38	rs662799	Thyroid	ENSG00000196712.17	209025	0.148597	8.8705e-11	Up
15:77973391	chr11_116815572_T_C_b38	rs61521110	Colon_Sigmoid	ENSG00000280143.1	-390785	0.369184	8.90096e-11	Up
5:56143159	chr12_48017319_G_T_b38	rs1862621	Nerve_Tibial	ENSG00000240399.1	-38272	0.392013	9.09608e-11	Up
5:56181369	chr12_48017375_T_C_b38	rs62358106	Nerve_Tibial	ENSG00000240399.1	-38216	0.392013	9.09608e-11	Up
3:64718258	chr12_111634620_A_G_b38	rs2371767	Skin_Sun_Exposed_Lower_leg	ENSG00000111275.12	-132267	0.171733	9.18333e-11	Up
20:6469596	chr22_38203971_G_A_b38	rs17721822	Nerve_Tibial	ENSG00000184381.18	-1719	-0.158304	9.21108e-11	Down
2:21290067	chr5_113020369_CTA_C_b38	rs580889	Spleen	ENSG00000172795.15	43667	0.290853	9.22071e-11	Up
3:129660842	chr5_113021705_AG_A_b38	rs2718844	Spleen	ENSG00000172795.15	45003	0.290853	9.22071e-11	Up
5:112335650	chr5_113020952_G_A_b38	rs13171773	Spleen	ENSG00000172795.15	44250	0.290853	9.22071e-11	Up
2:55341367	chr2_55114231_C_T_b38	rs2920844	Artery_Tibial	ENSG00000162994.15	-118123	-0.467389	9.27533e-11	Down
2:55341952	chr2_55114816_T_G_b38	rs2968781	Artery_Tibial	ENSG00000162994.15	-117538	-0.467389	9.27533e-11	Down
1:109818530	chr2_27578551_C_A_b38	rs646776	Cells_Cultured_fibroblasts	ENSG00000163798.13	-85290	-0.142737	9.37382e-11	Down
19:19610596	chr12_9681032_C_T_b38	rs3794991	Brain_Hypothalamus	ENSG00000184293.7	-52267	-0.55087	9.42917e-11	Down
3:129667456	chr5_112999651_G_A_b38	rs1708241	Spleen	ENSG00000172795.15	22949	0.2876	9.49338e-11	Up
10:20415387	chr5_113000937_T_C_b38	rs192827957	Spleen	ENSG00000172795.15	24235	0.2876	9.49338e-11	Up
3:129663454	chr5_112999478_G_A_b38	rs784719	Spleen	ENSG00000172795.15	22776	0.2876	9.49338e-11	Up
3:129658706	chr5_112999279_T_C_b38	rs938196	Spleen	ENSG00000172795.15	22577	0.2876	9.49338e-11	Up
5:112336634	chr5_113000891_C_T_b38	rs17312754	Spleen	ENSG00000172795.15	24189	0.2876	9.49338e-11	Up
1:109818530	chr2_27578551_C_A_b38	rs646776	Cells_Cultured_fibroblasts	ENSG00000115216.13	150761	0.148206	9.5417e-11	Up
3:149856116	chr5_112990713_G_A_b38	rs4681582	Skin_Sun_Exposed_Lower_leg	ENSG00000171444.17	-498117	-0.125143	9.54402e-11	Down
5:56143159	chr12_48017319_G_T_b38	rs1862621	Thyroid	ENSG00000240399.1	-38272	0.334105	9.65031e-11	Up
19:19610596	chr12_9681032_C_T_b38	rs3794991	Whole_Blood	ENSG00000184293.7	-52267	-0.268879	9.714e-11	Down
5:56016635	chr11_116801297_T_C_b38	rs12655060	Whole_Blood	ENSG00000254851.1	-334231	-0.506395	9.92522e-11	Down
2:21291529	chr12_48015271_C_A_b38	rs668948	Adipose_Subcutaneous	ENSG00000187166.1	-313709	-0.288222	9.97934e-11	Down
19:11224265	chr22_38199404_G_A_b38	rs5930	Thyroid	ENSG00000184381.18	-6286	-0.15516	1.00454e-10	Down
3:129667456	chr5_112999651_G_A_b38	rs1708241	Spleen	ENSG00000171444.17	-489179	-0.364756	1.00593e-10	Down
10:20415387	chr5_113000937_T_C_b38	rs192827957	Spleen	ENSG00000171444.17	-487893	-0.364756	1.00593e-10	Down
3:129663454	chr5_112999478_G_A_b38	rs784719	Spleen	ENSG00000171444.17	-489352	-0.364756	1.00593e-10	Down
3:129658706	chr5_112999279_T_C_b38	rs938196	Spleen	ENSG00000171444.17	-489551	-0.364756	1.00593e-10	Down
5:112336634	chr5_113000891_C_T_b38	rs17312754	Spleen	ENSG00000171444.17	-487939	-0.364756	1.00593e-10	Down
6:166109230	chr8_8516832_A_C_b38	rs12191997	Brain_Cerebellar_Hemisphere	ENSG00000173295.7	288237	-0.542352	1.00652e-10	Down
16:57006378	chr16_56972466_A_G_b38	rs11076175	Cells_Cultured_fibroblasts	ENSG00000140853.15	-17019	0.282829	1.00689e-10	Up
1:63049819	chr20_46930192_A_G_b38	rs12042319	Lung	ENSG00000064655.18	35568	-0.263882	1.01835e-10	Down
3:138113353	chr2_23726083_G_T_b38	rs253664	Skin_Sun_Exposed_Lower_leg	ENSG00000173960.13	-201202	-0.183592	1.02201e-10	Down
7:129663496	chr3_51171215_T_A_b38	rs11556924	Skin_Not_Sun_Exposed_Suprapubic	ENSG00000273356.1	501226	0.301301	1.03142e-10	Up
11:61571478	chr6_26090951_C_G_b38	rs174550	Adrenal_Gland	ENSG00000124568.10	258892	0.779569	1.03186e-10	Up
1:63145439	chr6_26104404_T_G_b38	rs11208004	Adrenal_Gland	ENSG00000124568.10	272345	-0.779569	1.03186e-10	Down
2:21291312	chr5_113013682_T_C_b38	rs548145	Spleen	ENSG00000171444.17	-475148	-0.375923	1.04143e-10	Down
9:22124477	chr12_111535554_A_G_b38	rs10757278	Esophagus_Mucosa	ENSG00000111275.12	-231333	-0.237886	1.04181e-10	Down
15:77973391	chr11_116815572_T_C_b38	rs61521110	Whole_Blood	ENSG00000280143.1	-390785	0.157153	1.04709e-10	Up
2:21288321	chr5_113002262_G_A_b38	rs562338	Stomach	ENSG00000171444.17	-486568	-0.205537	1.05315e-10	Down
5:56028893	chr11_116781707_G_A_b38	rs61103728	Esophagus_Muscularis	ENSG00000254851.1	-353821	-0.792797	1.05717e-10	Down
5:56094771	chr11_116789970_G_A_b38	rs139934192	Esophagus_Muscularis	ENSG00000254851.1	-345558	-0.792797	1.05717e-10	Down
5:56035268	chr11_116769521_A_G_b38	rs12657013	Esophagus_Muscularis	ENSG00000254851.1	-366007	-0.792797	1.05717e-10	Down
12:48376213	chr11_116768388_A_G_b38	rs12811832	Esophagus_Muscularis	ENSG00000254851.1	-367140	-0.792797	1.05717e-10	Down
1:230318402	chr11_116781775_A_G_b38	rs653523	Esophagus_Muscularis	ENSG00000254851.1	-353753	-0.792797	1.05717e-10	Down
2:164444356	chr11_116799960_A_C_b38	rs77559470	Skin_Sun_Exposed_Lower_leg	ENSG00000280143.1	-406397	0.297185	1.06123e-10	Up
5:56062821	chr11_116736652_A_C_b38	rs16886257	Testis	ENSG00000254851.1	-398876	-1.10571	1.06599e-10	Down
5:56164458	chr11_116741017_C_G_b38	rs2897974	Testis	ENSG00000254851.1	-394511	-1.10571	1.06599e-10	Down
2:27753878	chr11_116736721_C_T_b38	rs4665985	Testis	ENSG00000254851.1	-398807	-1.10571	1.06599e-10	Down
11:116640237	chr11_116813448_T_C_b38	rs6589565	Pancreas	ENSG00000254851.1	-322080	-0.724667	1.08987e-10	Down
11:116677220	chr11_116760991_T_C_b38	rs529068927	Esophagus_Muscularis	ENSG00000254851.1	-374537	-0.800418	1.09635e-10	Down
5:56181369	chr12_48017375_T_C_b38	rs62358106	Thyroid	ENSG00000240399.1	-38216	0.33249	1.09735e-10	Up
5:56083597	chr11_116786072_C_A_b38	rs62355911	Adipose_Subcutaneous	ENSG00000254851.1	-349456	-0.706103	1.09972e-10	Down
5:56065507	chr11_116776891_C_T_b38	rs16886263	Adipose_Subcutaneous	ENSG00000254851.1	-358637	-0.706103	1.09972e-10	Down
2:27801418	chr5_132448701_G_T_b38	rs1919126	Colon_Transverse	ENSG00000233006.6	79053	0.19289	1.10354e-10	Up
3:129663810	chr5_113019201_C_G_b38	rs9880871	Stomach	ENSG00000172795.15	42499	0.229486	1.1045e-10	Up
16:53800568	chr1_62583922_C_G_b38	rs9939973	Esophagus_Gastroesophageal_Junction	ENSG00000116641.17	-104446	-0.252164	1.11449e-10	Down
3:129667456	chr5_112999651_G_A_b38	rs1708241	Stomach	ENSG00000171444.17	-489179	-0.204272	1.12738e-10	Down
10:20415387	chr5_113000937_T_C_b38	rs192827957	Stomach	ENSG00000171444.17	-487893	-0.204272	1.12738e-10	Down
3:129663454	chr5_112999478_G_A_b38	rs784719	Stomach	ENSG00000171444.17	-489352	-0.204272	1.12738e-10	Down
3:129658706	chr5_112999279_T_C_b38	rs938196	Stomach	ENSG00000171444.17	-489551	-0.204272	1.12738e-10	Down
5:112336634	chr5_113000891_C_T_b38	rs17312754	Stomach	ENSG00000171444.17	-487939	-0.204272	1.12738e-10	Down
12:90643524	chr2_27519736_T_C_b38	rs10777237	Thyroid	ENSG00000084734.8	22894	0.249491	1.13263e-10	Up
9:4311864	chr5_112999953_C_T_b38	rs10974450	Spleen	ENSG00000172795.15	23251	0.29096	1.14718e-10	Up
2:165776888	chr5_132350453_G_A_b38	rs17353513	Prostate	ENSG00000233006.6	-19195	0.289379	1.1592e-10	Up
1:230314954	chr5_56899820_G_A_b38	rs585361	Artery_Tibial	ENSG00000271828.1	-28054	0.503033	1.16516e-10	Up
5:56142861	chr5_56899946_G_A_b38	rs16886419	Artery_Tibial	ENSG00000271828.1	-27928	0.503033	1.16516e-10	Up
5:56176306	chr11_116736050_G_A_b38	rs16886449	Testis	ENSG00000254851.1	-399478	-1.09675	1.20098e-10	Down
3:149856116	chr5_112990713_G_A_b38	rs4681582	Stomach	ENSG00000171444.17	-498117	-0.204132	1.20887e-10	Down
16:57002732	chr4_189306894_G_C_b38	rs9939224	Testis	ENSG00000251310.1	113794	-0.374043	1.2095e-10	Down
2:205520621	chr11_116796367_A_G_b38	rs78980179	Adipose_Visceral_Omentum	ENSG00000254851.1	-339161	-0.684664	1.21756e-10	Down
1:184018475	chr1_109275216_T_C_b38	rs1926872	Pancreas	ENSG00000143126.7	25197	-0.280334	1.22088e-10	Down
2:205520621	chr11_116796367_A_G_b38	rs78980179	Heart_Atrial_Appendage	ENSG00000254851.1	-339161	-0.829555	1.22897e-10	Down
1:96944797	chr1_184051811_G_A_b38	rs1555543	Esophagus_Muscularis	ENSG00000198860.11	134	0.176065	1.23982e-10	Up
2:233998481	chr1_184049341_T_C_b38	rs10933436	Esophagus_Muscularis	ENSG00000198860.11	-2336	0.176065	1.23982e-10	Up
3:129660421	chr5_113000318_G_T_b38	rs11929246	Stomach	ENSG00000171444.17	-488512	-0.203224	1.25591e-10	Down
2:634905	chr1_109278889_T_G_b38	rs6548238	Brain_Cortex	ENSG00000134222.16	-4297	-0.351157	1.28945e-10	Down
1:93854517	chr6_126377573_A_G_b38	rs2114273	Heart_Atrial_Appendage	ENSG00000203760.8	37399	-0.437093	1.29362e-10	Down
3:129663454	chr5_112999478_G_A_b38	rs784719	Breast_Mammary_Tissue	ENSG00000171444.17	-489352	-0.24939	1.30739e-10	Down
19:19610596	chr12_9681032_C_T_b38	rs3794991	Colon_Transverse	ENSG00000184293.7	-52267	-0.214443	1.33521e-10	Down
2:55341367	chr2_55114231_C_T_b38	rs2920844	Artery_Aorta	ENSG00000162994.15	-118123	-0.600709	1.34206e-10	Down
2:55341952	chr2_55114816_T_G_b38	rs2968781	Artery_Aorta	ENSG00000162994.15	-117538	-0.600709	1.34206e-10	Down
2:632028	chr3_49876272_T_C_b38	rs11127485	Pancreas	ENSG00000004534.14	-63735	-0.39343	1.3574e-10	Down
11:116640237	chr11_116813448_T_C_b38	rs6589565	Cells_Cultured_fibroblasts	ENSG00000160613.12	-419077	-0.185273	1.36585e-10	Down
2:21291529	chr12_48015271_C_A_b38	rs668948	Muscle_Skeletal	ENSG00000240399.1	-40320	0.305728	1.37816e-10	Up
16:56999778	chr16_56965866_CG_C_b38	rs17231569	Cells_Cultured_fibroblasts	ENSG00000140853.15	-23619	0.274457	1.40219e-10	Up
2:21241505	chr22_38203850_G_C_b38	rs12713956	Nerve_Tibial	ENSG00000184381.18	-1840	-0.157061	1.41003e-10	Down
2:21288321	chr5_113002262_G_A_b38	rs562338	Spleen	ENSG00000171444.17	-486568	-0.359279	1.41097e-10	Down
5:56195647	chr11_116791110_T_C_b38	rs59715006	Testis	ENSG00000254851.1	-344418	-1.13978	1.41967e-10	Down
5:112326410	chr5_112990172_C_T_b38	rs1549182	Stomach	ENSG00000172795.15	13470	0.225778	1.4242e-10	Up
16:53824226	chr7_2756323_A_G_b38	rs62033406	Whole_Blood	ENSG00000146535.13	-88001	0.208311	1.44671e-10	Up
5:56016635	chr11_116801297_T_C_b38	rs12655060	Testis	ENSG00000254851.1	-334231	-0.821517	1.46859e-10	Down
2:27851918	chr6_13270713_G_C_b38	rs3749147	Cells_Cultured_fibroblasts	ENSG00000145979.17	-57870	-0.263432	1.4804e-10	Down
5:56028893	chr11_116781707_G_A_b38	rs61103728	Muscle_Skeletal	ENSG00000254851.1	-353821	-0.629354	1.53385e-10	Down
1:230318402	chr11_116781775_A_G_b38	rs653523	Muscle_Skeletal	ENSG00000254851.1	-353753	-0.629354	1.53385e-10	Down
2:205520621	chr11_116796367_A_G_b38	rs78980179	Lung	ENSG00000254851.1	-339161	-0.696351	1.56569e-10	Down
15:91544076	chr5_132435113_C_T_b38	rs12899811	Brain_Caudate_basal_ganglia	ENSG00000233006.6	65465	0.611481	1.5831e-10	Up
2:21270554	chr8_41630519_G_C_b38	rs585967	Muscle_Skeletal	ENSG00000029534.19	-266243	-0.109372	1.59056e-10	Down
5:56143159	chr12_48017319_G_T_b38	rs1862621	Adipose_Subcutaneous	ENSG00000187166.1	-311661	-0.297626	1.59097e-10	Down
8:126534671	chr12_9703362_T_G_b38	rs921720	Pituitary	ENSG00000184293.7	-29937	0.482286	1.60611e-10	Up
2:165776888	chr5_132350453_G_A_b38	rs17353513	Brain_Frontal_Cortex_BA9	ENSG00000233006.6	-19195	0.606403	1.62097e-10	Up
15:91544076	chr5_132435113_C_T_b38	rs12899811	Colon_Transverse	ENSG00000233006.6	65465	0.190839	1.62875e-10	Up
5:56028893	chr11_116781707_G_A_b38	rs61103728	Testis	ENSG00000254851.1	-353821	-1.12588	1.68636e-10	Down
5:56094771	chr11_116789970_G_A_b38	rs139934192	Testis	ENSG00000254851.1	-345558	-1.12588	1.68636e-10	Down
1:230318402	chr11_116781775_A_G_b38	rs653523	Testis	ENSG00000254851.1	-353753	-1.12588	1.68636e-10	Down
5:56143159	chr12_48017319_G_T_b38	rs1862621	Skin_Sun_Exposed_Lower_leg	ENSG00000187166.1	-311661	-0.3182	1.70987e-10	Down
4:190224089	chr4_6302360_A_G_b38	rs11936757	Nerve_Tibial	ENSG00000109501.13	32511	0.229436	1.71076e-10	Up
8:126488250	chr19_19499787_C_T_b38	rs2980869	Whole_Blood	ENSG00000129933.20	178942	-0.157432	1.71149e-10	Down
11:116640237	chr11_116813448_T_C_b38	rs6589565	Brain_Hypothalamus	ENSG00000254851.1	-322080	-1.04733	1.71959e-10	Down
20:6469596	chr22_38203971_G_A_b38	rs17721822	Cells_Cultured_fibroblasts	ENSG00000184381.18	-1719	-0.0871503	1.73535e-10	Down
3:129657316	chr5_113010246_A_G_b38	3_129657316_CN0	Stomach	ENSG00000171444.17	-478584	-0.206092	1.76988e-10	Down
2:164444356	chr11_116799960_A_C_b38	rs77559470	Colon_Sigmoid	ENSG00000254851.1	-335568	-0.752516	1.84859e-10	Down
15:77973391	chr11_116815572_T_C_b38	rs61521110	Brain_Cortex	ENSG00000254851.1	-319956	-0.837122	1.85061e-10	Down
2:21291312	chr5_113013682_T_C_b38	rs548145	Stomach	ENSG00000171444.17	-475148	-0.208297	1.87188e-10	Down
5:112326410	chr5_112990172_C_T_b38	rs1549182	Pancreas	ENSG00000172795.15	13470	0.279123	1.87326e-10	Up
8:126495818	chr6_126431738_C_G_b38	rs10808546	Heart_Atrial_Appendage	ENSG00000203760.8	91564	-0.431543	1.87953e-10	Down
3:64705365	chr6_126431728_C_T_b38	rs6795735	Heart_Atrial_Appendage	ENSG00000203760.8	91554	-0.431543	1.87953e-10	Down
2:27801418	chr5_132448701_G_T_b38	rs1919126	Thyroid	ENSG00000197375.12	78949	-0.17472	1.88192e-10	Down
8:126506694	chr1_93388960_T_C_b38	rs112875651	Uterus	ENSG00000223745.7	43073	0.539523	1.90622e-10	Up
3:138113353	chr2_23726083_G_T_b38	rs253664	Adipose_Subcutaneous	ENSG00000186453.12	-448986	-0.286097	1.93095e-10	Down
5:56181369	chr12_48017375_T_C_b38	rs62358106	Skin_Sun_Exposed_Lower_leg	ENSG00000187166.1	-311605	-0.316438	1.97229e-10	Down
3:129660421	chr5_113000318_G_T_b38	rs11929246	Spleen	ENSG00000171444.17	-488512	-0.35339	1.97799e-10	Down
3:129671420	chr5_113020211_A_G_b38	rs1708237	Spleen	ENSG00000171444.17	-468619	-0.35339	1.97799e-10	Down
8:126488250	chr17_39651445_A_C_b38	rs2980869	Whole_Blood	ENSG00000172057.9	-276156	-0.187911	2.00033e-10	Down
15:95267483	chr7_2732797_A_C_b38	rs7181659	Brain_Putamen_basal_ganglia	ENSG00000174945.13	53275	-0.571577	2.01643e-10	Down
3:129663810	chr5_113019201_C_G_b38	rs9880871	Stomach	ENSG00000171444.17	-469629	-0.204695	2.04051e-10	Down
2:165776888	chr5_132350453_G_A_b38	rs17353513	Nerve_Tibial	ENSG00000197375.12	-19299	-0.247521	2.05047e-10	Down
8:126534671	chr12_9703362_T_G_b38	rs921720	Brain_Hypothalamus	ENSG00000184293.7	-29937	0.524897	2.07806e-10	Up
5:56195647	chr11_116791110_T_C_b38	rs59715006	Esophagus_Muscularis	ENSG00000254851.1	-344418	-0.80299	2.08816e-10	Down
15:95267483	chr7_2732797_A_C_b38	rs7181659	Brain_Cortex	ENSG00000174945.13	53275	-0.524764	2.08972e-10	Down
8:19745039	chr5_113008958_C_T_b38	rs10635970	Stomach	ENSG00000172795.15	32256	0.229132	2.11313e-10	Up
16:53824226	chr7_2756323_A_G_b38	rs62033406	Adipose_Subcutaneous	ENSG00000146535.13	-88001	0.188699	2.1141e-10	Up
7:129663496	chr3_51171215_T_A_b38	rs11556924	Whole_Blood	ENSG00000273356.1	501226	0.285901	2.12041e-10	Up
7:2801803	chr22_38203357_G_A_b38	rs798489	Artery_Tibial	ENSG00000184381.18	-2333	-0.157599	2.1353e-10	Down
3:129657316	chr5_113010246_A_G_b38	3_129657316_CN0	Spleen	ENSG00000172795.15	33544	0.284662	2.1523e-10	Up
2:205520621	chr11_116796367_A_G_b38	rs78980179	Colon_Sigmoid	ENSG00000254851.1	-339161	-0.802635	2.16731e-10	Down
5:112335348	chr5_113012131_A_G_b38	rs13171553	Spleen	ENSG00000172795.15	35429	0.28163	2.17872e-10	Up
22:38577515	chr4_6314654_C_A_b38	rs2277844	Testis	ENSG00000109501.13	44805	0.242259	2.18966e-10	Up
1:56577346	chr12_111835695_C_T_b38	rs72675530	Skin_Not_Sun_Exposed_Suprapubic	ENSG00000111275.12	68808	0.208788	2.20315e-10	Up
2:632028	chr3_49876272_T_C_b38	rs11127485	Lung	ENSG00000004534.14	-63735	-0.197153	2.21691e-10	Down
2:21270554	chr17_39589726_A_G_b38	rs585967	Nerve_Tibial	ENSG00000161395.13	-107071	-0.227689	2.21875e-10	Down
8:126486409	chr2_27375230_T_C_b38	rs17321515	Brain_Cerebellum	ENSG00000234072.1	18737	0.55064	2.22963e-10	Up
1:96944797	chr1_184051811_G_A_b38	rs1555543	Artery_Tibial	ENSG00000198860.11	134	0.166408	2.26108e-10	Up
16:57001254	chr16_56967342_T_TCACA_b38	rs12720908	Cells_Cultured_fibroblasts	ENSG00000140853.15	-22143	0.268324	2.26217e-10	Up
5:112335348	chr5_113012131_A_G_b38	rs13171553	Stomach	ENSG00000171444.17	-476699	-0.202984	2.28551e-10	Down
5:56176306	chr11_116736050_G_A_b38	rs16886449	Esophagus_Muscularis	ENSG00000254851.1	-399478	-0.772406	2.30216e-10	Down
3:129660421	chr5_113000318_G_T_b38	rs11929246	Esophagus_Mucosa	ENSG00000171444.17	-488512	-0.229709	2.30816e-10	Down
3:64708114	chr6_126530014_C_T_b38	rs4132228	Adipose_Subcutaneous	ENSG00000203760.8	189840	-0.238924	2.31584e-10	Down
7:129663496	chr3_51171215_T_A_b38	rs11556924	Colon_Sigmoid	ENSG00000164081.12	-499960	-0.329329	2.38221e-10	Down
11:116652491	chr1_109274570_A_G_b38	rs7483863	Esophagus_Mucosa	ENSG00000134243.11	-123381	0.131361	2.41298e-10	Up
2:55341367	chr2_55114231_C_T_b38	rs2920844	Adipose_Visceral_Omentum	ENSG00000162994.15	-118123	-0.484353	2.42386e-10	Down
2:55341952	chr2_55114816_T_G_b38	rs2968781	Adipose_Visceral_Omentum	ENSG00000162994.15	-117538	-0.484353	2.42386e-10	Down
8:41488038	chr20_48840319_C_T_b38	rs6986080	Muscle_Skeletal	ENSG00000124126.13	12436	0.295854	2.42628e-10	Up
19:19610596	chr22_38181508_G_A_b38	rs3794991	Nerve_Tibial	ENSG00000184381.18	-24182	-0.15651	2.4271e-10	Down
2:205520621	chr11_116796367_A_G_b38	rs78980179	Heart_Left_Ventricle	ENSG00000254851.1	-339161	-0.759331	2.44484e-10	Down
19:11229218	chr15_90978107_C_A_b38	rs2738452	Brain_Cerebellum	ENSG00000258725.1	5247	-0.465955	2.45142e-10	Down
1:109821511	chr2_27629051_G_A_b38	rs602633	Skin_Sun_Exposed_Lower_leg	ENSG00000115216.13	201261	0.143484	2.45543e-10	Up
7:2801803	chr22_38203357_G_A_b38	rs798489	Cells_Cultured_fibroblasts	ENSG00000184381.18	-2333	-0.0864205	2.48339e-10	Down
2:164444356	chr11_116799960_A_C_b38	rs77559470	Testis	ENSG00000254851.1	-335568	-0.793533	2.49768e-10	Down
3:138113353	chr2_23726083_G_T_b38	rs253664	Adipose_Subcutaneous	ENSG00000173960.13	-201202	-0.18764	2.51455e-10	Down
3:64710253	chr7_2762169_C_T_b38	rs918466	Cells_Cultured_fibroblasts	ENSG00000146535.13	-82155	0.217765	2.54963e-10	Up
7:129663496	chr3_51171215_T_A_b38	rs11556924	Pancreas	ENSG00000164081.12	-499960	-0.337097	2.57119e-10	Down
15:77973391	chr11_116815572_T_C_b38	rs61521110	Esophagus_Gastroesophageal_Junction	ENSG00000280143.1	-390785	0.433634	2.57734e-10	Up
22:38595411	chr7_2723468_C_T_b38	rs3761445	Brain_Cortex	ENSG00000174945.13	43946	-0.523996	2.58922e-10	Down
2:205559076	chr12_47983186_C_A_b38	rs78096276	Esophagus_Gastroesophageal_Junction	ENSG00000240399.1	-72405	0.444744	2.62507e-10	Up
2:165798559	chr1_155999637_C_G_b38	rs17353673	Skin_Sun_Exposed_Lower_leg	ENSG00000143622.10	88233	0.224726	2.62512e-10	Up
3:129660421	chr5_113000318_G_T_b38	rs11929246	Breast_Mammary_Tissue	ENSG00000171444.17	-488512	-0.244639	2.63372e-10	Down
11:61571478	chr6_26090951_C_G_b38	rs174550	Brain_Putamen_basal_ganglia	ENSG00000274750.2	-133248	0.804858	2.64918e-10	Up
1:63145439	chr6_26104404_T_G_b38	rs11208004	Brain_Putamen_basal_ganglia	ENSG00000274750.2	-119795	-0.804858	2.64918e-10	Down
3:185317674	chr7_2750246_A_C_b38	rs12374077	Adipose_Subcutaneous	ENSG00000146535.13	-94078	0.189508	2.65022e-10	Up
19:11229218	chr15_90978107_C_A_b38	rs2738452	Esophagus_Muscularis	ENSG00000258725.1	5247	-0.35247	2.6844e-10	Down
22:38577515	chr4_6314654_C_A_b38	rs2277844	Cells_Cultured_fibroblasts	ENSG00000109501.13	44805	0.159791	2.73158e-10	Up
5:56181369	chr12_48017375_T_C_b38	rs62358106	Adipose_Subcutaneous	ENSG00000187166.1	-311605	-0.292669	2.75074e-10	Down
2:632028	chr3_49876272_T_C_b38	rs11127485	Colon_Transverse	ENSG00000004534.14	-63735	-0.376529	2.75198e-10	Down
2:233998481	chr1_184049341_T_C_b38	rs10933436	Artery_Tibial	ENSG00000198860.11	-2336	0.164923	2.75731e-10	Up
5:56094771	chr11_116789970_G_A_b38	rs139934192	Muscle_Skeletal	ENSG00000254851.1	-345558	-0.618215	2.76052e-10	Down
9:22088094	chr6_126391101_G_C_b38	rs10738607	Heart_Atrial_Appendage	ENSG00000203760.8	50927	-0.433403	2.76149e-10	Down
3:129667456	chr5_112999651_G_A_b38	rs1708241	Breast_Mammary_Tissue	ENSG00000171444.17	-489179	-0.244541	2.76998e-10	Down
10:20415387	chr5_113000937_T_C_b38	rs192827957	Breast_Mammary_Tissue	ENSG00000171444.17	-487893	-0.244541	2.76998e-10	Down
3:129658706	chr5_112999279_T_C_b38	rs938196	Breast_Mammary_Tissue	ENSG00000171444.17	-489551	-0.244541	2.76998e-10	Down
5:112336634	chr5_113000891_C_T_b38	rs17312754	Breast_Mammary_Tissue	ENSG00000171444.17	-487939	-0.244541	2.76998e-10	Down
16:56993161	chr16_56959249_G_A_b38	rs12149545	Lung	ENSG00000087237.10	-2601	-0.269709	2.88278e-10	Down
15:91544076	chr5_132435113_C_T_b38	rs12899811	Thyroid	ENSG00000233006.6	65465	0.228342	2.89853e-10	Up
4:190217900	chr2_21086250_C_T_b38	rs112761868	Heart_Left_Ventricle	ENSG00000084674.14	42177	0.282135	2.92651e-10	Up
19:11269726	chr2_21080598_T_C_b38	rs11671372	Heart_Left_Ventricle	ENSG00000084674.14	36525	0.282135	2.92651e-10	Up
5:112326410	chr5_112990172_C_T_b38	rs1549182	Breast_Mammary_Tissue	ENSG00000171444.17	-498658	-0.246063	2.95301e-10	Down
3:129671420	chr5_113020211_A_G_b38	rs1708237	Breast_Mammary_Tissue	ENSG00000171444.17	-468619	-0.243821	2.95788e-10	Down
16:56987765	chr16_56953853_C_T_b38	rs56228609	Lung	ENSG00000087237.10	-7997	-0.269498	2.96177e-10	Down
19:7224431	chr1_109275684_G_T_b38	rs7248104	Skin_Sun_Exposed_Lower_leg	ENSG00000143126.7	25665	-0.118049	2.96761e-10	Down
2:21319016	chr1_109275908_C_T_b38	rs672889	Skin_Sun_Exposed_Lower_leg	ENSG00000143126.7	25889	-0.118049	2.96761e-10	Down
2:21291529	chr12_48015271_C_A_b38	rs668948	Esophagus_Muscularis	ENSG00000167528.12	-336143	-0.289861	2.97976e-10	Down
19:19610596	chr12_9681032_C_T_b38	rs3794991	Pancreas	ENSG00000184293.7	-52267	-0.462893	3.00091e-10	Down
3:149856116	chr5_112990713_G_A_b38	rs4681582	Heart_Atrial_Appendage	ENSG00000172795.15	14011	0.204238	3.01858e-10	Up
5:56143159	chr12_48017319_G_T_b38	rs1862621	Brain_Cerebellum	ENSG00000187166.1	-311661	-0.428063	3.02423e-10	Down
5:56181369	chr12_48017375_T_C_b38	rs62358106	Brain_Cerebellum	ENSG00000187166.1	-311605	-0.428063	3.02423e-10	Down
5:56143159	chr12_48017319_G_T_b38	rs1862621	Colon_Sigmoid	ENSG00000240399.1	-38272	0.407429	3.02866e-10	Up
5:56181369	chr12_48017375_T_C_b38	rs62358106	Colon_Sigmoid	ENSG00000240399.1	-38216	0.407429	3.02866e-10	Up
1:93854517	chr6_126377573_A_G_b38	rs2114273	Nerve_Tibial	ENSG00000203760.8	37399	-0.271785	3.06249e-10	Down
3:129667456	chr5_112999651_G_A_b38	rs1708241	Esophagus_Mucosa	ENSG00000171444.17	-489179	-0.22726	3.0831e-10	Down
10:20415387	chr5_113000937_T_C_b38	rs192827957	Esophagus_Mucosa	ENSG00000171444.17	-487893	-0.22726	3.0831e-10	Down
3:129658706	chr5_112999279_T_C_b38	rs938196	Esophagus_Mucosa	ENSG00000171444.17	-489551	-0.22726	3.0831e-10	Down
5:112336634	chr5_113000891_C_T_b38	rs17312754	Esophagus_Mucosa	ENSG00000171444.17	-487939	-0.22726	3.0831e-10	Down
5:56062821	chr11_116736652_A_C_b38	rs16886257	Esophagus_Muscularis	ENSG00000254851.1	-398876	-0.769394	3.10689e-10	Down
5:56164458	chr11_116741017_C_G_b38	rs2897974	Esophagus_Muscularis	ENSG00000254851.1	-394511	-0.769394	3.10689e-10	Down
2:27753878	chr11_116736721_C_T_b38	rs4665985	Esophagus_Muscularis	ENSG00000254851.1	-398807	-0.769394	3.10689e-10	Down
2:165776888	chr5_132350453_G_A_b38	rs17353513	Brain_Putamen_basal_ganglia	ENSG00000233006.6	-19195	0.672888	3.2043e-10	Up
5:56028893	chr11_116781707_G_A_b38	rs61103728	Nerve_Tibial	ENSG00000254851.1	-353821	-0.74548	3.21874e-10	Down
1:230318402	chr11_116781775_A_G_b38	rs653523	Nerve_Tibial	ENSG00000254851.1	-353753	-0.74548	3.21874e-10	Down
15:77973391	chr11_116815572_T_C_b38	rs61521110	Prostate	ENSG00000280143.1	-390785	0.338844	3.22605e-10	Up
2:205520621	chr11_116796367_A_G_b38	rs78980179	Testis	ENSG00000254851.1	-339161	-0.912237	3.23217e-10	Down
5:56195647	chr11_116791110_T_C_b38	rs59715006	Skin_Sun_Exposed_Lower_leg	ENSG00000254851.1	-344418	-0.723176	3.23464e-10	Down
2:21241505	chr22_38203850_G_C_b38	rs12713956	Cells_Cultured_fibroblasts	ENSG00000184381.18	-1840	-0.0861193	3.23471e-10	Down
3:138113353	chr2_23726083_G_T_b38	rs253664	Brain_Cerebellum	ENSG00000283031.1	40630	0.495817	3.25868e-10	Up
[truncated: 6,638 more rows]

## Sheet: Sheet2
Variant_b19	Variant_b38	RSID	Tissue	GeneId	Gene	TSS	Slope	P-value	q-value	Log2FoldChange	Regulation
11:116652491	chr1_109274570_A_G_b38	rs7483863	Muscle_Skeletal	ENSG00000143126.7	CELSR2	24551	0.541495	2.2314e-76	1.2613e-66	0.609385	Up
16:56999328	chr16_56965416_C_T_b38	rs11508026	Cells_Cultured_fibroblasts	ENSG00000140853.15	NLRC5	-24069	-0.514017	6.86215e-63	8.43033e-55	-0.534484	Down
3:129663454	chr5_112999478_G_A_b38	rs784719	Nerve_Tibial	ENSG00000172795.15	DCP2	22776	0.512896	1.08921e-58	8.59816e-49	0.228055	Up
1:109817192	chr1_109274968_G_T_b38	rs7528419	Liver	ENSG00000134243.11	SORT1	-122983	1.27256	3.08634e-54	3.21918e-45	3.02862	Up
8:19843171	chr11_61747198_G_C_b38	rs17091891	Esophagus_Mucosa	ENSG00000124920.13	MYRF	-5451	-0.571591	8.43725e-53	3.77408e-44	-1.79008	Down
3:129660842	chr5_113021705_AG_A_b38	rs2718844	Thyroid	ENSG00000172795.15	DCP2	45003	0.348091	3.68587e-51	1.48755e-42	0.214708	Up
3:129660842	chr5_113021705_AG_A_b38	rs2718844	Whole_Blood	ENSG00000171444.17	MCC	-467125	-0.340586	2.03556e-49	5.96035e-41	-0.735308	Down
3:129660421	chr5_113000318_G_T_b38	rs11929246	Skin_Not_Sun_Exposed_Suprapubic	ENSG00000172795.15	DCP2	23616	0.292808	1.01895e-43	3.0354e-36	0.227191	Up
3:129663454	chr5_112999478_G_A_b38	rs784719	Adipose_Subcutaneous	ENSG00000172795.15	DCP2	22776	0.319529	3.02298e-40	2.78761e-32	0.187539	Up
1:109817192	chr1_109274968_G_T_b38	rs7528419	Liver	ENSG00000134222.16	PSRC1	-8218	1.23926	1.0541e-37	1.834e-30	3.01675	Up
1:109817192	chr1_109274968_G_T_b38	rs7528419	Liver	ENSG00000143126.7	CELSR2	24949	1.03858	9.42742e-34	2.20583e-27	1.97959	Up
2:21288321	chr5_113002262_G_A_b38	rs562338	Skin_Sun_Exposed_Lower_leg	ENSG00000172795.15	DCP2	25560	0.260158	1.22109e-32	7.50874e-26	0.19488	Up
19:7224431	chr1_109275684_G_T_b38	rs7248104	Esophagus_Mucosa	ENSG00000134222.16	PSRC1	-7502	-0.40361	4.37867e-27	1.26447e-21	-0.421229	Down
2:21290067	chr5_113020369_CTA_C_b38	rs580889	Lung	ENSG00000172795.15	DCP2	43667	0.21337	2.14053e-25	2.15733e-19	0.185144	Up
3:129671420	chr5_113020211_A_G_b38	rs1708237	Artery_Tibial	ENSG00000172795.15	DCP2	43509	0.218102	9.90259e-23	1.37333e-17	0.151357	Up
2:21290067	chr5_113020369_CTA_C_b38	rs580889	Esophagus_Gastroesophageal_Junction	ENSG00000172795.15	DCP2	43667	0.303242	5.53188e-22	2.67308e-16	0.199241	Up
3:129663454	chr5_112999478_G_A_b38	rs784719	Breast_Mammary_Tissue	ENSG00000172795.15	DCP2	22776	0.251047	1.82113e-21	1.23147e-15	0.183312	Up
8:19843171	chr11_61747198_G_C_b38	rs17091891	Esophagus_Mucosa	ENSG00000134780.9	DAGLA	66765	-0.242097	3.26748e-19	1.88071e-14	-0.36205	Down
19:7224431	chr1_109275684_G_T_b38	rs7248104	Whole_Blood	ENSG00000134222.16	PSRC1	-7502	-0.320886	2.32849e-18	6.97953e-14	-0.391537	Down
3:129663454	chr5_112999478_G_A_b38	rs784719	Colon_Transverse	ENSG00000172795.15	DCP2	22776	0.275052	3.72675e-19	8.58724e-14	0.135545	Up
3:129671420	chr5_113020211_A_G_b38	rs1708237	Pituitary	ENSG00000172795.15	DCP2	43509	0.383335	7.45239e-19	2.07075e-13	0.241778	Up
3:129657316	chr5_113010246_A_G_b38	3_129657316_CN0	Artery_Aorta	ENSG00000171444.17	MCC	-478584	-0.312488	1.55828e-18	2.14413e-13	-0.236942	Down
1:109821511	chr2_27629051_G_A_b38	rs602633	Muscle_Skeletal	ENSG00000198522.13	GPN1	804	0.247655	6.86325e-18	2.44204e-13	0.140172	Up
11:116640237	chr11_116813448_T_C_b38	rs6589565	Testis	ENSG00000236267.1	AP006216.5	-555	0.605658	4.77574e-17	1.30135e-12	1.69883	Up
1:109817192	chr2_28412873_T_C_b38	rs7528419	Thyroid	ENSG00000270210.1	RP11-373D23.3	-13072	-0.343542	8.373e-17	2.81355e-12	-0.635972	Down
1:109817192	chr2_28412873_T_C_b38	rs7528419	Skin_Not_Sun_Exposed_Suprapubic	ENSG00000270210.1	RP11-373D23.3	-13072	-0.32313	6.76945e-16	1.41736e-11	-0.437288	Down
5:56226211	chr19_19314216_C_T_b38	rs12655082	Whole_Blood	ENSG00000129933.20	MAU2	-6629	-0.164066	2.1663e-15	6.04789e-11	-0.196459	Down
5:112326410	chr5_112990172_C_T_b38	rs1549182	Artery_Aorta	ENSG00000172795.15	DCP2	13470	0.226263	4.98645e-15	2.32917e-10	0.134067	Up
4:145825151	chr1_201831883_C_G_b38	rs951252	Adipose_Visceral_Omentum	ENSG00000163431.12	LMOD1	-114705	-0.230163	1.5123e-14	3.28876e-10	-0.387489	Down
1:184018475	chr1_109275216_T_C_b38	rs1926872	Testis	ENSG00000134222.16	PSRC1	-7970	-0.396057	3.63334e-14	4.366e-10	-0.333181	Down
9:4311864	chr5_112999953_C_T_b38	rs10974450	Prostate	ENSG00000172795.15	DCP2	23251	0.362872	8.12361e-15	6.19161e-10	0.202695	Up
4:190161531	chr4_189240377_T_C_b38	rs76018028	Testis	ENSG00000251310.1	RP11-706F1.1	47277	-0.414087	6.30775e-14	1.18313e-09	-0.847131	Down
2:21290067	chr5_113020369_CTA_C_b38	rs580889	Testis	ENSG00000172795.15	DCP2	43667	0.263638	1.16761e-13	2.2109e-09	0.112289	Up
2:21290067	chr5_113020369_CTA_C_b38	rs580889	Heart_Atrial_Appendage	ENSG00000172795.15	DCP2	43667	0.237757	1.15762e-13	4.34766e-09	0.162638	Up
11:116652491	chr1_109274570_A_G_b38	rs7483863	Pancreas	ENSG00000143126.7	CELSR2	24551	0.319896	2.70089e-13	7.23445e-09	0.241225	Up
5:112335348	chr5_113012131_A_G_b38	rs13171553	Pancreas	ENSG00000172795.15	DCP2	35429	0.323019	2.13743e-13	7.2974e-09	0.169922	Up
5:112326410	chr5_112990172_C_T_b38	rs1549182	Spleen	ENSG00000171444.17	MCC	-498658	-0.402133	1.21025e-12	3.71194e-08	-0.311341	Down
16:56990716	chr16_56956804_C_A_b38	rs247617	Lung	ENSG00000087237.10	CETP	-5046	-0.285847	2.47366e-12	4.05734e-08	-0.623693	Down
3:129658706	chr5_112999279_T_C_b38	rs938196	Stomach	ENSG00000172795.15	DCP2	22577	0.247144	1.14501e-12	4.21917e-08	0.180237	Up
1:109817192	chr2_28412873_T_C_b38	rs7528419	Skin_Sun_Exposed_Lower_leg	ENSG00000270210.1	RP11-373D23.3	-13072	-0.218821	7.62652e-12	5.62998e-08	-0.283562	Down
8:126506694	chr1_93388960_T_C_b38	rs112875651	Lung	ENSG00000117505.12	DR1	42934	-0.165994	6.44798e-12	5.83107e-08	-0.092173	Down
16:56998918	chr16_56965006_A_G_b38	rs12720926	Cells_Cultured_fibroblasts	ENSG00000087237.10	CETP	3156	-0.395985	1.15451e-11	5.90208e-08	-0.790259	Down
3:129660421	chr5_113000318_G_T_b38	rs11929246	Spleen	ENSG00000172795.15	DCP2	23616	0.288731	3.3292e-11	4.44919e-07	0.166904	Up
2:165798863	chr19_7224420_G_A_b38	rs72884488	Esophagus_Muscularis	ENSG00000171105.13	INSR	-69614	0.169009	7.53089e-10	5.00931e-06	0.127465	Up
19:7224431	chr1_109275684_G_T_b38	rs7248104	Cells_Cultured_fibroblasts	ENSG00000134222.16	PSRC1	-7502	-0.114642	2.78942e-09	7.63945e-06	-0.190443	Down
1:109817192	chr2_28412873_T_C_b38	rs7528419	Adipose_Visceral_Omentum	ENSG00000270210.1	RP11-373D23.3	-13072	-0.173249	1.99764e-09	9.72388e-06	-0.385996	Down
16:56987015	chr16_56953103_C_T_b38	rs12446515	Small_Intestine_Terminal_Ileum	ENSG00000087237.10	CETP	-8747	-0.450156	6.88897e-10	1.45415e-05	-1.6848	Down
2:21290067	chr5_113020369_CTA_C_b38	rs580889	Heart_Left_Ventricle	ENSG00000172795.15	DCP2	43667	0.184784	3.27573e-09	3.0318e-05	0.153262	Up
8:126478450	chr4_144918112_A_G_b38	rs2001846	Artery_Tibial	ENSG00000248890.1	HHIP-AS1	256755	0.227179	1.85536e-08	3.61163e-05	0.435463	Up
7:2789880	chr1_201903136_C_T_b38	rs798502	Colon_Transverse	ENSG00000163431.12	LMOD1	-43452	-0.125785	5.08123e-09	3.77006e-05	-0.324779	Down
16:56994244	chr16_56960332_T_TA_b38	rs36229491	Thyroid	ENSG00000087237.10	CETP	-1518	-0.257207	1.45984e-08	4.09171e-05	-0.699171	Down
2:27598097	chr6_26107235_A_G_b38	rs4665972	Colon_Transverse	ENSG00000010704.18	HFE	19954	0.302548	8.72152e-09	5.96689e-05	0.1969	Up
3:149856116	chr5_112990713_G_A_b38	rs4681582	Liver	ENSG00000172795.15	DCP2	14011	0.378438	3.89881e-09	7.30076e-05	0.234116	Up
16:56987369	chr16_56953457_T_C_b38	rs56156922	Adipose_Subcutaneous	ENSG00000087237.10	CETP	-8393	-0.292047	2.31346e-08	7.55584e-05	-1.30964	Down
16:56987015	chr16_56953103_C_T_b38	rs12446515	Stomach	ENSG00000087237.10	CETP	-8747	-0.394459	6.96156e-09	8.15269e-05	-0.869137	Down
2:205441717	chr5_56930384_A_C_b38	rs1374713	Brain_Nucleus_accumbens_basal_ganglia	ENSG00000271828.1	CTD-2310F14.1	2510	0.870461	1.70104e-08	0.000157467	1.31935	Up
16:56995236	chr16_56961324_C_A_b38	rs1800775	Heart_Atrial_Appendage	ENSG00000087237.10	CETP	-526	-0.337951	2.62449e-08	0.000163292	-0.818987	Down
12:112059557	chr7_116717990_A_G_b38	rs11065979	Nerve_Tibial	ENSG00000105976.14	MET	45600	-0.149195	1.41608e-07	0.000174195	-0.104457	Down
2:21241505	chr22_38203850_G_C_b38	rs12713956	Esophagus_Muscularis	ENSG00000185022.11	MAFF	1968	0.144454	1.75575e-07	0.000456192	0.2431	Up
5:112326410	chr5_112990172_C_T_b38	rs1549182	Brain_Cerebellar_Hemisphere	ENSG00000172795.15	DCP2	13470	0.244913	1.03277e-07	0.000518415	0.150025	Up
16:56993161	chr16_56959249_G_A_b38	rs12149545	Colon_Transverse	ENSG00000087237.10	CETP	-2601	-0.325713	9.12169e-08	0.000540841	-0.896573	Down
20:4101800	chr2_55884174_C_T_b38	rs1741344	Adipose_Subcutaneous	ENSG00000115380.19	EFEMP1	-39965	0.163119	6.72794e-07	0.00119545	0.206318	Up
2:21270554	chr8_41630519_G_C_b38	rs585967	Thyroid	ENSG00000158669.11	GPAT4	53332	0.125915	1.20989e-06	0.00154349	0.056499	Up
1:109817192	chr1_109274968_G_T_b38	rs7528419	Minor_Salivary_Gland	ENSG00000143126.7	CELSR2	24949	0.344048	1.35689e-07	0.00166966	0.272368	Up
5:56033671	chr2_204694353_C_T_b38	rs2113084	Nerve_Tibial	ENSG00000116117.17	PARD3B	148560	-0.178238	1.19667e-06	0.00182041	-0.116175	Down
16:56990716	chr16_56956804_C_A_b38	rs247617	Pancreas	ENSG00000087237.10	CETP	-5046	-0.384956	4.00782e-07	0.00186903	-0.97186	Down
5:56110684	chr5_56902614_G_C_b38	rs72758038	Artery_Aorta	ENSG00000271828.1	CTD-2310F14.1	-25260	0.521219	8.84951e-07	0.00255854	0.443097	Up
16:56990716	chr16_56956804_C_A_b38	rs247617	Esophagus_Muscularis	ENSG00000087237.10	CETP	-5046	-0.244695	2.0775e-06	0.00426731	-0.57771	Down
1:109817192	chr2_28412873_T_C_b38	rs7528419	Small_Intestine_Terminal_Ileum	ENSG00000270210.1	RP11-373D23.3	-13072	-0.301778	1.23619e-06	0.00703852	-0.524972	Down
16:56996288	chr16_56962376_G_A_b38	rs708272	Esophagus_Mucosa	ENSG00000087237.10	CETP	526	-0.243301	5.91843e-06	0.0095274	-0.607198	Down
5:56143159	chr12_48017319_G_T_b38	rs1862621	Liver	ENSG00000152556.15	PFKM	-87820	0.254332	2.13991e-06	0.0114458	0.232869	Up
7:2789880	chr1_201903136_C_T_b38	rs798502	Artery_Aorta	ENSG00000198700.9	IPO9	68182	0.127401	5.23017e-06	0.0121043	0.081141	Up
5:56143159	chr12_48017319_G_T_b38	rs1862621	Whole_Blood	ENSG00000079387.13	SENP1	-88515	0.0964969	1.10235e-05	0.0122575	0.091202	Up
3:129661763	chr5_113005551_T_C_b38	rs784724	Small_Intestine_Terminal_Ileum	ENSG00000172795.15	DCP2	28849	0.165951	2.66082e-06	0.0145133	0.122436	Up
2:634905	chr1_109278889_T_G_b38	rs6548238	Esophagus_Muscularis	ENSG00000134222.16	PSRC1	-4297	-0.153347	1.3243e-05	0.0157391	-0.264846	Down
5:56020509	chr15_77681049_G_C_b38	rs200520587	Cells_EBV-transformed_lymphocytes	ENSG00000188266.13	HYKK	-826515	0.585915	1.86736e-06	0.0157595	0.83675	Up
2:622827	chr19_19296909_T_C_b38	rs2867125	Adrenal_Gland	ENSG00000105726.16	ATP13A1	-366784	0.524069	5.30088e-06	0.0159027	0.181341	Up
2:165798559	chr1_155999637_C_G_b38	rs17353673	Lung	ENSG00000163374.19	YY1AP1	310863	0.0968437	1.39427e-05	0.0159288	0.027929	Up
16:56988044	chr16_56954132_C_T_b38	rs173539	Muscle_Skeletal	ENSG00000087237.10	CETP	-7718	-0.204376	1.23112e-05	0.0169217	-0.521069	Down
5:56110684	chr5_56902614_G_C_b38	rs72758038	Skin_Sun_Exposed_Lower_leg	ENSG00000271828.1	CTD-2310F14.1	-25260	0.348448	1.86794e-05	0.0177552	0.60832	Up
16:56993324	chr16_56959412_C_A_b38	rs3764261	Artery_Aorta	ENSG00000087237.10	CETP	-2438	-0.293166	7.89835e-06	0.0184404	-0.639322	Down
11:116662579	chr5_56743292_C_T_b38	rs651821	Brain_Putamen_basal_ganglia	ENSG00000271828.1	CTD-2310F14.1	-184582	0.66181	5.8798e-06	0.0216313	1.02471	Up
7:2772431	chr11_61746199_CAGAG_C_b38	rs798528	Spleen	ENSG00000134780.9	DAGLA	65766	0.204292	1.21157e-05	0.0238857	0.226889	Up
16:56995236	chr16_56961324_C_A_b38	rs1800775	Adrenal_Gland	ENSG00000140853.15	NLRC5	-28161	-0.309927	5.88826e-06	0.024308	-0.241586	Down
11:116639104	chr8_125479491_G_T_b38	rs10790162	Lung	ENSG00000255491.2	RP11-1082L8.3	621975	-0.237422	1.62817e-05	0.024682	-0.53647	Down
2:27742603	chr4_6268329_G_A_b38	rs780093	Pituitary	ENSG00000109501.13	WFS1	-1520	0.256421	4.38367e-06	0.0247941	0.174464	Up
9:22088094	chr6_126391101_G_C_b38	rs10738607	Whole_Blood	ENSG00000203760.8	CENPW	50927	-0.109881	3.74391e-05	0.0250035	-0.173608	Down
8:126534671	chr12_9703362_T_G_b38	rs921720	Artery_Coronary	ENSG00000249790.2	RP11-20D14.6	915105	0.491836	4.87066e-06	0.0266524	1.78391	Up
5:56025180	chr5_56831013_A_G_b38	rs62355875	Brain_Caudate_basal_ganglia	ENSG00000225940.5	C5orf67	224781	-0.566975	1.10045e-05	0.0282759	-1.47367	Down
5:56006175	chr5_56807982_G_A_b38	rs76453619	Brain_Substantia_nigra	ENSG00000271828.1	CTD-2310F14.1	-119892	0.591519	4.98482e-06	0.0372738	0.991188	Up
8:19885726	chr2_27508073_T_C_b38	rs11984636	Esophagus_Gastroesophageal_Junction	ENSG00000115216.13	NRBP1	80283	-0.109456	3.3766e-05	0.0414212	-0.04195	Down
20:4101800	chr2_55884174_C_T_b38	rs1741344	Adipose_Visceral_Omentum	ENSG00000115380.19	EFEMP1	-39965	0.119408	3.44489e-05	0.04409	0.138318	Up
7:2763102	chr6_126395918_A_G_b38	rs798544	Brain_Frontal_Cortex_BA9	ENSG00000203760.8	CENPW	55744	-0.306809	3.26283e-05	0.045306	-0.308521	Down
2:165798559	chr1_155999637_C_G_b38	rs17353673	Nerve_Tibial	ENSG00000273002.1	RP11-336K24.12	20838	-0.161313	9.53799e-05	0.0474687	-0.205261	Down
11:116670676	chr7_45968511_G_A_b38	rs6589567	Brain_Cortex	ENSG00000146674.14	IGFBP3	46637	-0.281106	2.74426e-05	0.0479551	-0.420827	Down
